# Supplementary material for: The importance of degradation mode analysis in parameterising lifetime prediction models of lithium-ion battery degradation
Source: Nat Commun. 2025 Mar 21;16:2776. doi: 10.1038/s41467-025-57968-3 (PMC11926349; doi:10.1038/s41467-025-57968-3)
Supplement: Supplementary file 3 — Source Data [file 41467_2025_57968_MOESM3_ESM.zip]

Archive with 21 entries (20 files):
- Source_Data/
- Source_Data/Fig.2.xlsx
- Source_Data/Fig.3.xlsx
- Source_Data/Fig.4.xlsx
- Source_Data/Fig.5.xlsx
- Source_Data/Fig.6.xlsx
- Source_Data/Supplementary Figure 1.xlsx
- Source_Data/Supplementary Figure 10.xlsx
- Source_Data/Supplementary Figure 11.xlsx
- Source_Data/Supplementary Figure 12.xlsx
- Source_Data/Supplementary Figure 13.xlsx
- Source_Data/Supplementary Figure 14.xlsx
- Source_Data/Supplementary Figure 15.xlsx
- Source_Data/Supplementary Figure 16.xlsx
- Source_Data/Supplementary Figure 2.xlsx
- Source_Data/Supplementary Figure 3.xlsx
- Source_Data/Supplementary Figure 4.xlsx
- Source_Data/Supplementary Figure 5.xlsx
- Source_Data/Supplementary Figure 6.xlsx
- Source_Data/Supplementary Figure 7.xlsx
- Source_Data/Supplementary Figure 9.xlsx
