# Supplementary material for: The importance of degradation mode analysis in parameterising lifetime prediction models of lithium-ion battery degradation
Source: Nat Commun. 2025 Mar 21;16:2776. doi: 10.1038/s41467-025-57968-3 (PMC11926349; doi:10.1038/s41467-025-57968-3)
Supplement: Supplementary file 3 — Source Data [file 41467_2025_57968_MOESM3_ESM.zip › Source_Data/Fig.2.xlsx]

## Sheet: fig(a)
Exp_Sample1_Time_h	Exp_Sample1_Voltage_V	Exp_Sample2_Time_h	Exp_Sample2_Voltage_V	SEI_only_Time_h	SEI_only_Voltage_V	SEI_DryOut_Time_h	SEI_DryOut_Voltage_V	Full_Model_Time_h	Full_Model_Voltage_V
0	4.16799	0	4.16741	0	4.17391	0	4.17365	0	4.17383
0.483056	4.08348	0.4825	4.08251	0.0166667	4.16615	0.0166667	4.16577	0.0166667	4.16602
0.966112	4.0597	0.965	4.059	0.0333333	4.16221	0.0333333	4.16182	0.0333333	4.16208
1.44917	4.03363	1.4475	4.03285	0.05	4.1585	0.05	4.1581	0.05	4.15836
1.93222	3.98299	1.93	3.98213	0.0666667	4.15486	0.0666667	4.15446	0.0666667	4.15472
2.41528	3.92742	2.4125	3.92645	0.0833333	4.15128	0.0833333	4.15089	0.0833333	4.15114
2.89833	3.87855	2.895	3.87758	0.1	4.14778	0.1	4.14738	0.1	4.14763
3.38139	3.82901	3.3775	3.82757	0.116667	4.14434	0.116667	4.14394	0.116667	4.14419
3.86445	3.77908	3.86	3.77795	0.133333	4.14097	0.133333	4.14058	0.133333	4.14082
4.3475	3.72946	4.3425	3.72814	0.15	4.13767	0.15	4.13728	0.15	4.13753
4.83056	3.68016	4.825	3.6788	0.166667	4.13445	0.166667	4.13406	0.166667	4.13431
5.31361	3.63834	5.3075	3.63706	0.183333	4.13131	0.183333	4.13092	0.183333	4.13116
5.79667	3.60428	5.79	3.60311	0.2	4.12825	0.2	4.12786	0.2	4.1281
6.27972	3.57143	6.2725	3.57023	0.216667	4.12527	0.216667	4.12487	0.216667	4.12512
6.76278	3.52847	6.755	3.52747	0.233333	4.12237	0.233333	4.12198	0.233333	4.12222
7.24583	3.46999	7.2375	3.46907	0.25	4.11955	0.25	4.11916	0.25	4.1194
7.72889	3.42975	7.72	3.42867	0.266667	4.11683	0.266667	4.11643	0.266667	4.11667
8.21195	3.34886	8.2025	3.3481	0.283333	4.11418	0.283333	4.11379	0.283333	4.11403
8.695	3.2067	8.685	3.20622	0.3	4.11163	0.3	4.11123	0.3	4.11147
9.17806	3.02509	9.1675	3.02366	0.316667	4.10916	0.316667	4.10877	0.316667	4.109
9.66111	2.50961	9.65	2.50819	0.333333	4.10677	0.333333	4.10638	0.333333	4.10662
9.66501	2.49992	9.65326	2.50016	0.35	4.10448	0.35	4.10409	0.35	4.10432
				0.366667	4.10227	0.366667	4.10188	0.366667	4.10211
				0.383333	4.10015	0.383333	4.09977	0.383333	4.09999
				0.4	4.09812	0.4	4.09773	0.4	4.09796
				0.416667	4.09617	0.416667	4.09579	0.416667	4.09601
				0.433333	4.09431	0.433333	4.09392	0.433333	4.09415
				0.45	4.09253	0.45	4.09214	0.45	4.09237
				0.466667	4.09084	0.466667	4.09045	0.466667	4.09067
				0.483333	4.08922	0.483333	4.08883	0.483333	4.08905
				0.5	4.08769	0.5	4.0873	0.5	4.08752
				0.516667	4.08623	0.516667	4.08584	0.516667	4.08606
				0.533333	4.08485	0.533333	4.08446	0.533333	4.08468
				0.55	4.08354	0.55	4.08315	0.55	4.08337
				0.566667	4.0823	0.566667	4.08191	0.566667	4.08213
				0.583333	4.08113	0.583333	4.08074	0.583333	4.08096
				0.6	4.08003	0.6	4.07964	0.6	4.07985
				0.616667	4.07899	0.616667	4.07859	0.616667	4.07881
				0.633333	4.07801	0.633333	4.07761	0.633333	4.07782
				0.65	4.07708	0.65	4.07668	0.65	4.0769
				0.666667	4.07621	0.666667	4.07581	0.666667	4.07602
				0.683333	4.07538	0.683333	4.07498	0.683333	4.07519
				0.7	4.0746	0.7	4.0742	0.7	4.07441
				0.716667	4.07387	0.716667	4.07346	0.716667	4.07368
				0.733333	4.07317	0.733333	4.07276	0.733333	4.07297
				0.75	4.0725	0.75	4.07209	0.75	4.07231
				0.766667	4.07187	0.766667	4.07146	0.766667	4.07167
				0.783333	4.07126	0.783333	4.07085	0.783333	4.07107
				0.8	4.07068	0.8	4.07026	0.8	4.07048
				0.816667	4.07012	0.816667	4.0697	0.816667	4.06992
				0.833333	4.06957	0.833333	4.06915	0.833333	4.06937
				0.85	4.06903	0.85	4.06861	0.85	4.06883
				0.866667	4.06851	0.866667	4.06808	0.866667	4.0683
				0.883333	4.06799	0.883333	4.06756	0.883333	4.06778
				0.9	4.06747	0.9	4.06704	0.9	4.06726
				0.916667	4.06695	0.916667	4.06652	0.916667	4.06674
				0.933333	4.06643	0.933333	4.06599	0.933333	4.06622
				0.95	4.06591	0.95	4.06547	0.95	4.06569
				0.966667	4.06537	0.966667	4.06493	0.966667	4.06516
				0.983333	4.06483	0.983333	4.06438	0.983333	4.06461
				1	4.06427	1	4.06383	1	4.06405
				1.01667	4.06371	1.01667	4.06325	1.01667	4.06348
				1.03333	4.06312	1.03333	4.06267	1.03333	4.0629
				1.05	4.06252	1.05	4.06206	1.05	4.06229
				1.06667	4.0619	1.06667	4.06144	1.06667	4.06167
				1.08333	4.06125	1.08333	4.06079	1.08333	4.06102
				1.1	4.06059	1.1	4.06012	1.1	4.06035
				1.11667	4.05989	1.11667	4.05943	1.11667	4.05966
				1.13333	4.05918	1.13333	4.05871	1.13333	4.05894
				1.15	4.05843	1.15	4.05796	1.15	4.05819
				1.16667	4.05766	1.16667	4.05719	1.16667	4.05742
				1.18333	4.05685	1.18333	4.05638	1.18333	4.05661
				1.2	4.05602	1.2	4.05554	1.2	4.05578
				1.21667	4.05515	1.21667	4.05467	1.21667	4.05491
				1.23333	4.05425	1.23333	4.05377	1.23333	4.05401
				1.25	4.05332	1.25	4.05284	1.25	4.05307
				1.26667	4.05235	1.26667	4.05187	1.26667	4.0521
				1.28333	4.05135	1.28333	4.05087	1.28333	4.0511
				1.3	4.05031	1.3	4.04983	1.3	4.05006
				1.31667	4.04924	1.31667	4.04875	1.31667	4.04898
				1.33333	4.04813	1.33333	4.04764	1.33333	4.04787
				1.35	4.04698	1.35	4.0465	1.35	4.04672
				1.36667	4.0458	1.36667	4.04531	1.36667	4.04553
				1.38333	4.04458	1.38333	4.0441	1.38333	4.04431
				1.4	4.04333	1.4	4.04284	1.4	4.04306
				1.41667	4.04203	1.41667	4.04155	1.41667	4.04176
				1.43333	4.04071	1.43333	4.04023	1.43333	4.04043
				1.45	4.03934	1.45	4.03886	1.45	4.03906
				1.46667	4.03794	1.46667	4.03747	1.46667	4.03766
				1.48333	4.03651	1.48333	4.03604	1.48333	4.03622
				1.5	4.03504	1.5	4.03457	1.5	4.03475
				1.51667	4.03353	1.51667	4.03307	1.51667	4.03325
				1.53333	4.032	1.53333	4.03154	1.53333	4.03171
				1.55	4.03043	1.55	4.02998	1.55	4.03014
				1.56667	4.02883	1.56667	4.02838	1.56667	4.02854
				1.58333	4.02721	1.58333	4.02676	1.58333	4.02692
				1.6	4.02555	1.6	4.02511	1.6	4.02526
				1.61667	4.02388	1.61667	4.02344	1.61667	4.02358
				1.63333	4.02217	1.63333	4.02174	1.63333	4.02188
				1.65	4.02045	1.65	4.02002	1.65	4.02016
				1.66667	4.01871	1.66667	4.01828	1.66667	4.01842
				1.68333	4.01695	1.68333	4.01653	1.68333	4.01666
				1.7	4.01517	1.7	4.01475	1.7	4.01488
				1.71667	4.01338	1.71667	4.01296	1.71667	4.01309
				1.73333	4.01158	1.73333	4.01116	1.73333	4.01129
				1.75	4.00976	1.75	4.00935	1.75	4.00948
				1.76667	4.00794	1.76667	4.00753	1.76667	4.00765
				1.78333	4.00611	1.78333	4.0057	1.78333	4.00582
				1.8	4.00427	1.8	4.00386	1.8	4.00399
				1.81667	4.00242	1.81667	4.00201	1.81667	4.00214
				1.83333	4.00057	1.83333	4.00017	1.83333	4.00029
				1.85	3.99872	1.85	3.99831	1.85	3.99844
				1.86667	3.99687	1.86667	3.99646	1.86667	3.99659
				1.88333	3.99501	1.88333	3.9946	1.88333	3.99473
				1.9	3.99315	1.9	3.99274	1.9	3.99288
				1.91667	3.99129	1.91667	3.99089	1.91667	3.99102
				1.93333	3.98943	1.93333	3.98903	1.93333	3.98917
				1.95	3.98758	1.95	3.98717	1.95	3.98731
				1.96667	3.98572	1.96667	3.98532	1.96667	3.98546
				1.98333	3.98387	1.98333	3.98347	1.98333	3.98361
				2	3.98202	2	3.98162	2	3.98176
				2.01667	3.98018	2.01667	3.97978	2.01667	3.97992
				2.03333	3.97834	2.03333	3.97794	2.03333	3.97808
				2.05	3.9765	2.05	3.9761	2.05	3.97625
				2.06667	3.97467	2.06667	3.97427	2.06667	3.97442
				2.08333	3.97285	2.08333	3.97244	2.08333	3.9726
				2.1	3.97103	2.1	3.97063	2.1	3.97078
				2.11667	3.96921	2.11667	3.96881	2.11667	3.96896
				2.13333	3.96741	2.13333	3.967	2.13333	3.96716
				2.15	3.96561	2.15	3.9652	2.15	3.96536
				2.16667	3.96381	2.16667	3.96341	2.16667	3.96357
				2.18333	3.96203	2.18333	3.96162	2.18333	3.96178
				2.2	3.96025	2.2	3.95984	2.2	3.96
				2.21667	3.95847	2.21667	3.95807	2.21667	3.95823
				2.23333	3.95671	2.23333	3.9563	2.23333	3.95647
				2.25	3.95495	2.25	3.95455	2.25	3.95471
				2.26667	3.9532	2.26667	3.9528	2.26667	3.95296
				2.28333	3.95146	2.28333	3.95105	2.28333	3.95122
				2.3	3.94973	2.3	3.94932	2.3	3.94949
				2.31667	3.948	2.31667	3.94759	2.31667	3.94776
				2.33333	3.94628	2.33333	3.94588	2.33333	3.94604
				2.35	3.94457	2.35	3.94416	2.35	3.94433
				2.36667	3.94287	2.36667	3.94246	2.36667	3.94263
				2.38333	3.94117	2.38333	3.94077	2.38333	3.94094
				2.4	3.93949	2.4	3.93908	2.4	3.93925
				2.41667	3.93781	2.41667	3.9374	2.41667	3.93757
				2.43333	3.93614	2.43333	3.93573	2.43333	3.9359
				2.45	3.93447	2.45	3.93406	2.45	3.93424
				2.46667	3.93282	2.46667	3.93241	2.46667	3.93258
				2.48333	3.93117	2.48333	3.93076	2.48333	3.93093
				2.5	3.92953	2.5	3.92912	2.5	3.92929
				2.51667	3.9279	2.51667	3.92748	2.51667	3.92766
				2.53333	3.92627	2.53333	3.92585	2.53333	3.92603
				2.55	3.92465	2.55	3.92423	2.55	3.92441
				2.56667	3.92303	2.56667	3.92262	2.56667	3.9228
				2.58333	3.92143	2.58333	3.92101	2.58333	3.92119
				2.6	3.91983	2.6	3.91941	2.6	3.91959
				2.61667	3.91823	2.61667	3.91781	2.61667	3.91799
				2.63333	3.91664	2.63333	3.91622	2.63333	3.9164
				2.65	3.91506	2.65	3.91464	2.65	3.91481
				2.66667	3.91348	2.66667	3.91306	2.66667	3.91323
				2.68333	3.9119	2.68333	3.91148	2.68333	3.91166
				2.7	3.91033	2.7	3.90991	2.7	3.91009
				2.71667	3.90877	2.71667	3.90834	2.71667	3.90852
				2.73333	3.9072	2.73333	3.90678	2.73333	3.90695
				2.75	3.90564	2.75	3.90522	2.75	3.90539
				2.76667	3.90409	2.76667	3.90366	2.76667	3.90383
				2.78333	3.90253	2.78333	3.9021	2.78333	3.90228
				2.8	3.90098	2.8	3.90054	2.8	3.90072
				2.81667	3.89943	2.81667	3.89899	2.81667	3.89916
				2.83333	3.89788	2.83333	3.89743	2.83333	3.89761
				2.85	3.89632	2.85	3.89588	2.85	3.89605
				2.86667	3.89477	2.86667	3.89432	2.86667	3.89449
				2.88333	3.89321	2.88333	3.89275	2.88333	3.89293
				2.9	3.89165	2.9	3.89118	2.9	3.89136
				2.91667	3.89008	2.91667	3.88961	2.91667	3.88978
				2.93333	3.8885	2.93333	3.88803	2.93333	3.8882
				2.95	3.88692	2.95	3.88644	2.95	3.88661
				2.96667	3.88534	2.96667	3.88486	2.96667	3.88503
				2.98333	3.88375	2.98333	3.88327	2.98333	3.88344
				3	3.88216	3	3.88168	3	3.88184
				3.01667	3.88056	3.01667	3.88008	3.01667	3.88025
				3.03333	3.87897	3.03333	3.87849	3.03333	3.87865
				3.05	3.87737	3.05	3.87689	3.05	3.87705
				3.06667	3.87577	3.06667	3.87529	3.06667	3.87545
				3.08333	3.87416	3.08333	3.87369	3.08333	3.87384
				3.1	3.87255	3.1	3.87208	3.1	3.87224
				3.11667	3.87095	3.11667	3.87048	3.11667	3.87063
				3.13333	3.86934	3.13333	3.86887	3.13333	3.86902
				3.15	3.86772	3.15	3.86726	3.15	3.8674
				3.16667	3.86611	3.16667	3.86565	3.16667	3.86579
				3.18333	3.86449	3.18333	3.86403	3.18333	3.86417
				3.2	3.86286	3.2	3.86242	3.2	3.86255
				3.21667	3.86124	3.21667	3.8608	3.21667	3.86093
				3.23333	3.85961	3.23333	3.85918	3.23333	3.85931
				3.25	3.85798	3.25	3.85755	3.25	3.85768
				3.26667	3.85635	3.26667	3.85593	3.26667	3.85605
				3.28333	3.85471	3.28333	3.8543	3.28333	3.85441
				3.3	3.85307	3.3	3.85266	3.3	3.85278
				3.31667	3.85143	3.31667	3.85102	3.31667	3.85114
				3.33333	3.84979	3.33333	3.84938	3.33333	3.84949
				3.35	3.84814	3.35	3.84774	3.35	3.84785
				3.36667	3.84649	3.36667	3.8461	3.36667	3.8462
				3.38333	3.84485	3.38333	3.84446	3.38333	3.84457
				3.4	3.84321	3.4	3.84282	3.4	3.84293
				3.41667	3.84158	3.41667	3.8412	3.41667	3.84131
				3.43333	3.83997	3.43333	3.83958	3.43333	3.8397
				3.45	3.83836	3.45	3.83798	3.45	3.83811
				3.46667	3.83677	3.46667	3.83639	3.46667	3.83652
				3.48333	3.8352	3.48333	3.83483	3.48333	3.83496
				3.5	3.83365	3.5	3.83328	3.5	3.83342
				3.51667	3.83211	3.51667	3.83175	3.51667	3.83189
				3.53333	3.83059	3.53333	3.83023	3.53333	3.83038
				3.55	3.82908	3.55	3.82872	3.55	3.82888
				3.56667	3.82759	3.56667	3.82723	3.56667	3.82739
				3.58333	3.82611	3.58333	3.82575	3.58333	3.82591
				3.6	3.82463	3.6	3.82427	3.6	3.82444
				3.61667	3.82317	3.61667	3.82281	3.61667	3.82298
				3.63333	3.82171	3.63333	3.82135	3.63333	3.82153
				3.65	3.82025	3.65	3.81989	3.65	3.82007
				3.66667	3.8188	3.66667	3.81844	3.66667	3.81862
				3.68333	3.81735	3.68333	3.81699	3.68333	3.81718
				3.7	3.81591	3.7	3.81554	3.7	3.81573
				3.71667	3.81446	3.71667	3.81409	3.71667	3.81429
				3.73333	3.81302	3.73333	3.81264	3.73333	3.81285
				3.75	3.81157	3.75	3.81119	3.75	3.8114
				3.76667	3.81012	3.76667	3.80974	3.76667	3.80995
				3.78333	3.80867	3.78333	3.80828	3.78333	3.8085
				3.8	3.80721	3.8	3.80682	3.8	3.80704
				3.81667	3.80574	3.81667	3.80536	3.81667	3.80558
				3.83333	3.80427	3.83333	3.80389	3.83333	3.80411
				3.85	3.8028	3.85	3.80241	3.85	3.80263
				3.86667	3.80131	3.86667	3.80092	3.86667	3.80114
				3.88333	3.79982	3.88333	3.79942	3.88333	3.79965
				3.9	3.79831	3.9	3.79792	3.9	3.79815
				3.91667	3.7968	3.91667	3.79641	3.91667	3.79663
				3.93333	3.79528	3.93333	3.79488	3.93333	3.79511
				3.95	3.79374	3.95	3.79335	3.95	3.79358
				3.96667	3.7922	3.96667	3.7918	3.96667	3.79203
				3.98333	3.79064	3.98333	3.79025	3.98333	3.79048
				4	3.78908	4	3.78868	4	3.78891
				4.01667	3.7875	4.01667	3.7871	4.01667	3.78733
				4.03333	3.78591	4.03333	3.78551	4.03333	3.78574
				4.05	3.78431	4.05	3.78391	4.05	3.78414
				4.06667	3.7827	4.06667	3.7823	4.06667	3.78253
				4.08333	3.78108	4.08333	3.78068	4.08333	3.78091
				4.1	3.77945	4.1	3.77905	4.1	3.77928
				4.11667	3.77781	4.11667	3.7774	4.11667	3.77764
				4.13333	3.77615	4.13333	3.77575	4.13333	3.77598
				4.15	3.77449	4.15	3.77409	4.15	3.77432
				4.16667	3.77282	4.16667	3.77242	4.16667	3.77265
				4.18333	3.77114	4.18333	3.77073	4.18333	3.77097
				4.2	3.76945	4.2	3.76904	4.2	3.76928
				4.21667	3.76775	4.21667	3.76734	4.21667	3.76758
				4.23333	3.76604	4.23333	3.76564	4.23333	3.76587
				4.25	3.76433	4.25	3.76392	4.25	3.76416
				4.26667	3.76261	4.26667	3.7622	4.26667	3.76244
				4.28333	3.76088	4.28333	3.76047	4.28333	3.76071
				4.3	3.75915	4.3	3.75874	4.3	3.75897
				4.31667	3.75741	4.31667	3.757	4.31667	3.75723
				4.33333	3.75566	4.33333	3.75525	4.33333	3.75549
				4.35	3.75392	4.35	3.75351	4.35	3.75374
				4.36667	3.75216	4.36667	3.75175	4.36667	3.75199
				4.38333	3.75041	4.38333	3.75	4.38333	3.75024
				4.4	3.74866	4.4	3.74825	4.4	3.74848
				4.41667	3.7469	4.41667	3.74649	4.41667	3.74673
				4.43333	3.74514	4.43333	3.74473	4.43333	3.74497
				4.45	3.74339	4.45	3.74297	4.45	3.74321
				4.46667	3.74163	4.46667	3.74122	4.46667	3.74145
				4.48333	3.73988	4.48333	3.73946	4.48333	3.7397
				4.5	3.73812	4.5	3.73771	4.5	3.73795
				4.51667	3.73637	4.51667	3.73596	4.51667	3.7362
				4.53333	3.73463	4.53333	3.73421	4.53333	3.73445
				4.55	3.73289	4.55	3.73247	4.55	3.73271
				4.56667	3.73115	4.56667	3.73074	4.56667	3.73097
				4.58333	3.72942	4.58333	3.72901	4.58333	3.72924
				4.6	3.7277	4.6	3.72728	4.6	3.72752
				4.61667	3.72598	4.61667	3.72556	4.61667	3.7258
				4.63333	3.72427	4.63333	3.72385	4.63333	3.72409
				4.65	3.72257	4.65	3.72215	4.65	3.72239
				4.66667	3.72088	4.66667	3.72046	4.66667	3.7207
				4.68333	3.71919	4.68333	3.71877	4.68333	3.71901
				4.7	3.71752	4.7	3.7171	4.7	3.71734
				4.71667	3.71585	4.71667	3.71543	4.71667	3.71567
				4.73333	3.7142	4.73333	3.71378	4.73333	3.71402
				4.75	3.71256	4.75	3.71213	4.75	3.71237
				4.76667	3.71092	4.76667	3.7105	4.76667	3.71074
				4.78333	3.7093	4.78333	3.70888	4.78333	3.70912
				4.8	3.70769	4.8	3.70727	4.8	3.7075
				4.81667	3.70609	4.81667	3.70567	4.81667	3.7059
				4.83333	3.7045	4.83333	3.70408	4.83333	3.70432
				4.85	3.70293	4.85	3.7025	4.85	3.70274
				4.86667	3.70136	4.86667	3.70094	4.86667	3.70117
				4.88333	3.69981	4.88333	3.69938	4.88333	3.69962
				4.9	3.69827	4.9	3.69784	4.9	3.69808
				4.91667	3.69674	4.91667	3.69632	4.91667	3.69655
				4.93333	3.69523	4.93333	3.6948	4.93333	3.69504
				4.95	3.69372	4.95	3.69329	4.95	3.69353
				4.96667	3.69223	4.96667	3.6918	4.96667	3.69204
				4.98333	3.69075	4.98333	3.69032	4.98333	3.69056
				5	3.68928	5	3.68885	5	3.68909
				5.01667	3.68782	5.01667	3.68739	5.01667	3.68763
				5.03333	3.68638	5.03333	3.68595	5.03333	3.68618
				5.05	3.68494	5.05	3.68451	5.05	3.68475
				5.06667	3.68352	5.06667	3.68309	5.06667	3.68332
				5.08333	3.68211	5.08333	3.68167	5.08333	3.68191
				5.1	3.6807	5.1	3.68027	5.1	3.68051
				5.11667	3.67931	5.11667	3.67888	5.11667	3.67911
				5.13333	3.67793	5.13333	3.67749	5.13333	3.67773
				5.15	3.67656	5.15	3.67612	5.15	3.67635
				5.16667	3.67519	5.16667	3.67475	5.16667	3.67499
				5.18333	3.67384	5.18333	3.6734	5.18333	3.67364
				5.2	3.67249	5.2	3.67205	5.2	3.67229
				5.21667	3.67116	5.21667	3.67072	5.21667	3.67095
				5.23333	3.66983	5.23333	3.66939	5.23333	3.66962
				5.25	3.66851	5.25	3.66806	5.25	3.6683
				5.26667	3.66719	5.26667	3.66675	5.26667	3.66699
				5.28333	3.66589	5.28333	3.66544	5.28333	3.66568
				5.3	3.66459	5.3	3.66414	5.3	3.66438
				5.31667	3.6633	5.31667	3.66285	5.31667	3.66309
				5.33333	3.66201	5.33333	3.66157	5.33333	3.6618
				5.35	3.66073	5.35	3.66028	5.35	3.66052
				5.36667	3.65946	5.36667	3.65901	5.36667	3.65925
				5.38333	3.65819	5.38333	3.65774	5.38333	3.65798
				5.4	3.65693	5.4	3.65648	5.4	3.65671
				5.41667	3.65567	5.41667	3.65522	5.41667	3.65545
				5.43333	3.65441	5.43333	3.65396	5.43333	3.6542
				5.45	3.65316	5.45	3.65271	5.45	3.65295
				5.46667	3.65192	5.46667	3.65146	5.46667	3.6517
				5.48333	3.65067	5.48333	3.65022	5.48333	3.65045
				5.5	3.64943	5.5	3.64898	5.5	3.64921
				5.51667	3.6482	5.51667	3.64774	5.51667	3.64797
				5.53333	3.64696	5.53333	3.6465	5.53333	3.64674
				5.55	3.64573	5.55	3.64527	5.55	3.64551
				5.56667	3.6445	5.56667	3.64404	5.56667	3.64427
				5.58333	3.64327	5.58333	3.64281	5.58333	3.64304
				5.6	3.64204	5.6	3.64158	5.6	3.64181
				5.61667	3.64081	5.61667	3.64035	5.61667	3.64059
				5.63333	3.63959	5.63333	3.63912	5.63333	3.63936
				5.65	3.63836	5.65	3.63789	5.65	3.63813
				5.66667	3.63713	5.66667	3.63667	5.66667	3.6369
				5.68333	3.63591	5.68333	3.63544	5.68333	3.63567
				5.7	3.63468	5.7	3.63421	5.7	3.63444
				5.71667	3.63345	5.71667	3.63298	5.71667	3.63321
				5.73333	3.63222	5.73333	3.63174	5.73333	3.63198
				5.75	3.63098	5.75	3.63051	5.75	3.63075
				5.76667	3.62975	5.76667	3.62927	5.76667	3.62951
				5.78333	3.62851	5.78333	3.62803	5.78333	3.62827
				5.8	3.62727	5.8	3.62679	5.8	3.62703
				5.81667	3.62602	5.81667	3.62554	5.81667	3.62578
				5.83333	3.62478	5.83333	3.62429	5.83333	3.62453
				5.85	3.62352	5.85	3.62304	5.85	3.62328
				5.86667	3.62227	5.86667	3.62178	5.86667	3.62202
				5.88333	3.62101	5.88333	3.62052	5.88333	3.62076
				5.9	3.61974	5.9	3.61925	5.9	3.61949
				5.91667	3.61847	5.91667	3.61798	5.91667	3.61822
				5.93333	3.6172	5.93333	3.6167	5.93333	3.61694
				5.95	3.61591	5.95	3.61542	5.95	3.61566
				5.96667	3.61463	5.96667	3.61413	5.96667	3.61437
				5.98333	3.61333	5.98333	3.61283	5.98333	3.61307
				6	3.61203	6	3.61153	6	3.61177
				6.01667	3.61072	6.01667	3.61022	6.01667	3.61046
				6.03333	3.60941	6.03333	3.60891	6.03333	3.60915
				6.05	3.60808	6.05	3.60758	6.05	3.60782
				6.06667	3.60675	6.06667	3.60625	6.06667	3.60649
				6.08333	3.60541	6.08333	3.60491	6.08333	3.60515
				6.1	3.60407	6.1	3.60356	6.1	3.6038
				6.11667	3.60271	6.11667	3.60221	6.11667	3.60245
				6.13333	3.60134	6.13333	3.60084	6.13333	3.60108
				6.15	3.59997	6.15	3.59946	6.15	3.5997
				6.16667	3.59858	6.16667	3.59808	6.16667	3.59831
				6.18333	3.59718	6.18333	3.59668	6.18333	3.59692
				6.2	3.59577	6.2	3.59527	6.2	3.59551
				6.21667	3.59435	6.21667	3.59385	6.21667	3.59409
				6.23333	3.59292	6.23333	3.59242	6.23333	3.59265
				6.25	3.59147	6.25	3.59098	6.25	3.59121
				6.26667	3.59001	6.26667	3.58952	6.26667	3.58975
				6.28333	3.58854	6.28333	3.58805	6.28333	3.58828
				6.3	3.58705	6.3	3.58657	6.3	3.58679
				6.31667	3.58555	6.31667	3.58507	6.31667	3.58529
				6.33333	3.58404	6.33333	3.58356	6.33333	3.58378
				6.35	3.5825	6.35	3.58203	6.35	3.58225
				6.36667	3.58096	6.36667	3.58048	6.36667	3.5807
				6.38333	3.57939	6.38333	3.57892	6.38333	3.57914
				6.4	3.57781	6.4	3.57735	6.4	3.57756
				6.41667	3.57621	6.41667	3.57575	6.41667	3.57597
				6.43333	3.57459	6.43333	3.57414	6.43333	3.57435
				6.45	3.57296	6.45	3.57251	6.45	3.57272
				6.46667	3.57131	6.46667	3.57087	6.46667	3.57107
				6.48333	3.56964	6.48333	3.5692	6.48333	3.56941
				6.5	3.56795	6.5	3.56752	6.5	3.56772
				6.51667	3.56625	6.51667	3.56582	6.51667	3.56602
				6.53333	3.56453	6.53333	3.56411	6.53333	3.56431
				6.55	3.5628	6.55	3.56238	6.55	3.56258
				6.56667	3.56105	6.56667	3.56064	6.56667	3.56083
				6.58333	3.55929	6.58333	3.55888	6.58333	3.55907
				6.6	3.55752	6.6	3.55711	6.6	3.5573
				6.61667	3.55574	6.61667	3.55533	6.61667	3.55552
				6.63333	3.55394	6.63333	3.55354	6.63333	3.55373
				6.65	3.55214	6.65	3.55174	6.65	3.55193
				6.66667	3.55032	6.66667	3.54993	6.66667	3.55012
				6.68333	3.5485	6.68333	3.54811	6.68333	3.5483
				6.7	3.54667	6.7	3.54628	6.7	3.54647
				6.71667	3.54484	6.71667	3.54445	6.71667	3.54464
				6.73333	3.543	6.73333	3.54261	6.73333	3.5428
				6.75	3.54115	6.75	3.54077	6.75	3.54096
				6.76667	3.5393	6.76667	3.53892	6.76667	3.53911
				6.78333	3.53745	6.78333	3.53707	6.78333	3.53726
				6.8	3.53559	6.8	3.53521	6.8	3.5354
				6.81667	3.53373	6.81667	3.53336	6.81667	3.53355
				6.83333	3.53188	6.83333	3.5315	6.83333	3.53169
				6.85	3.53002	6.85	3.52965	6.85	3.52984
				6.86667	3.52816	6.86667	3.52779	6.86667	3.52798
				6.88333	3.52631	6.88333	3.52594	6.88333	3.52613
				6.9	3.52445	6.9	3.52408	6.9	3.52428
				6.91667	3.52261	6.91667	3.52224	6.91667	3.52243
				6.93333	3.52076	6.93333	3.52039	6.93333	3.52059
				6.95	3.51892	6.95	3.51855	6.95	3.51875
				6.96667	3.51709	6.96667	3.51672	6.96667	3.51692
				6.98333	3.51526	6.98333	3.51489	6.98333	3.51509
				7	3.51344	7	3.51307	7	3.51327
				7.01667	3.51162	7.01667	3.51125	7.01667	3.51146
				7.03333	3.50981	7.03333	3.50945	7.03333	3.50965
				7.05	3.50801	7.05	3.50765	7.05	3.50785
				7.06667	3.50622	7.06667	3.50586	7.06667	3.50606
				7.08333	3.50444	7.08333	3.50407	7.08333	3.50428
				7.1	3.50266	7.1	3.5023	7.1	3.50251
				7.11667	3.5009	7.11667	3.50053	7.11667	3.50074
				7.13333	3.49914	7.13333	3.49878	7.13333	3.49899
				7.15	3.4974	7.15	3.49703	7.15	3.49724
				7.16667	3.49566	7.16667	3.49529	7.16667	3.4955
				7.18333	3.49393	7.18333	3.49356	7.18333	3.49378
				7.2	3.49221	7.2	3.49184	7.2	3.49205
				7.21667	3.49049	7.21667	3.49013	7.21667	3.49034
				7.23333	3.48879	7.23333	3.48842	7.23333	3.48864
				7.25	3.48709	7.25	3.48672	7.25	3.48694
				7.26667	3.48539	7.26667	3.48502	7.26667	3.48524
				7.28333	3.4837	7.28333	3.48333	7.28333	3.48355
				7.3	3.48201	7.3	3.48164	7.3	3.48186
				7.31667	3.48032	7.31667	3.47995	7.31667	3.48017
				7.33333	3.47863	7.33333	3.47826	7.33333	3.47848
				7.35	3.47694	7.35	3.47656	7.35	3.47678
				7.36667	3.47523	7.36667	3.47485	7.36667	3.47507
				7.38333	3.47351	7.38333	3.47313	7.38333	3.47335
				7.4	3.47176	7.4	3.47138	7.4	3.4716
				7.41667	3.46999	7.41667	3.46961	7.41667	3.46983
				7.43333	3.46817	7.43333	3.46779	7.43333	3.46801
				7.45	3.46631	7.45	3.46592	7.45	3.46615
				7.46667	3.46438	7.46667	3.46399	7.46667	3.46421
				7.48333	3.46237	7.48333	3.46199	7.48333	3.46221
				7.5	3.46028	7.5	3.4599	7.5	3.46011
				7.51667	3.45808	7.51667	3.45772	7.51667	3.45791
				7.53333	3.4558	7.53333	3.45545	7.53333	3.45563
				7.55	3.45345	7.55	3.45312	7.55	3.45328
				7.56667	3.4511	7.56667	3.45079	7.56667	3.45094
				7.58333	3.44887	7.58333	3.44855	7.58333	3.4487
				7.6	3.44679	7.6	3.44647	7.6	3.44662
				7.61667	3.44489	7.61667	3.44455	7.61667	3.44471
				7.63333	3.44311	7.63333	3.44276	7.63333	3.44293
				7.65	3.44143	7.65	3.44108	7.65	3.44125
				7.66667	3.43982	7.66667	3.43946	7.66667	3.43964
				7.68333	3.43827	7.68333	3.43791	7.68333	3.43808
				7.7	3.43676	7.7	3.43639	7.7	3.43657
				7.71667	3.43528	7.71667	3.43491	7.71667	3.43508
				7.73333	3.43382	7.73333	3.43344	7.73333	3.43362
				7.75	3.43237	7.75	3.432	7.75	3.43218
				7.76667	3.43095	7.76667	3.43057	7.76667	3.43075
				7.78333	3.42953	7.78333	3.42915	7.78333	3.42933
				7.8	3.42811	7.8	3.42773	7.8	3.42791
				7.81667	3.4267	7.81667	3.42632	7.81667	3.42649
				7.83333	3.42529	7.83333	3.4249	7.83333	3.42508
				7.85	3.42387	7.85	3.42349	7.85	3.42366
				7.86667	3.42245	7.86667	3.42206	7.86667	3.42224
				7.88333	3.42102	7.88333	3.42063	7.88333	3.4208
				7.9	3.41958	7.9	3.41919	7.9	3.41936
				7.91667	3.41812	7.91667	3.41773	7.91667	3.41791
				7.93333	3.41665	7.93333	3.41626	7.93333	3.41643
				7.95	3.41516	7.95	3.41477	7.95	3.41494
				7.96667	3.41365	7.96667	3.41326	7.96667	3.41342
				7.98333	3.41211	7.98333	3.41171	7.98333	3.41188
				8	3.41054	8	3.41014	8	3.41031
				8.01667	3.40893	8.01667	3.40853	8.01667	3.4087
				8.03333	3.40728	8.03333	3.40688	8.03333	3.40705
				8.05	3.40558	8.05	3.40518	8.05	3.40535
				8.06667	3.40382	8.06667	3.40342	8.06667	3.4036
				8.08333	3.402	8.08333	3.4016	8.08333	3.40178
				8.1	3.4001	8.1	3.3997	8.1	3.39988
				8.11667	3.39811	8.11667	3.3977	8.11667	3.39789
				8.13333	3.39601	8.13333	3.39561	8.13333	3.3958
				8.15	3.3938	8.15	3.39341	8.15	3.3936
				8.16667	3.39147	8.16667	3.39108	8.16667	3.39128
				8.18333	3.38901	8.18333	3.38863	8.18333	3.38882
				8.2	3.38639	8.2	3.38602	8.2	3.38622
				8.21667	3.38361	8.21667	3.38326	8.21667	3.38346
				8.23333	3.38066	8.23333	3.38032	8.23333	3.38052
				8.25	3.37754	8.25	3.37721	8.25	3.37741
				8.26667	3.37424	8.26667	3.37393	8.26667	3.37413
				8.28333	3.37079	8.28333	3.37049	8.28333	3.37068
				8.3	3.36717	8.3	3.36689	8.3	3.36708
				8.31667	3.3634	8.31667	3.36313	8.31667	3.36331
				8.33333	3.35947	8.33333	3.35921	8.33333	3.35939
				8.35	3.35538	8.35	3.35514	8.35	3.35531
				8.36667	3.35115	8.36667	3.35092	8.36667	3.35109
				8.38333	3.34678	8.38333	3.34656	8.38333	3.34672
				8.4	3.34227	8.4	3.34206	8.4	3.34221
				8.41667	3.33764	8.41667	3.33744	8.41667	3.33758
				8.43333	3.33289	8.43333	3.3327	8.43333	3.33283
				8.45	3.32804	8.45	3.32786	8.45	3.32798
				8.46667	3.3231	8.46667	3.32292	8.46667	3.32304
				8.48333	3.31809	8.48333	3.31791	8.48333	3.31803
				8.5	3.31301	8.5	3.31284	8.5	3.31295
				8.51667	3.30789	8.51667	3.30773	8.51667	3.30783
				8.53333	3.30274	8.53333	3.30258	8.53333	3.30267
				8.55	3.29758	8.55	3.29742	8.55	3.2975
				8.56667	3.29241	8.56667	3.29225	8.56667	3.29233
				8.58333	3.28725	8.58333	3.28709	8.58333	3.28717
				8.6	3.28211	8.6	3.28195	8.6	3.28202
				8.61667	3.277	8.61667	3.27684	8.61667	3.2769
				8.63333	3.27193	8.63333	3.27177	8.63333	3.27183
				8.65	3.2669	8.65	3.26673	8.65	3.26679
				8.66667	3.26192	8.66667	3.26175	8.66667	3.2618
				8.68333	3.25698	8.68333	3.25681	8.68333	3.25685
				8.7	3.25209	8.7	3.25191	8.7	3.25195
				8.71667	3.24724	8.71667	3.24706	8.71667	3.24709
				8.73333	3.24243	8.73333	3.24225	8.73333	3.24228
				8.75	3.23766	8.75	3.23748	8.75	3.2375
				8.76667	3.23292	8.76667	3.23274	8.76667	3.23275
				8.78333	3.2282	8.78333	3.22802	8.78333	3.22802
				8.8	3.22349	8.8	3.22331	8.8	3.22331
				8.81667	3.21879	8.81667	3.21861	8.81667	3.2186
				8.83333	3.21409	8.83333	3.2139	8.83333	3.21388
				8.85	3.20936	8.85	3.20918	8.85	3.20915
				8.86667	3.20462	8.86667	3.20443	8.86667	3.20439
				8.88333	3.19983	8.88333	3.19965	8.88333	3.19959
				8.9	3.195	8.9	3.19482	8.9	3.19475
				8.91667	3.19011	8.91667	3.18993	8.91667	3.18985
				8.93333	3.18515	8.93333	3.18498	8.93333	3.18487
				8.95	3.1801	8.95	3.17994	8.95	3.17981
				8.96667	3.17497	8.96667	3.17481	8.96667	3.17466
				8.98333	3.16972	8.98333	3.16957	8.98333	3.1694
				9	3.16436	9	3.16422	9	3.16402
				9.01667	3.15887	9.01667	3.15873	9.01667	3.15851
				9.03333	3.15324	9.03333	3.15311	9.03333	3.15285
				9.05	3.14745	9.05	3.14733	9.05	3.14704
				9.06667	3.1415	9.06667	3.14139	9.06667	3.14106
				9.08333	3.13536	9.08333	3.13527	9.08333	3.1349
				9.1	3.12904	9.1	3.12895	9.1	3.12855
				9.11667	3.1225	9.11667	3.12243	9.11667	3.12198
				9.13333	3.11574	9.13333	3.11569	9.13333	3.11519
				9.15	3.10875	9.15	3.10871	9.15	3.10816
				9.16667	3.10151	9.16667	3.10148	9.16667	3.10087
				9.18333	3.094	9.18333	3.09399	9.18333	3.09331
				9.2	3.0862	9.2	3.08621	9.2	3.08547
				9.21667	3.07811	9.21667	3.07813	9.21667	3.07732
				9.23333	3.06969	9.23333	3.06974	9.23333	3.06885
				9.25	3.06094	9.25	3.06101	9.25	3.06004
				9.26667	3.05183	9.26667	3.05192	9.26667	3.05086
				9.28333	3.04233	9.28333	3.04245	9.28333	3.04129
				9.3	3.03244	9.3	3.03258	9.3	3.03132
				9.31667	3.02212	9.31667	3.02229	9.31667	3.02092
				9.33333	3.01135	9.33333	3.01154	9.33333	3.01006
				9.35	3.0001	9.35	3.00033	9.35	2.99871
				9.36667	2.98834	9.36667	2.9886	9.36667	2.98685
				9.38333	2.97604	9.38333	2.97634	9.38333	2.97444
				9.4	2.96318	9.4	2.96351	9.4	2.96146
				9.41667	2.94971	9.41667	2.95008	9.41667	2.94786
				9.43333	2.93559	9.43333	2.936	9.43333	2.9336
				9.45	2.92079	9.45	2.92125	9.45	2.91865
				9.46667	2.90527	9.46667	2.90577	9.46667	2.90296
				9.48333	2.88897	9.48333	2.88951	9.48333	2.88649
				9.5	2.87184	9.5	2.87244	9.5	2.86917
				9.51667	2.85383	9.51667	2.85449	9.51667	2.85096
				9.53333	2.83489	9.53333	2.83561	9.53333	2.83179
				9.55	2.81494	9.55	2.81572	9.55	2.81161
				9.56667	2.79392	9.56667	2.79477	9.56667	2.79032
				9.58333	2.77174	9.58333	2.77266	9.58333	2.76786
				9.6	2.74833	9.6	2.74933	9.6	2.74414
				9.61667	2.72359	9.61667	2.72467	9.61667	2.71906
				9.63333	2.69741	9.63333	2.69859	9.63333	2.69252
				9.65	2.66968	9.65	2.67096	9.65	2.66439
				9.66667	2.64027	9.66667	2.64166	9.66667	2.63453
				9.68333	2.60904	9.68333	2.61054	9.68333	2.6028
				9.7	2.57581	9.7	2.57744	9.7	2.56902
				9.71667	2.54038	9.71667	2.54215	9.71667	2.53297
				9.73333	2.50252	9.73333	2.50445	9.73098	2.50001
				9.7344	2.50001	9.73522	2.50001

## Sheet: fig(b)
Exp_Sample1_Time_h	Exp_Sample1_Voltage_V	Exp_Sample2_Time_h	Exp_Sample2_Voltage_V	SEI_only_Time_h	SEI_only_Voltage_V	SEI_DryOut_Time_h	SEI_DryOut_Voltage_V	Full_Model_Time_h	Full_Model_Voltage_V
0	4.16954	0	4.1689	0	4.17193	0	4.17029	0	4.17053
0.454722	4.08546	0.454444	4.08389	0.0166667	4.16354	0.0166667	4.16152	0.0166667	4.16187
0.909444	4.06258	0.908889	4.06062	0.0333333	4.15955	0.0333333	4.15741	0.0333333	4.15774
1.36417	4.03962	1.36333	4.03872	0.05	4.15584	0.05	4.15361	0.05	4.15392
1.81889	3.99181	1.81778	3.99273	0.0666667	4.15223	0.0666667	4.14991	0.0666667	4.1502
2.27361	3.93368	2.27222	3.93713	0.0833333	4.14868	0.0833333	4.14629	0.0833333	4.14656
2.72833	3.88264	2.72667	3.88511	0.1	4.1452	0.1	4.14275	0.1	4.143
3.18306	3.83873	3.18111	3.83711	0.116667	4.14179	0.116667	4.13928	0.116667	4.13952
3.63778	3.79391	3.63556	3.79206	0.133333	4.13846	0.133333	4.1359	0.133333	4.13611
4.0925	3.74555	4.09	3.7441	0.15	4.13519	0.15	4.13259	0.15	4.13279
4.54722	3.69561	4.54444	3.69398	0.166667	4.132	0.166667	4.12936	0.166667	4.12955
5.00194	3.64875	4.99889	3.64775	0.183333	4.12889	0.183333	4.12622	0.183333	4.12639
5.45667	3.60913	5.45333	3.60971	0.2	4.12586	0.2	4.12316	0.2	4.12332
5.91139	3.57207	5.90778	3.57376	0.216667	4.12291	0.216667	4.1202	0.216667	4.12034
6.36611	3.52986	6.36222	3.53056	0.233333	4.12005	0.233333	4.11732	0.233333	4.11745
6.82083	3.48339	6.81667	3.47976	0.25	4.11726	0.25	4.11453	0.25	4.11465
7.27556	3.43345	7.27111	3.43885	0.266667	4.11457	0.266667	4.11184	0.266667	4.11195
7.73028	3.36012	7.72556	3.36348	0.283333	4.11196	0.283333	4.10923	0.283333	4.10934
8.185	3.2315	8.18	3.23421	0.3	4.10945	0.3	4.10673	0.3	4.10683
8.63972	3.05574	8.63444	3.06075	0.316667	4.10702	0.316667	4.10432	0.316667	4.10441
9.09444	2.50624	9.08889	2.50526	0.333333	4.10468	0.333333	4.102	0.333333	4.10209
9.09669	2.5001	9.09071	2.50018	0.35	4.10242	0.35	4.09978	0.35	4.09987
				0.366667	4.10026	0.366667	4.09765	0.366667	4.09774
				0.383333	4.09819	0.383333	4.09562	0.383333	4.09571
				0.4	4.0962	0.4	4.09368	0.4	4.09376
				0.416667	4.0943	0.416667	4.09183	0.416667	4.09192
				0.433333	4.09248	0.433333	4.09007	0.433333	4.09016
				0.45	4.09075	0.45	4.0884	0.45	4.08849
				0.466667	4.0891	0.466667	4.08681	0.466667	4.08691
				0.483333	4.08754	0.483333	4.08531	0.483333	4.08541
				0.5	4.08604	0.5	4.08389	0.5	4.084
				0.516667	4.08463	0.516667	4.08255	0.516667	4.08266
				0.533333	4.08329	0.533333	4.08128	0.533333	4.0814
				0.55	4.08202	0.55	4.08009	0.55	4.08021
				0.566667	4.08081	0.566667	4.07897	0.566667	4.07909
				0.583333	4.07967	0.583333	4.07791	0.583333	4.07804
				0.6	4.07859	0.6	4.07691	0.6	4.07705
				0.616667	4.07757	0.616667	4.07597	0.616667	4.07611
				0.633333	4.0766	0.633333	4.07508	0.633333	4.07523
				0.65	4.07568	0.65	4.07425	0.65	4.0744
				0.666667	4.07481	0.666667	4.07346	0.666667	4.07361
				0.683333	4.07398	0.683333	4.07271	0.683333	4.07287
				0.7	4.07319	0.7	4.072	0.7	4.07216
				0.716667	4.07244	0.716667	4.07132	0.716667	4.07148
				0.733333	4.07171	0.733333	4.07068	0.733333	4.07084
				0.75	4.07102	0.75	4.07005	0.75	4.07021
				0.766667	4.07035	0.766667	4.06945	0.766667	4.06961
				0.783333	4.06969	0.783333	4.06887	0.783333	4.06902
				0.8	4.06906	0.8	4.06829	0.8	4.06845
				0.816667	4.06843	0.816667	4.06773	0.816667	4.06788
				0.833333	4.06782	0.833333	4.06717	0.833333	4.06732
				0.85	4.06721	0.85	4.06662	0.85	4.06676
				0.866667	4.06659	0.866667	4.06606	0.866667	4.0662
				0.883333	4.06598	0.883333	4.0655	0.883333	4.06563
				0.9	4.06536	0.9	4.06493	0.9	4.06506
				0.916667	4.06473	0.916667	4.06436	0.916667	4.06447
				0.933333	4.06409	0.933333	4.06377	0.933333	4.06387
				0.95	4.06344	0.95	4.06316	0.95	4.06325
				0.966667	4.06276	0.966667	4.06254	0.966667	4.06262
				0.983333	4.06207	0.983333	4.0619	0.983333	4.06196
				1	4.06135	1	4.06124	1	4.06128
				1.01667	4.06062	1.01667	4.06056	1.01667	4.06058
				1.03333	4.05985	1.03333	4.05985	1.03333	4.05985
				1.05	4.05905	1.05	4.05911	1.05	4.05909
				1.06667	4.05823	1.06667	4.05835	1.06667	4.0583
				1.08333	4.05737	1.08333	4.05755	1.08333	4.05748
				1.1	4.05649	1.1	4.05672	1.1	4.05662
				1.11667	4.05557	1.11667	4.05585	1.11667	4.05572
				1.13333	4.05461	1.13333	4.05495	1.13333	4.05478
				1.15	4.05362	1.15	4.05401	1.15	4.05381
				1.16667	4.0526	1.16667	4.05303	1.16667	4.05279
				1.18333	4.05155	1.18333	4.05201	1.18333	4.05173
				1.2	4.05046	1.2	4.05095	1.2	4.05063
				1.21667	4.04934	1.21667	4.04985	1.21667	4.04948
				1.23333	4.04818	1.23333	4.0487	1.23333	4.04829
				1.25	4.047	1.25	4.04751	1.25	4.04705
				1.26667	4.04578	1.26667	4.04628	1.26667	4.04577
				1.28333	4.04453	1.28333	4.04501	1.28333	4.04445
				1.3	4.04326	1.3	4.04369	1.3	4.04308
				1.31667	4.04195	1.31667	4.04233	1.31667	4.04167
				1.33333	4.04062	1.33333	4.04092	1.33333	4.04023
				1.35	4.03926	1.35	4.03948	1.35	4.03874
				1.36667	4.03787	1.36667	4.038	1.36667	4.03722
				1.38333	4.03646	1.38333	4.03649	1.38333	4.03566
				1.4	4.03503	1.4	4.03494	1.4	4.03408
				1.41667	4.03357	1.41667	4.03335	1.41667	4.03246
				1.43333	4.03208	1.43333	4.03174	1.43333	4.03081
				1.45	4.03058	1.45	4.0301	1.45	4.02914
				1.46667	4.02905	1.46667	4.02843	1.46667	4.02744
				1.48333	4.0275	1.48333	4.02673	1.48333	4.02572
				1.5	4.02594	1.5	4.02502	1.5	4.02398
				1.51667	4.02435	1.51667	4.02328	1.51667	4.02222
				1.53333	4.02274	1.53333	4.02153	1.53333	4.02045
				1.55	4.02112	1.55	4.01975	1.55	4.01865
				1.56667	4.01948	1.56667	4.01796	1.56667	4.01684
				1.58333	4.01783	1.58333	4.01616	1.58333	4.01502
				1.6	4.01616	1.6	4.01434	1.6	4.01319
				1.61667	4.01447	1.61667	4.01251	1.61667	4.01135
				1.63333	4.01278	1.63333	4.01067	1.63333	4.00949
				1.65	4.01107	1.65	4.00882	1.65	4.00763
				1.66667	4.00934	1.66667	4.00696	1.66667	4.00576
				1.68333	4.00761	1.68333	4.00509	1.68333	4.00388
				1.7	4.00587	1.7	4.00322	1.7	4.00199
				1.71667	4.00411	1.71667	4.00134	1.71667	4.0001
				1.73333	4.00235	1.73333	3.99946	1.73333	3.99821
				1.75	4.00058	1.75	3.99757	1.75	3.99631
				1.76667	3.9988	1.76667	3.99568	1.76667	3.99441
				1.78333	3.99702	1.78333	3.99378	1.78333	3.99251
				1.8	3.99523	1.8	3.99189	1.8	3.99061
				1.81667	3.99343	1.81667	3.98999	1.81667	3.9887
				1.83333	3.99163	1.83333	3.9881	1.83333	3.9868
				1.85	3.98983	1.85	3.9862	1.85	3.9849
				1.86667	3.98802	1.86667	3.98431	1.86667	3.983
				1.88333	3.98621	1.88333	3.98242	1.88333	3.9811
				1.9	3.9844	1.9	3.98052	1.9	3.9792
				1.91667	3.98259	1.91667	3.97864	1.91667	3.9773
				1.93333	3.98077	1.93333	3.97675	1.93333	3.97541
				1.95	3.97896	1.95	3.97487	1.95	3.97353
				1.96667	3.97714	1.96667	3.97299	1.96667	3.97164
				1.98333	3.97533	1.98333	3.97112	1.98333	3.96976
				2	3.97351	2	3.96925	2	3.96789
				2.01667	3.9717	2.01667	3.96739	2.01667	3.96602
				2.03333	3.96989	2.03333	3.96553	2.03333	3.96416
				2.05	3.96808	2.05	3.96368	2.05	3.9623
				2.06667	3.96627	2.06667	3.96183	2.06667	3.96045
				2.08333	3.96447	2.08333	3.95999	2.08333	3.9586
				2.1	3.96266	2.1	3.95815	2.1	3.95676
				2.11667	3.96086	2.11667	3.95633	2.11667	3.95493
				2.13333	3.95907	2.13333	3.9545	2.13333	3.9531
				2.15	3.95727	2.15	3.95269	2.15	3.95128
				2.16667	3.95548	2.16667	3.95088	2.16667	3.94947
				2.18333	3.9537	2.18333	3.94908	2.18333	3.94767
				2.2	3.95191	2.2	3.94729	2.2	3.94587
				2.21667	3.95013	2.21667	3.9455	2.21667	3.94408
				2.23333	3.94835	2.23333	3.94372	2.23333	3.94229
				2.25	3.94658	2.25	3.94195	2.25	3.94051
				2.26667	3.94481	2.26667	3.94018	2.26667	3.93874
				2.28333	3.94304	2.28333	3.93843	2.28333	3.93698
				2.3	3.94127	2.3	3.93668	2.3	3.93522
				2.31667	3.93951	2.31667	3.93493	2.31667	3.93347
				2.33333	3.93775	2.33333	3.93319	2.33333	3.93173
				2.35	3.93599	2.35	3.93146	2.35	3.92999
				2.36667	3.93423	2.36667	3.92974	2.36667	3.92826
				2.38333	3.93248	2.38333	3.92802	2.38333	3.92654
				2.4	3.93072	2.4	3.92631	2.4	3.92482
				2.41667	3.92896	2.41667	3.9246	2.41667	3.9231
				2.43333	3.9272	2.43333	3.9229	2.43333	3.92139
				2.45	3.92544	2.45	3.9212	2.45	3.91969
				2.46667	3.92368	2.46667	3.91951	2.46667	3.91798
				2.48333	3.92191	2.48333	3.91783	2.48333	3.91629
				2.5	3.92013	2.5	3.91614	2.5	3.91459
				2.51667	3.91835	2.51667	3.91447	2.51667	3.9129
				2.53333	3.91655	2.53333	3.91279	2.53333	3.91121
				2.55	3.91475	2.55	3.91112	2.55	3.90953
				2.56667	3.91292	2.56667	3.90945	2.56667	3.90784
				2.58333	3.91108	2.58333	3.90778	2.58333	3.90615
				2.6	3.90921	2.6	3.90611	2.6	3.90446
				2.61667	3.90731	2.61667	3.90444	2.61667	3.90277
				2.63333	3.90538	2.63333	3.90276	2.63333	3.90108
				2.65	3.90345	2.65	3.90109	2.65	3.89938
				2.66667	3.90153	2.66667	3.89941	2.66667	3.89767
				2.68333	3.89962	2.68333	3.89773	2.68333	3.89596
				2.7	3.89774	2.7	3.89604	2.7	3.89424
				2.71667	3.89588	2.71667	3.89435	2.71667	3.8925
				2.73333	3.89405	2.73333	3.89264	2.73333	3.89074
				2.75	3.89223	2.75	3.89091	2.75	3.88898
				2.76667	3.89044	2.76667	3.88918	2.76667	3.8872
				2.78333	3.88866	2.78333	3.88743	2.78333	3.88541
				2.8	3.88691	2.8	3.88568	2.8	3.8836
				2.81667	3.88517	2.81667	3.88391	2.81667	3.88178
				2.83333	3.88345	2.83333	3.88212	2.83333	3.87993
				2.85	3.88175	2.85	3.88032	2.85	3.87808
				2.86667	3.88008	2.86667	3.8785	2.86667	3.87623
				2.88333	3.87842	2.88333	3.87667	2.88333	3.8744
				2.9	3.8768	2.9	3.87485	2.9	3.87258
				2.91667	3.87521	2.91667	3.87304	2.91667	3.87078
				2.93333	3.87364	2.93333	3.87123	2.93333	3.869
				2.95	3.8721	2.95	3.86944	2.95	3.86723
				2.96667	3.87059	2.96667	3.86767	2.96667	3.86548
				2.98333	3.8691	2.98333	3.86592	2.98333	3.86375
				3	3.86764	3	3.86418	3	3.86203
				3.01667	3.86619	3.01667	3.86245	3.01667	3.86033
				3.03333	3.86476	3.03333	3.86074	3.03333	3.85865
				3.05	3.86335	3.05	3.85905	3.05	3.85699
				3.06667	3.86195	3.06667	3.85737	3.06667	3.85535
				3.08333	3.86057	3.08333	3.85572	3.08333	3.85375
				3.1	3.8592	3.1	3.85409	3.1	3.85216
				3.11667	3.85784	3.11667	3.85249	3.11667	3.85061
				3.13333	3.85649	3.13333	3.85091	3.13333	3.84907
				3.15	3.85515	3.15	3.84935	3.15	3.84756
				3.16667	3.85383	3.16667	3.84782	3.16667	3.84606
				3.18333	3.85251	3.18333	3.8463	3.18333	3.84458
				3.2	3.85119	3.2	3.84481	3.2	3.84311
				3.21667	3.84988	3.21667	3.84333	3.21667	3.84166
				3.23333	3.84858	3.23333	3.84186	3.23333	3.84022
				3.25	3.84728	3.25	3.84041	3.25	3.83878
				3.26667	3.84599	3.26667	3.83897	3.26667	3.83736
				3.28333	3.84469	3.28333	3.83754	3.28333	3.83595
				3.3	3.8434	3.3	3.83612	3.3	3.83454
				3.31667	3.84211	3.31667	3.8347	3.31667	3.83314
				3.33333	3.84082	3.33333	3.83329	3.33333	3.83174
				3.35	3.83953	3.35	3.83189	3.35	3.83034
				3.36667	3.83823	3.36667	3.83049	3.36667	3.82895
				3.38333	3.83694	3.38333	3.8291	3.38333	3.82755
				3.4	3.83564	3.4	3.8277	3.4	3.82616
				3.41667	3.83434	3.41667	3.82631	3.41667	3.82477
				3.43333	3.83304	3.43333	3.82492	3.43333	3.82337
				3.45	3.83174	3.45	3.82352	3.45	3.82197
				3.46667	3.83043	3.46667	3.82213	3.46667	3.82056
				3.48333	3.82912	3.48333	3.82073	3.48333	3.81915
				3.5	3.8278	3.5	3.81933	3.5	3.81773
				3.51667	3.82648	3.51667	3.81792	3.51667	3.81631
				3.53333	3.82515	3.53333	3.8165	3.53333	3.81488
				3.55	3.82382	3.55	3.81508	3.55	3.81344
				3.56667	3.82248	3.56667	3.81365	3.56667	3.81199
				3.58333	3.82114	3.58333	3.81222	3.58333	3.81053
				3.6	3.81979	3.6	3.81077	3.6	3.80907
				3.61667	3.81843	3.61667	3.80932	3.61667	3.80759
				3.63333	3.81707	3.63333	3.80786	3.63333	3.80611
				3.65	3.8157	3.65	3.80639	3.65	3.80461
				3.66667	3.81432	3.66667	3.8049	3.66667	3.8031
				3.68333	3.81293	3.68333	3.80341	3.68333	3.80159
				3.7	3.81153	3.7	3.80191	3.7	3.80006
				3.71667	3.81013	3.71667	3.80039	3.71667	3.79852
				3.73333	3.80872	3.73333	3.79887	3.73333	3.79696
				3.75	3.80729	3.75	3.79733	3.75	3.7954
				3.76667	3.80586	3.76667	3.79578	3.76667	3.79382
				3.78333	3.80442	3.78333	3.79422	3.78333	3.79223
				3.8	3.80296	3.8	3.79265	3.8	3.79063
				3.81667	3.8015	3.81667	3.79106	3.81667	3.78902
				3.83333	3.80003	3.83333	3.78947	3.83333	3.7874
				3.85	3.79854	3.85	3.78786	3.85	3.78576
				3.86667	3.79705	3.86667	3.78624	3.86667	3.78411
				3.88333	3.79554	3.88333	3.7846	3.88333	3.78244
				3.9	3.79402	3.9	3.78296	3.9	3.78077
				3.91667	3.79249	3.91667	3.7813	3.91667	3.77908
				3.93333	3.79095	3.93333	3.77963	3.93333	3.77738
				3.95	3.7894	3.95	3.77795	3.95	3.77567
				3.96667	3.78783	3.96667	3.77626	3.96667	3.77395
				3.98333	3.78625	3.98333	3.77455	3.98333	3.77221
				4	3.78466	4	3.77283	4	3.77047
				4.01667	3.78306	4.01667	3.77111	4.01667	3.76871
				4.03333	3.78145	4.03333	3.76937	4.03333	3.76695
				4.05	3.77983	4.05	3.76762	4.05	3.76518
				4.06667	3.77819	4.06667	3.76586	4.06667	3.76339
				4.08333	3.77654	4.08333	3.7641	4.08333	3.7616
				4.1	3.77489	4.1	3.76232	4.1	3.7598
				4.11667	3.77322	4.11667	3.76054	4.11667	3.75799
				4.13333	3.77154	4.13333	3.75875	4.13333	3.75618
				4.15	3.76984	4.15	3.75695	4.15	3.75436
				4.16667	3.76814	4.16667	3.75515	4.16667	3.75253
				4.18333	3.76643	4.18333	3.75334	4.18333	3.7507
				4.2	3.76471	4.2	3.75152	4.2	3.74887
				4.21667	3.76298	4.21667	3.74971	4.21667	3.74703
				4.23333	3.76125	4.23333	3.74788	4.23333	3.74519
				4.25	3.7595	4.25	3.74606	4.25	3.74335
				4.26667	3.75775	4.26667	3.74423	4.26667	3.74151
				4.28333	3.75599	4.28333	3.7424	4.28333	3.73967
				4.3	3.75422	4.3	3.74058	4.3	3.73783
				4.31667	3.75245	4.31667	3.73875	4.31667	3.73599
				4.33333	3.75067	4.33333	3.73692	4.33333	3.73416
				4.35	3.74889	4.35	3.7351	4.35	3.73232
				4.36667	3.74711	4.36667	3.73327	4.36667	3.73049
				4.38333	3.74532	4.38333	3.73146	4.38333	3.72867
				4.4	3.74353	4.4	3.72964	4.4	3.72685
				4.41667	3.74173	4.41667	3.72783	4.41667	3.72504
				4.43333	3.73994	4.43333	3.72603	4.43333	3.72323
				4.45	3.73815	4.45	3.72423	4.45	3.72143
				4.46667	3.73635	4.46667	3.72244	4.46667	3.71964
				4.48333	3.73456	4.48333	3.72066	4.48333	3.71786
				4.5	3.73277	4.5	3.71888	4.5	3.71609
				4.51667	3.73098	4.51667	3.71711	4.51667	3.71432
				4.53333	3.72919	4.53333	3.71536	4.53333	3.71257
				4.55	3.72741	4.55	3.71361	4.55	3.71083
				4.56667	3.72563	4.56667	3.71187	4.56667	3.70909
				4.58333	3.72386	4.58333	3.71014	4.58333	3.70737
				4.6	3.72209	4.6	3.70843	4.6	3.70566
				4.61667	3.72033	4.61667	3.70672	4.61667	3.70396
				4.63333	3.71858	4.63333	3.70503	4.63333	3.70228
				4.65	3.71683	4.65	3.70335	4.65	3.7006
				4.66667	3.71509	4.66667	3.70167	4.66667	3.69894
				4.68333	3.71336	4.68333	3.70002	4.68333	3.69729
				4.7	3.71163	4.7	3.69837	4.7	3.69565
				4.71667	3.70992	4.71667	3.69673	4.71667	3.69403
				4.73333	3.70821	4.73333	3.69511	4.73333	3.69241
				4.75	3.70651	4.75	3.6935	4.75	3.69081
				4.76667	3.70482	4.76667	3.6919	4.76667	3.68922
				4.78333	3.70315	4.78333	3.69032	4.78333	3.68764
				4.8	3.70148	4.8	3.68874	4.8	3.68608
				4.81667	3.69982	4.81667	3.68718	4.81667	3.68452
				4.83333	3.69817	4.83333	3.68563	4.83333	3.68298
				4.85	3.69653	4.85	3.68409	4.85	3.68145
				4.86667	3.69491	4.86667	3.68256	4.86667	3.67993
				4.88333	3.69329	4.88333	3.68104	4.88333	3.67842
				4.9	3.69168	4.9	3.67954	4.9	3.67692
				4.91667	3.69008	4.91667	3.67804	4.91667	3.67543
				4.93333	3.68849	4.93333	3.67655	4.93333	3.67395
				4.95	3.68692	4.95	3.67508	4.95	3.67248
				4.96667	3.68535	4.96667	3.67361	4.96667	3.67102
				4.98333	3.68379	4.98333	3.67216	4.98333	3.66956
				5	3.68224	5	3.67071	5	3.66812
				5.01667	3.6807	5.01667	3.66927	5.01667	3.66668
				5.03333	3.67917	5.03333	3.66784	5.03333	3.66525
				5.05	3.67764	5.05	3.66642	5.05	3.66383
				5.06667	3.67613	5.06667	3.665	5.06667	3.66241
				5.08333	3.67462	5.08333	3.66359	5.08333	3.661
				5.1	3.67311	5.1	3.66219	5.1	3.6596
				5.11667	3.67162	5.11667	3.66079	5.11667	3.6582
				5.13333	3.67013	5.13333	3.6594	5.13333	3.65681
				5.15	3.66865	5.15	3.65802	5.15	3.65542
				5.16667	3.66717	5.16667	3.65664	5.16667	3.65404
				5.18333	3.6657	5.18333	3.65527	5.18333	3.65265
				5.2	3.66423	5.2	3.6539	5.2	3.65128
				5.21667	3.66277	5.21667	3.65253	5.21667	3.6499
				5.23333	3.66131	5.23333	3.65116	5.23333	3.64853
				5.25	3.65985	5.25	3.6498	5.25	3.64715
				5.26667	3.6584	5.26667	3.64844	5.26667	3.64578
				5.28333	3.65695	5.28333	3.64709	5.28333	3.64441
				5.3	3.6555	5.3	3.64573	5.3	3.64304
				5.31667	3.65406	5.31667	3.64437	5.31667	3.64167
				5.33333	3.65261	5.33333	3.64302	5.33333	3.6403
				5.35	3.65117	5.35	3.64166	5.35	3.63893
				5.36667	3.64973	5.36667	3.64031	5.36667	3.63755
				5.38333	3.64828	5.38333	3.63895	5.38333	3.63618
				5.4	3.64684	5.4	3.63759	5.4	3.6348
				5.41667	3.6454	5.41667	3.63624	5.41667	3.63342
				5.43333	3.64395	5.43333	3.63488	5.43333	3.63203
				5.45	3.6425	5.45	3.63351	5.45	3.63065
				5.46667	3.64105	5.46667	3.63215	5.46667	3.62926
				5.48333	3.6396	5.48333	3.63078	5.48333	3.62786
				5.5	3.63815	5.5	3.62941	5.5	3.62646
				5.51667	3.63669	5.51667	3.62803	5.51667	3.62506
				5.53333	3.63523	5.53333	3.62665	5.53333	3.62365
				5.55	3.63376	5.55	3.62527	5.55	3.62223
				5.56667	3.63228	5.56667	3.62388	5.56667	3.62081
				5.58333	3.63081	5.58333	3.62249	5.58333	3.61938
				5.6	3.62932	5.6	3.62109	5.6	3.61795
				5.61667	3.62783	5.61667	3.61968	5.61667	3.61651
				5.63333	3.62633	5.63333	3.61827	5.63333	3.61505
				5.65	3.62482	5.65	3.61685	5.65	3.6136
				5.66667	3.62331	5.66667	3.61543	5.66667	3.61213
				5.68333	3.62179	5.68333	3.61399	5.68333	3.61065
				5.7	3.62025	5.7	3.61255	5.7	3.60916
				5.71667	3.61871	5.71667	3.6111	5.71667	3.60766
				5.73333	3.61715	5.73333	3.60964	5.73333	3.60616
				5.75	3.61559	5.75	3.60818	5.75	3.60464
				5.76667	3.61401	5.76667	3.6067	5.76667	3.6031
				5.78333	3.61242	5.78333	3.60521	5.78333	3.60156
				5.8	3.61082	5.8	3.60371	5.8	3.6
				5.81667	3.6092	5.81667	3.6022	5.81667	3.59843
				5.83333	3.60757	5.83333	3.60067	5.83333	3.59685
				5.85	3.60592	5.85	3.59914	5.85	3.59525
				5.86667	3.60426	5.86667	3.59759	5.86667	3.59363
				5.88333	3.60259	5.88333	3.59603	5.88333	3.592
				5.9	3.6009	5.9	3.59445	5.9	3.59035
				5.91667	3.59919	5.91667	3.59286	5.91667	3.58869
				5.93333	3.59747	5.93333	3.59126	5.93333	3.58701
				5.95	3.59573	5.95	3.58964	5.95	3.58531
				5.96667	3.59398	5.96667	3.588	5.96667	3.58359
				5.98333	3.59222	5.98333	3.58634	5.98333	3.58186
				6	3.59044	6	3.58467	6	3.58011
				6.01667	3.58865	6.01667	3.58298	6.01667	3.57834
				6.03333	3.58686	6.03333	3.58128	6.03333	3.57655
				6.05	3.58505	6.05	3.57955	6.05	3.57475
				6.06667	3.58323	6.06667	3.57781	6.06667	3.57293
				6.08333	3.5814	6.08333	3.57606	6.08333	3.5711
				6.1	3.57956	6.1	3.57428	6.1	3.56925
				6.11667	3.57772	6.11667	3.57249	6.11667	3.5674
				6.13333	3.57587	6.13333	3.57069	6.13333	3.56553
				6.15	3.57402	6.15	3.56887	6.15	3.56365
				6.16667	3.57216	6.16667	3.56703	6.16667	3.56176
				6.18333	3.5703	6.18333	3.56519	6.18333	3.55987
				6.2	3.56843	6.2	3.56334	6.2	3.55797
				6.21667	3.56656	6.21667	3.56147	6.21667	3.55606
				6.23333	3.5647	6.23333	3.5596	6.23333	3.55414
				6.25	3.56283	6.25	3.55772	6.25	3.55223
				6.26667	3.56096	6.26667	3.55583	6.26667	3.5503
				6.28333	3.55909	6.28333	3.55394	6.28333	3.54838
				6.3	3.55722	6.3	3.55204	6.3	3.54645
				6.31667	3.55536	6.31667	3.55013	6.31667	3.54453
				6.33333	3.5535	6.33333	3.54823	6.33333	3.5426
				6.35	3.55164	6.35	3.54632	6.35	3.54068
				6.36667	3.54979	6.36667	3.54441	6.36667	3.53875
				6.38333	3.54795	6.38333	3.54249	6.38333	3.53684
				6.4	3.54611	6.4	3.54058	6.4	3.53492
				6.41667	3.54427	6.41667	3.53867	6.41667	3.53301
				6.43333	3.54245	6.43333	3.53677	6.43333	3.5311
				6.45	3.54063	6.45	3.53486	6.45	3.52921
				6.46667	3.53882	6.46667	3.53296	6.46667	3.52731
				6.48333	3.53702	6.48333	3.53107	6.48333	3.52543
				6.5	3.53522	6.5	3.52918	6.5	3.52355
				6.51667	3.53344	6.51667	3.52729	6.51667	3.52168
				6.53333	3.53166	6.53333	3.52541	6.53333	3.51982
				6.55	3.5299	6.55	3.52354	6.55	3.51797
				6.56667	3.52814	6.56667	3.52168	6.56667	3.51613
				6.58333	3.52639	6.58333	3.51983	6.58333	3.5143
				6.6	3.52466	6.6	3.51798	6.6	3.51247
				6.61667	3.52293	6.61667	3.51614	6.61667	3.51066
				6.63333	3.5212	6.63333	3.51432	6.63333	3.50886
				6.65	3.51949	6.65	3.5125	6.65	3.50706
				6.66667	3.51778	6.66667	3.51069	6.66667	3.50527
				6.68333	3.51608	6.68333	3.50889	6.68333	3.50349
				6.7	3.51438	6.7	3.5071	6.7	3.50172
				6.71667	3.51268	6.71667	3.50531	6.71667	3.49995
				6.73333	3.51099	6.73333	3.50354	6.73333	3.49819
				6.75	3.50929	6.75	3.50177	6.75	3.49643
				6.76667	3.50759	6.76667	3.50001	6.76667	3.49467
				6.78333	3.50587	6.78333	3.49826	6.78333	3.49291
				6.8	3.50415	6.8	3.49651	6.8	3.49114
				6.81667	3.5024	6.81667	3.49476	6.81667	3.48936
				6.83333	3.50062	6.83333	3.49301	6.83333	3.48756
				6.85	3.49881	6.85	3.49126	6.85	3.48573
				6.86667	3.49695	6.86667	3.4895	6.86667	3.48387
				6.88333	3.49504	6.88333	3.48774	6.88333	3.48197
				6.9	3.49305	6.9	3.48595	6.9	3.48001
				6.91667	3.491	6.91667	3.48414	6.91667	3.47799
				6.93333	3.48887	6.93333	3.4823	6.93333	3.47589
				6.95	3.48666	6.95	3.48042	6.95	3.4737
				6.96667	3.48438	6.96667	3.47848	6.96667	3.47142
				6.98333	3.48208	6.98333	3.47649	6.98333	3.46906
				7	3.47982	7	3.47442	7	3.46665
				7.01667	3.47768	7.01667	3.47228	7.01667	3.46425
				7.03333	3.47569	7.03333	3.47006	7.03333	3.46196
				7.05	3.47384	7.05	3.46776	7.05	3.45983
				7.06667	3.47211	7.06667	3.4654	7.06667	3.45788
				7.08333	3.47047	7.08333	3.46304	7.08333	3.45605
				7.1	3.46888	7.1	3.46075	7.1	3.45433
				7.11667	3.46735	7.11667	3.4586	7.11667	3.45267
				7.13333	3.46585	7.13333	3.45661	7.13333	3.45107
				7.15	3.46438	7.15	3.45477	7.15	3.44951
				7.16667	3.46292	7.16667	3.45303	7.16667	3.44798
				7.18333	3.46148	7.18333	3.45137	7.18333	3.44646
				7.2	3.46006	7.2	3.44976	7.2	3.44497
				7.21667	3.45864	7.21667	3.4482	7.21667	3.44348
				7.23333	3.45722	7.23333	3.44667	7.23333	3.442
				7.25	3.4558	7.25	3.44516	7.25	3.44053
				7.26667	3.45438	7.26667	3.44367	7.26667	3.43905
				7.28333	3.45296	7.28333	3.4422	7.28333	3.43757
				7.3	3.45153	7.3	3.44073	7.3	3.43609
				7.31667	3.45009	7.31667	3.43926	7.31667	3.43459
				7.33333	3.44863	7.33333	3.4378	7.33333	3.43309
				7.35	3.44716	7.35	3.43633	7.35	3.43157
				7.36667	3.44567	7.36667	3.43486	7.36667	3.43003
				7.38333	3.44416	7.38333	3.43338	7.38333	3.42847
				7.4	3.44263	7.4	3.43189	7.4	3.42689
				7.41667	3.44106	7.41667	3.43039	7.41667	3.42527
				7.43333	3.43946	7.43333	3.42887	7.43333	3.42363
				7.45	3.43782	7.45	3.42733	7.45	3.42194
				7.46667	3.43613	7.46667	3.42577	7.46667	3.4202
				7.48333	3.43439	7.48333	3.42418	7.48333	3.41841
				7.5	3.43258	7.5	3.42256	7.5	3.41656
				7.51667	3.4307	7.51667	3.42089	7.51667	3.41464
				7.53333	3.42873	7.53333	3.41919	7.53333	3.41262
				7.55	3.42666	7.55	3.41744	7.55	3.41051
				7.56667	3.4245	7.56667	3.41562	7.56667	3.40829
				7.58333	3.42222	7.58333	3.41374	7.58333	3.40596
				7.6	3.41982	7.6	3.41177	7.6	3.40349
				7.61667	3.41729	7.61667	3.40971	7.61667	3.40088
				7.63333	3.41461	7.63333	3.40755	7.63333	3.39811
				7.65	3.41176	7.65	3.40528	7.65	3.39517
				7.66667	3.40874	7.66667	3.40289	7.66667	3.39204
				7.68333	3.40554	7.68333	3.40037	7.68333	3.38872
				7.7	3.40218	7.7	3.39771	7.7	3.38521
				7.71667	3.39866	7.71667	3.39488	7.71667	3.38152
				7.73333	3.39498	7.73333	3.39187	7.73333	3.37766
				7.75	3.39113	7.75	3.38868	7.75	3.37362
				7.76667	3.38714	7.76667	3.38531	7.76667	3.36941
				7.78333	3.38299	7.78333	3.38175	7.78333	3.36504
				7.8	3.37869	7.8	3.37802	7.8	3.36051
				7.81667	3.37426	7.81667	3.37412	7.81667	3.35584
				7.83333	3.36969	7.83333	3.37006	7.83333	3.35102
				7.85	3.36501	7.85	3.36582	7.85	3.34608
				7.86667	3.36021	7.86667	3.36144	7.86667	3.34103
				7.88333	3.35532	7.88333	3.3569	7.88333	3.33588
				7.9	3.35035	7.9	3.35222	7.9	3.33065
				7.91667	3.34531	7.91667	3.3474	7.91667	3.32536
				7.93333	3.34021	7.93333	3.34247	7.93333	3.32003
				7.95	3.33508	7.95	3.33744	7.95	3.31466
				7.96667	3.32993	7.96667	3.33231	7.96667	3.30928
				7.98333	3.32477	7.98333	3.32712	7.98333	3.3039
				8	3.31961	8	3.32186	8	3.29854
				8.01667	3.31446	8.01667	3.31657	8.01667	3.2932
				8.03333	3.30934	8.03333	3.31125	8.03333	3.2879
				8.05	3.30426	8.05	3.30592	8.05	3.28264
				8.06667	3.29921	8.06667	3.3006	8.06667	3.27743
				8.08333	3.29421	8.08333	3.2953	8.08333	3.27227
				8.1	3.28925	8.1	3.29002	8.1	3.26716
				8.11667	3.28434	8.11667	3.28479	8.11667	3.26209
				8.13333	3.27948	8.13333	3.27959	8.13333	3.25707
				8.15	3.27466	8.15	3.27444	8.15	3.25209
				8.16667	3.26987	8.16667	3.26934	8.16667	3.24714
				8.18333	3.26512	8.18333	3.26429	8.18333	3.24222
				8.2	3.2604	8.2	3.25929	8.2	3.23731
				8.21667	3.25569	8.21667	3.25433	8.21667	3.23241
				8.23333	3.25099	8.23333	3.24941	8.23333	3.2275
				8.25	3.24629	8.25	3.24451	8.25	3.22257
				8.26667	3.24158	8.26667	3.23965	8.26667	3.21761
				8.28333	3.23685	8.28333	3.23479	8.28333	3.21261
				8.3	3.23209	8.3	3.22994	8.3	3.20755
				8.31667	3.22728	8.31667	3.22508	8.31667	3.20243
				8.33333	3.22242	8.33333	3.22021	8.33333	3.19723
				8.35	3.2175	8.35	3.2153	8.35	3.19193
				8.36667	3.2125	8.36667	3.21035	8.36667	3.18652
				8.38333	3.20742	8.38333	3.20535	8.38333	3.18099
				8.4	3.20223	8.4	3.20028	8.4	3.17533
				8.41667	3.19693	8.41667	3.19514	8.41667	3.16951
				8.43333	3.19151	8.43333	3.1899	8.43333	3.16353
				8.45	3.18595	8.45	3.18456	8.45	3.15738
				8.46667	3.18024	8.46667	3.1791	8.46667	3.15103
				8.48333	3.17438	8.48333	3.1735	8.48333	3.14448
				8.5	3.16834	8.5	3.16777	8.5	3.1377
				8.51667	3.16211	8.51667	3.16187	8.51667	3.13068
				8.53333	3.15568	8.53333	3.15581	8.53333	3.1234
				8.55	3.14904	8.55	3.14956	8.55	3.11585
				8.56667	3.14217	8.56667	3.1431	8.56667	3.10801
				8.58333	3.13505	8.58333	3.13643	8.58333	3.09985
				8.6	3.12768	8.6	3.12953	8.6	3.09136
				8.61667	3.12003	8.61667	3.12239	8.61667	3.08252
				8.63333	3.11209	8.63333	3.11498	8.63333	3.07331
				8.65	3.10384	8.65	3.10729	8.65	3.06369
				8.66667	3.09526	8.66667	3.09929	8.66667	3.05366
				8.68333	3.08633	8.68333	3.09098	8.68333	3.04317
				8.7	3.07703	8.7	3.08234	8.7	3.03221
				8.71667	3.06734	8.71667	3.07333	8.71667	3.02073
				8.73333	3.05724	8.73333	3.06394	8.73333	3.00872
				8.75	3.0467	8.75	3.05415	8.75	2.99613
				8.76667	3.03569	8.76667	3.04392	8.76667	2.98294
				8.78333	3.0242	8.78333	3.03324	8.78333	2.96909
				8.8	3.01218	8.8	3.02207	8.8	2.95454
				8.81667	2.9996	8.81667	3.01039	8.81667	2.93926
				8.83333	2.98644	8.83333	2.99817	8.83333	2.9232
				8.85	2.97265	8.85	2.98536	8.85	2.90629
				8.86667	2.9582	8.86667	2.97193	8.86667	2.88848
				8.88333	2.94305	8.88333	2.95785	8.88333	2.8697
				8.9	2.92714	8.9	2.94306	8.9	2.8499
				8.91667	2.91044	8.91667	2.92753	8.91667	2.82899
				8.93333	2.89289	8.93333	2.9112	8.93333	2.80689
				8.95	2.87442	8.95	2.89402	8.95	2.78351
				8.96667	2.85499	8.96667	2.87594	8.96667	2.75875
				8.98333	2.83451	8.98333	2.85688	8.98333	2.7325
				9	2.81293	9	2.83679	9	2.70463
				9.01667	2.79015	9.01667	2.81558	9.01667	2.67501
				9.03333	2.76609	9.03333	2.79317	9.03333	2.64347
				9.05	2.74065	9.05	2.76947	9.05	2.60984
				9.06667	2.71372	9.06667	2.74439	9.06667	2.5739
				9.08333	2.68518	9.08333	2.7178	9.08333	2.53539
				9.1	2.65489	9.1	2.68959	9.09766	2.50001
				9.11667	2.62269	9.11667	2.65962
				9.13333	2.5884	9.13333	2.62772
				9.15	2.5518	9.15	2.59371
				9.16667	2.51263	9.16667	2.55738
				9.1718	2.50001	9.18333	2.51847
						9.19084	2.50001

## Sheet: fig(c)
Exp_Sample1_Time_h	Exp_Sample1_Voltage_V	Exp_Sample2_Time_h	Exp_Sample2_Voltage_V	SEI_only_Time_h	SEI_only_Voltage_V	SEI_DryOut_Time_h	SEI_DryOut_Voltage_V	Full_Model_Time_h	Full_Model_Voltage_V
0	4.16888	0	4.16678	0	4.17236	0	4.17009	0	4.17043
0.443611	4.08504	0.438889	4.08295	0.0166667	4.16363	0.0166667	4.16071	0.0166667	4.16119
0.887222	4.06227	0.877778	4.0603	0.0333333	4.15959	0.0333333	4.15645	0.0333333	4.15691
1.33083	4.04156	1.31667	4.03943	0.05	4.15586	0.05	4.15256	0.05	4.15299
1.77444	3.99631	1.75556	3.99572	0.0666667	4.15223	0.0666667	4.14878	0.0666667	4.14917
2.21806	3.93905	2.19444	3.94016	0.0833333	4.14866	0.0833333	4.14509	0.0833333	4.14544
2.66167	3.88765	2.63333	3.88578	0.1	4.14515	0.1	4.14147	0.1	4.14179
3.10528	3.84394	3.07222	3.84164	0.116667	4.14172	0.116667	4.13793	0.116667	4.13822
3.54889	3.8005	3.51111	3.7995	0.133333	4.13835	0.133333	4.13448	0.133333	4.13474
3.9925	3.75395	3.95	3.75339	0.15	4.13506	0.15	4.13111	0.15	4.13134
4.43611	3.70441	4.38889	3.70405	0.166667	4.13184	0.166667	4.12782	0.166667	4.12802
4.87972	3.65648	4.82778	3.65668	0.183333	4.1287	0.183333	4.12462	0.183333	4.1248
5.32333	3.61524	5.26667	3.61549	0.2	4.12565	0.2	4.12151	0.2	4.12166
5.76694	3.57775	5.70556	3.57796	0.216667	4.12267	0.216667	4.11849	0.216667	4.11862
6.21056	3.53581	6.14444	3.535	0.233333	4.11977	0.233333	4.11557	0.233333	4.11568
6.65417	3.49001	6.58333	3.48987	0.25	4.11696	0.25	4.11274	0.25	4.11284
7.09778	3.44275	7.02222	3.44829	0.266667	4.11424	0.266667	4.11001	0.266667	4.11009
7.54139	3.37257	7.46111	3.37399	0.283333	4.1116	0.283333	4.10737	0.283333	4.10745
7.985	3.24757	7.9	3.2529	0.3	4.10905	0.3	4.10484	0.3	4.1049
8.42861	3.07185	8.33889	3.07904	0.316667	4.10658	0.316667	4.1024	0.316667	4.10246
8.87222	2.50068	8.77746	2.50011	0.333333	4.1042	0.333333	4.10007	0.333333	4.10011
8.87238	2.50013	8.77746	2.50011	0.35	4.10191	0.35	4.09783	0.35	4.09787
				0.366667	4.09971	0.366667	4.09569	0.366667	4.09573
				0.383333	4.09759	0.383333	4.09364	0.383333	4.09368
				0.4	4.09556	0.4	4.09169	0.4	4.09173
				0.416667	4.09361	0.416667	4.08984	0.416667	4.08988
				0.433333	4.09174	0.433333	4.08808	0.433333	4.08813
				0.45	4.08995	0.45	4.08641	0.45	4.08646
				0.466667	4.08824	0.466667	4.08483	0.466667	4.08488
				0.483333	4.08661	0.483333	4.08333	0.483333	4.08339
				0.5	4.08505	0.5	4.08191	0.5	4.08198
				0.516667	4.08356	0.516667	4.08058	0.516667	4.08065
				0.533333	4.08214	0.533333	4.07932	0.533333	4.0794
				0.55	4.08078	0.55	4.07813	0.55	4.07822
				0.566667	4.07949	0.566667	4.07701	0.566667	4.07711
				0.583333	4.07826	0.583333	4.07596	0.583333	4.07606
				0.6	4.07708	0.6	4.07497	0.6	4.07507
				0.616667	4.07595	0.616667	4.07403	0.616667	4.07414
				0.633333	4.07487	0.633333	4.07314	0.633333	4.07325
				0.65	4.07384	0.65	4.0723	0.65	4.07242
				0.666667	4.07284	0.666667	4.07151	0.666667	4.07162
				0.683333	4.07189	0.683333	4.07075	0.683333	4.07086
				0.7	4.07096	0.7	4.07002	0.7	4.07014
				0.716667	4.07007	0.716667	4.06933	0.716667	4.06944
				0.733333	4.0692	0.733333	4.06866	0.733333	4.06877
				0.75	4.06836	0.75	4.06801	0.75	4.06811
				0.766667	4.06753	0.766667	4.06737	0.766667	4.06747
				0.783333	4.06671	0.783333	4.06675	0.783333	4.06684
				0.8	4.0659	0.8	4.06613	0.8	4.06621
				0.816667	4.06511	0.816667	4.06552	0.816667	4.06559
				0.833333	4.06431	0.833333	4.06491	0.833333	4.06496
				0.85	4.06352	0.85	4.06429	0.85	4.06433
				0.866667	4.06272	0.866667	4.06367	0.866667	4.06368
				0.883333	4.06192	0.883333	4.06304	0.883333	4.06302
				0.9	4.06111	0.9	4.06239	0.9	4.06235
				0.916667	4.0603	0.916667	4.06173	0.916667	4.06166
				0.933333	4.05948	0.933333	4.06105	0.933333	4.06095
				0.95	4.05865	0.95	4.06034	0.95	4.06021
				0.966667	4.05781	0.966667	4.05962	0.966667	4.05944
				0.983333	4.05696	0.983333	4.05886	0.983333	4.05865
				1	4.05609	1	4.05808	1	4.05782
				1.01667	4.05522	1.01667	4.05727	1.01667	4.05695
				1.03333	4.05433	1.03333	4.05642	1.03333	4.05605
				1.05	4.05343	1.05	4.05554	1.05	4.05512
				1.06667	4.05251	1.06667	4.05462	1.06667	4.05414
				1.08333	4.05158	1.08333	4.05366	1.08333	4.05312
				1.1	4.05063	1.1	4.05266	1.1	4.05206
				1.11667	4.04966	1.11667	4.05162	1.11667	4.05095
				1.13333	4.04868	1.13333	4.05054	1.13333	4.04981
				1.15	4.04767	1.15	4.04941	1.15	4.04862
				1.16667	4.04664	1.16667	4.04825	1.16667	4.04739
				1.18333	4.0456	1.18333	4.04704	1.18333	4.04612
				1.2	4.04453	1.2	4.04579	1.2	4.04481
				1.21667	4.04343	1.21667	4.04449	1.21667	4.04346
				1.23333	4.04231	1.23333	4.04317	1.23333	4.04208
				1.25	4.04117	1.25	4.0418	1.25	4.04066
				1.26667	4.04	1.26667	4.04039	1.26667	4.0392
				1.28333	4.03881	1.28333	4.03895	1.28333	4.03772
				1.3	4.03759	1.3	4.03748	1.3	4.0362
				1.31667	4.03635	1.31667	4.03598	1.31667	4.03466
				1.33333	4.03508	1.33333	4.03444	1.33333	4.03308
				1.35	4.03378	1.35	4.03288	1.35	4.03148
				1.36667	4.03246	1.36667	4.03129	1.36667	4.02985
				1.38333	4.03111	1.38333	4.02967	1.38333	4.0282
				1.4	4.02974	1.4	4.02803	1.4	4.02653
				1.41667	4.02834	1.41667	4.02637	1.41667	4.02483
				1.43333	4.02692	1.43333	4.02469	1.43333	4.02311
				1.45	4.02547	1.45	4.02298	1.45	4.02138
				1.46667	4.02401	1.46667	4.02125	1.46667	4.01962
				1.48333	4.02252	1.48333	4.01951	1.48333	4.01785
				1.5	4.021	1.5	4.01775	1.5	4.01606
				1.51667	4.01947	1.51667	4.01597	1.51667	4.01425
				1.53333	4.01791	1.53333	4.01418	1.53333	4.01243
				1.55	4.01634	1.55	4.01237	1.55	4.0106
				1.56667	4.01474	1.56667	4.01055	1.56667	4.00875
				1.58333	4.01313	1.58333	4.00872	1.58333	4.0069
				1.6	4.0115	1.6	4.00687	1.6	4.00503
				1.61667	4.00985	1.61667	4.00502	1.61667	4.00315
				1.63333	4.00819	1.63333	4.00316	1.63333	4.00126
				1.65	4.00651	1.65	4.00128	1.65	3.99937
				1.66667	4.00482	1.66667	3.9994	1.66667	3.99747
				1.68333	4.00311	1.68333	3.99752	1.68333	3.99556
				1.7	4.00139	1.7	3.99563	1.7	3.99365
				1.71667	3.99966	1.71667	3.99373	1.71667	3.99173
				1.73333	3.99792	1.73333	3.99183	1.73333	3.98981
				1.75	3.99617	1.75	3.98992	1.75	3.98788
				1.76667	3.9944	1.76667	3.98802	1.76667	3.98596
				1.78333	3.99263	1.78333	3.98611	1.78333	3.98403
				1.8	3.99085	1.8	3.98419	1.8	3.9821
				1.81667	3.98906	1.81667	3.98228	1.81667	3.98017
				1.83333	3.98726	1.83333	3.98037	1.83333	3.97824
				1.85	3.98545	1.85	3.97846	1.85	3.97632
				1.86667	3.98364	1.86667	3.97655	1.86667	3.97439
				1.88333	3.98183	1.88333	3.97464	1.88333	3.97246
				1.9	3.98	1.9	3.97273	1.9	3.97054
				1.91667	3.97818	1.91667	3.97083	1.91667	3.96862
				1.93333	3.97635	1.93333	3.96893	1.93333	3.96671
				1.95	3.97451	1.95	3.96703	1.95	3.96479
				1.96667	3.97267	1.96667	3.96513	1.96667	3.96289
				1.98333	3.97083	1.98333	3.96324	1.98333	3.96098
				2	3.96898	2	3.96136	2	3.95908
				2.01667	3.96713	2.01667	3.95948	2.01667	3.95719
				2.03333	3.96528	2.03333	3.9576	2.03333	3.9553
				2.05	3.96342	2.05	3.95573	2.05	3.95341
				2.06667	3.96156	2.06667	3.95386	2.06667	3.95153
				2.08333	3.95969	2.08333	3.952	2.08333	3.94966
				2.1	3.95783	2.1	3.95014	2.1	3.94779
				2.11667	3.95595	2.11667	3.94829	2.11667	3.94593
				2.13333	3.95408	2.13333	3.94645	2.13333	3.94407
				2.15	3.95219	2.15	3.94461	2.15	3.94222
				2.16667	3.95031	2.16667	3.94278	2.16667	3.94037
				2.18333	3.94841	2.18333	3.94095	2.18333	3.93853
				2.2	3.9465	2.2	3.93913	2.2	3.93669
				2.21667	3.94459	2.21667	3.93731	2.21667	3.93486
				2.23333	3.94266	2.23333	3.9355	2.23333	3.93304
				2.25	3.94072	2.25	3.9337	2.25	3.93121
				2.26667	3.93876	2.26667	3.9319	2.26667	3.9294
				2.28333	3.93678	2.28333	3.9301	2.28333	3.92758
				2.3	3.93477	2.3	3.92831	2.3	3.92577
				2.31667	3.93273	2.31667	3.92652	2.31667	3.92396
				2.33333	3.93066	2.33333	3.92474	2.33333	3.92216
				2.35	3.92859	2.35	3.92296	2.35	3.92035
				2.36667	3.92653	2.36667	3.92118	2.36667	3.91855
				2.38333	3.92449	2.38333	3.9194	2.38333	3.91674
				2.4	3.92247	2.4	3.91763	2.4	3.91494
				2.41667	3.92048	2.41667	3.91585	2.41667	3.91313
				2.43333	3.91851	2.43333	3.91408	2.43333	3.91132
				2.45	3.91656	2.45	3.9123	2.45	3.9095
				2.46667	3.91464	2.46667	3.91052	2.46667	3.90768
				2.48333	3.91274	2.48333	3.90874	2.48333	3.90585
				2.5	3.91086	2.5	3.90695	2.5	3.90401
				2.51667	3.909	2.51667	3.90515	2.51667	3.90215
				2.53333	3.90716	2.53333	3.90335	2.53333	3.90027
				2.55	3.90534	2.55	3.90153	2.55	3.89838
				2.56667	3.90355	2.56667	3.8997	2.56667	3.89646
				2.58333	3.90179	2.58333	3.89784	2.58333	3.89453
				2.6	3.90006	2.6	3.89598	2.6	3.89258
				2.61667	3.89836	2.61667	3.8941	2.61667	3.89061
				2.63333	3.8967	2.63333	3.89221	2.63333	3.88864
				2.65	3.89506	2.65	3.89028	2.65	3.8867
				2.66667	3.89346	2.66667	3.88835	2.66667	3.88477
				2.68333	3.89188	2.68333	3.88642	2.68333	3.88286
				2.7	3.89032	2.7	3.8845	2.7	3.88098
				2.71667	3.88878	2.71667	3.8826	2.71667	3.87912
				2.73333	3.88727	2.73333	3.88073	2.73333	3.87728
				2.75	3.88577	2.75	3.87887	2.75	3.87545
				2.76667	3.88429	2.76667	3.87703	2.76667	3.87365
				2.78333	3.88283	2.78333	3.87521	2.78333	3.87187
				2.8	3.88138	2.8	3.87341	2.8	3.87012
				2.81667	3.87995	2.81667	3.87163	2.81667	3.8684
				2.83333	3.87853	2.83333	3.86988	2.83333	3.86671
				2.85	3.87713	2.85	3.86815	2.85	3.86505
				2.86667	3.87573	2.86667	3.86645	2.86667	3.86342
				2.88333	3.87435	2.88333	3.86477	2.88333	3.86182
				2.9	3.87298	2.9	3.86313	2.9	3.86024
				2.91667	3.87162	2.91667	3.86152	2.91667	3.85868
				2.93333	3.87027	2.93333	3.85993	2.93333	3.85715
				2.95	3.86893	2.95	3.85836	2.95	3.85563
				2.96667	3.86759	2.96667	3.85682	2.96667	3.85413
				2.98333	3.86626	2.98333	3.8553	2.98333	3.85264
				3	3.86493	3	3.85379	3	3.85117
				3.01667	3.86362	3.01667	3.8523	3.01667	3.84971
				3.03333	3.8623	3.03333	3.85083	3.03333	3.84827
				3.05	3.86099	3.05	3.84937	3.05	3.84683
				3.06667	3.85968	3.06667	3.84792	3.06667	3.8454
				3.08333	3.85838	3.08333	3.84648	3.08333	3.84399
				3.1	3.85708	3.1	3.84505	3.1	3.84257
				3.11667	3.85578	3.11667	3.84363	3.11667	3.84117
				3.13333	3.85449	3.13333	3.84222	3.13333	3.83977
				3.15	3.85319	3.15	3.84082	3.15	3.83837
				3.16667	3.8519	3.16667	3.83942	3.16667	3.83697
				3.18333	3.85061	3.18333	3.83802	3.18333	3.83558
				3.2	3.84932	3.2	3.83664	3.2	3.83419
				3.21667	3.84803	3.21667	3.83525	3.21667	3.83279
				3.23333	3.84674	3.23333	3.83386	3.23333	3.8314
				3.25	3.84545	3.25	3.83248	3.25	3.83
				3.26667	3.84416	3.26667	3.83109	3.26667	3.8286
				3.28333	3.84287	3.28333	3.82971	3.28333	3.82719
				3.3	3.84158	3.3	3.82832	3.3	3.82578
				3.31667	3.84028	3.31667	3.82693	3.31667	3.82437
				3.33333	3.83899	3.33333	3.82553	3.33333	3.82295
				3.35	3.83769	3.35	3.82413	3.35	3.82152
				3.36667	3.8364	3.36667	3.82273	3.36667	3.82009
				3.38333	3.8351	3.38333	3.82131	3.38333	3.81865
				3.4	3.83379	3.4	3.8199	3.4	3.8172
				3.41667	3.83249	3.41667	3.81847	3.41667	3.81574
				3.43333	3.83118	3.43333	3.81704	3.43333	3.81428
				3.45	3.82987	3.45	3.8156	3.45	3.81281
				3.46667	3.82855	3.46667	3.81416	3.46667	3.81133
				3.48333	3.82723	3.48333	3.8127	3.48333	3.80983
				3.5	3.8259	3.5	3.81124	3.5	3.80833
				3.51667	3.82457	3.51667	3.80977	3.51667	3.80682
				3.53333	3.82324	3.53333	3.80828	3.53333	3.8053
				3.55	3.82189	3.55	3.80679	3.55	3.80376
				3.56667	3.82055	3.56667	3.80529	3.56667	3.80222
				3.58333	3.81919	3.58333	3.80378	3.58333	3.80066
				3.6	3.81783	3.6	3.80225	3.6	3.7991
				3.61667	3.81646	3.61667	3.80072	3.61667	3.79751
				3.63333	3.81509	3.63333	3.79917	3.63333	3.79592
				3.65	3.81371	3.65	3.79761	3.65	3.79432
				3.66667	3.81231	3.66667	3.79604	3.66667	3.7927
				3.68333	3.81092	3.68333	3.79446	3.68333	3.79107
				3.7	3.80951	3.7	3.79286	3.7	3.78942
				3.71667	3.80809	3.71667	3.79125	3.71667	3.78776
				3.73333	3.80667	3.73333	3.78963	3.73333	3.78609
				3.75	3.80523	3.75	3.788	3.75	3.78441
				3.76667	3.80378	3.76667	3.78635	3.76667	3.78271
				3.78333	3.80233	3.78333	3.78469	3.78333	3.781
				3.8	3.80086	3.8	3.78302	3.8	3.77928
				3.81667	3.79939	3.81667	3.78133	3.81667	3.77754
				3.83333	3.7979	3.83333	3.77963	3.83333	3.77579
				3.85	3.7964	3.85	3.77792	3.85	3.77403
				3.86667	3.79489	3.86667	3.7762	3.86667	3.77225
				3.88333	3.79337	3.88333	3.77446	3.88333	3.77046
				3.9	3.79183	3.9	3.77271	3.9	3.76867
				3.91667	3.79029	3.91667	3.77095	3.91667	3.76686
				3.93333	3.78873	3.93333	3.76918	3.93333	3.76503
				3.95	3.78716	3.95	3.76739	3.95	3.7632
				3.96667	3.78558	3.96667	3.7656	3.96667	3.76136
				3.98333	3.78399	3.98333	3.7638	3.98333	3.75951
				4	3.78238	4	3.76198	4	3.75765
				4.01667	3.78076	4.01667	3.76016	4.01667	3.75579
				4.03333	3.77913	4.03333	3.75833	4.03333	3.75391
				4.05	3.77749	4.05	3.75648	4.05	3.75203
				4.06667	3.77583	4.06667	3.75464	4.06667	3.75015
				4.08333	3.77417	4.08333	3.75278	4.08333	3.74825
				4.1	3.77249	4.1	3.75092	4.1	3.74636
				4.11667	3.7708	4.11667	3.74906	4.11667	3.74446
				4.13333	3.76909	4.13333	3.74718	4.13333	3.74256
				4.15	3.76738	4.15	3.74531	4.15	3.74065
				4.16667	3.76566	4.16667	3.74343	4.16667	3.73875
				4.18333	3.76392	4.18333	3.74155	4.18333	3.73685
				4.2	3.76218	4.2	3.73967	4.2	3.73494
				4.21667	3.76043	4.21667	3.73779	4.21667	3.73304
				4.23333	3.75866	4.23333	3.73591	4.23333	3.73114
				4.25	3.75689	4.25	3.73403	4.25	3.72924
				4.26667	3.75511	4.26667	3.73215	4.26667	3.72735
				4.28333	3.75333	4.28333	3.73028	4.28333	3.72546
				4.3	3.75153	4.3	3.7284	4.3	3.72358
				4.31667	3.74973	4.31667	3.72654	4.31667	3.72171
				4.33333	3.74792	4.33333	3.72467	4.33333	3.71984
				4.35	3.74611	4.35	3.72282	4.35	3.71798
				4.36667	3.74429	4.36667	3.72096	4.36667	3.71612
				4.38333	3.74247	4.38333	3.71912	4.38333	3.71428
				4.4	3.74064	4.4	3.71728	4.4	3.71244
				4.41667	3.73882	4.41667	3.71546	4.41667	3.71062
				4.43333	3.73699	4.43333	3.71364	4.43333	3.7088
				4.45	3.73515	4.45	3.71183	4.45	3.707
				4.46667	3.73332	4.46667	3.71003	4.46667	3.70521
				4.48333	3.73149	4.48333	3.70824	4.48333	3.70342
				4.5	3.72966	4.5	3.70646	4.5	3.70165
				4.51667	3.72782	4.51667	3.70469	4.51667	3.69989
				4.53333	3.726	4.53333	3.70293	4.53333	3.69815
				4.55	3.72417	4.55	3.70119	4.55	3.69641
				4.56667	3.72234	4.56667	3.69945	4.56667	3.69469
				4.58333	3.72052	4.58333	3.69773	4.58333	3.69298
				4.6	3.71871	4.6	3.69602	4.6	3.69128
				4.61667	3.71689	4.61667	3.69432	4.61667	3.68959
				4.63333	3.71509	4.63333	3.69264	4.63333	3.68792
				4.65	3.71328	4.65	3.69096	4.65	3.68626
				4.66667	3.71149	4.66667	3.6893	4.66667	3.6846
				4.68333	3.7097	4.68333	3.68765	4.68333	3.68296
				4.7	3.70791	4.7	3.68601	4.7	3.68133
				4.71667	3.70613	4.71667	3.68438	4.71667	3.67972
				4.73333	3.70436	4.73333	3.68276	4.73333	3.67811
				4.75	3.7026	4.75	3.68116	4.75	3.67651
				4.76667	3.70084	4.76667	3.67956	4.76667	3.67492
				4.78333	3.69909	4.78333	3.67798	4.78333	3.67335
				4.8	3.69735	4.8	3.67641	4.8	3.67178
				4.81667	3.69561	4.81667	3.67484	4.81667	3.67022
				4.83333	3.69389	4.83333	3.67329	4.83333	3.66867
				4.85	3.69217	4.85	3.67174	4.85	3.66712
				4.86667	3.69045	4.86667	3.67021	4.86667	3.66559
				4.88333	3.68875	4.88333	3.66868	4.88333	3.66406
				4.9	3.68705	4.9	3.66716	4.9	3.66253
				4.91667	3.68536	4.91667	3.66565	4.91667	3.66102
				4.93333	3.68367	4.93333	3.66414	4.93333	3.6595
				4.95	3.682	4.95	3.66264	4.95	3.658
				4.96667	3.68033	4.96667	3.66115	4.96667	3.65649
				4.98333	3.67866	4.98333	3.65966	4.98333	3.65499
				5	3.67701	5	3.65818	5	3.6535
				5.01667	3.67535	5.01667	3.6567	5.01667	3.652
				5.03333	3.67371	5.03333	3.65523	5.03333	3.65051
				5.05	3.67207	5.05	3.65376	5.05	3.64902
				5.06667	3.67043	5.06667	3.65229	5.06667	3.64753
				5.08333	3.6688	5.08333	3.65082	5.08333	3.64604
				5.1	3.66718	5.1	3.64936	5.1	3.64456
				5.11667	3.66555	5.11667	3.6479	5.11667	3.64307
				5.13333	3.66393	5.13333	3.64644	5.13333	3.64158
				5.15	3.66232	5.15	3.64498	5.15	3.64009
				5.16667	3.6607	5.16667	3.64353	5.16667	3.6386
				5.18333	3.65909	5.18333	3.64207	5.18333	3.63711
				5.2	3.65748	5.2	3.64061	5.2	3.63561
				5.21667	3.65588	5.21667	3.63915	5.21667	3.63412
				5.23333	3.65427	5.23333	3.63769	5.23333	3.63262
				5.25	3.65266	5.25	3.63623	5.25	3.63111
				5.26667	3.65105	5.26667	3.63477	5.26667	3.6296
				5.28333	3.64944	5.28333	3.6333	5.28333	3.62809
				5.3	3.64783	5.3	3.63184	5.3	3.62657
				5.31667	3.64622	5.31667	3.63036	5.31667	3.62504
				5.33333	3.6446	5.33333	3.62889	5.33333	3.62351
				5.35	3.64298	5.35	3.62741	5.35	3.62197
				5.36667	3.64135	5.36667	3.62592	5.36667	3.62042
				5.38333	3.63973	5.38333	3.62444	5.38333	3.61887
				5.4	3.63809	5.4	3.62294	5.4	3.6173
				5.41667	3.63645	5.41667	3.62144	5.41667	3.61573
				5.43333	3.6348	5.43333	3.61993	5.43333	3.61415
				5.45	3.63315	5.45	3.61841	5.45	3.61256
				5.46667	3.63149	5.46667	3.61689	5.46667	3.61095
				5.48333	3.62982	5.48333	3.61536	5.48333	3.60934
				5.5	3.62814	5.5	3.61382	5.5	3.60771
				5.51667	3.62645	5.51667	3.61227	5.51667	3.60607
				5.53333	3.62475	5.53333	3.61071	5.53333	3.60442
				5.55	3.62303	5.55	3.60914	5.55	3.60275
				5.56667	3.62131	5.56667	3.60756	5.56667	3.60107
				5.58333	3.61957	5.58333	3.60597	5.58333	3.59937
				5.6	3.61783	5.6	3.60437	5.6	3.59766
				5.61667	3.61606	5.61667	3.60275	5.61667	3.59593
				5.63333	3.61429	5.63333	3.60112	5.63333	3.59418
				5.65	3.6125	5.65	3.59948	5.65	3.59242
				5.66667	3.61071	5.66667	3.59782	5.66667	3.59064
				5.68333	3.6089	5.68333	3.59615	5.68333	3.58884
				5.7	3.60707	5.7	3.59446	5.7	3.58702
				5.71667	3.60524	5.71667	3.59276	5.71667	3.58519
				5.73333	3.6034	5.73333	3.59104	5.73333	3.58334
				5.75	3.60156	5.75	3.5893	5.75	3.58147
				5.76667	3.5997	5.76667	3.58755	5.76667	3.57959
				5.78333	3.59783	5.78333	3.58577	5.78333	3.57769
				5.8	3.59596	5.8	3.58399	5.8	3.57578
				5.81667	3.59409	5.81667	3.58218	5.81667	3.57386
				5.83333	3.59221	5.83333	3.58036	5.83333	3.57193
				5.85	3.59032	5.85	3.57852	5.85	3.56999
				5.86667	3.58844	5.86667	3.57667	5.86667	3.56804
				5.88333	3.58654	5.88333	3.5748	5.88333	3.56608
				5.9	3.58465	5.9	3.57292	5.9	3.56412
				5.91667	3.58276	5.91667	3.57103	5.91667	3.56215
				5.93333	3.58087	5.93333	3.56913	5.93333	3.56018
				5.95	3.57897	5.95	3.56722	5.95	3.55821
				5.96667	3.57708	5.96667	3.5653	5.96667	3.55623
				5.98333	3.57519	5.98333	3.56338	5.98333	3.55425
				6	3.57331	6	3.56144	6	3.55227
				6.01667	3.57142	6.01667	3.5595	6.01667	3.5503
				6.03333	3.56954	6.03333	3.55756	6.03333	3.54832
				6.05	3.56767	6.05	3.55562	6.05	3.54635
				6.06667	3.5658	6.06667	3.55367	6.06667	3.54438
				6.08333	3.56394	6.08333	3.55172	6.08333	3.54242
				6.1	3.56209	6.1	3.54977	6.1	3.54046
				6.11667	3.56024	6.11667	3.54782	6.11667	3.53851
				6.13333	3.5584	6.13333	3.54587	6.13333	3.53656
				6.15	3.55657	6.15	3.54393	6.15	3.53463
				6.16667	3.55474	6.16667	3.54199	6.16667	3.5327
				6.18333	3.55293	6.18333	3.54005	6.18333	3.53078
				6.2	3.55113	6.2	3.53812	6.2	3.52887
				6.21667	3.54933	6.21667	3.53619	6.21667	3.52696
				6.23333	3.54755	6.23333	3.53427	6.23333	3.52507
				6.25	3.54577	6.25	3.53236	6.25	3.52319
				6.26667	3.544	6.26667	3.53045	6.26667	3.52132
				6.28333	3.54225	6.28333	3.52855	6.28333	3.51945
				6.3	3.5405	6.3	3.52667	6.3	3.5176
				6.31667	3.53876	6.31667	3.52479	6.31667	3.51576
				6.33333	3.53703	6.33333	3.52292	6.33333	3.51392
				6.35	3.5353	6.35	3.52106	6.35	3.51209
				6.36667	3.53359	6.36667	3.5192	6.36667	3.51027
				6.38333	3.53188	6.38333	3.51736	6.38333	3.50845
				6.4	3.53017	6.4	3.51553	6.4	3.50664
				6.41667	3.52846	6.41667	3.51371	6.41667	3.50483
				6.43333	3.52676	6.43333	3.51189	6.43333	3.50301
				6.45	3.52505	6.45	3.51008	6.45	3.50119
				6.46667	3.52333	6.46667	3.50828	6.46667	3.49936
				6.48333	3.5216	6.48333	3.50649	6.48333	3.4975
				6.5	3.51986	6.5	3.50469	6.5	3.49563
				6.51667	3.51809	6.51667	3.5029	6.51667	3.49372
				6.53333	3.5163	6.53333	3.50111	6.53333	3.49177
				6.55	3.51446	6.55	3.49932	6.55	3.48976
				6.56667	3.51258	6.56667	3.49751	6.56667	3.48769
				6.58333	3.51064	6.58333	3.4957	6.58333	3.48554
				6.6	3.50864	6.6	3.49386	6.6	3.48332
				6.61667	3.50658	6.61667	3.49199	6.61667	3.48102
				6.63333	3.50445	6.63333	3.49009	6.63333	3.47864
				6.65	3.50226	6.65	3.48814	6.65	3.4762
				6.66667	3.50001	6.66667	3.48614	6.66667	3.47375
				6.68333	3.49774	6.68333	3.48408	6.68333	3.47137
				6.7	3.49552	6.7	3.48196	6.7	3.46916
				6.71667	3.49339	6.71667	3.47977	6.71667	3.46712
				6.73333	3.49142	6.73333	3.47751	6.73333	3.46523
				6.75	3.48958	6.75	3.47519	6.75	3.46344
				6.76667	3.48785	6.76667	3.47283	6.76667	3.46174
				6.78333	3.48621	6.78333	3.47046	6.78333	3.46009
				6.8	3.48463	6.8	3.46816	6.8	3.45848
				6.81667	3.48309	6.81667	3.466	6.81667	3.4569
				6.83333	3.48159	6.83333	3.464	6.83333	3.45534
				6.85	3.48011	6.85	3.46214	6.85	3.4538
				6.86667	3.47866	6.86667	3.46039	6.86667	3.45227
				6.88333	3.47722	6.88333	3.4587	6.88333	3.45075
				6.9	3.47578	6.9	3.45708	6.9	3.44923
				6.91667	3.47436	6.91667	3.45549	6.91667	3.44771
				6.93333	3.47294	6.93333	3.45393	6.93333	3.44618
				6.95	3.47151	6.95	3.45239	6.95	3.44465
				6.96667	3.47009	6.96667	3.45087	6.96667	3.4431
				6.98333	3.46866	6.98333	3.44936	6.98333	3.44155
				7	3.46722	7	3.44785	7	3.43997
				7.01667	3.46577	7.01667	3.44635	7.01667	3.43838
				7.03333	3.46431	7.03333	3.44485	7.03333	3.43676
				7.05	3.46283	7.05	3.44334	7.05	3.43511
				7.06667	3.46133	7.06667	3.44183	7.06667	3.43343
				7.08333	3.45981	7.08333	3.44031	7.08333	3.43171
				7.1	3.45826	7.1	3.43877	7.1	3.42994
				7.11667	3.45668	7.11667	3.43722	7.11667	3.42812
				7.13333	3.45506	7.13333	3.43564	7.13333	3.42624
				7.15	3.45341	7.15	3.43405	7.15	3.42428
				7.16667	3.4517	7.16667	3.43242	7.16667	3.42224
				7.18333	3.44993	7.18333	3.43076	7.18333	3.4201
				7.2	3.4481	7.2	3.42907	7.2	3.41785
				7.21667	3.44619	7.21667	3.42733	7.21667	3.41549
				7.23333	3.44419	7.23333	3.42553	7.23333	3.413
				7.25	3.4421	7.25	3.42368	7.25	3.41037
				7.26667	3.43992	7.26667	3.42175	7.26667	3.40759
				7.28333	3.43762	7.28333	3.41974	7.28333	3.40463
				7.3	3.43521	7.3	3.41764	7.3	3.40148
				7.31667	3.43266	7.31667	3.41544	7.31667	3.39813
				7.33333	3.42996	7.33333	3.41314	7.33333	3.39457
				7.35	3.42711	7.35	3.41071	7.35	3.39082
				7.36667	3.42408	7.36667	3.40816	7.36667	3.38687
				7.38333	3.42088	7.38333	3.40546	7.38333	3.38274
				7.4	3.41751	7.4	3.40261	7.4	3.37843
				7.41667	3.41398	7.41667	3.39958	7.41667	3.37395
				7.43333	3.41029	7.43333	3.39636	7.43333	3.3693
				7.45	3.40643	7.45	3.39294	7.45	3.36449
				7.46667	3.40243	7.46667	3.38933	7.46667	3.35953
				7.48333	3.39827	7.48333	3.38553	7.48333	3.35444
				7.5	3.39396	7.5	3.38156	7.5	3.34924
				7.51667	3.38951	7.51667	3.3774	7.51667	3.34393
				7.53333	3.38494	7.53333	3.37308	7.53333	3.33854
				7.55	3.38024	7.55	3.36859	7.55	3.3331
				7.56667	3.37544	7.56667	3.36394	7.56667	3.3276
				7.58333	3.37054	7.58333	3.35915	7.58333	3.32208
				7.6	3.36557	7.6	3.35422	7.6	3.31655
				7.61667	3.36052	7.61667	3.34917	7.61667	3.31102
				7.63333	3.35543	7.63333	3.34401	7.63333	3.30552
				7.65	3.35029	7.65	3.33877	7.65	3.30005
				7.66667	3.34514	7.66667	3.33344	7.66667	3.29461
				7.68333	3.33998	7.68333	3.32807	7.68333	3.28923
				7.7	3.33483	7.7	3.32266	7.7	3.28389
				7.71667	3.32969	7.71667	3.31723	7.71667	3.27861
				7.73333	3.32458	7.73333	3.31179	7.73333	3.27338
				7.75	3.3195	7.75	3.30636	7.75	3.2682
				7.76667	3.31446	7.76667	3.30096	7.76667	3.26307
				7.78333	3.30946	7.78333	3.29559	7.78333	3.25797
				7.8	3.30452	7.8	3.29026	7.8	3.2529
				7.81667	3.29961	7.81667	3.28498	7.81667	3.24784
				7.83333	3.29476	7.83333	3.27974	7.83333	3.2428
				7.85	3.28994	7.85	3.27456	7.85	3.23775
				7.86667	3.28516	7.86667	3.26943	7.86667	3.23268
				7.88333	3.28042	7.88333	3.26435	7.88333	3.22758
				7.9	3.2757	7.9	3.2593	7.9	3.22244
				7.91667	3.27099	7.91667	3.2543	7.91667	3.21725
				7.93333	3.26629	7.93333	3.24931	7.93333	3.21198
				7.95	3.26159	7.95	3.24435	7.95	3.20663
				7.96667	3.25688	7.96667	3.2394	7.96667	3.20117
				7.98333	3.25215	7.98333	3.23444	7.98333	3.19561
				8	3.24738	8	3.22946	8	3.18991
				8.01667	3.24257	8.01667	3.22446	8.01667	3.18407
				8.03333	3.23771	8.03333	3.21941	8.03333	3.17807
				8.05	3.23278	8.05	3.21432	8.05	3.17189
				8.06667	3.22777	8.06667	3.20916	8.06667	3.16552
				8.08333	3.22267	8.08333	3.20391	8.08333	3.15895
				8.1	3.21747	8.1	3.19858	8.1	3.15215
				8.11667	3.21216	8.11667	3.19313	8.11667	3.14511
				8.13333	3.20672	8.13333	3.18757	8.13333	3.1378
				8.15	3.20115	8.15	3.18187	8.15	3.13022
				8.16667	3.19542	8.16667	3.17602	8.16667	3.12234
				8.18333	3.18954	8.18333	3.17	8.18333	3.11415
				8.2	3.18347	8.2	3.16381	8.2	3.10561
				8.21667	3.17722	8.21667	3.15742	8.21667	3.09671
				8.23333	3.17077	8.23333	3.15083	8.23333	3.08743
				8.25	3.1641	8.25	3.14401	8.25	3.07773
				8.26667	3.1572	8.26667	3.13694	8.26667	3.0676
				8.28333	3.15006	8.28333	3.12962	8.28333	3.05699
				8.3	3.14265	8.3	3.12201	8.3	3.0459
				8.31667	3.13497	8.31667	3.11411	8.31667	3.03427
				8.33333	3.127	8.33333	3.1059	8.33333	3.02209
				8.35	3.11871	8.35	3.09735	8.35	3.0093
				8.36667	3.11009	8.36667	3.08844	8.36667	2.99587
				8.38333	3.10112	8.38333	3.07915	8.38333	2.98177
				8.4	3.09177	8.4	3.06946	8.4	2.96693
				8.41667	3.08204	8.41667	3.05933	8.41667	2.95132
				8.43333	3.07188	8.43333	3.04875	8.43333	2.93487
				8.45	3.06129	8.45	3.03768	8.45	2.91753
				8.46667	3.05023	8.46667	3.0261	8.46667	2.89924
				8.48333	3.03867	8.48333	3.01396	8.48333	2.87993
				8.5	3.02659	8.5	3.00124	8.5	2.85952
				8.51667	3.01394	8.51667	2.98789	8.51667	2.83793
				8.53333	3.00071	8.53333	2.97388	8.53333	2.81507
				8.55	2.98685	8.55	2.95917	8.55	2.79083
				8.56667	2.97232	8.56667	2.94369	8.56667	2.76511
				8.58333	2.95708	8.58333	2.92741	8.58333	2.73777
				8.6	2.94108	8.6	2.91027	8.6	2.70869
				8.61667	2.92428	8.61667	2.8922	8.61667	2.6777
				8.63333	2.90662	8.63333	2.87315	8.63333	2.64461
				8.65	2.88805	8.65	2.85304	8.65	2.60923
				8.66667	2.86849	8.66667	2.83179	8.66667	2.5713
				8.68333	2.84789	8.68333	2.80932	8.68333	2.53053
				8.7	2.82617	8.7	2.78553	8.69503	2.50001
				8.71667	2.80325	8.71667	2.76032
				8.73333	2.77903	8.73333	2.73357
				8.75	2.75343	8.75	2.70515
				8.76667	2.72632	8.76667	2.67493
				8.78333	2.69758	8.78333	2.64272
				8.8	2.66708	8.8	2.60834
				8.81667	2.63465	8.81667	2.57156
				8.83333	2.6001	8.83333	2.53212
				8.85	2.56322	8.84606	2.50001
				8.86667	2.52374
				8.87614	2.50001
