# Supplementary material for: The importance of degradation mode analysis in parameterising lifetime prediction models of lithium-ion battery degradation
Source: Nat Commun. 2025 Mar 21;16:2776. doi: 10.1038/s41467-025-57968-3 (PMC11926349; doi:10.1038/s41467-025-57968-3)
Supplement: Supplementary file 3 — Source Data [file 41467_2025_57968_MOESM3_ESM.zip › Source_Data/Fig.3.xlsx]

## Sheet: fig(a)
Exp_Sample1_ChargeThroughput_kAh	Exp_Sample1_SOH_%	Exp_Sample2_ChargeThroughput_kAh	Exp_Sample2_SOH_%	Exp_avg_ChargeThroughput_kAh	Exp_avg_SOH_%	SEI only_ChargeThroughput_kAh	SEI only_SOH_%	SEI + Dry out_ChargeThroughput_kAh	SEI + Dry out_SOH_%	5 coupled_ChargeThroughput_kAh	5 coupled_SOH_%
0.0638192	100	0	100	0	100	0.0394014	100	0.0393865	100	0.0392582	100
0.848872	97.6554	0.843295	97.774	0.843295	97.723	0.831436	98.2666	0.831529	98.5672	0.831211	98.4309
1.64324	96.7097	1.63305	96.5409	1.63305	96.6313	1.62305	97.1371	1.62329	97.492	1.62269	97.1511
2.4262	95.8498	2.41132	95.5786	2.41132	95.7224	2.41431	96.2067	2.41469	96.5409	2.41375	96.0218
3.21971	94.9744	3.19994	94.6106	3.19994	94.8034	3.20527	95.3999	3.20576	95.6782	3.20442	94.9995
4.00375	94.4226	3.97902	93.7011	3.97902	94.0705	3.99595	94.6787	3.99654	94.8868	3.99476	94.0583
4.80068	93.1665	4.7701	92.851	4.7701	93.0328	4.7864	94.0225	4.78705	94.1511	4.78477	93.1814
5.58729	92.4993	5.5499	92.1524	5.5499	92.3417	5.57662	93.4182	5.5773	93.4612	5.57446	92.3571
6.37999	91.8901	6.33661	91.0827	6.33661	91.5031	6.36662	92.8565	6.36731	92.8097	6.36385	91.5766
7.1636	91.6103	7.11406	90.5803	7.11406	91.1042	7.15642	92.3305	7.15708	92.1909	7.15297	90.8336
7.95606	91.2428	7.9003	90.0184	7.9003	90.6436	7.94603	91.8347	7.94663	91.5995	7.94182	90.123
8.74302	91.0944	8.67905	89.567	8.67905	90.3367	8.73546	91.365	8.73596	91.0336	8.73042	89.4407
9.53528	91.0765	9.46505	89.5912	9.46505	90.3346	9.52472	90.9181	9.52508	90.4913	9.51877	88.7835

## Sheet: fig(d)
Exp_Sample1_ChargeThroughput_kAh	Exp_Sample1_Resistance_mOhm	Exp_Sample2_ChargeThroughput_kAh	Exp_Sample2_Resistance_mOhm	Exp_avg_ChargeThroughput_kAh	Exp_avg_Resistance_mOhm	SEI only_ChargeThroughput_kAh	SEI only_Resistance_mOhm	SEI + Dry out_ChargeThroughput_kAh	SEI + Dry out_Resistance_mOhm	5 coupled_ChargeThroughput_kAh	5 coupled_Resistance_mOhm
0.0638192	26.2959	0	26.1315	0	26.2137	0.0394014	25.9619	0.0393865	26.477	0.0392582	26.1789
0.848872		0.843295		1.63305	26.4711	0.831436	26.5056	0.831529	26.909	0.831211	26.5643
1.64324	26.8461	1.63305	26.0996	3.19994	26.6453	1.62305	26.9027	1.62329	27.2833	1.62269	26.9072
2.4262		2.41132		4.7701	26.6997	2.41431	27.2349	2.41469	27.6219	2.41375	27.2185
3.21971	26.9665	3.19994	26.3256	6.33661	27.0443	3.20527	27.5282	3.20576	27.9359	3.20442	27.5083
4.00375		3.97902		7.9003	27.0764	3.99595	27.7945	3.99654	28.2315	3.99476	27.7824
4.80068	27.0412	4.7701	26.3596	9.46505	27.078	4.7864	28.0404	4.78705	28.5129	4.78477	28.0445
5.58729		5.5499				5.57662	28.2703	5.5773	28.783	5.57446	28.2972
6.37999	27.2208	6.33661	26.8726			6.36662	28.4872	6.36731	29.0438	6.36385	28.5424
7.1636		7.11406				7.15642	28.6935	7.15708	29.2969	7.15297	28.7815
7.95606	27.2089	7.9003	26.9434			7.94603	28.8908	7.94663	29.5437	7.94182	29.0157
8.74302		8.67905				8.73546	29.0805	8.73596	29.785	8.73042	29.2457
9.53528	27.2769	9.46505	26.8822			9.52472	29.2638	9.52508	30.0216	9.51877	29.4725

## Sheet: fig(b)
Exp_Sample1_ChargeThroughput_kAh	Exp_Sample1_SOH_%	Exp_Sample2_ChargeThroughput_kAh	Exp_Sample2_SOH_%	Exp_avg_ChargeThroughput_kAh	Exp_avg_SOH_%	SEI only_ChargeThroughput_kAh	SEI only_SOH_%	SEI + Dry out_ChargeThroughput_kAh	SEI + Dry out_SOH_%	5 coupled_ChargeThroughput_kAh	5 coupled_SOH_%
0	100	0	100	0	100	0.0394014	100	0.0393865	100	0.0392582	100
0.848887	97.838	0.849251	97.8223	0.849251	97.8299	0.831462	98.351	0.831556	98.6522	0.831238	98.4914
1.64392	96.9021	1.64369	97.028	1.64369	96.9652	1.62312	97.2557	1.62337	97.6224	1.62277	97.2715
2.42758	96.0418	2.42672	96.2952	2.42672	96.169	2.41444	96.3518	2.41483	96.7096	2.4139	96.1943
3.22184	95.3576	3.22035	95.5763	3.22035	95.4676	3.20545	95.5658	3.20598	95.8815	3.20466	95.22
4.00657	94.7506	4.00464	95.0879	4.00464	94.92	3.9962	94.8622	3.99684	95.1187	3.9951	94.3244
4.80439	94.1144	4.80061	94.2437	4.80061	94.1806	4.78672	94.2205	4.78744	94.4082	4.78523	93.4917
5.59045	93.7413	5.58797	93.4023	5.58797	93.5724	5.57702	93.6288	5.57781	93.7408	5.57507	92.7105
6.38375	93.0387	6.38127	92.5096	6.38127	92.7753	6.36711	93.0785	6.36793	93.11	6.36462	91.973
7.1679	92.8263	7.16533	91.9983	7.16533	92.4126	7.157	92.5633	7.15782	92.5107	7.15391	91.2728
7.961	92.5316	7.95827	91.4514	7.95827	91.992	7.9467	92.0783	7.9475	91.9389	7.94294	90.6054
8.74592	92.0076	8.74378	91.0509	8.74378	91.53	8.73622	91.6193	8.73696	91.3917	8.73174	89.9669
9.53861	91.8095	9.53642	91.0024	9.53642	91.4062	9.52558	91.1832	9.52623	90.8665	9.52031	89.3541

## Sheet: fig(e)
Exp_Sample1_ChargeThroughput_kAh	Exp_Sample1_Resistance_mOhm	Exp_Sample2_ChargeThroughput_kAh	Exp_Sample2_Resistance_mOhm	Exp_avg_ChargeThroughput_kAh	Exp_avg_Resistance_mOhm	SEI only_ChargeThroughput_kAh	SEI only_Resistance_mOhm	SEI + Dry out_ChargeThroughput_kAh	SEI + Dry out_Resistance_mOhm	5 coupled_ChargeThroughput_kAh	5 coupled_Resistance_mOhm
0	27.1248	0	29.8826	0	28.5037	0.0394014	25.9619	0.0393865	26.477	0.0392582	26.1789
0.848887		0.849251		1.64369	28.9351	0.831462	26.4633	0.831556	26.8716	0.831238	26.5369
1.64392	27.309	1.64369	30.5612	3.22035	29.1371	1.62312	26.8358	1.62337	27.2174	1.62277	26.8591
2.42758		2.42672		4.80061	29.3992	2.41444	27.1494	2.41483	27.5319	2.4139	27.152
3.22184	27.7076	3.22035	30.5668	6.38127	29.8207	3.20545	27.4271	3.20598	27.8243	3.20466	27.4244
4.00657		4.00464		7.95827	29.9833	3.9962	27.6797	3.99684	28.1002	3.9951	27.6816
4.80439	27.7957	4.80061	31.0029	9.53642	30.4654	4.78672	27.9132	4.78744	28.363	4.78523	27.9268
5.59045		5.58797				5.57702	28.1316	5.57781	28.6153	5.57507	28.1624
6.38375	27.9882	6.38127	31.6535			6.36711	28.3375	6.36793	28.8588	6.36462	28.3901
7.1679		7.16533				7.157	28.5328	7.15782	29.0949	7.15391	28.6111
7.961	28.2039	7.95827	31.763			7.9467	28.7192	7.9475	29.3247	7.94294	28.8265
8.74592		8.74378				8.73622	28.898	8.73696	29.549	8.73174	29.0369
9.53861	28.6161	9.53642	32.3152			9.52558	29.07	9.52623	29.7684	9.52031	29.243

## Sheet: fig(c)
Exp_Sample1_ChargeThroughput_kAh	Exp_Sample1_SOH_%	Exp_Sample2_ChargeThroughput_kAh	Exp_Sample2_SOH_%	Exp_avg_ChargeThroughput_kAh	Exp_avg_SOH_%	SEI only_ChargeThroughput_kAh	SEI only_SOH_%	SEI + Dry out_ChargeThroughput_kAh	SEI + Dry out_SOH_%	5 coupled_ChargeThroughput_kAh	5 coupled_SOH_%
0	100	0	100	0	100	0.0394014	100	0.0393865	100	0.0392582	100
0.849612	97.2222	0.84966	97.2884	0.84966	97.2552	0.83137	98.0794	0.831473	98.4072	0.831187	98.3424
1.6467	95.9803	1.64493	95.8244	1.64493	95.9037	1.62287	96.835	1.62313	97.2104	1.62262	97.0122
2.4299	95.0642	2.4288	94.7536	2.4288	94.9095	2.41398	95.8187	2.41438	96.1631	2.41362	95.8507
3.22359	94.1579	3.22309	93.8177	3.22309	93.9881	3.20476	94.9421	3.20528	95.2214	3.20423	94.8085
4.00782	93.5128	4.00792	92.9866	4.00792	93.2496	3.99526	94.164	3.99587	94.3596	3.9945	93.857
4.80601	92.6304	4.80517	92.2131	4.80517	92.4222	4.7855	93.4604	4.78617	93.5614	4.78444	92.9774
5.59346	92.139	5.59151	91.7073	5.59151	91.9238	5.57548	92.8145	5.57618	92.8156	5.57406	92.1571
6.38611	91.6543	6.38468	90.7814	6.38468	91.2183	6.36523	92.2165	6.36592	92.1143	6.36339	91.3869
7.16954	91.1727	7.16859	90.4295	7.16859	90.8014	7.15477	91.6588	7.15541	91.4514	7.15244	90.6596
7.96199	90.7398	7.96126	89.9534	7.96126	90.3468	7.9441	91.1356	7.94466	90.8221	7.94124	89.9698
8.74955	90.3181	8.74731	89.3077	8.74731	89.8135	8.73326	90.6423	8.73369	90.2228	8.7298	89.313
9.54229	89.4683	9.54002	89.1642	9.54002	89.3174	9.52223	90.1751	9.5225	89.6502	9.51811	88.6854

## Sheet: fig(f)
Exp_Sample1_ChargeThroughput_kAh	Exp_Sample1_Resistance_mOhm	Exp_Sample2_ChargeThroughput_kAh	Exp_Sample2_Resistance_mOhm	Exp_avg_ChargeThroughput_kAh	Exp_avg_Resistance_mOhm	SEI only_ChargeThroughput_kAh	SEI only_Resistance_mOhm	SEI + Dry out_ChargeThroughput_kAh	SEI + Dry out_Resistance_mOhm	5 coupled_ChargeThroughput_kAh	5 coupled_Resistance_mOhm
0	26.0063	0	25.6833	0	25.8448	0.0394014	25.9619	0.0393865	26.477	0.0392582	26.1789
0.849612		0.84966		1.64493	26.213	0.83137	26.5427	0.831473	26.9417	0.831187	26.5727
1.6467	26.3031	1.64493	26.1233	3.22309	26.7973	1.62287	26.9639	1.62313	27.3423	1.62262	26.9235
2.4299		2.4288		4.80517	27.1417	2.41398	27.3156	2.41438	27.7037	2.41362	27.2401
3.22359	26.771	3.22309	26.8236	6.38468	27.4036	3.20476	27.6252	3.20528	28.0382	3.20423	27.5332
4.00782		4.00792		7.96126	27.6176	3.99526	27.9053	3.99587	28.3527	3.9945	27.8087
4.80601	27.0608	4.80517	27.2227	9.54002	27.7527	4.7855	28.163	4.78617	28.6517	4.78444	28.0704
5.59346		5.59151				5.57548	28.403	5.57618	28.9379	5.57406	28.321
6.38611	27.3139	6.38468	27.4935			6.36523	28.6285	6.36592	29.2136	6.36339	28.5622
7.16954		7.16859				7.15477	28.842	7.15541	29.4802	7.15244	28.7956
7.96199	27.5348	7.96126	27.7006			7.9441	29.0453	7.94466	29.739	7.94124	29.0221
8.74955		8.74731				8.73326	29.2398	8.73369	29.991	8.7298	29.2426
9.54229	27.7088	9.54002	27.7967			9.52223	29.4266	9.5225	30.2369	9.51811	29.4581
