# Supplementary material for: The importance of degradation mode analysis in parameterising lifetime prediction models of lithium-ion battery degradation
Source: Nat Commun. 2025 Mar 21;16:2776. doi: 10.1038/s41467-025-57968-3 (PMC11926349; doi:10.1038/s41467-025-57968-3)
Supplement: Supplementary file 3 — Source Data [file 41467_2025_57968_MOESM3_ESM.zip › Source_Data/Fig.4.xlsx]

## Sheet: fig(a)
Exp-Sample 1 - Charge Throughput (kA.h)	Exp-Sample 1 - LLI (%)	Exp-Sample 2 - Charge Throughput (kA.h)	Exp-Sample 2 - LLI (%)	Exp-Avg - Charge Throughput (kA.h)	Exp-Avg - LLI (%)	SEI only - Charge Throughput (kA.h)	SEI only - LLI (%)	SEI + Dry out - Charge Throughput (kA.h)	SEI + Dry out - LLI (%)	5 coupled - Charge Throughput (kA.h)	5 coupled - LLI (%)
0.0638192	0	0	0	0	0	0.0394014	0	0.0393865	0	0.0392582	0
0.848872	3.34353	0.843295	2.33379	0.843295	2.82679	0.831436	1.17932	0.831529	1.12357	0.831211	1.27397
1.64324	4.6303	1.63305	3.7355	1.63305	4.17465	1.62305	2.02521	1.62329	2.07423	1.62269	2.40218
2.4262	5.17875	2.41132	4.90112	2.41132	5.03472	2.41431	2.72011	2.41469	2.91284	2.41375	3.3976
3.21971	6.04486	3.19994	5.90263	3.19994	5.96295	3.20527	3.32267	3.20576	3.67156	3.20442	4.29863
4.00375	6.61184	3.97902	6.81289	3.97902	6.70342	3.99595	3.86037	3.99654	4.36906	3.99476	5.12807
4.80068	7.9248	4.7701	7.71017	4.7701	7.7923	4.7864	4.34886	4.78705	5.0178	4.78477	5.90083
5.58729	8.56454	5.5499	8.55876	5.5499	8.54645	5.57662	4.79837	5.5773	5.62652	5.57446	6.62727
6.37999	9.19969	6.33661	9.67493	6.33661	9.41993	6.36662	5.21598	6.36731	6.20161	6.36385	7.31497
7.1636	9.33591	7.11406	10.1999	7.11406	9.76357	7.15642	5.60692	7.15708	6.74796	7.15297	7.96965
7.95606	9.69095	7.9003	10.4347	7.9003	10.0503	7.94603	5.9752	7.94663	7.26959	7.94182	8.59578
8.74302	9.92129	8.67905	10.9081	8.67905	10.4053	8.73546	6.32394	8.73596	7.76931	8.73042	9.1969
9.53528	9.63553	9.46505	10.8828	9.46505	10.2718	9.52472	6.65561	9.52508	8.24943	9.51877	9.77587

## Sheet: fig(b)
Exp-Sample 1 - Charge Throughput (kA.h)	Exp-Sample 1 - LLI (%)	Exp-Sample 2 - Charge Throughput (kA.h)	Exp-Sample 2 - LLI (%)	Exp-Avg - Charge Throughput (kA.h)	Exp-Avg - LLI (%)	SEI only - Charge Throughput (kA.h)	SEI only - LLI (%)	SEI + Dry out - Charge Throughput (kA.h)	SEI + Dry out - LLI (%)	5 coupled - Charge Throughput (kA.h)	5 coupled - LLI (%)
0	0	0	0	0	0	0.0394014	0	0.0393865	0	0.0392582	0
0.848887	2.06172	0.849251	3.0255	0.849251	2.54388	0.831462	1.1241	0.831556	1.05851	0.831238	1.19929
1.64392	3.22739	1.64369	3.89423	1.64369	3.56065	1.62312	1.94028	1.62337	1.96236	1.62277	2.27665
2.42758	4.00395	2.42672	4.65047	2.42672	4.32679	2.41444	2.61433	2.41483	2.76392	2.4139	3.22819
3.22184	5.12308	3.22035	5.5919	3.22035	5.35644	3.20545	3.20086	3.20598	3.49149	3.20466	4.08926
4.00657	5.75156	4.00464	5.87501	4.00464	5.81252	3.9962	3.72577	3.99684	4.16222	3.9951	4.88112
4.80439	6.38347	4.80061	6.75355	4.80061	6.56701	4.78672	4.20374	4.78744	4.78742	4.78523	5.61776
5.59045	6.56847	5.58797	7.11551	5.58797	6.8417	5.57702	4.6441	5.57781	5.37502	5.57507	6.30893
6.38375	7.29558	6.38127	8.04934	6.38127	7.67132	6.36711	5.05335	6.36793	5.93081	6.36462	6.96173
7.1679	7.47211	7.16533	8.51453	7.16533	7.99303	7.157	5.43629	7.15782	6.45917	7.15391	7.5815
7.961	7.9141	7.95827	9.08709	7.95827	8.49983	7.9467	5.79665	7.9475	6.9635	7.94294	8.1724
8.74592	8.45866	8.74378	9.52947	8.74378	8.99332	8.73622	6.13741	8.73696	7.44648	8.73174	8.73777
9.53861	8.7331	9.53642	9.62009	9.53642	9.17622	9.52558	6.46099	9.52623	7.9103	9.52031	9.28036

## Sheet: fig(c)
Exp-Sample 1 - Charge Throughput (kA.h)	Exp-Sample 1 - LLI (%)	Exp-Sample 2 - Charge Throughput (kA.h)	Exp-Sample 2 - LLI (%)	Exp-Avg - Charge Throughput (kA.h)	Exp-Avg - LLI (%)	SEI only - Charge Throughput (kA.h)	SEI only - LLI (%)	SEI + Dry out - Charge Throughput (kA.h)	SEI + Dry out - LLI (%)	5 coupled - Charge Throughput (kA.h)	5 coupled - LLI (%)
0	0	0	0	0	0	0.0394014	0	0.0393865	0	0.0392582	0
0.849612	2.98856	0.84966	2.77466	0.84966	2.88165	0.83137	1.32133	0.831473	1.26369	0.831187	1.32889
1.6467	4.46234	1.64493	4.56472	1.64493	4.5119	1.62287	2.2511	1.62313	2.31739	1.62262	2.50602
2.4299	5.28654	2.4288	5.42113	2.4288	5.35325	2.41398	3.0098	2.41438	3.2393	2.41362	3.53459
3.22359	6.4283	3.22309	6.37298	3.22309	6.40028	3.20476	3.66427	3.20528	4.0685	3.20423	4.458
4.00782	7.31184	4.00792	7.53546	4.00792	7.42371	3.99526	4.2455	3.99587	4.82757	3.9945	5.30162
4.80601	8.22403	4.80517	8.2779	4.80517	8.25048	4.7855	4.77107	4.78617	5.53094	4.78444	6.08178
5.59346	8.27213	5.59151	8.82534	5.59151	8.54868	5.57548	5.2523	5.57618	6.18844	5.57406	6.80969
6.38611	8.88226	6.38468	9.78642	6.38468	9.33379	6.36523	5.69711	6.36592	6.80715	6.36339	7.4935
7.16954	9.38191	7.16859	10.1518	7.16859	9.76653	7.15477	6.11138	7.15541	7.39236	7.15244	8.13938
7.96199	9.77952	7.96126	10.5824	7.96126	10.1808	7.9441	6.49963	7.94466	7.94818	7.94124	8.75216
8.74955	10.2173	8.74731	11.253	8.74731	10.7345	8.73326	6.8654	8.73369	8.4779	8.7298	9.33577
9.54229	11.0995	9.54002	11.4095	9.54002	11.2532	9.52223	7.21155	9.5225	8.98424	9.51811	9.89346

## Sheet: fig(d)
Exp-Sample 1 - Charge Throughput (kA.h)	Exp-Sample 1 - LAM NE_tot (%)	Exp-Sample 2 - Charge Throughput (kA.h)	Exp-Sample 2 - LAM NE_tot (%)	Exp-Avg - Charge Throughput (kA.h)	Exp-Avg - LAM NE_tot (%)	SEI only - Charge Throughput (kA.h)	SEI only - LAM NE_tot (%)	SEI + Dry out - Charge Throughput (kA.h)	SEI + Dry out - LAM NE_tot (%)	5 coupled - Charge Throughput (kA.h)	5 coupled - LAM NE_tot (%)
0.0638192	0	0	0	0	0	0.0394014	0	0.0393865	0	0.0392582	0
0.848872	3.54643	0.843295	2.22603	0.843295	2.87363	0.831436	0	0.831529	0.695733	0.831211	0.869332
1.64324	4.2718	1.63305	3.38597	1.63305	3.82423	1.62305	0	1.62329	1.28741	1.62269	1.66672
2.4262	5.48309	2.41132	3.3449	2.41132	4.40248	2.41431	0	2.41469	1.81146	2.41375	2.37863
3.21971	6.07103	3.19994	4.1078	3.19994	5.08209	3.20527	0	3.20576	2.28734	3.20442	3.03009
4.00375	6.73696	3.97902	4.90009	3.97902	5.80802	3.99595	0	3.99654	2.72633	3.99476	3.63591
4.80068	7.51972	4.7701	5.5381	4.7701	6.51389	4.7864	0	4.78705	3.13595	4.78477	4.20581
5.58729	8.13519	5.5499	6.14177	5.5499	7.12386	5.57662	0	5.5773	3.52147	5.57446	4.74658
6.37999	8.74023	6.33661	7.23019	6.33661	7.96865	6.36662	0	6.36731	3.88675	6.36385	5.26316
7.1636	8.98817	7.11406	7.7419	7.11406	8.3572	7.15642	0	7.15708	4.23473	7.15297	5.75932
7.95606	9.38447	7.9003	7.7807	7.9003	8.56864	7.94603	0	7.94663	4.56785	7.94182	6.23797
8.74302	9.61682	8.67905	8.24311	8.67905	8.92052	8.73546	0	8.73596	4.88781	8.73042	6.70142
9.53528	8.33537	9.46505	8.21838	9.46505	8.33367	9.52472	0	9.52508	5.19598	9.51877	7.15154

## Sheet: fig(e)
Exp-Sample 1 - Charge Throughput (kA.h)	Exp-Sample 1 - LAM NE_tot (%)	Exp-Sample 2 - Charge Throughput (kA.h)	Exp-Sample 2 - LAM NE_tot (%)	Exp-Avg - Charge Throughput (kA.h)	Exp-Avg - LAM NE_tot (%)	SEI only - Charge Throughput (kA.h)	SEI only - LAM NE_tot (%)	SEI + Dry out - Charge Throughput (kA.h)	SEI + Dry out - LAM NE_tot (%)	5 coupled - Charge Throughput (kA.h)	5 coupled - LAM NE_tot (%)
0	0	0	0	0	0	0.0394014	0	0.0393865	0	0.0392582	0
0.848887	-0.485925	0.849251	2.78262	0.849251	1.1486	0.831462	0	0.831556	0.655253	0.831238	0.790848
1.64392	0.604367	1.64369	3.65629	1.64369	2.13017	1.62312	0	1.62337	1.2175	1.62277	1.52804
2.42758	1.38551	2.42672	4.37362	2.42672	2.87914	2.41444	0	2.41483	1.71803	2.4139	2.18412
3.22184	1.45685	3.22035	5.0736	3.22035	3.26516	3.20545	0	3.20598	2.17397	3.20466	2.78216
4.00657	2.08278	4.00464	5.9621	4.00464	4.02167	3.9962	0	3.99684	2.59569	3.9951	3.33613
4.80439	2.36638	4.80061	6.79696	4.80061	4.581	4.78672	0	4.78744	2.98999	4.78523	3.85523
5.59045	2.76263	5.58797	6.41834	5.58797	4.58986	5.57702	0	5.57781	3.36167	5.57507	4.3459
6.38375	3.4673	6.38127	7.32671	6.38127	5.3959	6.36711	0	6.36793	3.71421	6.36462	4.81282
7.1679	3.72622	7.16533	7.7761	7.16533	5.75074	7.157	0	7.15782	4.05024	7.15391	5.25956
7.961	3.7615	7.95827	8.32432	7.95827	6.04285	7.9467	0	7.9475	4.37182	7.94294	5.68889
8.74592	4.30654	8.74378	8.76593	8.74378	6.53549	8.73622	0	8.73696	4.68055	8.73174	6.10305
9.53861	4.50768	9.53642	8.87426	9.53642	6.69069	9.52558	0	9.52623	4.97773	9.52031	6.5039

## Sheet: fig(f)
Exp-Sample 1 - Charge Throughput (kA.h)	Exp-Sample 1 - LAM NE_tot (%)	Exp-Sample 2 - Charge Throughput (kA.h)	Exp-Sample 2 - LAM NE_tot (%)	Exp-Avg - Charge Throughput (kA.h)	Exp-Avg - LAM NE_tot (%)	SEI only - Charge Throughput (kA.h)	SEI only - LAM NE_tot (%)	SEI + Dry out - Charge Throughput (kA.h)	SEI + Dry out - LAM NE_tot (%)	5 coupled - Charge Throughput (kA.h)	5 coupled - LAM NE_tot (%)
0	0	0	0	0	0	0.0394014	0	0.0393865	0	0.0392582	0
0.849612	2.62605	0.84966	1.58118	0.84966	2.10362	0.83137	0	0.831473	0.7831	0.831187	0.86457
1.6467	2.88014	1.64493	2.7961	1.64493	2.83784	1.62287	0	1.62313	1.43967	1.62262	1.66001
2.4299	4.23048	2.4288	3.26278	2.4288	3.74568	2.41398	0	2.41438	2.01668	2.41362	2.35934
3.22359	5.16372	3.22309	3.87503	3.22309	4.51908	3.20476	0	3.20528	2.53777	3.20423	2.99086
4.00782	5.59966	4.00792	4.3614	4.00792	4.98059	3.99526	0	3.99587	3.0166	3.9945	3.57115
4.80601	6.49044	4.80517	4.80538	4.80517	5.64744	4.7855	0	4.78617	3.46184	4.78444	4.11092
5.59346	6.44246	5.59151	5.33791	5.59151	5.89024	5.57548	0	5.57618	3.87943	5.57406	4.61756
6.38611	6.72248	6.38468	6.29365	6.38468	6.50781	6.36523	0	6.36592	4.27362	6.36339	5.09647
7.16954	7.21256	7.16859	6.65695	7.16859	6.93446	7.15477	0	7.15541	4.64757	7.15244	5.5518
7.96199	7.60722	7.96126	7.13565	7.96126	7.37125	7.9441	0	7.94466	5.00377	7.94124	5.98683
8.74955	8.0366	8.74731	7.80215	8.74731	7.91877	8.73326	0	8.73369	5.34417	8.7298	6.40422
9.54229	8.90185	9.54002	7.95601	9.54002	8.42769	9.52223	0	9.5225	5.6704	9.51811	6.80623

## Sheet: fig(g)
Exp-Sample 1 - Charge Throughput (kA.h)	Exp-Sample 1 - LAM PE (%)	Exp-Sample 2 - Charge Throughput (kA.h)	Exp-Sample 2 - LAM PE (%)	Exp-Avg - Charge Throughput (kA.h)	Exp-Avg - LAM PE (%)	SEI only - Charge Throughput (kA.h)	SEI only - LAM PE (%)	SEI + Dry out - Charge Throughput (kA.h)	SEI + Dry out - LAM PE (%)	5 coupled - Charge Throughput (kA.h)	5 coupled - LAM PE (%)
0.0638192	0	0	0	0	0	0.0394014	0	0.0393865	0	0.0392582	0
0.848872	4.36708	0.843295	2.22603	0.843295	3.28104	0.831436	0	0.831529	0.695733	0.831211	0.788858
1.64324	5.18099	1.63305	3.21542	1.63305	4.19299	1.62305	0	1.62329	1.28741	1.62269	1.50734
2.4262	4.76761	2.41132	2.35761	2.41132	3.56654	2.41431	0	2.41469	1.81146	2.41375	2.14114
3.21971	5.11503	3.19994	2.59345	3.19994	3.84991	3.20527	0	3.20576	2.28734	3.20442	2.7148
4.00375	5.12269	3.97902	3.13941	3.97902	4.13093	3.99595	0	3.99654	2.72633	3.99476	3.24286
4.80068	5.66311	4.7701	3.29034	4.7701	4.46636	4.7864	0	4.78705	3.13595	4.78477	3.73479
5.58729	6.20019	5.5499	3.88735	5.5499	5.03101	5.57662	0	5.5773	3.52147	5.57446	4.19718
6.37999	6.81797	6.33661	5.0022	6.33661	5.89318	6.36662	0	6.36731	3.88675	6.36385	4.6348
7.1636	6.51257	7.11406	5.52619	7.11406	6.02904	7.15642	0	7.15708	4.23473	7.15297	5.0513
7.95606	6.62067	7.9003	4.48038	7.9003	5.54672	7.94603	0	7.94663	4.56785	7.94182	5.44949
8.74302	6.3723	8.67905	4.95934	8.67905	5.67592	8.73546	0	8.73596	4.88781	8.73042	5.83162
9.53528	5.51497	9.46505	4.93373	9.46505	5.26235	9.52472	0	9.52508	5.19598	9.51877	6.19949

## Sheet: fig(h)
Exp-Sample 1 - Charge Throughput (kA.h)	Exp-Sample 1 - LAM PE (%)	Exp-Sample 2 - Charge Throughput (kA.h)	Exp-Sample 2 - LAM PE (%)	Exp-Avg - Charge Throughput (kA.h)	Exp-Avg - LAM PE (%)	SEI only - Charge Throughput (kA.h)	SEI only - LAM PE (%)	SEI + Dry out - Charge Throughput (kA.h)	SEI + Dry out - LAM PE (%)	5 coupled - Charge Throughput (kA.h)	5 coupled - LAM PE (%)
0	0	0	0	0	0	0.0394014	0	0.0393865	0	0.0392582	0
0.848887	0.981809	0.849251	3.16217	0.849251	2.07217	0.831462	0	0.831556	0.655253	0.831238	0.747026
1.64392	1.75525	1.64369	3.67938	1.64369	2.71721	1.62312	0	1.62337	1.2175	1.62277	1.44211
2.42758	2.42274	2.42672	3.98441	2.42672	3.20321	2.41444	0	2.41483	1.71803	2.4139	2.05701
3.22184	2.93127	3.22035	4.8165	3.22035	3.87341	3.20545	0	3.20598	2.17397	3.20466	2.61421
4.00657	3.54872	4.00464	4.57962	4.00464	4.06341	3.9962	0	3.99684	2.59569	3.9951	3.12719
4.80439	3.32601	4.80061	5.42675	4.80061	4.37691	4.78672	0	4.78744	2.98999	4.78523	3.60477
5.59045	3.1564	5.58797	4.12167	5.58797	3.6393	5.57702	0	5.57781	3.36167	5.57507	4.05311
6.38375	3.83328	6.38127	4.75273	6.38127	4.29194	6.36711	0	6.36793	3.71421	6.36462	4.47668
7.1679	3.63623	7.16533	5.06746	7.16533	4.35216	7.157	0	7.15782	4.05024	7.15391	4.87881
7.961	3.75442	7.95827	5.63178	7.95827	4.69289	7.9467	0	7.9475	4.37182	7.94294	5.26211
8.74592	4.2995	8.74378	5.52605	8.74378	4.91203	8.73622	0	8.73696	4.68055	8.73174	5.62865
9.53861	4.05817	9.53642	5.17444	9.53642	4.61664	9.52558	0	9.52623	4.97773	9.52031	5.98014

## Sheet: fig(i)
Exp-Sample 1 - Charge Throughput (kA.h)	Exp-Sample 1 - LAM PE (%)	Exp-Sample 2 - Charge Throughput (kA.h)	Exp-Sample 2 - LAM PE (%)	Exp-Avg - Charge Throughput (kA.h)	Exp-Avg - LAM PE (%)	SEI only - Charge Throughput (kA.h)	SEI only - LAM PE (%)	SEI + Dry out - Charge Throughput (kA.h)	SEI + Dry out - LAM PE (%)	5 coupled - Charge Throughput (kA.h)	5 coupled - LAM PE (%)
0	0	0	0	0	0	0.0394014	0	0.0393865	0	0.0392582	0
0.849612	2.22961	0.84966	1.48314	0.84966	1.85639	0.83137	0	0.831473	0.7831	0.831187	0.831758
1.6467	2.61427	1.64493	2.83662	1.64493	2.72502	1.62287	0	1.62313	1.43967	1.62262	1.59687
2.4299	2.77951	2.4288	2.4153	2.4288	2.59729	2.41398	0	2.41438	2.01668	2.41362	2.26733
3.22359	3.68222	3.22309	2.4288	3.22309	3.05523	3.20476	0	3.20528	2.53777	3.20423	2.87076
4.00782	4.4596	4.00792	3.68292	4.00792	4.07132	3.99526	0	3.99587	3.0166	3.9945	3.42327
4.80601	5.36115	4.80517	3.71437	4.80517	4.53729	4.7855	0	4.78617	3.46184	4.78444	3.93518
5.59346	3.76349	5.59151	3.94873	5.59151	3.85809	5.57548	0	5.57618	3.87943	5.57406	4.41355
6.38611	4.31551	6.38468	4.91848	6.38468	4.6165	6.36523	0	6.36592	4.27362	6.36339	4.8635
7.16954	4.81823	7.16859	5.28711	7.16859	5.05237	7.15477	0	7.15541	4.64757	7.15244	5.28885
7.96199	4.53862	7.96126	4.82545	7.96126	4.68216	7.9441	0	7.94466	5.00377	7.94124	5.69261
8.74955	4.98227	8.74731	5.50858	8.74731	5.24479	8.73326	0	8.73369	5.34417	8.7298	6.0772
9.54229	5.87625	9.54002	5.25092	9.54002	5.56231	9.52223	0	9.5225	5.6704	9.51811	6.44461
