# Supplementary material for: The importance of degradation mode analysis in parameterising lifetime prediction models of lithium-ion battery degradation
Source: Nat Commun. 2025 Mar 21;16:2776. doi: 10.1038/s41467-025-57968-3 (PMC11926349; doi:10.1038/s41467-025-57968-3)
Supplement: Supplementary file 3 — Source Data [file 41467_2025_57968_MOESM3_ESM.zip › Source_Data/Fig.5.xlsx]

## Sheet: fig(a)
BOL_Cap_CD dV_dQ_cell [V/Ah]	BOL_DVA_CD dV_dQ_cell [V/Ah]	SEI only_Cap_CD dV_dQ_cell [V/Ah]	SEI only_DVA_CD dV_dQ_cell [V/Ah]	SEI + Dry out_Cap_CD dV_dQ_cell [V/Ah]	SEI + Dry out_DVA_CD dV_dQ_cell [V/Ah]	5 coupled_Cap_CD dV_dQ_cell [V/Ah]	5 coupled_DVA_CD dV_dQ_cell [V/Ah]
4.8672	0.93162	4.42517	1.0658	4.40476	1.14631	4.31975	1.12033
4.85887	0.472347	4.41683	0.488241	4.39643	0.516303	4.31142	0.515966
4.85053	0.446243	4.4085	0.447873	4.3881	0.468404	4.30309	0.47239
4.8422	0.436678	4.40017	0.436767	4.37976	0.454929	4.29475	0.459414
4.83387	0.428747	4.39183	0.428577	4.37143	0.445138	4.28642	0.449723
4.82553	0.420859	4.3835	0.420624	4.3631	0.435793	4.27809	0.440388
4.8172	0.412696	4.37517	0.412448	4.35476	0.426284	4.26975	0.430861
4.80887	0.404217	4.36683	0.403967	4.34643	0.416511	4.26142	0.421024
4.80053	0.395437	4.3585	0.395181	4.3381	0.406459	4.25309	0.410843
4.7922	0.38638	4.35017	0.386111	4.32976	0.396127	4.24475	0.400322
4.78387	0.377075	4.34183	0.376798	4.32143	0.38553	4.23642	0.389476
4.77553	0.367502	4.3335	0.367244	4.3131	0.37467	4.22809	0.37833
4.7672	0.35777	4.32517	0.3575	4.30476	0.363571	4.21975	0.366931
4.75887	0.347828	4.31683	0.347572	4.29643	0.35225	4.21142	0.355312
4.75053	0.33774	4.3085	0.337489	4.2881	0.340739	4.20309	0.343515
4.7422	0.327512	4.30017	0.327291	4.27976	0.329075	4.19475	0.33158
4.73387	0.317184	4.29183	0.316981	4.27143	0.317297	4.18642	0.319545
4.72553	0.306773	4.2835	0.306637	4.2631	0.305442	4.17809	0.307447
4.7172	0.296308	4.27517	0.296204	4.25476	0.29355	4.16975	0.295327
4.70887	0.285808	4.26683	0.285816	4.24643	0.28166	4.16142	0.283223
4.70053	0.275302	4.2585	0.275445	4.2381	0.269805	4.15309	0.27117
4.6922	0.264817	4.25017	0.265134	4.22976	0.258028	4.14475	0.259215
4.68387	0.254369	4.24183	0.254917	4.22143	0.246362	4.13642	0.247389
4.67553	0.243976	4.2335	0.24482	4.2131	0.234846	4.12809	0.235736
4.6672	0.233665	4.22517	0.234886	4.20476	0.223516	4.11975	0.224294
4.65887	0.22346	4.21683	0.225149	4.19643	0.212412	4.11142	0.213103
4.65053	0.213384	4.2085	0.215595	4.1881	0.201564	4.10309	0.202194
4.6422	0.203462	4.20017	0.206307	4.17976	0.191011	4.09475	0.191605
4.63387	0.193703	4.19183	0.197287	4.17143	0.180785	4.08642	0.181367
4.62553	0.184168	4.1835	0.188557	4.1631	0.170921	4.07809	0.171513
4.6172	0.17485	4.17517	0.18013	4.15476	0.16144	4.06975	0.16206
4.60887	0.165792	4.16683	0.17203	4.14643	0.152394	4.06142	0.153054
4.60053	0.156993	4.1585	0.164255	4.1381	0.143772	4.05309	0.144473
4.5922	0.148487	4.15017	0.156839	4.12976	0.135638	4.04475	0.136377
4.58387	0.140308	4.14183	0.149783	4.12143	0.127991	4.03642	0.128757
4.57553	0.132465	4.1335	0.143103	4.1131	0.120859	4.02809	0.121627
4.5672	0.12498	4.12517	0.136809	4.10476	0.114221	4.01975	0.114996
4.55887	0.117852	4.11683	0.130897	4.09643	0.108129	4.01142	0.108857
4.55053	0.111147	4.1085	0.125448	4.0881	0.102576	4.00309	0.103264
4.5422	0.104833	4.10017	0.120411	4.07976	0.0975506	3.99475	0.0981787
4.53387	0.0989333	4.09183	0.115814	4.07143	0.0930716	3.98642	0.0936372
4.52553	0.0934514	4.0835	0.111696	4.0631	0.0891001	3.97809	0.0896138
4.5172	0.0884242	4.07517	0.108015	4.05476	0.0856687	3.96975	0.0861421
4.50887	0.0838364	4.06683	0.104838	4.04643	0.0827593	3.96142	0.0832192
4.50053	0.0796966	4.0585	0.102131	4.0381	0.0803562	3.95309	0.0808299
4.4922	0.0760111	4.05017	0.0999033	4.02976	0.0784533	3.94475	0.0789735
4.48387	0.072761	4.04183	0.0981135	4.02143	0.0770045	3.93642	0.0776062
4.47553	0.069996	4.0335	0.0968493	4.0131	0.0760919	3.92809	0.0768054
4.4672	0.0676611	4.02517	0.0959689	4.00476	0.0756036	3.91975	0.0764547
4.45887	0.065745	4.01683	0.0954771	3.99643	0.0755417	3.91142	0.0765574
4.45053	0.0642425	4.0085	0.0953553	3.9881	0.0758805	3.90309	0.0770817
4.4422	0.0631639	4.00017	0.0955504	3.97976	0.0766195	3.89475	0.07803
4.43387	0.0624629	3.99183	0.0960186	3.97143	0.0777132	3.88642	0.079354
4.42553	0.0621237	3.9835	0.0966983	3.9631	0.0791462	3.87809	0.0810386
4.4172	0.062127	3.97517	0.0975695	3.95476	0.0809067	3.86975	0.0830727
4.40887	0.0624257	3.96683	0.0985134	3.94643	0.08293	3.86142	0.0853954
4.40053	0.0630814	3.9585	0.0997362	3.9381	0.0853516	3.85309	0.0881381
4.3922	0.0639961	3.95017	0.100946	3.92976	0.0880097	3.84475	0.0911439
4.38387	0.0651811	3.94183	0.102259	3.92143	0.0909646	3.83642	0.0944743
4.37553	0.0666163	3.9335	0.103643	3.9131	0.0941947	3.82809	0.0981045
4.3672	0.0682945	3.92517	0.105114	3.90476	0.0977041	3.81975	0.102035
4.35887	0.0702049	3.91683	0.106669	3.89643	0.101484	3.81142	0.106249
4.35053	0.0723381	3.9085	0.108311	3.8881	0.105525	3.80309	0.110727
4.3422	0.0746861	3.90017	0.11006	3.87976	0.109815	3.79475	0.115443
4.33387	0.0772156	3.89183	0.111809	3.87143	0.114309	3.78642	0.120337
4.32553	0.0800012	3.8835	0.113939	3.8631	0.119074	3.77809	0.125448
4.3172	0.0829514	3.87517	0.116034	3.85476	0.123966	3.76975	0.130618
4.30887	0.0860806	3.86683	0.118261	3.84643	0.128992	3.76142	0.13585
4.30053	0.0893784	3.8585	0.120615	3.8381	0.134107	3.75309	0.14108
4.2922	0.0928246	3.85017	0.123088	3.82976	0.13926	3.74475	0.146254
4.28387	0.0964239	3.84183	0.125687	3.82143	0.144402	3.73642	0.151328
4.27553	0.100155	3.8335	0.128401	3.8131	0.149484	3.72809	0.156272
4.2672	0.104006	3.82517	0.131207	3.80476	0.154468	3.71975	0.16105
4.25887	0.107957	3.81683	0.134004	3.79643	0.159275	3.71142	0.165601
4.25053	0.112011	3.8085	0.137076	3.7881	0.164	3.70309	0.170071
4.2422	0.116136	3.80017	0.140096	3.77976	0.168467	3.69475	0.174255
4.23387	0.120328	3.79183	0.143147	3.77143	0.172747	3.68642	0.178253
4.22553	0.124572	3.7835	0.146231	3.7631	0.176842	3.67809	0.182078
4.2172	0.128857	3.77517	0.149333	3.75476	0.180727	3.66975	0.185713
4.20887	0.13318	3.76683	0.152442	3.74643	0.184421	3.66142	0.189175
4.20053	0.137525	3.7585	0.155554	3.7381	0.187918	3.65309	0.192463
4.1922	0.141895	3.75017	0.158645	3.72976	0.191223	3.64475	0.19558
4.18387	0.146274	3.74183	0.161636	3.72143	0.194284	3.63642	0.198463
4.17553	0.150648	3.7335	0.164726	3.7131	0.197347	3.62809	0.201386
4.1672	0.155018	3.72517	0.167714	3.70476	0.200141	3.61975	0.204048
4.15887	0.159375	3.71683	0.170634	3.69643	0.202787	3.61142	0.206573
4.15053	0.163702	3.7085	0.173492	3.6881	0.20529	3.60309	0.208967
4.1422	0.167984	3.70017	0.176282	3.67976	0.207651	3.59475	0.211227
4.13387	0.172203	3.69183	0.179007	3.67143	0.20988	3.58642	0.213364
4.12553	0.176345	3.6835	0.18166	3.6631	0.211972	3.57809	0.215372
4.1172	0.18039	3.67517	0.184239	3.65476	0.213926	3.56975	0.217247
4.10887	0.184308	3.66683	0.186681	3.64643	0.215682	3.56142	0.218927
4.10053	0.188082	3.6585	0.189124	3.6381	0.217476	3.55309	0.220643
4.0922	0.191686	3.65017	0.191451	3.62976	0.219063	3.54475	0.222163
4.08387	0.195107	3.64183	0.193676	3.62143	0.22052	3.53642	0.223549
4.07553	0.19834	3.6335	0.19581	3.6131	0.221867	3.52809	0.224826
4.0672	0.201364	3.62517	0.197851	3.60476	0.223094	3.51975	0.225985
4.05887	0.204165	3.61683	0.1998	3.59643	0.224221	3.51142	0.227045
4.05053	0.206742	3.6085	0.201656	3.5881	0.225239	3.50309	0.227992
4.0422	0.209099	3.60017	0.203419	3.57976	0.226148	3.49475	0.228833
4.03387	0.211209	3.59183	0.205064	3.57143	0.226891	3.48642	0.229521
4.02553	0.213171	3.5835	0.206658	3.5631	0.227655	3.47809	0.23021
4.0172	0.214877	3.57517	0.208164	3.55476	0.228273	3.46975	0.230762
4.00887	0.216402	3.56683	0.209573	3.54643	0.22878	3.46142	0.231205
4.00053	0.217732	3.5585	0.210893	3.5381	0.229197	3.45309	0.23156
3.9922	0.218892	3.55017	0.21213	3.52976	0.229524	3.44475	0.23183
3.98387	0.219887	3.54183	0.213286	3.52143	0.229775	3.43642	0.232018
3.97553	0.220722	3.5335	0.214366	3.5131	0.229947	3.42809	0.232125
3.9672	0.221404	3.52517	0.215372	3.50476	0.230041	3.41975	0.232157
3.95887	0.221904	3.51683	0.216298	3.49643	0.230016	3.41142	0.232083
3.95053	0.222393	3.5085	0.217166	3.4881	0.229997	3.40309	0.232005
3.9422	0.222694	3.50017	0.217986	3.47976	0.229888	3.39475	0.231843
3.93387	0.222889	3.49183	0.218744	3.47143	0.229707	3.38642	0.231612
3.92553	0.222982	3.4835	0.219447	3.4631	0.229467	3.37809	0.231325
3.9172	0.222981	3.47517	0.220103	3.45476	0.229172	3.36975	0.230985
3.90887	0.222897	3.46683	0.220718	3.44643	0.228826	3.36142	0.230598
3.90053	0.222728	3.4585	0.221299	3.4381	0.228432	3.35309	0.230166
3.8922	0.222477	3.45017	0.221852	3.42976	0.227996	3.34475	0.229695
3.88387	0.22212	3.44183	0.222386	3.42143	0.227498	3.33642	0.229168
3.87553	0.22179	3.4335	0.222905	3.4131	0.227001	3.32809	0.228639
3.8672	0.221348	3.42517	0.223423	3.40476	0.226466	3.31975	0.228086
3.85887	0.220843	3.41683	0.223947	3.39643	0.225898	3.31142	0.227501
3.85053	0.22029	3.4085	0.224488	3.3881	0.225303	3.30309	0.226894
3.8422	0.219685	3.40017	0.225058	3.37976	0.224689	3.29475	0.226273
3.83387	0.219043	3.39183	0.225669	3.37143	0.224058	3.28642	0.22564
3.82553	0.218357	3.3835	0.226338	3.3631	0.223415	3.27809	0.225001
3.8172	0.217633	3.37517	0.227082	3.35476	0.222764	3.26975	0.224361
3.80887	0.216845	3.36683	0.227923	3.34643	0.2221	3.26142	0.223722
3.80053	0.216096	3.3585	0.228882	3.3381	0.221443	3.25309	0.223093
3.7922	0.215286	3.35017	0.229997	3.32976	0.220803	3.24475	0.222477
3.78387	0.214443	3.34183	0.231302	3.32143	0.220166	3.23642	0.221878
3.77553	0.213579	3.3335	0.232848	3.3131	0.219541	3.22809	0.221302
3.7672	0.212693	3.32517	0.234713	3.30476	0.218933	3.21975	0.220755
3.75887	0.211795	3.31683	0.237031	3.29643	0.218349	3.21142	0.220242
3.75053	0.210882	3.3085	0.240042	3.2881	0.217792	3.20309	0.219771
3.7422	0.209961	3.30017	0.243211	3.27976	0.217269	3.19475	0.219348
3.73387	0.208998	3.29183	0.245455	3.27143	0.216787	3.18642	0.218981
3.72553	0.20808	3.2835	0.24697	3.2631	0.216351	3.17809	0.218677
3.7172	0.20714	3.27517	0.247827	3.25476	0.215972	3.16975	0.21845
3.70887	0.20619	3.26683	0.24717	3.24643	0.215655	3.16142	0.218308
3.70053	0.205234	3.2585	0.245336	3.2381	0.21541	3.15309	0.218262
3.6922	0.204282	3.25017	0.242951	3.22976	0.215245	3.14475	0.218327
3.68387	0.203334	3.24183	0.240348	3.22143	0.215173	3.13642	0.218521
3.67553	0.202394	3.2335	0.237679	3.2131	0.215206	3.12809	0.218861
3.6672	0.20146	3.22517	0.235022	3.20476	0.215361	3.11975	0.21937
3.65887	0.200512	3.21683	0.232451	3.19643	0.215655	3.11142	0.220079
3.65053	0.199606	3.2085	0.229875	3.1881	0.216107	3.10309	0.221022
3.6422	0.198708	3.20017	0.227449	3.17976	0.216746	3.09475	0.222248
3.63387	0.197819	3.19183	0.225036	3.17143	0.217602	3.08642	0.223837
3.62553	0.196945	3.1835	0.222718	3.1631	0.218719	3.07809	0.22596
3.6172	0.196089	3.17517	0.220196	3.15476	0.220156	3.06975	0.228491
3.60887	0.195251	3.16683	0.217297	3.14643	0.222013	3.06142	0.230926
3.60053	0.194435	3.1585	0.214042	3.1381	0.224516	3.05309	0.233147
3.5922	0.193643	3.15017	0.210228	3.12976	0.227461	3.04475	0.233994
3.58387	0.192867	3.14183	0.206253	3.12143	0.229978	3.03642	0.233702
3.57553	0.192127	3.1335	0.202389	3.1131	0.231124	3.02809	0.232765
3.5672	0.191424	3.12517	0.19876	3.10476	0.230961	3.01975	0.23147
3.55887	0.190749	3.11683	0.195385	3.09643	0.230106	3.01142	0.229987
3.55053	0.190107	3.1085	0.192282	3.0881	0.228874	3.00309	0.228407
3.5422	0.189501	3.10017	0.189385	3.07976	0.22742	2.99475	0.226793
3.53387	0.188934	3.09183	0.186721	3.07143	0.225803	2.98642	0.225108
3.52553	0.18841	3.0835	0.184224	3.0631	0.224178	2.97809	0.223247
3.5172	0.187933	3.07517	0.181879	3.05476	0.222486	2.96975	0.221194
3.50887	0.187504	3.06683	0.17968	3.04643	0.220767	2.96142	0.219083
3.50053	0.18713	3.0585	0.177594	3.0381	0.219102	2.95309	0.216621
3.4922	0.186816	3.05017	0.175623	3.02976	0.217248	2.94475	0.213924
3.48387	0.186567	3.04183	0.173755	3.02143	0.21516	2.93642	0.210697
3.47553	0.186389	3.0335	0.17198	3.0131	0.212786	2.92809	0.20702
3.4672	0.186291	3.02517	0.170298	3.00476	0.209981	2.91975	0.203336
3.45887	0.186284	3.01683	0.168729	2.99643	0.206643	2.91142	0.199725
3.45053	0.186379	3.0085	0.167218	2.9881	0.203041	2.90309	0.196305
3.4422	0.186596	3.00017	0.165853	2.97976	0.199551	2.89475	0.193121
3.43387	0.186964	2.99183	0.164575	2.97143	0.19616	2.88642	0.190198
3.42553	0.187539	2.9835	0.16342	2.9631	0.192929	2.87809	0.187513
3.4172	0.18842	2.97517	0.162376	2.95476	0.189947	2.86975	0.185077
3.40887	0.189242	2.96683	0.161428	2.94643	0.187214	2.86142	0.182863
3.40053	0.189686	2.9585	0.160578	2.9381	0.184717	2.85309	0.180845
3.3922	0.189978	2.95017	0.159813	2.92976	0.182447	2.84475	0.179002
3.38387	0.19038	2.94183	0.15913	2.92143	0.180385	2.83642	0.177325
3.37553	0.190983	2.9335	0.158516	2.9131	0.17852	2.82809	0.175774
3.3672	0.191388	2.92517	0.157967	2.90476	0.176802	2.81975	0.174376
3.35887	0.19157	2.91683	0.157452	2.89643	0.17528	2.81142	0.173085
3.35053	0.191779	2.9085	0.157027	2.8881	0.173855	2.80309	0.171919
3.3422	0.192206	2.90017	0.156632	2.87976	0.172567	2.79475	0.170874
3.33387	0.192588	2.89183	0.156276	2.87143	0.171396	2.78642	0.169957
3.32553	0.192771	2.8835	0.155958	2.8631	0.17033	2.77809	0.169171
3.3172	0.192968	2.87517	0.155679	2.85476	0.169378	2.76975	0.168525
3.30887	0.193363	2.86683	0.155437	2.84643	0.168533	2.76142	0.168035
3.30053	0.193708	2.8585	0.155235	2.8381	0.167806	2.75309	0.167688
3.2922	0.193911	2.85017	0.155062	2.82976	0.167193	2.74475	0.167479
3.28387	0.194203	2.84183	0.154913	2.82143	0.166736	2.73642	0.167395
3.27553	0.194621	2.8335	0.154828	2.8131	0.166392	2.72809	0.167468
3.2672	0.194907	2.82517	0.154764	2.80476	0.166189	2.71975	0.167637
3.25887	0.195208	2.81683	0.154732	2.79643	0.166116	2.71142	0.167902
3.25053	0.195638	2.8085	0.154735	2.7881	0.166168	2.70309	0.168253
3.2422	0.19597	2.80017	0.154771	2.77976	0.16632	2.69475	0.168687
3.23387	0.19635	2.79183	0.154842	2.77143	0.166603	2.68642	0.169196
3.22553	0.196757	2.7835	0.15495	2.7631	0.166954	2.67809	0.169775
3.2172	0.197125	2.77517	0.155093	2.75476	0.167401	2.66975	0.170418
3.20887	0.197493	2.76683	0.155261	2.74643	0.1679	2.66142	0.171103
3.20053	0.197769	2.7585	0.15549	2.7381	0.168517	2.65309	0.171889
3.1922	0.19768	2.75017	0.155744	2.72976	0.169178	2.64475	0.172712
3.18387	0.197114	2.74183	0.156036	2.72143	0.169899	2.63642	0.173587
3.17553	0.196303	2.7335	0.156362	2.7131	0.170678	2.62809	0.174515
3.1672	0.195322	2.72517	0.156728	2.70476	0.171511	2.61975	0.175492
3.15887	0.194127	2.71683	0.157131	2.69643	0.172403	2.61142	0.176524
3.15053	0.192634	2.7085	0.157575	2.6881	0.173347	2.60309	0.177606
3.1422	0.190765	2.70017	0.158057	2.67976	0.174339	2.59475	0.178733
3.13387	0.188647	2.69183	0.158569	2.67143	0.175367	2.58642	0.179894
3.12553	0.186456	2.6835	0.159142	2.6631	0.176474	2.57809	0.18113
3.1172	0.184369	2.67517	0.159745	2.65476	0.177613	2.56975	0.182397
3.10887	0.182446	2.66683	0.160388	2.64643	0.178795	2.56142	0.183704
3.10053	0.180727	2.6585	0.16107	2.6381	0.180018	2.55309	0.18505
3.0922	0.17924	2.65017	0.161793	2.62976	0.181283	2.54475	0.186434
3.08387	0.177956	2.64183	0.162556	2.62143	0.182586	2.53642	0.187853
3.07553	0.176846	2.6335	0.16336	2.6131	0.183932	2.52809	0.18931
3.0672	0.175925	2.62517	0.164205	2.60476	0.18531	2.51975	0.190794
3.05887	0.175188	2.61683	0.165081	2.59643	0.186709	2.51142	0.192296
3.05053	0.174579	2.6085	0.166015	2.5881	0.188164	2.50309	0.193846
3.0422	0.174111	2.60017	0.166981	2.57976	0.189636	2.49475	0.195407
3.03387	0.173774	2.59183	0.167985	2.57143	0.191131	2.48642	0.196985
3.02553	0.173556	2.5835	0.169027	2.5631	0.192647	2.47809	0.198576
3.0172	0.17346	2.57517	0.170108	2.55476	0.19418	2.46975	0.200175
3.00887	0.173492	2.56683	0.171225	2.54643	0.195728	2.46142	0.201781
3.00053	0.173653	2.5585	0.17238	2.5381	0.197292	2.45309	0.203394
2.9922	0.173944	2.55017	0.173568	2.52976	0.198857	2.44475	0.204997
2.98387	0.174364	2.54183	0.174784	2.52143	0.200416	2.43642	0.206583
2.97553	0.174921	2.5335	0.176046	2.5131	0.201994	2.42809	0.208177
2.9672	0.175598	2.52517	0.177333	2.50476	0.203557	2.41975	0.209744
2.95887	0.176388	2.51683	0.178649	2.49643	0.205109	2.41142	0.211287
2.95053	0.177277	2.5085	0.179993	2.4881	0.206642	2.40309	0.212799
2.9422	0.178252	2.50017	0.181361	2.47976	0.208153	2.39475	0.214275
2.93387	0.179325	2.49183	0.182752	2.47143	0.209639	2.38642	0.215713
2.92553	0.180438	2.4835	0.184166	2.4631	0.211098	2.37809	0.217108
2.9172	0.18161	2.47517	0.185597	2.45476	0.212516	2.36975	0.218449
2.90887	0.182807	2.46683	0.187038	2.44643	0.213884	2.36142	0.219726
2.90053	0.184084	2.4585	0.188502	2.4381	0.21522	2.35309	0.220957
2.8922	0.185364	2.45017	0.189972	2.42976	0.216499	2.34475	0.222115
2.88387	0.186664	2.44183	0.191448	2.42143	0.21772	2.33642	0.223203
2.87553	0.187974	2.4335	0.192927	2.4131	0.218877	2.32809	0.224212
2.8672	0.189291	2.42517	0.194404	2.40476	0.219965	2.31975	0.225139
2.85887	0.190611	2.41683	0.195879	2.39643	0.220984	2.31142	0.225985
2.85053	0.191936	2.4085	0.197346	2.3881	0.221927	2.30309	0.226742
2.8422	0.193241	2.40017	0.198802	2.37976	0.22279	2.29475	0.227408
2.83387	0.194524	2.39183	0.200237	2.37143	0.22356	2.28642	0.227971
2.82553	0.195816	2.3835	0.201659	2.3631	0.224257	2.27809	0.228449
2.8172	0.197073	2.37517	0.203056	2.35476	0.224857	2.26975	0.228824
2.80887	0.1983	2.36683	0.204424	2.34643	0.225367	2.26142	0.229099
2.80053	0.199492	2.3585	0.205759	2.3381	0.225778	2.25309	0.22927
2.7922	0.200647	2.35017	0.207058	2.32976	0.226093	2.24475	0.22934
2.78387	0.201757	2.34183	0.20832	2.32143	0.226311	2.23642	0.229308
2.77553	0.202824	2.3335	0.209531	2.3131	0.226429	2.22809	0.229174
2.7672	0.203846	2.32517	0.210703	2.30476	0.226449	2.21975	0.22894
2.75887	0.204793	2.31683	0.211813	2.29643	0.226364	2.21142	0.228603
2.75053	0.205707	2.3085	0.212874	2.2881	0.22619	2.20309	0.228176
2.7422	0.206551	2.30017	0.213874	2.27976	0.225916	2.19475	0.227652
2.73387	0.207323	2.29183	0.214812	2.27143	0.225545	2.18642	0.227038
2.72553	0.20803	2.2835	0.215683	2.2631	0.225081	2.17809	0.226333
2.7172	0.20866	2.27517	0.216486	2.25476	0.224527	2.16975	0.225546
2.70887	0.209213	2.26683	0.21722	2.24643	0.223883	2.16142	0.224676
2.70053	0.209693	2.2585	0.217878	2.2381	0.223158	2.15309	0.223735
2.6922	0.210093	2.25017	0.218466	2.22976	0.222347	2.14475	0.222716
2.68387	0.210398	2.24183	0.218971	2.22143	0.22146	2.13642	0.221635
2.67553	0.210638	2.2335	0.219402	2.2131	0.220506	2.12809	0.220495
2.6672	0.21079	2.22517	0.219755	2.20476	0.219481	2.11975	0.219299
2.65887	0.21085	2.21683	0.220029	2.19643	0.218394	2.11142	0.218054
2.65053	0.210829	2.2085	0.220223	2.1881	0.217249	2.10309	0.216763
2.6422	0.210716	2.20017	0.220339	2.17976	0.21605	2.09475	0.215434
2.63387	0.21052	2.19183	0.220377	2.17143	0.214804	2.08642	0.214071
2.62553	0.210239	2.1835	0.220338	2.1631	0.213517	2.07809	0.212684
2.6172	0.209874	2.17517	0.220224	2.15476	0.21219	2.06975	0.211272
2.60887	0.209419	2.16683	0.220037	2.14643	0.210834	2.06142	0.209845
2.60053	0.208897	2.1585	0.219779	2.1381	0.209453	2.05309	0.208409
2.5922	0.208293	2.15017	0.219453	2.12976	0.208052	2.04475	0.206967
2.58387	0.207609	2.14183	0.219062	2.12143	0.206635	2.03642	0.205525
2.57553	0.206854	2.1335	0.218609	2.1131	0.205207	2.02809	0.204088
2.5672	0.206025	2.12517	0.218098	2.10476	0.203775	2.01975	0.202661
2.55887	0.205131	2.11683	0.217534	2.09643	0.202342	2.01142	0.201248
2.55053	0.204169	2.1085	0.21692	2.0881	0.200915	2.00309	0.199854
2.5422	0.20315	2.10017	0.21626	2.07976	0.199497	1.99475	0.198484
2.53387	0.202069	2.09183	0.215562	2.07143	0.198092	1.98642	0.197142
2.52553	0.200945	2.0835	0.214828	2.0631	0.196706	1.97809	0.19583
2.5172	0.199769	2.07517	0.214066	2.05476	0.195341	1.96975	0.194554
2.50887	0.198548	2.06683	0.21328	2.04643	0.194003	1.96142	0.193317
2.50053	0.197286	2.0585	0.212476	2.0381	0.192695	1.95309	0.192122
2.4922	0.195988	2.05017	0.211658	2.02976	0.19142	1.94475	0.190972
2.48387	0.194658	2.04183	0.210828	2.02143	0.190181	1.93642	0.189872
2.47553	0.193296	2.0335	0.209986	2.0131	0.188983	1.92809	0.188823
2.4672	0.191916	2.02517	0.209135	2.00476	0.187827	1.91975	0.187829
2.45887	0.190511	2.01683	0.208277	1.99643	0.186718	1.91142	0.186893
2.45053	0.189098	2.0085	0.207414	1.9881	0.185656	1.90309	0.186019
2.4422	0.187671	2.00017	0.206552	1.97976	0.184647	1.89475	0.18521
2.43387	0.186236	1.99183	0.205694	1.97143	0.183693	1.88642	0.184468
2.42553	0.184796	1.9835	0.204846	1.9631	0.182797	1.87809	0.183792
2.4172	0.183356	1.97517	0.204013	1.95476	0.181962	1.86975	0.183181
2.40887	0.181918	1.96683	0.203198	1.94643	0.18119	1.86142	0.182631
2.40053	0.180486	1.9585	0.202404	1.9381	0.180481	1.85309	0.182139
2.3922	0.179064	1.95017	0.201632	1.92976	0.179833	1.84475	0.181703
2.38387	0.177651	1.94183	0.200886	1.92143	0.179243	1.83642	0.181321
2.37553	0.176259	1.9335	0.200167	1.9131	0.178705	1.82809	0.180995
2.3672	0.174882	1.92517	0.199481	1.90476	0.178219	1.81975	0.180727
2.35887	0.173525	1.91683	0.19883	1.89643	0.177782	1.81142	0.180519
2.35053	0.172189	1.9085	0.19822	1.8881	0.177396	1.80309	0.180373
2.3422	0.170878	1.90017	0.197654	1.87976	0.17706	1.79475	0.180285
2.33387	0.169592	1.89183	0.197135	1.87143	0.176779	1.78642	0.180256
2.32553	0.168336	1.8835	0.196665	1.8631	0.176553	1.77809	0.180283
2.3172	0.167106	1.87517	0.196245	1.85476	0.176384	1.76975	0.180366
2.30887	0.165907	1.86683	0.195876	1.84643	0.176271	1.76142	0.180504
2.30053	0.164743	1.8585	0.195561	1.8381	0.176207	1.75309	0.1807
2.2922	0.163612	1.85017	0.195303	1.82976	0.176196	1.74475	0.180957
2.28387	0.162514	1.84183	0.195106	1.82143	0.176235	1.73642	0.181277
2.27553	0.161451	1.8335	0.194972	1.8131	0.176325	1.72809	0.181659
2.2672	0.160424	1.82517	0.194904	1.80476	0.176467	1.71975	0.182103
2.25887	0.159433	1.81683	0.194901	1.79643	0.176664	1.71142	0.182607
2.25053	0.15848	1.8085	0.194964	1.7881	0.176918	1.70309	0.183171
2.2422	0.157564	1.80017	0.195095	1.77976	0.17723	1.69475	0.183796
2.23387	0.156685	1.79183	0.195297	1.77143	0.177599	1.68642	0.184487
2.22553	0.155846	1.7835	0.195572	1.7631	0.178021	1.67809	0.185243
2.2172	0.155045	1.77517	0.195922	1.75476	0.178498	1.66975	0.186067
2.20887	0.154283	1.76683	0.196346	1.74643	0.17903	1.66142	0.186958
2.20053	0.153559	1.7585	0.196846	1.7381	0.179619	1.65309	0.187915
2.1922	0.152874	1.75017	0.197423	1.72976	0.180268	1.64475	0.188939
2.18387	0.152228	1.74183	0.198078	1.72143	0.180977	1.63642	0.190032
2.17553	0.151621	1.7335	0.198812	1.7131	0.181749	1.62809	0.191196
2.1672	0.151053	1.72517	0.199626	1.70476	0.182582	1.61975	0.192433
2.15887	0.150523	1.71683	0.200523	1.69643	0.183475	1.61142	0.193742
2.15053	0.150032	1.7085	0.201493	1.6881	0.184428	1.60309	0.195122
2.1422	0.149581	1.70017	0.202546	1.67976	0.185444	1.59475	0.196575
2.13387	0.149168	1.69183	0.203677	1.67143	0.186525	1.58642	0.198102
2.12553	0.148794	1.6835	0.204886	1.6631	0.187673	1.57809	0.199704
2.1172	0.148459	1.67517	0.20617	1.65476	0.188888	1.56975	0.20138
2.10887	0.148162	1.66683	0.207524	1.64643	0.190169	1.56142	0.203128
2.10053	0.147905	1.6585	0.208941	1.6381	0.191515	1.55309	0.204949
2.0922	0.147686	1.65017	0.210409	1.62976	0.19293	1.54475	0.206842
2.08387	0.147507	1.64183	0.211909	1.62143	0.194414	1.53642	0.208803
2.07553	0.147367	1.6335	0.2134	1.6131	0.195967	1.52809	0.210828
2.0672	0.147267	1.62517	0.214871	1.60476	0.197588	1.51975	0.212913
2.05887	0.147207	1.61683	0.216298	1.59643	0.199277	1.51142	0.215047
2.05053	0.147188	1.6085	0.217658	1.5881	0.201035	1.50309	0.21721
2.0422	0.147211	1.60017	0.218943	1.57976	0.202859	1.49475	0.219371
2.03387	0.147276	1.59183	0.220147	1.57143	0.204747	1.48642	0.221489
2.02553	0.147385	1.5835	0.221265	1.5631	0.206696	1.47809	0.223528
2.0172	0.147537	1.57517	0.222297	1.55476	0.208702	1.46975	0.225462
2.00887	0.147735	1.56683	0.223254	1.54643	0.210758	1.46142	0.22729
2.00053	0.147975	1.5585	0.224094	1.5381	0.212841	1.45309	0.228942
1.9922	0.148257	1.55017	0.224857	1.52976	0.214932	1.44475	0.230483
1.98387	0.148578	1.54183	0.225539	1.52143	0.216994	1.43642	0.23189
1.97553	0.148936	1.5335	0.226134	1.5131	0.218991	1.42809	0.233156
1.9672	0.149332	1.52517	0.226628	1.50476	0.220895	1.41975	0.234288
1.95887	0.149763	1.51683	0.227039	1.49643	0.222688	1.41142	0.235282
1.95053	0.150232	1.5085	0.227355	1.4881	0.224359	1.40309	0.236147
1.9422	0.150737	1.50017	0.227581	1.47976	0.225902	1.39475	0.23688
1.93387	0.15128	1.49183	0.227737	1.47143	0.227332	1.38642	0.237517
1.92553	0.15186	1.4835	0.227743	1.4631	0.228601	1.37809	0.237962
1.9172	0.152477	1.47517	0.227679	1.45476	0.229762	1.36975	0.23829
1.90887	0.153129	1.46683	0.227534	1.44643	0.2308	1.36142	0.238514
1.90053	0.153817	1.4585	0.227297	1.4381	0.23171	1.35309	0.238607
1.8922	0.154541	1.45017	0.22697	1.42976	0.232496	1.34475	0.238579
1.88387	0.155304	1.44183	0.226561	1.42143	0.233157	1.33642	0.238428
1.87553	0.156106	1.4335	0.226057	1.4131	0.233693	1.32809	0.23816
1.8672	0.156948	1.42517	0.225475	1.40476	0.234104	1.31975	0.237774
1.85887	0.157831	1.41683	0.22483	1.39643	0.234429	1.31142	0.237301
1.85053	0.158755	1.4085	0.224075	1.3881	0.234568	1.30309	0.236677
1.8422	0.15972	1.40017	0.223264	1.37976	0.234617	1.29475	0.235978
1.83387	0.160728	1.39183	0.222394	1.37143	0.234557	1.28642	0.235192
1.82553	0.161781	1.3835	0.221463	1.3631	0.234384	1.27809	0.23432
1.8172	0.16288	1.37517	0.220476	1.35476	0.234098	1.26975	0.23337
1.80887	0.164027	1.36683	0.219444	1.34643	0.233703	1.26142	0.232353
1.80053	0.165222	1.3585	0.218363	1.3381	0.233206	1.25309	0.231271
1.7922	0.166466	1.35017	0.21725	1.32976	0.232612	1.24475	0.230148
1.78387	0.167764	1.34183	0.216099	1.32143	0.231942	1.23642	0.229002
1.77553	0.169109	1.3335	0.21501	1.3131	0.231147	1.22809	0.227792
1.7672	0.170511	1.32517	0.213832	1.30476	0.230293	1.21975	0.226598
1.75887	0.171969	1.31683	0.212616	1.29643	0.229374	1.21142	0.225409
1.75053	0.173483	1.3085	0.211489	1.2881	0.22839	1.20309	0.224234
1.7422	0.175055	1.30017	0.210375	1.27976	0.227351	1.19475	0.223099
1.73387	0.176685	1.29183	0.209292	1.27143	0.226269	1.18642	0.222026
1.72553	0.178376	1.2835	0.208276	1.2631	0.225147	1.17809	0.221025
1.7172	0.180127	1.27517	0.207331	1.25476	0.224014	1.16975	0.220154
1.70887	0.18194	1.26683	0.20652	1.24643	0.222886	1.16142	0.219473
1.70053	0.183813	1.2585	0.205748	1.2381	0.22172	1.15309	0.21888
1.6922	0.185746	1.25017	0.205187	1.22976	0.220606	1.14475	0.218608
1.68387	0.187737	1.24183	0.204828	1.22143	0.21953	1.13642	0.218662
1.67553	0.189784	1.2335	0.204712	1.2131	0.218506	1.12809	0.219114
1.6672	0.191878	1.22517	0.204896	1.20476	0.217564	1.11975	0.220071
1.65887	0.194005	1.21683	0.205464	1.19643	0.216728	1.11142	0.221689
1.65053	0.196144	1.2085	0.206517	1.1881	0.216048	1.10309	0.224179
1.6422	0.198268	1.20017	0.208252	1.17976	0.215551	1.09475	0.227805
1.63387	0.200372	1.19183	0.210656	1.17143	0.215367	1.08642	0.232438
1.62553	0.202371	1.1835	0.213834	1.1631	0.21532	1.07809	0.238304
1.6172	0.204319	1.17517	0.218033	1.15476	0.215763	1.06975	0.245568
1.60887	0.206183	1.16683	0.22329	1.14643	0.216721	1.06142	0.253935
1.60053	0.207953	1.1585	0.229534	1.1381	0.218269	1.05309	0.263158
1.5922	0.209622	1.15017	0.236465	1.12976	0.22056	1.04475	0.273057
1.58387	0.211198	1.14183	0.244283	1.12143	0.223778	1.03642	0.283056
1.57553	0.212676	1.1335	0.252358	1.1131	0.228151	1.02809	0.29211
1.5672	0.214057	1.12517	0.260613	1.10476	0.233484	1.01975	0.297107
1.55887	0.215377	1.11683	0.268001	1.09643	0.239907	1.01142	0.293342
1.55053	0.216529	1.1085	0.272626	1.0881	0.246945	1.00309	0.277951
1.5422	0.217595	1.10017	0.271373	1.07976	0.254748	0.994754	0.256161
1.53387	0.218584	1.09183	0.26144	1.07143	0.26292	0.98642	0.235934
1.52553	0.219477	1.0835	0.244849	1.0631	0.271224	0.978087	0.220582
1.5172	0.220267	1.07517	0.227198	1.05476	0.279022	0.969754	0.209634
1.50887	0.220953	1.06683	0.212259	1.04643	0.28511	0.96142	0.201717
1.50053	0.22154	1.0585	0.200983	1.0381	0.286032	0.953087	0.195986
1.4922	0.222021	1.05017	0.19266	1.02976	0.278146	0.944754	0.191734
1.48387	0.222422	1.04183	0.186373	1.02143	0.26131	0.93642	0.188606
1.47553	0.222672	1.0335	0.181805	1.0131	0.241659	0.928087	0.186323
1.4672	0.222842	1.02517	0.178253	1.00476	0.224712	0.919754	0.18472
1.45887	0.222921	1.01683	0.175574	0.99643	0.212035	0.91142	0.183754
1.45053	0.2229	1.0085	0.173589	0.988096	0.202844	0.903087	0.183241
1.4422	0.22278	1.00017	0.172181	0.979763	0.196245	0.894754	0.183184
1.43387	0.22257	0.991832	0.171227	0.97143	0.191246	0.88642	0.183539
1.42553	0.222257	0.983499	0.170678	0.963096	0.187604	0.878087	0.184284
1.4172	0.221858	0.975166	0.170532	0.954763	0.184902	0.869754	0.185402
1.40887	0.221387	0.966832	0.170668	0.94643	0.182911	0.86142	0.186882
1.40053	0.220802	0.958499	0.171205	0.938096	0.181656	0.853087	0.188811
1.3922	0.220154	0.950166	0.172031	0.929763	0.180858	0.844754	0.191151
1.38387	0.219438	0.941832	0.173166	0.92143	0.180514	0.83642	0.193942
1.37553	0.218654	0.933499	0.174626	0.913096	0.180585	0.828087	0.197241
1.3672	0.217806	0.925166	0.176431	0.904763	0.181045	0.819754	0.201104
1.35887	0.216906	0.916832	0.178598	0.89643	0.181878	0.81142	0.205612
1.35053	0.215948	0.908499	0.181164	0.888096	0.18307	0.803087	0.210866
1.3422	0.214952	0.900166	0.184177	0.879763	0.184643	0.794754	0.216993
1.33387	0.21394	0.891832	0.187688	0.87143	0.186587	0.78642	0.224164
1.32553	0.212894	0.883499	0.191766	0.863096	0.188989	0.778087	0.232624
1.3172	0.21179	0.875166	0.196503	0.854763	0.191839	0.769754	0.242644
1.30887	0.210712	0.866832	0.202016	0.84643	0.195188	0.76142	0.254004
1.30053	0.209639	0.858499	0.208466	0.838096	0.199106	0.753087	0.266567
1.2922	0.208586	0.850166	0.216088	0.829763	0.203673	0.744754	0.280323
1.28387	0.207548	0.841832	0.224928	0.82143	0.208999	0.73642	0.295434
1.27553	0.206564	0.833499	0.234701	0.813096	0.215223	0.728087	0.312092
1.2672	0.205627	0.825166	0.245401	0.804763	0.222542	0.719754	0.330543
1.25887	0.204807	0.816832	0.257026	0.79643	0.231226	0.71142	0.351012
1.25053	0.20401	0.808499	0.269726	0.788096	0.241161	0.703087	0.373633
1.2422	0.203387	0.800166	0.283657	0.779763	0.252069	0.694754	0.398193
1.23387	0.202927	0.791832	0.299011	0.77143	0.263987	0.68642	0.423308
1.22553	0.202663	0.783499	0.315971	0.763096	0.276959	0.678087	0.447607
1.2172	0.202646	0.775166	0.33466	0.754763	0.291176	0.669754	0.470969
1.20887	0.202943	0.766832	0.354956	0.74643	0.306848	0.66142	0.493688
1.20053	0.203636	0.758499	0.375867	0.738096	0.324201	0.653087	0.515849
1.1922	0.204871	0.750166	0.396256	0.729763	0.343453	0.644754	0.537294
1.18387	0.206737	0.741832	0.416066	0.72143	0.364738	0.63642	0.557887
1.17553	0.209292	0.733499	0.435359	0.713096	0.387872	0.628087	0.577272
1.1672	0.21286	0.725166	0.454505	0.704763	0.411598	0.619754	0.595328
1.15887	0.217644	0.716832	0.473351	0.69643	0.434607	0.61142	0.611741
1.15053	0.223826	0.708499	0.491745	0.688096	0.45684	0.603087	0.626272
1.1422	0.231361	0.700166	0.509562	0.679763	0.478545	0.594754	0.638756
1.13387	0.24088	0.691832	0.526633	0.67143	0.499789	0.58642	0.649053
1.12553	0.251543	0.683499	0.542717	0.663096	0.520455	0.578087	0.657195
1.1172	0.2633	0.675166	0.557603	0.654763	0.540383	0.569754	0.662835
1.10887	0.274561	0.666832	0.571171	0.64643	0.559357	0.56142	0.666465
1.10053	0.281978	0.658499	0.583184	0.638096	0.577006	0.553087	0.667809
1.0922	0.280839	0.650166	0.593594	0.629763	0.593325	0.544754	0.667335
1.08387	0.268414	0.641832	0.602252	0.62143	0.608019	0.53642	0.665093
1.07553	0.24878	0.633499	0.609115	0.613096	0.620679	0.528087	0.661455
1.0672	0.229088	0.625166	0.614183	0.604763	0.631473	0.519754	0.656587
1.05887	0.21323	0.616832	0.617453	0.59643	0.640056	0.51142	0.650877
1.05053	0.201455	0.608499	0.619056	0.588096	0.646702	0.503087	0.644666
1.0422	0.192842	0.600166	0.619046	0.579763	0.651013	0.494754	0.638312
1.03387	0.186328	0.591832	0.617607	0.57143	0.653437	0.48642	0.631965
1.02553	0.181572	0.583499	0.615053	0.563096	0.653823	0.478087	0.625959
1.0172	0.177867	0.575166	0.611212	0.554763	0.65259	0.469754	0.620576
1.00887	0.175059	0.566832	0.60668	0.54643	0.649814	0.46142	0.616072
1.00053	0.172958	0.558499	0.601591	0.538096	0.645792	0.453087	0.612563
0.992199	0.171433	0.550166	0.596122	0.529763	0.640836	0.444754	0.610307
0.983865	0.170385	0.541832	0.59054	0.52143	0.635112	0.43642	0.609337
0.975532	0.169751	0.533499	0.58502	0.513096	0.629055	0.428087	0.609813
0.967199	0.169487	0.525166	0.579828	0.504763	0.622919	0.419754	0.61182
0.958865	0.16951	0.516832	0.575122	0.49643	0.616904	0.41142	0.615613
0.950532	0.169933	0.508499	0.571022	0.488096	0.611253	0.403087	0.620654
0.942199	0.170632	0.500166	0.567704	0.479763	0.606236	0.394754	0.627638
0.933865	0.171628	0.491832	0.565288	0.47143	0.60208	0.38642	0.636309
0.925532	0.172933	0.483499	0.563902	0.463096	0.598879	0.378087	0.646835
0.917199	0.174563	0.475166	0.563668	0.454763	0.596866	0.369754	0.658987
0.908865	0.176538	0.466832	0.564554	0.44643	0.596064	0.36142	0.673015
0.900532	0.178886	0.458499	0.566689	0.438096	0.596614	0.353087	0.688886
0.892199	0.181645	0.450166	0.570048	0.429763	0.598589	0.344754	0.706594
0.883865	0.184855	0.441832	0.574784	0.42143	0.602223	0.33642	0.726241
0.875532	0.188591	0.433499	0.58079	0.413096	0.60701	0.328087	0.747685
0.867199	0.192933	0.425166	0.588176	0.404763	0.613674	0.319754	0.771123
0.858865	0.197964	0.416832	0.596901	0.39643	0.621775	0.31142	0.796652
0.850532	0.203814	0.408499	0.607034	0.388096	0.631542	0.303087	0.824192
0.842199	0.210644	0.400166	0.618594	0.379763	0.643029	0.294754	0.853795
0.833865	0.218689	0.391832	0.631584	0.37143	0.656084	0.28642	0.885812
0.825532	0.228226	0.383499	0.646001	0.363096	0.670884	0.278087	0.920036
0.817199	0.239178	0.375166	0.661817	0.354763	0.687393	0.269754	0.956554
0.808865	0.251395	0.366832	0.679201	0.34643	0.70566	0.26142	0.995771
0.800532	0.264846	0.358499	0.697984	0.338096	0.725588	0.253087	1.03748
0.792199	0.279631	0.350166	0.718355	0.329763	0.74734	0.244754	1.08203
0.783865	0.295904	0.341832	0.74025	0.32143	0.77101	0.23642	1.12955
0.775532	0.313825	0.333499	0.76379	0.313096	0.796516	0.228087	1.18011
0.767199	0.333459	0.325166	0.789	0.304763	0.823903	0.219754	1.23408
0.758865	0.35435	0.316832	0.815961	0.29643	0.853486	0.21142	1.2914
0.750532	0.375157	0.308499	0.844667	0.288096	0.885074	0.203087	1.35261
0.742199	0.395186	0.300166	0.875149	0.279763	0.918735	0.194754	1.41784
0.733865	0.414749	0.291832	0.907653	0.27143	0.954836	0.18642	1.48739
0.725532	0.433834	0.283499	0.942113	0.263096	0.993251	0.178087	1.56132
0.717199	0.452827	0.275166	0.978633	0.254763	1.03407	0.169754	1.64035
0.708865	0.471574	0.266832	1.01725	0.24643	1.07748	0.16142	1.72473
0.700532	0.489919	0.258499	1.05836	0.238096	1.12392	0.153087	1.81485
0.692199	0.507699	0.250166	1.10193	0.229763	1.17311	0.144754	1.91118
0.683865	0.524819	0.241832	1.14814	0.22143	1.22564	0.13642	2.01428
0.675532	0.540937	0.233499	1.19698	0.213096	1.28127	0.128087	2.12468
0.667199	0.556067	0.225166	1.24851	0.204763	1.3403	0.119754	2.24312
0.658865	0.569815	0.216832	1.30347	0.19643	1.40347	0.11142	2.37036
0.650532	0.582045	0.208499	1.36143	0.188096	1.47035	0.103087	2.5069
0.642199	0.592685	0.200166	1.42299	0.179763	1.54168	0.0947537	2.65405
0.633865	0.601706	0.191832	1.48832	0.17143	1.6177	0.0864204	2.81285
0.625532	0.608915	0.183499	1.55756	0.163096	1.69856	0.0780871	2.98429
0.617199	0.614333	0.175166	1.63113	0.154763	1.78499	0.0697537	3.17001
0.608865	0.617935	0.166832	1.70905	0.14643	1.87699	0.0614204	3.37218
0.600532	0.619851	0.158499	1.79235	0.138096	1.97532	0.0530871	3.59067
0.592199	0.62014	0.150166	1.88052	0.129763	2.08052	0.0447537	3.83103
0.583865	0.618998	0.141832	1.97467	0.12143	2.19338	0.0364204	4.09454
0.575532	0.616665	0.133499	2.0748	0.113096	2.31373	0.0280871	4.38507
0.567199	0.613026	0.125166	2.18163	0.104763	2.44309	0.0197537	4.70836
0.558865	0.608598	0.116832	2.29585	0.0964295	2.58212	0.0114204	5.07138
0.550532	0.603595	0.108499	2.41784	0.0880962	2.7316	0.00308707	5.34689
0.542199	0.598189	0.100166	2.54847	0.0797629	2.89269
0.533865	0.592582	0.0918324	2.68849	0.0714295	3.06671
0.525532	0.587053	0.083499	2.8389	0.0630962	3.25505
0.517199	0.581636	0.0751657	3.00076	0.0547629	3.45941
0.508865	0.576829	0.0668324	3.17545	0.0464295	3.68215
0.500532	0.572548	0.058499	3.36396	0.0380962	3.92502
0.492199	0.569017	0.0501657	3.56846	0.0297629	4.19204
0.483865	0.566363	0.0418324	3.79159	0.0214295	4.48753
0.475532	0.564718	0.033499	4.03519	0.0130962	4.8162
0.467199	0.56421	0.0251657	4.30356	0.00476286	5.10318
0.458865	0.564812	0.0168324	4.60125
0.450532	0.56666	0.00849904	4.936
0.442199	0.569723	0.000165708	5.16431
0.433865	0.574164
0.425532	0.579874
0.417199	0.586964
0.408865	0.595396
0.400532	0.60523
0.392199	0.616503
0.383865	0.6292
0.375532	0.643325
0.367199	0.658849
0.358865	0.675937
0.350532	0.694419
0.342199	0.714484
0.333865	0.736068
0.325532	0.75928
0.317199	0.784166
0.308865	0.810783
0.300532	0.839135
0.292199	0.869249
0.283865	0.901366
0.275532	0.935424
0.267199	0.971523
0.258865	1.0097
0.250532	1.05033
0.242199	1.09342
0.233865	1.13911
0.225532	1.1874
0.217199	1.23835
0.208865	1.2927
0.200532	1.35
0.192199	1.41086
0.183865	1.47545
0.175532	1.5439
0.167199	1.61663
0.158865	1.69365
0.150532	1.77597
0.142199	1.86311
0.133865	1.95609
0.125532	2.05507
0.117199	2.16063
0.108865	2.2734
0.100532	2.39389
0.0921986	2.52283
0.0838652	2.66109
0.0755319	2.8095
0.0671986	2.96917
0.0588652	3.14142
0.0505319	3.32723
0.0421986	3.52867
0.0338652	3.7483
0.0255319	3.98785
0.0171986	4.25138
0.00886525	4.54356
0.000531914	4.71135

## Sheet: fig(b)
BOL_Cap_CD dV_dQ_an [V/Ah]	BOL_DVA_CD dV_dQ_an [V/Ah]	SEI only_Cap_CD dV_dQ_an [V/Ah]	SEI only_DVA_CD dV_dQ_an [V/Ah]	SEI + Dry out_Cap_CD dV_dQ_an [V/Ah]	SEI + Dry out_DVA_CD dV_dQ_an [V/Ah]	5 coupled_Cap_CD dV_dQ_an [V/Ah]	5 coupled_DVA_CD dV_dQ_an [V/Ah]
4.8672	0.272748	4.42517	0.401955	4.40476	0.443979	4.31975	0.409144
4.85887	0.00661534	4.41683	0.0190283	4.39643	0.023533	4.31142	0.018396
4.85053	0.000448479	4.4085	0.00110533	4.3881	0.00126467	4.30309	0.000106788
4.8422	0.000421901	4.40017	0.000133748	4.37976	0.000582412	4.29475	0.00114947
4.83387	0.000154885	4.39183	0.000259286	4.37143	0.000843057	4.28642	0.00113898
4.82553	6.89658e-05	4.3835	0.000466635	4.3631	0.000836888	4.27809	0.000929529
4.8172	0.000242768	4.37517	0.00065311	4.35476	0.000760182	4.26975	0.000669848
4.80887	0.000385542	4.36683	0.000813657	4.34643	0.000637883	4.26142	0.000395624
4.80053	0.000513249	4.3585	0.000958814	4.3381	0.000477362	4.25309	0.00013606
4.7922	0.000640846	4.35017	0.00109701	4.32976	0.000292111	4.24475	9.48208e-05
4.78387	0.000768927	4.34183	0.00124037	4.32143	9.30223e-05	4.23642	0.000287937
4.77553	0.000910483	4.3335	0.00140089	4.3131	0.000104823	4.22809	0.000450242
4.7672	0.00106433	4.32517	0.00157199	4.30476	0.000286705	4.21975	0.000589021
4.75887	0.00123414	4.31683	0.0017619	4.29643	0.000448859	4.21142	0.000715658
4.75053	0.00142341	4.3085	0.00197539	4.2881	0.000592999	4.20309	0.000839107
4.7422	0.00163229	4.30017	0.00221658	4.27976	0.000725026	4.19475	0.000966173
4.73387	0.00186551	4.29183	0.00248992	4.27143	0.000851547	4.18642	0.00110252
4.72553	0.00211909	4.2835	0.00279598	4.2631	0.000979087	4.17809	0.00125259
4.7172	0.00239514	4.27517	0.00313788	4.25476	0.00111216	4.16975	0.00142012
4.70887	0.00268044	4.26683	0.00352971	4.24643	0.00125399	4.16142	0.0016052
4.70053	0.0029954	4.2585	0.0039767	4.2381	0.00141573	4.15309	0.00182254
4.6922	0.00331788	4.25017	0.00447379	4.22976	0.0015909	4.14475	0.00206392
4.68387	0.00364419	4.24183	0.00503095	4.22143	0.00178678	4.13642	0.0023369
4.67553	0.00396996	4.2335	0.00564965	4.2131	0.0020075	4.12809	0.00264678
4.6672	0.00429119	4.22517	0.00633876	4.20476	0.00225408	4.11975	0.00299479
4.65887	0.00460081	4.21683	0.00709943	4.19643	0.00253331	4.11142	0.00338849
4.65053	0.00489945	4.2085	0.00793621	4.1881	0.00284589	4.10309	0.00382693
4.6422	0.00518354	4.20017	0.00883656	4.17976	0.00319753	4.09475	0.00431532
4.63387	0.00543278	4.19183	0.00980694	4.17143	0.00358481	4.08642	0.00484423
4.62553	0.00570066	4.1835	0.0108638	4.1631	0.0040288	4.07809	0.00543763
4.6172	0.00593794	4.17517	0.0119748	4.15476	0.00451597	4.06975	0.00607247
4.60887	0.00615699	4.16683	0.0131392	4.14643	0.00505478	4.06142	0.00675007
4.60053	0.00636112	4.1585	0.014347	4.1381	0.00564304	4.05309	0.00746099
4.5922	0.00655127	4.15017	0.0155942	4.12976	0.00628557	4.04475	0.00820179
4.58387	0.00672705	4.14183	0.0168692	4.12143	0.00697894	4.03642	0.00896101
4.57553	0.00689122	4.1335	0.0181681	4.1131	0.0077229	4.02809	0.0097311
4.5672	0.00704554	4.12517	0.0194894	4.10476	0.0085021	4.01975	0.0104994
4.55887	0.00717186	4.11683	0.0207977	4.09643	0.00930707	4.01142	0.0112372
4.55053	0.00733325	4.1085	0.022182	4.0881	0.0101592	4.00309	0.0120032
4.5422	0.00746606	4.10017	0.023558	4.07976	0.0110166	3.99475	0.0127336
4.53387	0.00759457	4.09183	0.0249574	4.07143	0.0118768	3.98642	0.0134449
4.52553	0.00771438	4.0835	0.0263785	4.0631	0.0127293	3.97809	0.0141364
4.5172	0.00782985	4.07517	0.0278227	4.05476	0.0135664	3.96975	0.0148112
4.50887	0.00794025	4.06683	0.0292923	4.04643	0.0143834	3.96142	0.0154721
4.50053	0.00804744	4.0585	0.0307855	4.0381	0.0151761	3.95309	0.0161236
4.4922	0.00815233	4.05017	0.0323021	4.02976	0.0159452	3.94475	0.0167733
4.48387	0.00823752	4.04183	0.0337992	4.02143	0.0166634	3.93642	0.0173994
4.47553	0.0083613	4.0335	0.0353707	4.0131	0.017422	3.92809	0.0180877
4.4672	0.00846909	4.02517	0.0368857	4.00476	0.0181454	3.91975	0.0187656
4.45887	0.00857357	4.01683	0.0383708	3.99643	0.0188573	3.91142	0.0194566
4.45053	0.00867907	4.0085	0.0397959	3.9881	0.0195652	3.90309	0.0201675
4.4422	0.00878521	4.00017	0.0411343	3.97976	0.0202741	3.89475	0.0209039
4.43387	0.00889386	3.99183	0.0423711	3.97143	0.0209896	3.88642	0.0216703
4.42553	0.00900749	3.9835	0.0434673	3.9631	0.0217215	3.87809	0.0224765
4.4172	0.0091247	3.97517	0.0444189	3.95476	0.0224721	3.86975	0.0233246
4.40887	0.00922935	3.96683	0.0451436	3.94643	0.0232182	3.86142	0.0241955
4.40053	0.00937094	3.9585	0.0458274	3.9381	0.0240499	3.85309	0.0251705
4.3922	0.00950507	3.95017	0.0462441	3.92976	0.0248844	3.84475	0.0261751
4.38387	0.00964387	3.94183	0.0464949	3.92143	0.0257602	3.83642	0.0272466
4.37553	0.00978797	3.9335	0.0465835	3.9131	0.0266767	3.82809	0.0283817
4.3672	0.00994036	3.92517	0.0465231	3.90476	0.027641	3.81975	0.0295839
4.35887	0.0101007	3.91683	0.0463242	3.89643	0.0286556	3.81142	0.0308492
4.35053	0.0102699	3.9085	0.0460034	3.8881	0.0297217	3.80309	0.0321701
4.3422	0.0104488	3.90017	0.0455851	3.87976	0.0308388	3.79475	0.0335336
4.33387	0.0106225	3.89183	0.044985	3.87143	0.0319786	3.78642	0.0348976
4.32553	0.0108405	3.8835	0.044548	3.8631	0.033212	3.77809	0.0363097
4.3172	0.0110578	3.87517	0.043913	3.85476	0.0344307	3.76975	0.0376463
4.30887	0.0112899	3.86683	0.0432384	3.84643	0.0356601	3.76142	0.0389273
4.30053	0.0115389	3.8585	0.0425471	3.8381	0.0368682	3.75309	0.0401084
4.2922	0.0118054	3.85017	0.0418376	3.82976	0.0380283	3.74475	0.0411596
4.28387	0.0120945	3.84183	0.0411253	3.82143	0.0391124	3.73642	0.0420577
4.27553	0.0124074	3.8335	0.0404186	3.8131	0.0400886	3.72809	0.0427915
4.2672	0.0127468	3.82517	0.0397081	3.80476	0.0409424	3.71975	0.0433451
4.25887	0.0131046	3.81683	0.0389087	3.79643	0.0416052	3.71142	0.043669
4.25053	0.0135214	3.8085	0.0383412	3.7881	0.0422185	3.70309	0.0439598
4.2422	0.0139623	3.80017	0.0376737	3.77976	0.0425928	3.69475	0.0439944
4.23387	0.0144451	3.79183	0.0370139	3.77143	0.0428242	3.68642	0.0438992
4.22553	0.014971	3.7835	0.0363779	3.7631	0.0429232	3.67809	0.0436944
4.2172	0.0155434	3.77517	0.0357665	3.75476	0.0428866	3.66975	0.0433834
4.20887	0.0161694	3.76683	0.0351797	3.74643	0.042735	3.66142	0.042987
4.20053	0.0168534	3.7585	0.0346274	3.7381	0.0424757	3.65309	0.0425165
4.1922	0.0175954	3.75017	0.0340983	3.72976	0.0421255	3.64475	0.0419849
4.18387	0.0183992	3.74183	0.0335141	3.72143	0.0416282	3.63642	0.0413243
4.17553	0.019271	3.7335	0.0331071	3.7131	0.0412593	3.62809	0.0408375
4.1672	0.0202025	3.72517	0.0326607	3.70476	0.0407268	3.61975	0.0402044
4.15887	0.0211976	3.71683	0.032221	3.69643	0.0401663	3.61142	0.0395609
4.15053	0.0222433	3.7085	0.0318037	3.6881	0.0395885	3.60309	0.0389187
4.1422	0.0233313	3.70017	0.0314086	3.67976	0.0389966	3.59475	0.0382779
4.13387	0.0244547	3.69183	0.0310427	3.67143	0.038404	3.58642	0.0376511
4.12553	0.0255983	3.6835	0.0307053	3.6631	0.0378065	3.57809	0.0370327
4.1172	0.0267486	3.67517	0.0303949	3.65476	0.0372046	3.56975	0.0364207
4.10887	0.027874	3.66683	0.0300507	3.64643	0.0365369	3.56142	0.0357489
4.10053	0.0289697	3.6585	0.0298236	3.6381	0.0360494	3.55309	0.0352624
4.0922	0.0300012	3.65017	0.0295845	3.62976	0.0354824	3.54475	0.0347081
4.08387	0.030965	3.64183	0.0293575	3.62143	0.0349228	3.53642	0.0341637
4.07553	0.0318487	3.6335	0.0291518	3.6131	0.0343817	3.52809	0.0336407
4.0672	0.0326379	3.62517	0.0289685	3.60476	0.0338588	3.51975	0.0331397
4.05887	0.0333234	3.61683	0.0288076	3.59643	0.0333635	3.51142	0.0326708
4.05053	0.0338968	3.6085	0.0286676	3.5881	0.0328885	3.50309	0.0322202
4.0422	0.0343657	3.60017	0.0285506	3.57976	0.0324317	3.49475	0.0317918
4.03387	0.0346998	3.59183	0.0284271	3.57143	0.0319305	3.48642	0.0313323
4.02553	0.0350046	3.5835	0.0283703	3.5631	0.0315757	3.47809	0.0310006
4.0172	0.035162	3.57517	0.0283358	3.55476	0.031188	3.46975	0.0306468
4.00887	0.0352444	3.56683	0.0283139	3.54643	0.0308081	3.46142	0.0303012
4.00053	0.0352478	3.5585	0.0283128	3.5381	0.0304459	3.45309	0.0299793
3.9922	0.035186	3.55017	0.028336	3.52976	0.0301059	3.44475	0.02968
3.98387	0.0350639	3.54183	0.0283838	3.52143	0.0297937	3.43642	0.0294029
3.97553	0.0348854	3.5335	0.028458	3.5131	0.0295043	3.42809	0.0291458
3.9672	0.0346579	3.52517	0.0285596	3.50476	0.0292335	3.41975	0.0289101
3.95887	0.0343418	3.51683	0.0286781	3.49643	0.0289374	3.41142	0.0286597
3.95053	0.0341148	3.5085	0.0288364	3.4881	0.0287388	3.40309	0.0284967
3.9422	0.0337903	3.50017	0.0290385	3.47976	0.0285354	3.39475	0.0283325
3.93387	0.0334485	3.49183	0.0292678	3.47143	0.0283428	3.38642	0.0281805
3.92553	0.0330946	3.4835	0.0295301	3.4631	0.0281694	3.37809	0.0280484
3.9172	0.0327311	3.47517	0.0298295	3.45476	0.0280161	3.36975	0.0279373
3.90887	0.0323634	3.46683	0.0301688	3.44643	0.0278829	3.36142	0.0278473
3.90053	0.0319913	3.4585	0.0305524	3.4381	0.0277693	3.35309	0.0277781
3.8922	0.0316159	3.45017	0.0309839	3.42976	0.0276772	3.34475	0.0277314
3.88387	0.0312001	3.44183	0.0314668	3.42143	0.0275837	3.33642	0.0276855
3.87553	0.0308848	3.4335	0.0320047	3.4131	0.027547	3.32809	0.0276921
3.8672	0.0305204	3.42517	0.0326072	3.40476	0.0275267	3.31975	0.0277254
3.85887	0.0301588	3.41683	0.0332786	3.39643	0.0275213	3.31142	0.0277738
3.85053	0.0298057	3.4085	0.0340266	3.3881	0.0275368	3.30309	0.0278444
3.8422	0.0294615	3.40017	0.0348594	3.37976	0.0275754	3.29475	0.0279402
3.83387	0.0291308	3.39183	0.0357885	3.37143	0.0276374	3.28642	0.0280622
3.82553	0.0288104	3.3835	0.0368261	3.3631	0.0277241	3.27809	0.0282125
3.8172	0.0285013	3.37517	0.0379869	3.35476	0.0278374	3.26975	0.0283927
3.80887	0.0281686	3.36683	0.0392895	3.34643	0.0279674	3.26142	0.0286022
3.80053	0.027921	3.3585	0.0407533	3.3381	0.0281344	3.25309	0.0288477
3.7922	0.0276506	3.35017	0.0424119	3.32976	0.0283429	3.24475	0.0291286
3.78387	0.0273863	3.34183	0.0442985	3.32143	0.0285775	3.23642	0.0294471
3.77553	0.0271329	3.3335	0.046462	3.3131	0.0288438	3.22809	0.0298067
3.7672	0.0268925	3.32517	0.0489754	3.30476	0.029146	3.21975	0.0302102
3.75887	0.026668	3.31683	0.0519736	3.29643	0.029488	3.21142	0.0306615
3.75053	0.02646	3.3085	0.0556937	3.2881	0.0298701	3.20309	0.0311653
3.7422	0.0262653	3.30017	0.0595868	3.27976	0.0302974	3.19475	0.0317255
3.73387	0.026052	3.29183	0.0625646	3.27143	0.0307752	3.18642	0.0323488
3.72553	0.0259056	3.2835	0.0648447	3.2631	0.0313064	3.17809	0.0330398
3.7172	0.0257555	3.27517	0.0664848	3.25476	0.0318997	3.16975	0.0338106
3.70887	0.0256116	3.26683	0.0666244	3.24643	0.032559	3.16142	0.0346673
3.70053	0.0254781	3.2585	0.0656179	3.2381	0.0332912	3.15309	0.0356205
3.6922	0.0253596	3.25017	0.0640767	3.22976	0.034105	3.14475	0.0366824
3.68387	0.0252581	3.24183	0.0623261	3.22143	0.0350091	3.13642	0.0378685
3.67553	0.0251732	3.2335	0.0605177	3.2131	0.0360164	3.12809	0.0391964
3.6672	0.0251017	3.22517	0.0587286	3.20476	0.0371407	3.11975	0.0406874
3.65887	0.0250225	3.21683	0.0570304	3.19643	0.0383978	3.11142	0.0423693
3.65053	0.0249899	3.2085	0.0553301	3.1881	0.0398069	3.10309	0.0442765
3.6422	0.0249687	3.20017	0.0537832	3.17976	0.0413938	3.09475	0.0464576
3.63387	0.0249589	3.19183	0.0522492	3.17143	0.0431895	3.08642	0.0489897
3.62553	0.0249639	3.1835	0.0508109	3.1631	0.0452351	3.07809	0.0520481
3.6172	0.0249852	3.17517	0.0491582	3.15476	0.0475893	3.06975	0.0554888
3.60887	0.0250237	3.16683	0.0471243	3.14643	0.0503518	3.06142	0.0588065
3.60053	0.0250802	3.1585	0.0447316	3.1381	0.053751	3.05309	0.0618918
3.5922	0.0251558	3.15017	0.0417702	3.12976	0.0575619	3.04475	0.0635773
3.58387	0.0252422	3.14183	0.0386583	3.12143	0.0609149	3.03642	0.0641181
3.57553	0.0253582	3.1335	0.0356515	3.1131	0.062872	3.02809	0.0640052
3.5672	0.025503	3.12517	0.0328768	3.10476	0.063511	3.01975	0.0635209
3.55887	0.0256676	3.11683	0.0303474	3.09643	0.0634522	3.01142	0.0628297
3.55053	0.025855	3.1085	0.0280801	3.0881	0.0630027	3.00309	0.06202
3.5422	0.0260682	3.10017	0.0260081	3.07976	0.0623157	2.99475	0.0611563
3.53387	0.0263094	3.09183	0.0241563	3.07143	0.061446	2.98642	0.0601993
3.52553	0.0265814	3.0835	0.0224584	3.0631	0.060545	2.97809	0.0590469
3.5172	0.0268872	3.07517	0.0208994	3.05476	0.0595577	2.96975	0.057676
3.50887	0.0272278	3.06683	0.0194721	3.04643	0.0585198	2.96142	0.056216
3.50053	0.0276077	3.0585	0.0181426	3.0381	0.0575081	2.95309	0.0543687
3.4922	0.028034	3.05017	0.0169129	3.02976	0.0562881	2.94475	0.0522556
3.48387	0.0285089	3.04183	0.0157696	3.02143	0.0548041	2.93642	0.0495803
3.47553	0.0290385	3.0335	0.0147018	3.0131	0.0529993	2.92809	0.0464307
3.4672	0.029631	3.02517	0.0137099	3.00476	0.0507295	2.91975	0.0432558
3.45887	0.0302961	3.01683	0.0128126	2.99643	0.0478977	2.91142	0.0401283
3.45053	0.0310461	3.0085	0.0119538	2.9881	0.0447817	2.90309	0.0371622
3.4422	0.0318991	3.00017	0.011221	2.97976	0.0417573	2.89475	0.0344038
3.43387	0.0328836	2.99183	0.010554	2.97143	0.0388003	2.88642	0.0318756
3.42553	0.0340574	2.9835	0.00999377	2.9631	0.0359781	2.87809	0.0295517
3.4172	0.0355165	2.97517	0.00951902	2.95476	0.0333751	2.86975	0.0274455
3.40887	0.0368848	2.96683	0.00911959	2.94643	0.0309892	2.86142	0.0255258
3.40053	0.0378497	2.9585	0.00879747	2.9381	0.0288073	2.85309	0.0237681
3.3922	0.0386463	2.95017	0.00853702	2.92976	0.02682	2.84475	0.0221502
3.38387	0.0395358	2.94183	0.00833571	2.92143	0.0250069	2.83642	0.020663
3.37553	0.0406013	2.9335	0.00818088	2.9131	0.0233564	2.82809	0.0192647
3.3672	0.0414377	2.92517	0.0080665	2.90476	0.0218175	2.81975	0.0179826
3.35887	0.0420296	2.91683	0.00796157	2.89643	0.0204403	2.81142	0.016769
3.35053	0.0426265	2.9085	0.00792271	2.8881	0.019123	2.80309	0.0156423
3.3422	0.0434169	2.90017	0.0078876	2.87976	0.0179069	2.79475	0.0145967
3.33387	0.0441341	2.89183	0.00786578	2.87143	0.0167699	2.78642	0.013638
3.32553	0.0446234	2.8835	0.00785602	2.8631	0.0156998	2.77809	0.0127705
3.3172	0.0451021	2.87517	0.0078567	2.85476	0.0147052	2.76975	0.0120006
3.30887	0.0457531	2.86683	0.00786769	2.84643	0.0137782	2.76142	0.0113437
3.30053	0.0463235	2.8585	0.00789173	2.8381	0.012928	2.75309	0.0107887
3.2922	0.0467234	2.85017	0.00791394	2.82976	0.012152	2.74475	0.0103277
3.28387	0.0471837	2.84183	0.00793252	2.82143	0.0114882	2.73642	0.00994751
3.27553	0.0477406	2.8335	0.00798464	2.8131	0.0108981	2.72809	0.00968233
3.2672	0.0481359	2.82517	0.00802804	2.80476	0.0104052	2.71975	0.00946742
3.25887	0.0485137	2.81683	0.00807272	2.79643	0.00999964	2.71142	0.00930368
3.25053	0.0489899	2.8085	0.00812001	2.7881	0.00967537	2.70309	0.00918261
3.2422	0.0493396	2.80017	0.00816915	2.77976	0.0094086	2.69475	0.00909766
3.23387	0.049701	2.79183	0.00822073	2.77143	0.00922866	2.68642	0.00904194
3.22553	0.05006	2.7835	0.00827629	2.7631	0.00907277	2.67809	0.00901041
3.2172	0.0503462	2.77517	0.00833507	2.75476	0.00896804	2.66975	0.00899517
3.20887	0.0505995	2.76683	0.00838317	2.74643	0.00887082	2.66142	0.00897693
3.20053	0.0507284	2.7585	0.00845746	2.7381	0.00884513	2.65309	0.00901058
3.1922	0.0504691	2.75017	0.00852384	2.72976	0.00882099	2.64475	0.00903646
3.18387	0.0496966	2.74183	0.0085905	2.72143	0.00880996	2.63642	0.0090671
3.17553	0.0486338	2.7335	0.00865824	2.7131	0.0088114	2.62809	0.00910318
3.1672	0.047356	2.72517	0.008727	2.70476	0.00882233	2.61975	0.00914418
3.15887	0.0458244	2.71683	0.00879739	2.69643	0.00884684	2.61142	0.00919318
3.15053	0.0439546	2.7085	0.00887142	2.6881	0.00887876	2.60309	0.00924735
3.1422	0.0416703	2.70017	0.00894636	2.67976	0.00891444	2.59475	0.00930277
3.13387	0.0391041	2.69183	0.00901352	2.67143	0.00894306	2.58642	0.00934902
3.12553	0.0364316	2.6835	0.00910185	2.6631	0.00900668	2.57809	0.00942797
3.1172	0.033829	2.67517	0.00918407	2.65476	0.00906131	2.56975	0.00949737
3.10887	0.0313529	2.66683	0.00926701	2.64643	0.0091175	2.56142	0.00956762
3.10053	0.0290436	2.6585	0.00935111	2.6381	0.00917618	2.55309	0.00963964
3.0922	0.0269279	2.65017	0.00943642	2.62976	0.00923683	2.54475	0.00971308
3.08387	0.0249761	2.64183	0.00952345	2.62143	0.00930023	2.53642	0.00978887
3.07553	0.0231596	2.6335	0.0096136	2.6131	0.00936957	2.52809	0.00986982
3.0672	0.0214928	2.62517	0.00970504	2.60476	0.00943904	2.51975	0.00995128
3.05887	0.0199716	2.61683	0.00979066	2.59643	0.00950042	2.51142	0.0100246
3.05053	0.0185391	2.6085	0.00989412	2.5881	0.00958802	2.50309	0.0101233
3.0422	0.0172108	2.60017	0.00999317	2.57976	0.00966749	2.49475	0.0102143
3.03387	0.0159741	2.59183	0.0100936	2.57143	0.00974777	2.48642	0.0103064
3.02553	0.0148203	2.5835	0.0101956	2.5631	0.00982933	2.47809	0.0103999
3.0172	0.0137521	2.57517	0.0102993	2.55476	0.00991225	2.46975	0.0104949
3.00887	0.0127764	2.56683	0.0104052	2.54643	0.00999764	2.46142	0.0105925
3.00053	0.0118942	2.5585	0.0105142	2.5381	0.010087	2.45309	0.010694
2.9922	0.011108	2.55017	0.010625	2.52976	0.0101767	2.44475	0.0107964
2.98387	0.0104193	2.54183	0.0107318	2.52143	0.01026	2.43642	0.0108928
2.97553	0.00983755	2.5335	0.010854	2.5131	0.0103651	2.42809	0.0110105
2.9672	0.00934612	2.52517	0.0109735	2.50476	0.0104638	2.41975	0.0111225
2.95887	0.00894128	2.51683	0.0110951	2.49643	0.0105639	2.41142	0.0112363
2.95053	0.0086105	2.5085	0.0112189	2.4881	0.0106656	2.40309	0.011352
2.9422	0.00834337	2.50017	0.0113451	2.47976	0.010769	2.39475	0.0114698
2.93387	0.00815221	2.49183	0.0114741	2.47143	0.0108749	2.38642	0.0115906
2.92553	0.0079851	2.4835	0.0116065	2.4631	0.0109844	2.37809	0.011715
2.9172	0.00786099	2.47517	0.0117417	2.45476	0.0110958	2.36975	0.0118419
2.90887	0.00775	2.46683	0.0118745	2.44643	0.0112014	2.36142	0.0119637
2.90053	0.00770633	2.4585	0.0120207	2.4381	0.0113258	2.35309	0.0121039
2.8922	0.00766356	2.45017	0.0121662	2.42976	0.0114461	2.34475	0.0122409
2.88387	0.00763394	2.44183	0.0123146	2.42143	0.0115687	2.33642	0.0123806
2.87553	0.00761639	2.4335	0.0124661	2.4131	0.0116934	2.32809	0.012523
2.8672	0.00760959	2.42517	0.0126208	2.40476	0.0118205	2.31975	0.0126683
2.85887	0.00761316	2.41683	0.0127794	2.39643	0.0119508	2.31142	0.0128173
2.85053	0.00763024	2.4085	0.012942	2.3881	0.0120845	2.30309	0.0129702
2.8422	0.00764504	2.40017	0.0131084	2.37976	0.0122212	2.29475	0.0131266
2.83387	0.00765675	2.39183	0.0132746	2.37143	0.0123543	2.28642	0.0132804
2.82553	0.00770311	2.3835	0.0134525	2.3631	0.0125033	2.27809	0.0134499
2.8172	0.0077399	2.37517	0.0136319	2.35476	0.0126505	2.26975	0.0136186
2.80887	0.00777835	2.36683	0.0138154	2.34643	0.0128009	2.26142	0.013791
2.80053	0.00781964	2.3585	0.0140031	2.3381	0.0129542	2.25309	0.0139672
2.7922	0.00786309	2.35017	0.0141954	2.32976	0.0131109	2.24475	0.0141474
2.78387	0.00790917	2.34183	0.0143928	2.32143	0.0132717	2.23642	0.0143325
2.77553	0.00795922	2.3335	0.0145953	2.3131	0.0134365	2.22809	0.0145222
2.7672	0.00801305	2.32517	0.0148031	2.30476	0.0136053	2.21975	0.0147167
2.75887	0.00805587	2.31683	0.0150134	2.29643	0.013773	2.21142	0.0149114
2.75053	0.00812595	2.3085	0.0152342	2.2881	0.0139544	2.20309	0.0151197
2.7422	0.0081874	2.30017	0.0154592	2.27976	0.0141364	2.19475	0.0153301
2.73387	0.0082494	2.29183	0.01569	2.27143	0.0143228	2.18642	0.0155456
2.72553	0.00831271	2.2835	0.0159268	2.2631	0.0145134	2.17809	0.0157664
2.7172	0.00837715	2.27517	0.01617	2.25476	0.0147086	2.16975	0.0159928
2.70887	0.00844336	2.26683	0.0164201	2.24643	0.0149092	2.16142	0.0162255
2.70053	0.00851308	2.2585	0.0166773	2.2381	0.0151149	2.15309	0.0164645
2.6922	0.00858426	2.25017	0.0169418	2.22976	0.0153262	2.14475	0.0167102
2.68387	0.00864712	2.24183	0.0172123	2.22143	0.015539	2.13642	0.016959
2.67553	0.00873202	2.2335	0.0174931	2.2131	0.015764	2.12809	0.0172204
2.6672	0.00881021	2.22517	0.0177817	2.20476	0.0159927	2.11975	0.0174872
2.65887	0.00888932	2.21683	0.0180784	2.19643	0.0162274	2.11142	0.0177613
2.65053	0.00896969	2.2085	0.0183842	2.1881	0.016468	2.10309	0.0180428
2.6422	0.00905129	2.20017	0.0186993	2.17976	0.0167153	2.09475	0.0183325
2.63387	0.00913462	2.19183	0.0190243	2.17143	0.0169696	2.08642	0.0186308
2.62553	0.00922108	2.1835	0.0193594	2.1631	0.0172311	2.07809	0.0189381
2.6172	0.00930903	2.17517	0.0197053	2.15476	0.0175	2.06975	0.0192542
2.60887	0.00939077	2.16683	0.0200622	2.14643	0.0177744	2.06142	0.0195785
2.60053	0.00949093	2.1585	0.0204306	2.1381	0.0180603	2.05309	0.0199151
2.5922	0.00958619	2.15017	0.0208121	2.12976	0.0183536	2.04475	0.0202616
2.58387	0.00968294	2.14183	0.0212067	2.12143	0.0186553	2.03642	0.0206186
2.57553	0.00978129	2.1335	0.021615	2.1131	0.018966	2.02809	0.020987
2.5672	0.00988129	2.12517	0.0220379	2.10476	0.0192863	2.01975	0.0213673
2.55887	0.00998339	2.11683	0.0224763	2.09643	0.0196164	2.01142	0.02176
2.55053	0.0100886	2.1085	0.0229311	2.0881	0.0199569	2.00309	0.0221658
2.5422	0.0101956	2.10017	0.0234035	2.07976	0.0203082	1.99475	0.0225853
2.53387	0.0102985	2.09183	0.0238949	2.07143	0.02067	1.98642	0.023019
2.52553	0.010417	2.0835	0.0244061	2.0631	0.0210443	1.97809	0.0234674
2.5172	0.0105323	2.07517	0.0249396	2.05476	0.0214315	1.96975	0.0239327
2.50887	0.0106498	2.06683	0.0254967	2.04643	0.0218317	1.96142	0.0244148
2.50053	0.0107695	2.0585	0.0260781	2.0381	0.0222456	1.95309	0.0249149
2.4922	0.0108914	2.05017	0.0266835	2.02976	0.0226741	1.94475	0.0254339
2.48387	0.011016	2.04183	0.0273109	2.02143	0.023118	1.93642	0.0259731
2.47553	0.011144	2.0335	0.0279575	2.0131	0.023578	1.92809	0.026534
2.4672	0.0112744	2.02517	0.0286206	2.00476	0.0240553	1.91975	0.0271181
2.45887	0.0114026	2.01683	0.0292988	1.99643	0.0245512	1.91142	0.0277274
2.45053	0.0115442	2.0085	0.02999	1.9881	0.025066	1.90309	0.028364
2.4422	0.0116847	2.00017	0.0306961	1.97976	0.0256025	1.89475	0.0290303
2.43387	0.011828	1.99183	0.0314175	1.97143	0.0261618	1.88642	0.0297275
2.42553	0.0119743	1.9835	0.032156	1.9631	0.0267459	1.87809	0.030455
2.4172	0.0121236	1.97517	0.0329128	1.95476	0.0273571	1.86975	0.03121
2.40887	0.0122765	1.96683	0.0336881	1.94643	0.0279966	1.86142	0.0319888
2.40053	0.0124333	1.9585	0.0344813	1.9381	0.0286639	1.85309	0.0327877
2.3922	0.0125936	1.95017	0.0352915	1.92976	0.0293563	1.84475	0.0336046
2.38387	0.0127536	1.94183	0.0361185	1.92143	0.03007	1.83642	0.0344388
2.37553	0.0129252	1.9335	0.0369614	1.9131	0.0308001	1.82809	0.0352916
2.3672	0.013098	1.92517	0.037823	1.90476	0.0315451	1.81975	0.0361654
2.35887	0.0132745	1.91683	0.0387047	1.89643	0.0323033	1.81142	0.0370627
2.35053	0.0134552	1.9085	0.039609	1.8881	0.0330753	1.80309	0.0379846
2.3422	0.01364	1.90017	0.0405378	1.87976	0.033863	1.79475	0.0389308
2.33387	0.0138297	1.89183	0.0414918	1.87143	0.0346691	1.78642	0.0398997
2.32553	0.0140242	1.8835	0.0424712	1.8631	0.0354959	1.77809	0.04089
2.3172	0.0142236	1.87517	0.0434759	1.85476	0.0363442	1.76975	0.0419018
2.30887	0.0144251	1.86683	0.0445068	1.84643	0.0372147	1.76142	0.0429367
2.30053	0.0146369	1.8585	0.0455639	1.8381	0.0381004	1.75309	0.0439962
2.2922	0.0148525	1.85017	0.0466509	1.82976	0.0390064	1.74475	0.0450856
2.28387	0.0150734	1.84183	0.0477699	1.82143	0.03993	1.73642	0.0462066
2.27553	0.0152999	1.8335	0.048923	1.8131	0.0408725	1.72809	0.04736
2.2672	0.0155323	1.82517	0.0501112	1.80476	0.0418366	1.71975	0.0485454
2.25887	0.0157712	1.81683	0.0513346	1.79643	0.0428256	1.71142	0.0497624
2.25053	0.0160166	1.8085	0.052594	1.7881	0.0438424	1.70309	0.0510117
2.2422	0.0162688	1.80017	0.0538904	1.77976	0.0448881	1.69475	0.0522956
2.23387	0.0165262	1.79183	0.0552264	1.77143	0.0459637	1.68642	0.0536185
2.22553	0.0167934	1.7835	0.0566044	1.7631	0.0470641	1.67809	0.0549818
2.2172	0.0170678	1.77517	0.0580261	1.75476	0.0481942	1.66975	0.0563887
2.20887	0.0173497	1.76683	0.0594922	1.74643	0.0493535	1.66142	0.0578391
2.20053	0.0176395	1.7585	0.0610033	1.7381	0.0505447	1.65309	0.0593328
2.1922	0.0179379	1.75017	0.0625604	1.72976	0.0517717	1.64475	0.060871
2.18387	0.0182453	1.74183	0.0641658	1.72143	0.0530367	1.63642	0.0624565
2.17553	0.018562	1.7335	0.0658209	1.7131	0.0543414	1.62809	0.0640929
2.1672	0.0188883	1.72517	0.0675265	1.70476	0.0556855	1.61975	0.0657823
2.15887	0.0192242	1.71683	0.0692859	1.69643	0.0570688	1.61142	0.0675246
2.15053	0.0195708	1.7085	0.0710902	1.6881	0.0584923	1.60309	0.06932
2.1422	0.0199289	1.70017	0.0729499	1.67976	0.059959	1.59475	0.0711701
2.13387	0.0202985	1.69183	0.0748611	1.67143	0.0614722	1.58642	0.0730773
2.12553	0.0206802	1.6835	0.0768228	1.6631	0.0630341	1.57809	0.075043
2.1172	0.0210745	1.67517	0.0788332	1.65476	0.0646453	1.56975	0.0770667
2.10887	0.0214822	1.66683	0.0808888	1.64643	0.0663054	1.56142	0.0791482
2.10053	0.0219039	1.6585	0.0829832	1.6381	0.0680154	1.55309	0.0812878
2.0922	0.0223404	1.65017	0.0851034	1.62976	0.0697777	1.54475	0.0834847
2.08387	0.0227925	1.64183	0.0872333	1.62143	0.0715952	1.53642	0.0857374
2.07553	0.0232608	1.6335	0.0893312	1.6131	0.0734663	1.52809	0.0880406
2.0672	0.0237468	1.62517	0.091388	1.60476	0.0753924	1.51975	0.0903914
2.05887	0.0242513	1.61683	0.0933784	1.59643	0.0773733	1.51142	0.0927793
2.05053	0.0247756	1.6085	0.0952823	1.5881	0.0794094	1.50309	0.0951858
2.0422	0.0253212	1.60017	0.0970897	1.57976	0.0815001	1.49475	0.0975797
2.03387	0.0258892	1.59183	0.0987959	1.57143	0.0836432	1.48642	0.0999209
2.02553	0.0264818	1.5835	0.100398	1.5631	0.0858362	1.47809	0.102174
2.0172	0.0271	1.57517	0.101894	1.55476	0.0880748	1.46975	0.104313
2.00887	0.0277445	1.56683	0.103298	1.54643	0.0903541	1.46142	0.106337
2.00053	0.0284146	1.5585	0.104567	1.5381	0.0926497	1.45309	0.108175
1.9922	0.0291093	1.55017	0.105743	1.52976	0.0949448	1.44475	0.109895
1.98387	0.0298271	1.54183	0.106821	1.52143	0.0972023	1.43642	0.111471
1.97553	0.0305667	1.5335	0.107797	1.5131	0.0993871	1.42809	0.112901
1.9672	0.0313276	1.52517	0.108656	1.50476	0.101471	1.41975	0.114186
1.95887	0.0321103	1.51683	0.109418	1.49643	0.103435	1.41142	0.115329
1.95053	0.0329156	1.5085	0.11007	1.4881	0.10527	1.40309	0.116334
1.9422	0.0337447	1.50017	0.110618	1.47976	0.106971	1.39475	0.117201
1.93387	0.034598	1.49183	0.111085	1.47143	0.10855	1.38642	0.117967
1.92553	0.0354757	1.4835	0.111387	1.4631	0.109961	1.37809	0.118532
1.9172	0.0363776	1.47517	0.111608	1.45476	0.111259	1.36975	0.118976
1.90887	0.0373034	1.46683	0.111737	1.44643	0.112426	1.36142	0.119311
1.90053	0.0382538	1.4585	0.111762	1.4381	0.11346	1.35309	0.11951
1.8922	0.0392299	1.45017	0.111687	1.42976	0.114364	1.34475	0.119582
1.88387	0.0402337	1.44183	0.111519	1.42143	0.115138	1.33642	0.119527
1.87553	0.0412668	1.4335	0.111245	1.4131	0.115781	1.32809	0.11935
1.8672	0.0423307	1.42517	0.110884	1.40476	0.116294	1.31975	0.119052
1.85887	0.0434266	1.41683	0.110452	1.39643	0.116718	1.31142	0.118662
1.85053	0.0445531	1.4085	0.109898	1.3881	0.116948	1.30309	0.118116
1.8422	0.0457131	1.40017	0.109282	1.37976	0.117086	1.29475	0.117492
1.83387	0.0469078	1.39183	0.108599	1.37143	0.117111	1.28642	0.116778
1.82553	0.0481393	1.3835	0.107846	1.3631	0.117018	1.27809	0.115975
1.8172	0.0494096	1.37517	0.107031	1.35476	0.116809	1.26975	0.11509
1.80887	0.0507205	1.36683	0.106163	1.34643	0.116487	1.26142	0.114134
1.80053	0.0520724	1.3585	0.105238	1.3381	0.11606	1.25309	0.113111
1.7922	0.0534669	1.35017	0.104276	1.32976	0.115532	1.24475	0.112045
1.78387	0.0549085	1.34183	0.103273	1.32143	0.114926	1.23642	0.110953
1.77553	0.0563905	1.3335	0.102314	1.3131	0.11419	1.22809	0.109794
1.7672	0.0579243	1.32517	0.101268	1.30476	0.113394	1.21975	0.108648
1.75887	0.0595079	1.31683	0.100181	1.29643	0.112529	1.21142	0.107505
1.75053	0.0611422	1.3085	0.0991742	1.2881	0.111597	1.20309	0.106375
1.7422	0.062829	1.30017	0.0981761	1.27976	0.110608	1.19475	0.105281
1.73387	0.0645698	1.29183	0.0972047	1.27143	0.109574	1.18642	0.104249
1.72553	0.0663659	1.2835	0.0962943	1.2631	0.108497	1.17809	0.103286
1.7172	0.0682179	1.27517	0.0954511	1.25476	0.107407	1.16975	0.102452
1.70887	0.0701271	1.26683	0.094738	1.24643	0.106319	1.16142	0.101806
1.70053	0.0720915	1.2585	0.0940595	1.2381	0.105192	1.15309	0.101247
1.6922	0.0741128	1.25017	0.0935883	1.22976	0.104116	1.14475	0.101009
1.68387	0.0761885	1.24183	0.093316	1.22143	0.103076	1.13642	0.101095
1.67553	0.0783153	1.2335	0.093282	1.2131	0.102085	1.12809	0.101578
1.6672	0.0804862	1.22517	0.0935461	1.20476	0.101176	1.11975	0.102566
1.65887	0.0826873	1.21683	0.0941915	1.19643	0.100371	1.11142	0.104214
1.65053	0.0848976	1.2085	0.0953185	1.1881	0.0997211	1.10309	0.106735
1.6422	0.0870899	1.20017	0.0971274	1.17976	0.099253	1.09475	0.110391
1.63387	0.0892592	1.19183	0.0995977	1.17143	0.0990966	1.08642	0.115045
1.62553	0.0913204	1.1835	0.102844	1.1631	0.0990774	1.07809	0.120934
1.6172	0.0933288	1.17517	0.107103	1.15476	0.0995475	1.06975	0.128205
1.60887	0.0952503	1.16683	0.112415	1.14643	0.100533	1.06142	0.136566
1.60053	0.0970745	1.1585	0.118703	1.1381	0.102106	1.05309	0.145766
1.5922	0.0987967	1.15017	0.125662	1.12976	0.104423	1.04475	0.155634
1.58387	0.100422	1.14183	0.133505	1.12143	0.107666	1.03642	0.165586
1.57553	0.101948	1.1335	0.141585	1.1131	0.112063	1.02809	0.174603
1.5672	0.103373	1.12517	0.149845	1.10476	0.11741	1.01975	0.179604
1.55887	0.104737	1.11683	0.157238	1.09643	0.123837	1.01142	0.175929
1.55053	0.105929	1.1085	0.16189	1.0881	0.130871	1.00309	0.160692
1.5422	0.107034	1.10017	0.160717	1.07976	0.138654	0.994754	0.139023
1.53387	0.10806	1.09183	0.15092	1.07143	0.146795	0.98642	0.118826
1.52553	0.108988	1.0835	0.134459	1.0631	0.155061	0.978087	0.103458
1.5172	0.109812	1.07517	0.116881	1.05476	0.162821	0.969754	0.0924911
1.50887	0.11053	1.06683	0.101969	1.04643	0.168892	0.96142	0.0845617
1.50053	0.111148	1.0585	0.0907029	1.0381	0.169851	0.953087	0.0788276
1.4922	0.111658	1.05017	0.0823907	1.02976	0.162075	0.944754	0.0745739
1.48387	0.112087	1.04183	0.0761183	1.02143	0.145383	0.93642	0.0714466
1.47553	0.112362	1.0335	0.0715693	1.0131	0.125811	0.928087	0.0691659
1.4672	0.112557	1.02517	0.0680357	1.00476	0.108872	0.919754	0.0675646
1.45887	0.112659	1.01683	0.0653763	0.99643	0.0961748	0.91142	0.0666018
1.45053	0.112661	1.0085	0.0634098	0.988096	0.0869656	0.903087	0.0660908
1.4422	0.112563	1.00017	0.0620215	0.979763	0.0803568	0.894754	0.0660365
1.43387	0.112373	0.991832	0.0610858	0.97143	0.0753512	0.88642	0.0663941
1.42553	0.112079	0.983499	0.0605539	0.963096	0.0717076	0.878087	0.067141
1.4172	0.111699	0.975166	0.0604257	0.954763	0.0690056	0.869754	0.0682616
1.40887	0.111245	0.966832	0.0605772	0.94643	0.0670145	0.86142	0.0697439
1.40053	0.110676	0.958499	0.0611305	0.938096	0.0657604	0.853087	0.0716748
1.3922	0.110044	0.950166	0.0619714	0.929763	0.0649633	0.844754	0.0740165
1.38387	0.109343	0.941832	0.0631216	0.92143	0.0646204	0.83642	0.0768103
1.37553	0.108573	0.933499	0.0645952	0.913096	0.064693	0.828087	0.0801104
1.3672	0.107739	0.925166	0.0664137	0.904763	0.0651541	0.819754	0.0839756
1.35887	0.106851	0.916832	0.0685936	0.89643	0.0659887	0.81142	0.088486
1.35053	0.105905	0.908499	0.0711721	0.888096	0.0671817	0.803087	0.0937414
1.3422	0.10492	0.900166	0.074197	0.879763	0.0687557	0.794754	0.099871
1.33387	0.103919	0.891832	0.0777195	0.87143	0.0707013	0.78642	0.107045
1.32553	0.102883	0.883499	0.0818091	0.863096	0.0731037	0.778087	0.11551
1.3172	0.101788	0.875166	0.0865578	0.854763	0.0759553	0.769754	0.125534
1.30887	0.100719	0.866832	0.0920821	0.84643	0.079306	0.76142	0.136887
1.30053	0.0996546	0.858499	0.0985432	0.838096	0.0832249	0.753087	0.149438
1.2922	0.0986098	0.850166	0.106178	0.829763	0.0877937	0.744754	0.163179
1.28387	0.0975785	0.841832	0.115026	0.82143	0.0931216	0.73642	0.178273
1.27553	0.096602	0.833499	0.124799	0.813096	0.0993479	0.728087	0.194914
1.2672	0.0956716	0.825166	0.135496	0.804763	0.10667	0.719754	0.213348
1.25887	0.0948575	0.816832	0.147116	0.79643	0.115359	0.71142	0.2338
1.25053	0.0940669	0.808499	0.159809	0.788096	0.12529	0.703087	0.256407
1.2422	0.0934497	0.800166	0.173732	0.779763	0.136188	0.694754	0.280961
1.23387	0.0929946	0.791832	0.189078	0.77143	0.148091	0.68642	0.306091
1.22553	0.0927366	0.783499	0.206031	0.763096	0.161047	0.678087	0.33042
1.2172	0.0927248	0.775166	0.224714	0.754763	0.175248	0.669754	0.353808
1.20887	0.0930266	0.766832	0.245009	0.74643	0.190902	0.66142	0.376543
1.20053	0.0937248	0.758499	0.265935	0.738096	0.208238	0.653087	0.398714
1.1922	0.0949656	0.750166	0.286354	0.729763	0.227474	0.644754	0.420166
1.18387	0.096836	0.741832	0.30619	0.72143	0.248745	0.63642	0.440763
1.17553	0.0993975	0.733499	0.325501	0.713096	0.27187	0.628087	0.460148
1.1672	0.102969	0.725166	0.344662	0.704763	0.29561	0.619754	0.478206
1.15887	0.107757	0.716832	0.363519	0.69643	0.318649	0.61142	0.494619
1.15053	0.113938	0.708499	0.381922	0.688096	0.340906	0.603087	0.509148
1.1422	0.121465	0.700166	0.399744	0.679763	0.362628	0.594754	0.521629
1.13387	0.130968	0.691832	0.416821	0.67143	0.383882	0.58642	0.531924
1.12553	0.141604	0.683499	0.432908	0.663096	0.404555	0.578087	0.540062
1.1172	0.153322	0.675166	0.447797	0.654763	0.424487	0.569754	0.545699
1.10887	0.164543	0.666832	0.461367	0.64643	0.443462	0.56142	0.549326
1.10053	0.171941	0.658499	0.473382	0.638096	0.46111	0.553087	0.550664
1.0922	0.170844	0.650166	0.483793	0.629763	0.47743	0.544754	0.550187
1.08387	0.158511	0.641832	0.492452	0.62143	0.492123	0.53642	0.547941
1.07553	0.138952	0.633499	0.499315	0.613096	0.504779	0.528087	0.544299
1.0672	0.119281	0.625166	0.504383	0.604763	0.515571	0.519754	0.539426
1.05887	0.103409	0.616832	0.507653	0.59643	0.52415	0.51142	0.533711
1.05053	0.0916139	0.608499	0.509255	0.588096	0.530791	0.503087	0.527495
1.0422	0.0829854	0.600166	0.509245	0.579763	0.535098	0.494754	0.521135
1.03387	0.0764615	0.591832	0.507806	0.57143	0.537519	0.48642	0.514782
1.02553	0.071698	0.583499	0.50525	0.563096	0.537899	0.478087	0.50877
1.0172	0.0679862	0.575166	0.501407	0.554763	0.536662	0.469754	0.50338
1.00887	0.0651727	0.566832	0.496874	0.54643	0.533881	0.46142	0.498869
1.00053	0.0630665	0.558499	0.491783	0.538096	0.529855	0.453087	0.495352
0.992199	0.0615367	0.550166	0.486313	0.529763	0.524893	0.444754	0.493088
0.983865	0.060484	0.541832	0.480729	0.52143	0.519164	0.43642	0.49211
0.975532	0.0598459	0.533499	0.475207	0.513096	0.513102	0.428087	0.492576
0.967199	0.0595779	0.525166	0.470011	0.504763	0.506959	0.419754	0.494573
0.958865	0.0595966	0.516832	0.465302	0.49643	0.500937	0.41142	0.498353
0.950532	0.060016	0.508499	0.461199	0.488096	0.49528	0.403087	0.503385
0.942199	0.0607102	0.500166	0.457877	0.479763	0.490256	0.394754	0.510358
0.933865	0.0617021	0.491832	0.455457	0.47143	0.486092	0.38642	0.519018
0.925532	0.0630035	0.483499	0.454066	0.463096	0.482883	0.378087	0.529531
0.917199	0.0646296	0.475166	0.453827	0.454763	0.480862	0.369754	0.541669
0.908865	0.0666	0.466832	0.454708	0.44643	0.48005	0.36142	0.555684
0.900532	0.0689435	0.458499	0.456837	0.438096	0.48059	0.353087	0.57154
0.892199	0.0716992	0.450166	0.46019	0.429763	0.482555	0.344754	0.589234
0.883865	0.0749045	0.441832	0.464919	0.42143	0.486177	0.33642	0.608866
0.875532	0.0786372	0.433499	0.470919	0.413096	0.490953	0.328087	0.630295
0.867199	0.0829746	0.425166	0.478298	0.404763	0.497607	0.319754	0.653717
0.858865	0.0880028	0.416832	0.487016	0.39643	0.505695	0.31142	0.679229
0.850532	0.0938485	0.408499	0.497141	0.388096	0.515449	0.303087	0.706753
0.842199	0.100676	0.400166	0.508693	0.379763	0.526923	0.294754	0.736339
0.833865	0.108719	0.391832	0.521676	0.37143	0.539964	0.28642	0.768338
0.825532	0.118253	0.383499	0.536083	0.363096	0.55475	0.278087	0.802544
0.817199	0.129196	0.375166	0.551892	0.354763	0.571244	0.269754	0.839043
0.808865	0.141399	0.366832	0.569266	0.34643	0.589495	0.26142	0.878241
0.800532	0.154833	0.358499	0.588041	0.338096	0.609408	0.253087	0.919927
0.792199	0.1696	0.350166	0.608402	0.329763	0.631144	0.244754	0.96446
0.783865	0.185856	0.341832	0.630288	0.32143	0.654798	0.23642	1.01196
0.775532	0.20376	0.333499	0.653817	0.313096	0.680287	0.228087	1.0625
0.767199	0.223381	0.325166	0.679018	0.304763	0.707656	0.219754	1.11645
0.758865	0.244268	0.316832	0.705969	0.29643	0.737221	0.21142	1.17375
0.750532	0.265089	0.308499	0.734664	0.288096	0.76879	0.203087	1.23493
0.742199	0.285135	0.300166	0.765135	0.279763	0.802433	0.194754	1.30014
0.733865	0.30471	0.291832	0.797628	0.27143	0.838514	0.18642	1.36967
0.725532	0.323799	0.283499	0.832077	0.263096	0.876909	0.178087	1.44358
0.717199	0.342795	0.275166	0.868586	0.254763	0.91771	0.169754	1.52258
0.708865	0.361541	0.266832	0.907193	0.24643	0.961097	0.16142	1.60694
0.700532	0.379883	0.258499	0.948285	0.238096	1.00752	0.153087	1.69703
0.692199	0.397659	0.250166	0.991848	0.229763	1.05668	0.144754	1.79333
0.683865	0.414775	0.241832	1.03805	0.22143	1.10919	0.13642	1.89641
0.675532	0.430889	0.233499	1.08687	0.213096	1.1648	0.128087	2.00679
0.667199	0.446012	0.225166	1.13839	0.204763	1.22381	0.119754	2.1252
0.658865	0.459755	0.216832	1.19334	0.19643	1.28695	0.11142	2.25242
0.650532	0.471977	0.208499	1.25128	0.188096	1.35381	0.103087	2.38894
0.642199	0.482612	0.200166	1.31283	0.179763	1.42511	0.0947537	2.53606
0.633865	0.491626	0.191832	1.37815	0.17143	1.50111	0.0864204	2.69484
0.625532	0.498828	0.183499	1.44737	0.163096	1.58195	0.0780871	2.86626
0.617199	0.504239	0.175166	1.52094	0.154763	1.66835	0.0697537	3.05195
0.608865	0.507834	0.166832	1.59884	0.14643	1.76033	0.0614204	3.2541
0.600532	0.509743	0.158499	1.68212	0.138096	1.85863	0.0530871	3.47257
0.592199	0.510025	0.150166	1.77028	0.129763	1.9638	0.0447537	3.71291
0.583865	0.508874	0.141832	1.86441	0.12143	2.07664	0.0364204	3.97639
0.575532	0.506533	0.133499	1.96453	0.113096	2.19696	0.0280871	4.26691
0.567199	0.502886	0.125166	2.07135	0.104763	2.3263	0.0197537	4.59017
0.558865	0.49845	0.116832	2.18556	0.0964295	2.46531	0.0114204	4.95318
0.550532	0.493438	0.108499	2.30754	0.0880962	2.61476	0.00308707	5.22868
0.542199	0.488023	0.100166	2.43815	0.0797629	2.77583
0.533865	0.482406	0.0918324	2.57816	0.0714295	2.94982
0.525532	0.476867	0.083499	2.72856	0.0630962	3.13813
0.517199	0.471441	0.0751657	2.8904	0.0547629	3.34247
0.508865	0.466623	0.0668324	3.06508	0.0464295	3.56518
0.500532	0.46233	0.058499	3.25358	0.0380962	3.80803
0.492199	0.458787	0.0501657	3.45807	0.0297629	4.07503
0.483865	0.456121	0.0418324	3.6812	0.0214295	4.3705
0.475532	0.454464	0.033499	3.92479	0.0130962	4.69916
0.467199	0.453943	0.0251657	4.19314	0.00476286	4.98612
0.458865	0.454532	0.0168324	4.49083
0.450532	0.456365	0.00849904	4.82558
0.442199	0.459413	0.000165708	5.05388
0.433865	0.463839
0.425532	0.469533
0.417199	0.476607
0.408865	0.485021
0.400532	0.494838
0.392199	0.506093
0.383865	0.518771
0.375532	0.532876
0.367199	0.54838
0.358865	0.565447
0.350532	0.583909
0.342199	0.603952
0.333865	0.625513
0.325532	0.648703
0.317199	0.673565
0.308865	0.700157
0.300532	0.728484
0.292199	0.758572
0.283865	0.790662
0.275532	0.824693
0.267199	0.860764
0.258865	0.898914
0.250532	0.939514
0.242199	0.982574
0.233865	1.02823
0.225532	1.07649
0.217199	1.12741
0.208865	1.18172
0.200532	1.23899
0.192199	1.29982
0.183865	1.36438
0.175532	1.43279
0.167199	1.50548
0.158865	1.58247
0.150532	1.66475
0.142199	1.75185
0.133865	1.84479
0.125532	1.94374
0.117199	2.04926
0.108865	2.16199
0.100532	2.28244
0.0921986	2.41134
0.0838652	2.54955
0.0755319	2.69792
0.0671986	2.85754
0.0588652	3.02976
0.0505319	3.21552
0.0421986	3.41692
0.0338652	3.63651
0.0255319	3.87601
0.0171986	4.1395
0.00886525	4.43164
0.000531914	4.59941

## Sheet: fig(c)
BOL_Cap_CD dV_dQ_ca [V/Ah]	BOL_DVA_CD dV_dQ_ca [V/Ah]	SEI only_Cap_CD dV_dQ_ca [V/Ah]	SEI only_DVA_CD dV_dQ_ca [V/Ah]	SEI + Dry out_Cap_CD dV_dQ_ca [V/Ah]	SEI + Dry out_DVA_CD dV_dQ_ca [V/Ah]	5 coupled_Cap_CD dV_dQ_ca [V/Ah]	5 coupled_DVA_CD dV_dQ_ca [V/Ah]
4.8672	0.658872	4.42517	0.663846	4.40476	0.702334	4.31975	0.711188
4.85887	0.465732	4.41683	0.469212	4.39643	0.49277	4.31142	0.49757
4.85053	0.446691	4.4085	0.446768	4.3881	0.46714	4.30309	0.472284
4.8422	0.4371	4.40017	0.436633	4.37976	0.455512	4.29475	0.460563
4.83387	0.428902	4.39183	0.428318	4.37143	0.445981	4.28642	0.450862
4.82553	0.42079	4.3835	0.420158	4.3631	0.43663	4.27809	0.441318
4.8172	0.412454	4.37517	0.411794	4.35476	0.427044	4.26975	0.43153
4.80887	0.403832	4.36683	0.403153	4.34643	0.417149	4.26142	0.42142
4.80053	0.394923	4.3585	0.394222	4.3381	0.406936	4.25309	0.410979
4.7922	0.385739	4.35017	0.385014	4.32976	0.396419	4.24475	0.400227
4.78387	0.376306	4.34183	0.375558	4.32143	0.385623	4.23642	0.389188
4.77553	0.366592	4.3335	0.365843	4.3131	0.374566	4.22809	0.37788
4.7672	0.356706	4.32517	0.355928	4.30476	0.363284	4.21975	0.366342
4.75887	0.346594	4.31683	0.34581	4.29643	0.351801	4.21142	0.354597
4.75053	0.336316	4.3085	0.335513	4.2881	0.340146	4.20309	0.342676
4.7422	0.32588	4.30017	0.325074	4.27976	0.32835	4.19475	0.330614
4.73387	0.315318	4.29183	0.314491	4.27143	0.316445	4.18642	0.318442
4.72553	0.304654	4.2835	0.303841	4.2631	0.304463	4.17809	0.306195
4.7172	0.293913	4.27517	0.293066	4.25476	0.292438	4.16975	0.293907
4.70887	0.283127	4.26683	0.282287	4.24643	0.280406	4.16142	0.281618
4.70053	0.272307	4.2585	0.271468	4.2381	0.268389	4.15309	0.269348
4.6922	0.261499	4.25017	0.26066	4.22976	0.256437	4.14475	0.257151
4.68387	0.250725	4.24183	0.249886	4.22143	0.244575	4.13642	0.245052
4.67553	0.240006	4.2335	0.239171	4.2131	0.232838	4.12809	0.23309
4.6672	0.229374	4.22517	0.228548	4.20476	0.221262	4.11975	0.221299
4.65887	0.218859	4.21683	0.218049	4.19643	0.209878	4.11142	0.209715
4.65053	0.208485	4.2085	0.207658	4.1881	0.198718	4.10309	0.198367
4.6422	0.198278	4.20017	0.19747	4.17976	0.187813	4.09475	0.18729
4.63387	0.188271	4.19183	0.18748	4.17143	0.177201	4.08642	0.176523
4.62553	0.178467	4.1835	0.177693	4.1631	0.166892	4.07809	0.166075
4.6172	0.168912	4.17517	0.168155	4.15476	0.156924	4.06975	0.155988
4.60887	0.159635	4.16683	0.158891	4.14643	0.14734	4.06142	0.146304
4.60053	0.150632	4.1585	0.149908	4.1381	0.138129	4.05309	0.137012
4.5922	0.141936	4.15017	0.141244	4.12976	0.129352	4.04475	0.128175
4.58387	0.133581	4.14183	0.132914	4.12143	0.121012	4.03642	0.119796
4.57553	0.125573	4.1335	0.124935	4.1131	0.113136	4.02809	0.111896
4.5672	0.117935	4.12517	0.11732	4.10476	0.105719	4.01975	0.104496
4.55887	0.11068	4.11683	0.110099	4.09643	0.0988222	4.01142	0.0976197
4.55053	0.103813	4.1085	0.103266	4.0881	0.0924173	4.00309	0.0912606
4.5422	0.0973673	4.10017	0.0968534	4.07976	0.086534	3.99475	0.085445
4.53387	0.0913388	4.09183	0.0908564	4.07143	0.0811948	3.98642	0.0801923
4.52553	0.085737	4.0835	0.0853179	4.0631	0.0763709	3.97809	0.0754774
4.5172	0.0805944	4.07517	0.0801926	4.05476	0.0721023	3.96975	0.0713309
4.50887	0.0758961	4.06683	0.0755458	4.04643	0.0683759	3.96142	0.0677472
4.50053	0.0716492	4.0585	0.071346	4.0381	0.0651801	3.95309	0.0647064
4.4922	0.0678588	4.05017	0.0676013	4.02976	0.0625081	3.94475	0.0622002
4.48387	0.0645234	4.04183	0.0643144	4.02143	0.0603411	3.93642	0.0602068
4.47553	0.0616347	4.0335	0.0614787	4.0131	0.05867	3.92809	0.0587178
4.4672	0.0591921	4.02517	0.0590832	4.00476	0.0574582	3.91975	0.0576892
4.45887	0.0571714	4.01683	0.0571062	3.99643	0.0566844	3.91142	0.0571008
4.45053	0.0555634	4.0085	0.0555594	3.9881	0.0563153	3.90309	0.0569141
4.4422	0.0543786	4.00017	0.0544161	3.97976	0.0563454	3.89475	0.0571261
4.43387	0.053569	3.99183	0.0536475	3.97143	0.0567236	3.88642	0.0576838
4.42553	0.0531162	3.9835	0.0532311	3.9631	0.0574247	3.87809	0.0585621
4.4172	0.0530023	3.97517	0.0531506	3.95476	0.0584346	3.86975	0.0597481
4.40887	0.0531964	3.96683	0.0533699	3.94643	0.0597118	3.86142	0.0611999
4.40053	0.0537105	3.9585	0.0539088	3.9381	0.0613017	3.85309	0.0629677
4.3922	0.054491	3.95017	0.0547022	3.92976	0.0631252	3.84475	0.0649688
4.38387	0.0555372	3.94183	0.0557645	3.92143	0.0652044	3.83642	0.0672278
4.37553	0.0568284	3.9335	0.0570598	3.9131	0.0675179	3.82809	0.0697228
4.3672	0.0583541	3.92517	0.0585909	3.90476	0.070063	3.81975	0.0724507
4.35887	0.0601043	3.91683	0.0603446	3.89643	0.0728283	3.81142	0.0753995
4.35053	0.0620682	3.9085	0.0623079	3.8881	0.0758031	3.80309	0.0785568
4.3422	0.0642373	3.90017	0.0644749	3.87976	0.0789765	3.79475	0.0819098
4.33387	0.0665932	3.89183	0.066824	3.87143	0.0823302	3.78642	0.0854395
4.32553	0.0691607	3.8835	0.0693909	3.8631	0.0858621	3.77809	0.0891379
4.3172	0.0718936	3.87517	0.0721211	3.85476	0.0895356	3.76975	0.0929713
4.30887	0.0747907	3.86683	0.0750222	3.84643	0.0933315	3.76142	0.0969229
4.30053	0.0778395	3.8585	0.0780676	3.8381	0.0972391	3.75309	0.100971
4.2922	0.0810192	3.85017	0.08125	3.82976	0.101231	3.74475	0.105094
4.28387	0.0843294	3.84183	0.0845617	3.82143	0.10529	3.73642	0.10927
4.27553	0.0877478	3.8335	0.0879825	3.8131	0.109395	3.72809	0.113481
4.2672	0.0912592	3.82517	0.0914994	3.80476	0.113525	3.71975	0.117705
4.25887	0.094852	3.81683	0.0950956	3.79643	0.11767	3.71142	0.121932
4.25053	0.09849	3.8085	0.0987351	3.7881	0.121782	3.70309	0.126111
4.2422	0.102173	3.80017	0.102422	3.77976	0.125874	3.69475	0.13026
4.23387	0.105883	3.79183	0.106133	3.77143	0.129923	3.68642	0.134354
4.22553	0.109601	3.7835	0.109853	3.7631	0.133918	3.67809	0.138384
4.2172	0.113314	3.77517	0.113566	3.75476	0.137841	3.66975	0.142329
4.20887	0.11701	3.76683	0.117262	3.74643	0.141686	3.66142	0.146188
4.20053	0.120672	3.7585	0.120926	3.7381	0.145442	3.65309	0.149947
4.1922	0.1243	3.75017	0.124546	3.72976	0.149097	3.64475	0.153595
4.18387	0.127875	3.74183	0.128122	3.72143	0.152656	3.63642	0.157139
4.17553	0.131377	3.7335	0.131619	3.7131	0.156088	3.62809	0.160548
4.1672	0.134816	3.72517	0.135053	3.70476	0.159414	3.61975	0.163843
4.15887	0.138177	3.71683	0.138413	3.69643	0.162621	3.61142	0.167012
4.15053	0.141459	3.7085	0.141689	3.6881	0.165702	3.60309	0.170048
4.1422	0.144652	3.70017	0.144873	3.67976	0.168654	3.59475	0.172949
4.13387	0.147748	3.69183	0.147964	3.67143	0.171476	3.58642	0.175713
4.12553	0.150747	3.6835	0.150955	3.6631	0.174166	3.57809	0.17834
4.1172	0.153641	3.67517	0.153844	3.65476	0.176721	3.56975	0.180827
4.10887	0.156434	3.66683	0.15663	3.64643	0.179146	3.56142	0.183178
4.10053	0.159112	3.6585	0.1593	3.6381	0.181426	3.55309	0.185381
4.0922	0.161684	3.65017	0.161866	3.62976	0.183581	3.54475	0.187455
4.08387	0.164142	3.64183	0.164319	3.62143	0.185597	3.53642	0.189385
4.07553	0.166491	3.6335	0.166658	3.6131	0.187485	3.52809	0.191186
4.0672	0.168726	3.62517	0.168883	3.60476	0.189235	3.51975	0.192845
4.05887	0.170842	3.61683	0.170993	3.59643	0.190857	3.51142	0.194374
4.05053	0.172845	3.6085	0.172988	3.5881	0.19235	3.50309	0.195772
4.0422	0.174733	3.60017	0.174869	3.57976	0.193716	3.49475	0.197042
4.03387	0.176509	3.59183	0.176637	3.57143	0.194961	3.48642	0.198188
4.02553	0.178167	3.5835	0.178287	3.5631	0.196079	3.47809	0.199209
4.0172	0.179715	3.57517	0.179829	3.55476	0.197085	3.46975	0.200115
4.00887	0.181158	3.56683	0.181259	3.54643	0.197972	3.46142	0.200903
4.00053	0.182485	3.5585	0.18258	3.5381	0.198751	3.45309	0.201581
3.9922	0.183706	3.55017	0.183794	3.52976	0.199418	3.44475	0.20215
3.98387	0.184823	3.54183	0.184903	3.52143	0.199981	3.43642	0.202615
3.97553	0.185837	3.5335	0.185908	3.5131	0.200443	3.42809	0.202979
3.9672	0.186746	3.52517	0.186813	3.50476	0.200808	3.41975	0.203247
3.95887	0.187563	3.51683	0.18762	3.49643	0.201079	3.41142	0.203423
3.95053	0.188278	3.5085	0.18833	3.4881	0.201258	3.40309	0.203509
3.9422	0.188904	3.50017	0.188948	3.47976	0.201353	3.39475	0.203511
3.93387	0.18944	3.49183	0.189476	3.47143	0.201365	3.38642	0.203432
3.92553	0.189888	3.4835	0.189917	3.4631	0.201298	3.37809	0.203276
3.9172	0.19025	3.47517	0.190273	3.45476	0.201156	3.36975	0.203048
3.90887	0.190533	3.46683	0.190549	3.44643	0.200943	3.36142	0.202751
3.90053	0.190737	3.4585	0.190746	3.4381	0.200663	3.35309	0.202388
3.8922	0.190861	3.45017	0.190869	3.42976	0.200318	3.34475	0.201964
3.88387	0.19092	3.44183	0.190919	3.42143	0.199915	3.33642	0.201483
3.87553	0.190905	3.4335	0.1909	3.4131	0.199454	3.32809	0.200947
3.8672	0.190827	3.42517	0.190816	3.40476	0.19894	3.31975	0.20036
3.85887	0.190684	3.41683	0.190669	3.39643	0.198376	3.31142	0.199727
3.85053	0.190484	3.4085	0.190462	3.3881	0.197766	3.30309	0.19905
3.8422	0.190224	3.40017	0.190198	3.37976	0.197114	3.29475	0.198332
3.83387	0.189912	3.39183	0.189881	3.37143	0.196421	3.28642	0.197577
3.82553	0.189547	3.3835	0.189512	3.3631	0.195691	3.27809	0.196788
3.8172	0.189132	3.37517	0.189095	3.35476	0.194927	3.26975	0.195968
3.80887	0.188677	3.36683	0.188634	3.34643	0.194133	3.26142	0.195119
3.80053	0.188175	3.3585	0.188129	3.3381	0.193309	3.25309	0.194245
3.7922	0.187635	3.35017	0.187585	3.32976	0.19246	3.24475	0.193348
3.78387	0.187057	3.34183	0.187003	3.32143	0.191589	3.23642	0.19243
3.77553	0.186446	3.3335	0.186386	3.3131	0.190697	3.22809	0.191495
3.7672	0.1858	3.32517	0.185737	3.30476	0.189787	3.21975	0.190545
3.75887	0.185127	3.31683	0.185057	3.29643	0.188861	3.21142	0.189581
3.75053	0.184422	3.3085	0.184348	3.2881	0.187922	3.20309	0.188606
3.7422	0.183696	3.30017	0.183625	3.27976	0.186972	3.19475	0.187623
3.73387	0.182946	3.29183	0.18289	3.27143	0.186012	3.18642	0.186632
3.72553	0.182174	3.2835	0.182125	3.2631	0.185045	3.17809	0.185637
3.7172	0.181384	3.27517	0.181342	3.25476	0.184072	3.16975	0.184639
3.70887	0.180578	3.26683	0.180545	3.24643	0.183096	3.16142	0.18364
3.70053	0.179756	3.2585	0.179718	3.2381	0.182118	3.15309	0.182642
3.6922	0.178922	3.25017	0.178875	3.22976	0.18114	3.14475	0.181645
3.68387	0.178076	3.24183	0.178022	3.22143	0.180164	3.13642	0.180652
3.67553	0.177221	3.2335	0.177161	3.2131	0.17919	3.12809	0.179664
3.6672	0.176358	3.22517	0.176294	3.20476	0.178221	3.11975	0.178683
3.65887	0.17549	3.21683	0.175421	3.19643	0.177257	3.11142	0.17771
3.65053	0.174616	3.2085	0.174545	3.1881	0.1763	3.10309	0.176745
3.6422	0.173739	3.20017	0.173666	3.17976	0.175352	3.09475	0.175791
3.63387	0.17286	3.19183	0.172787	3.17143	0.174413	3.08642	0.174847
3.62553	0.171982	3.1835	0.171907	3.1631	0.173484	3.07809	0.173912
3.6172	0.171104	3.17517	0.171038	3.15476	0.172567	3.06975	0.173003
3.60887	0.170228	3.16683	0.170173	3.14643	0.171661	3.06142	0.172119
3.60053	0.169355	3.1585	0.16931	3.1381	0.170765	3.05309	0.171255
3.5922	0.168487	3.15017	0.168458	3.12976	0.169899	3.04475	0.170417
3.58387	0.167625	3.14183	0.167595	3.12143	0.169063	3.03642	0.169584
3.57553	0.166769	3.1335	0.166737	3.1131	0.168252	3.02809	0.168759
3.5672	0.165921	3.12517	0.165883	3.10476	0.16745	3.01975	0.167949
3.55887	0.165082	3.11683	0.165037	3.09643	0.166654	3.01142	0.167158
3.55053	0.164252	3.1085	0.164202	3.0881	0.165871	3.00309	0.166387
3.5422	0.163433	3.10017	0.163377	3.07976	0.165104	2.99475	0.165637
3.53387	0.162625	3.09183	0.162565	3.07143	0.164357	2.98642	0.164909
3.52553	0.161829	3.0835	0.161765	3.0631	0.163633	2.97809	0.1642
3.5172	0.161046	3.07517	0.16098	3.05476	0.162928	2.96975	0.163518
3.50887	0.160277	3.06683	0.160208	3.04643	0.162247	2.96142	0.162867
3.50053	0.159522	3.0585	0.159451	3.0381	0.161594	2.95309	0.162252
3.4922	0.158782	3.05017	0.15871	3.02976	0.16096	2.94475	0.161668
3.48387	0.158058	3.04183	0.157986	3.02143	0.160356	2.93642	0.161117
3.47553	0.157351	3.0335	0.157278	3.0131	0.159787	2.92809	0.16059
3.4672	0.15666	3.02517	0.156588	3.00476	0.159251	2.91975	0.160081
3.45887	0.155987	3.01683	0.155917	2.99643	0.158746	2.91142	0.159596
3.45053	0.155333	3.0085	0.155264	2.9881	0.15826	2.90309	0.159143
3.4422	0.154697	3.00017	0.154632	2.97976	0.157794	2.89475	0.158717
3.43387	0.15408	2.99183	0.154021	2.97143	0.157359	2.88642	0.158323
3.42553	0.153482	2.9835	0.153426	2.9631	0.156951	2.87809	0.157961
3.4172	0.152903	2.97517	0.152857	2.95476	0.156572	2.86975	0.157632
3.40887	0.152358	2.96683	0.152308	2.94643	0.156225	2.86142	0.157337
3.40053	0.151836	2.9585	0.151781	2.9381	0.155909	2.85309	0.157076
3.3922	0.151331	2.95017	0.151276	2.92976	0.155627	2.84475	0.156851
3.38387	0.150845	2.94183	0.150794	2.92143	0.155378	2.83642	0.156662
3.37553	0.150382	2.9335	0.150336	2.9131	0.155164	2.82809	0.156509
3.3672	0.14995	2.92517	0.149901	2.90476	0.154984	2.81975	0.156394
3.35887	0.149541	2.91683	0.149491	2.89643	0.15484	2.81142	0.156316
3.35053	0.149153	2.9085	0.149104	2.8881	0.154732	2.80309	0.156277
3.3422	0.148789	2.90017	0.148744	2.87976	0.15466	2.79475	0.156278
3.33387	0.148454	2.89183	0.14841	2.87143	0.154626	2.78642	0.156319
3.32553	0.148147	2.8835	0.148102	2.8631	0.15463	2.77809	0.156401
3.3172	0.147865	2.87517	0.147822	2.85476	0.154673	2.76975	0.156525
3.30887	0.14761	2.86683	0.147569	2.84643	0.154755	2.76142	0.156691
3.30053	0.147384	2.8585	0.147344	2.8381	0.154878	2.75309	0.1569
3.2922	0.147187	2.85017	0.147148	2.82976	0.155041	2.74475	0.157152
3.28387	0.147019	2.84183	0.14698	2.82143	0.155247	2.73642	0.157447
3.27553	0.14688	2.8335	0.146843	2.8131	0.155494	2.72809	0.157786
3.2672	0.146771	2.82517	0.146736	2.80476	0.155784	2.71975	0.158169
3.25887	0.146694	2.81683	0.146659	2.79643	0.156117	2.71142	0.158598
3.25053	0.146648	2.8085	0.146615	2.7881	0.156492	2.70309	0.159071
3.2422	0.146631	2.80017	0.146602	2.77976	0.156912	2.69475	0.15959
3.23387	0.146649	2.79183	0.146621	2.77143	0.157374	2.68642	0.160154
3.22553	0.146697	2.7835	0.146673	2.7631	0.157882	2.67809	0.160765
3.2172	0.146779	2.77517	0.146758	2.75476	0.158433	2.66975	0.161423
3.20887	0.146894	2.76683	0.146878	2.74643	0.159029	2.66142	0.162126
3.20053	0.14704	2.7585	0.147033	2.7381	0.159672	2.65309	0.162879
3.1922	0.147211	2.75017	0.14722	2.72976	0.160357	2.64475	0.163676
3.18387	0.147417	2.74183	0.147446	2.72143	0.161089	2.63642	0.16452
3.17553	0.14767	2.7335	0.147704	2.7131	0.161867	2.62809	0.165411
3.1672	0.147966	2.72517	0.148001	2.70476	0.162689	2.61975	0.166348
3.15887	0.148303	2.71683	0.148334	2.69643	0.163556	2.61142	0.167331
3.15053	0.14868	2.7085	0.148704	2.6881	0.164468	2.60309	0.168358
3.1422	0.149095	2.70017	0.149111	2.67976	0.165425	2.59475	0.16943
3.13387	0.149543	2.69183	0.149556	2.67143	0.166424	2.58642	0.170545
3.12553	0.150025	2.6835	0.15004	2.6631	0.167467	2.57809	0.171702
3.1172	0.15054	2.67517	0.15056	2.65476	0.168552	2.56975	0.1729
3.10887	0.151093	2.66683	0.151121	2.64643	0.169677	2.56142	0.174137
3.10053	0.151683	2.6585	0.151718	2.6381	0.170842	2.55309	0.175411
3.0922	0.152312	2.65017	0.152356	2.62976	0.172046	2.54475	0.176721
3.08387	0.15298	2.64183	0.153032	2.62143	0.173286	2.53642	0.178064
3.07553	0.153686	2.6335	0.153747	2.6131	0.174562	2.52809	0.17944
3.0672	0.154432	2.62517	0.1545	2.60476	0.175871	2.51975	0.180843
3.05887	0.155216	2.61683	0.155291	2.59643	0.177209	2.51142	0.182271
3.05053	0.15604	2.6085	0.156121	2.5881	0.178576	2.50309	0.183722
3.0422	0.156901	2.60017	0.156987	2.57976	0.179968	2.49475	0.185192
3.03387	0.157799	2.59183	0.157892	2.57143	0.181383	2.48642	0.186678
3.02553	0.158735	2.5835	0.158832	2.5631	0.182817	2.47809	0.188176
3.0172	0.159708	2.57517	0.159808	2.55476	0.184268	2.46975	0.18968
3.00887	0.160716	2.56683	0.160819	2.54643	0.18573	2.46142	0.191189
3.00053	0.161759	2.5585	0.161865	2.5381	0.187205	2.45309	0.1927
2.9922	0.162836	2.55017	0.162943	2.52976	0.188681	2.44475	0.194201
2.98387	0.163944	2.54183	0.164052	2.52143	0.190156	2.43642	0.19569
2.97553	0.165083	2.5335	0.165192	2.5131	0.191629	2.42809	0.197167
2.9672	0.166252	2.52517	0.16636	2.50476	0.193094	2.41975	0.198621
2.95887	0.167447	2.51683	0.167554	2.49643	0.194545	2.41142	0.20005
2.95053	0.168666	2.5085	0.168774	2.4881	0.195977	2.40309	0.201447
2.9422	0.169909	2.50017	0.170016	2.47976	0.197384	2.39475	0.202805
2.93387	0.171173	2.49183	0.171278	2.47143	0.198765	2.38642	0.204122
2.92553	0.172453	2.4835	0.17256	2.4631	0.200114	2.37809	0.205393
2.9172	0.173749	2.47517	0.173855	2.45476	0.20142	2.36975	0.206608
2.90887	0.175057	2.46683	0.175164	2.44643	0.202683	2.36142	0.207763
2.90053	0.176378	2.4585	0.176481	2.4381	0.203895	2.35309	0.208853
2.8922	0.177701	2.45017	0.177806	2.42976	0.205052	2.34475	0.209874
2.88387	0.17903	2.44183	0.179134	2.42143	0.206151	2.33642	0.210822
2.87553	0.180358	2.4335	0.180461	2.4131	0.207183	2.32809	0.211689
2.8672	0.181682	2.42517	0.181783	2.40476	0.208144	2.31975	0.212471
2.85887	0.182998	2.41683	0.1831	2.39643	0.209033	2.31142	0.213168
2.85053	0.184306	2.4085	0.184404	2.3881	0.209843	2.30309	0.213772
2.8422	0.185596	2.40017	0.185694	2.37976	0.210569	2.29475	0.214281
2.83387	0.186867	2.39183	0.186962	2.37143	0.211206	2.28642	0.214691
2.82553	0.188113	2.3835	0.188207	2.3631	0.211753	2.27809	0.214999
2.8172	0.189333	2.37517	0.189424	2.35476	0.212206	2.26975	0.215205
2.80887	0.190522	2.36683	0.190608	2.34643	0.212566	2.26142	0.215308
2.80053	0.191673	2.3585	0.191756	2.3381	0.212824	2.25309	0.215303
2.7922	0.192784	2.35017	0.192862	2.32976	0.212982	2.24475	0.215192
2.78387	0.193848	2.34183	0.193927	2.32143	0.213039	2.23642	0.214976
2.77553	0.194865	2.3335	0.194935	2.3131	0.212992	2.22809	0.214652
2.7672	0.195833	2.32517	0.1959	2.30476	0.212844	2.21975	0.214223
2.75887	0.196737	2.31683	0.1968	2.29643	0.212591	2.21142	0.213691
2.75053	0.197581	2.3085	0.197639	2.2881	0.212235	2.20309	0.213056
2.7422	0.198363	2.30017	0.198415	2.27976	0.211779	2.19475	0.212322
2.73387	0.199074	2.29183	0.199122	2.27143	0.211223	2.18642	0.211492
2.72553	0.199717	2.2835	0.199757	2.2631	0.210568	2.17809	0.210567
2.7172	0.200282	2.27517	0.200316	2.25476	0.209818	2.16975	0.209553
2.70887	0.20077	2.26683	0.2008	2.24643	0.208974	2.16142	0.20845
2.70053	0.20118	2.2585	0.201201	2.2381	0.208043	2.15309	0.20727
2.6922	0.201509	2.25017	0.201524	2.22976	0.207021	2.14475	0.206006
2.68387	0.201751	2.24183	0.201759	2.22143	0.205922	2.13642	0.204676
2.67553	0.201906	2.2335	0.201909	2.2131	0.204742	2.12809	0.203275
2.6672	0.20198	2.22517	0.201973	2.20476	0.203489	2.11975	0.201812
2.65887	0.20196	2.21683	0.201951	2.19643	0.202167	2.11142	0.200292
2.65053	0.201859	2.2085	0.201839	2.1881	0.200781	2.10309	0.19872
2.6422	0.201665	2.20017	0.201639	2.17976	0.199335	2.09475	0.197101
2.63387	0.201385	2.19183	0.201352	2.17143	0.197834	2.08642	0.19544
2.62553	0.201018	2.1835	0.200979	2.1631	0.196286	2.07809	0.193746
2.6172	0.200565	2.17517	0.200519	2.15476	0.19469	2.06975	0.192018
2.60887	0.200028	2.16683	0.199975	2.14643	0.19306	2.06142	0.190267
2.60053	0.199406	2.1585	0.199348	2.1381	0.191393	2.05309	0.188493
2.5922	0.198707	2.15017	0.198641	2.12976	0.189698	2.04475	0.186705
2.58387	0.197926	2.14183	0.197855	2.12143	0.187979	2.03642	0.184906
2.57553	0.197073	2.1335	0.196994	2.1131	0.186241	2.02809	0.183101
2.5672	0.196144	2.12517	0.19606	2.10476	0.184489	2.01975	0.181293
2.55887	0.195147	2.11683	0.195057	2.09643	0.182726	2.01142	0.179488
2.55053	0.194081	2.1085	0.193988	2.0881	0.180958	2.00309	0.177689
2.5422	0.192954	2.10017	0.192857	2.07976	0.179189	1.99475	0.175899
2.53387	0.19177	2.09183	0.191667	2.07143	0.177422	1.98642	0.174122
2.52553	0.190528	2.0835	0.190422	2.0631	0.175661	1.97809	0.172362
2.5172	0.189237	2.07517	0.189126	2.05476	0.17391	1.96975	0.170621
2.50887	0.187898	2.06683	0.187784	2.04643	0.172172	1.96142	0.168902
2.50053	0.186517	2.0585	0.186398	2.0381	0.170449	1.95309	0.167207
2.4922	0.185096	2.05017	0.184975	2.02976	0.168746	1.94475	0.165538
2.48387	0.183642	2.04183	0.183517	2.02143	0.167064	1.93642	0.163898
2.47553	0.182152	2.0335	0.182029	2.0131	0.165405	1.92809	0.162289
2.4672	0.180642	2.02517	0.180515	2.00476	0.163772	1.91975	0.160711
2.45887	0.179109	2.01683	0.178979	1.99643	0.162166	1.91142	0.159166
2.45053	0.177554	2.0085	0.177424	1.9881	0.16059	1.90309	0.157655
2.4422	0.175986	2.00017	0.175856	1.97976	0.159045	1.89475	0.15618
2.43387	0.174408	1.99183	0.174276	1.97143	0.157531	1.88642	0.15474
2.42553	0.172822	1.9835	0.17269	1.9631	0.156051	1.87809	0.153337
2.4172	0.171233	1.97517	0.1711	1.95476	0.154605	1.86975	0.151971
2.40887	0.169642	1.96683	0.16951	1.94643	0.153193	1.86142	0.150643
2.40053	0.168053	1.9585	0.167923	1.9381	0.151817	1.85309	0.149352
2.3922	0.16647	1.95017	0.166341	1.92976	0.150477	1.84475	0.148098
2.38387	0.164897	1.94183	0.164768	1.92143	0.149173	1.83642	0.146882
2.37553	0.163334	1.9335	0.163206	1.9131	0.147905	1.82809	0.145704
2.3672	0.161784	1.92517	0.161658	1.90476	0.146674	1.81975	0.144562
2.35887	0.16025	1.91683	0.160126	1.89643	0.145479	1.81142	0.143457
2.35053	0.158734	1.9085	0.158611	1.8881	0.14432	1.80309	0.142388
2.3422	0.157238	1.90017	0.157117	1.87976	0.143197	1.79475	0.141355
2.33387	0.155762	1.89183	0.155644	1.87143	0.14211	1.78642	0.140357
2.32553	0.154312	1.8835	0.154194	1.8631	0.141057	1.77809	0.139393
2.3172	0.152882	1.87517	0.152769	1.85476	0.14004	1.76975	0.138464
2.30887	0.151481	1.86683	0.151369	1.84643	0.139056	1.76142	0.137568
2.30053	0.150107	1.8585	0.149997	1.8381	0.138107	1.75309	0.136704
2.2922	0.148759	1.85017	0.148652	1.82976	0.13719	1.74475	0.135872
2.28387	0.14744	1.84183	0.147336	1.82143	0.136305	1.73642	0.13507
2.27553	0.146151	1.8335	0.146049	1.8131	0.135452	1.72809	0.134299
2.2672	0.144892	1.82517	0.144792	1.80476	0.13463	1.71975	0.133558
2.25887	0.143662	1.81683	0.143566	1.79643	0.133838	1.71142	0.132844
2.25053	0.142464	1.8085	0.14237	1.7881	0.133076	1.70309	0.132159
2.2422	0.141295	1.80017	0.141205	1.77976	0.132342	1.69475	0.1315
2.23387	0.140159	1.79183	0.140071	1.77143	0.131636	1.68642	0.130868
2.22553	0.139053	1.7835	0.138968	1.7631	0.130957	1.67809	0.130261
2.2172	0.137977	1.77517	0.137895	1.75476	0.130304	1.66975	0.129678
2.20887	0.136933	1.76683	0.136854	1.74643	0.129677	1.66142	0.129119
2.20053	0.135919	1.7585	0.135843	1.7381	0.129074	1.65309	0.128583
2.1922	0.134936	1.75017	0.134863	1.72976	0.128496	1.64475	0.128068
2.18387	0.133983	1.74183	0.133912	1.72143	0.127941	1.63642	0.127575
2.17553	0.133059	1.7335	0.132991	1.7131	0.127408	1.62809	0.127103
2.1672	0.132165	1.72517	0.1321	1.70476	0.126896	1.61975	0.126651
2.15887	0.131299	1.71683	0.131237	1.69643	0.126406	1.61142	0.126217
2.15053	0.130461	1.7085	0.130402	1.6881	0.125936	1.60309	0.125802
2.1422	0.129652	1.70017	0.129596	1.67976	0.125485	1.59475	0.125405
2.13387	0.12887	1.69183	0.128816	1.67143	0.125053	1.58642	0.125025
2.12553	0.128114	1.6835	0.128063	1.6631	0.124639	1.57809	0.124661
2.1172	0.127384	1.67517	0.127336	1.65476	0.124243	1.56975	0.124313
2.10887	0.12668	1.66683	0.126635	1.64643	0.123863	1.56142	0.12398
2.10053	0.126001	1.6585	0.125958	1.6381	0.1235	1.55309	0.123661
2.0922	0.125346	1.65017	0.125305	1.62976	0.123152	1.54475	0.123357
2.08387	0.124715	1.64183	0.124676	1.62143	0.122819	1.53642	0.123066
2.07553	0.124106	1.6335	0.124068	1.6131	0.1225	1.52809	0.122788
2.0672	0.12352	1.62517	0.123483	1.60476	0.122196	1.51975	0.122522
2.05887	0.122956	1.61683	0.122919	1.59643	0.121904	1.51142	0.122268
2.05053	0.122412	1.6085	0.122376	1.5881	0.121625	1.50309	0.122024
2.0422	0.12189	1.60017	0.121854	1.57976	0.121359	1.49475	0.121791
2.03387	0.121387	1.59183	0.121351	1.57143	0.121104	1.48642	0.121568
2.02553	0.120903	1.5835	0.120867	1.5631	0.12086	1.47809	0.121354
2.0172	0.120437	1.57517	0.120402	1.55476	0.120627	1.46975	0.121149
2.00887	0.11999	1.56683	0.119955	1.54643	0.120404	1.46142	0.120953
2.00053	0.11956	1.5585	0.119526	1.5381	0.120191	1.45309	0.120767
1.9922	0.119147	1.55017	0.119114	1.52976	0.119987	1.44475	0.120588
1.98387	0.118751	1.54183	0.118717	1.52143	0.119792	1.43642	0.120418
1.97553	0.11837	1.5335	0.118336	1.5131	0.119604	1.42809	0.120256
1.9672	0.118004	1.52517	0.117972	1.50476	0.119424	1.41975	0.120101
1.95887	0.117653	1.51683	0.117621	1.49643	0.119252	1.41142	0.119954
1.95053	0.117316	1.5085	0.117285	1.4881	0.119088	1.40309	0.119813
1.9422	0.116993	1.50017	0.116962	1.47976	0.118932	1.39475	0.119679
1.93387	0.116682	1.49183	0.116652	1.47143	0.118782	1.38642	0.119551
1.92553	0.116385	1.4835	0.116356	1.4631	0.118639	1.37809	0.11943
1.9172	0.116099	1.47517	0.116071	1.45476	0.118503	1.36975	0.119314
1.90887	0.115825	1.46683	0.115797	1.44643	0.118373	1.36142	0.119203
1.90053	0.115563	1.4585	0.115535	1.4381	0.11825	1.35309	0.119097
1.8922	0.115311	1.45017	0.115284	1.42976	0.118132	1.34475	0.118997
1.88387	0.11507	1.44183	0.115042	1.42143	0.118019	1.33642	0.118901
1.87553	0.114839	1.4335	0.114812	1.4131	0.117912	1.32809	0.11881
1.8672	0.114617	1.42517	0.114591	1.40476	0.11781	1.31975	0.118723
1.85887	0.114405	1.41683	0.114378	1.39643	0.117712	1.31142	0.118639
1.85053	0.114202	1.4085	0.114176	1.3881	0.11762	1.30309	0.118561
1.8422	0.114007	1.40017	0.113982	1.37976	0.117531	1.29475	0.118486
1.83387	0.11382	1.39183	0.113795	1.37143	0.117446	1.28642	0.118414
1.82553	0.113641	1.3835	0.113616	1.3631	0.117366	1.27809	0.118346
1.8172	0.11347	1.37517	0.113445	1.35476	0.117289	1.26975	0.11828
1.80887	0.113307	1.36683	0.113281	1.34643	0.117216	1.26142	0.118219
1.80053	0.11315	1.3585	0.113125	1.3381	0.117146	1.25309	0.11816
1.7922	0.113	1.35017	0.112975	1.32976	0.11708	1.24475	0.118103
1.78387	0.112856	1.34183	0.112826	1.32143	0.117016	1.23642	0.118049
1.77553	0.112719	1.3335	0.112695	1.3131	0.116957	1.22809	0.117999
1.7672	0.112587	1.32517	0.112564	1.30476	0.116899	1.21975	0.11795
1.75887	0.112461	1.31683	0.112434	1.29643	0.116845	1.21142	0.117904
1.75053	0.112341	1.3085	0.112314	1.2881	0.116792	1.20309	0.11786
1.7422	0.112226	1.30017	0.112198	1.27976	0.116743	1.19475	0.117817
1.73387	0.112115	1.29183	0.112087	1.27143	0.116695	1.18642	0.117777
1.72553	0.11201	1.2835	0.111981	1.2631	0.11665	1.17809	0.117739
1.7172	0.111909	1.27517	0.11188	1.25476	0.116607	1.16975	0.117702
1.70887	0.111813	1.26683	0.111782	1.24643	0.116566	1.16142	0.117667
1.70053	0.111721	1.2585	0.111689	1.2381	0.116528	1.15309	0.117632
1.6922	0.111633	1.25017	0.111599	1.22976	0.11649	1.14475	0.117599
1.68387	0.111549	1.24183	0.111512	1.22143	0.116455	1.13642	0.117567
1.67553	0.111468	1.2335	0.11143	1.2131	0.116421	1.12809	0.117536
1.6672	0.111391	1.22517	0.11135	1.20476	0.116388	1.11975	0.117505
1.65887	0.111318	1.21683	0.111273	1.19643	0.116357	1.11142	0.117475
1.65053	0.111247	1.2085	0.111198	1.1881	0.116327	1.10309	0.117444
1.6422	0.111178	1.20017	0.111125	1.17976	0.116298	1.09475	0.117414
1.63387	0.111113	1.19183	0.111058	1.17143	0.116271	1.08642	0.117393
1.62553	0.11105	1.1835	0.110991	1.1631	0.116242	1.07809	0.11737
1.6172	0.11099	1.17517	0.11093	1.15476	0.116215	1.06975	0.117362
1.60887	0.110933	1.16683	0.110875	1.14643	0.116189	1.06142	0.117368
1.60053	0.110878	1.1585	0.110831	1.1381	0.116163	1.05309	0.117392
1.5922	0.110826	1.15017	0.110803	1.12976	0.116137	1.04475	0.117423
1.58387	0.110776	1.14183	0.110778	1.12143	0.116112	1.03642	0.11747
1.57553	0.110729	1.1335	0.110773	1.1131	0.116088	1.02809	0.117507
1.5672	0.110684	1.12517	0.110768	1.10476	0.116074	1.01975	0.117503
1.55887	0.11064	1.11683	0.110762	1.09643	0.11607	1.01142	0.117413
1.55053	0.1106	1.1085	0.110736	1.0881	0.116074	1.00309	0.117259
1.5422	0.110561	1.10017	0.110657	1.07976	0.116094	0.994754	0.117138
1.53387	0.110524	1.09183	0.110521	1.07143	0.116125	0.98642	0.117108
1.52553	0.110488	1.0835	0.11039	1.0631	0.116164	0.978087	0.117124
1.5172	0.110455	1.07517	0.110318	1.05476	0.116201	0.969754	0.117143
1.50887	0.110423	1.06683	0.11029	1.04643	0.116218	0.96142	0.117155
1.50053	0.110392	1.0585	0.110281	1.0381	0.116181	0.953087	0.117159
1.4922	0.110363	1.05017	0.110269	1.02976	0.116071	0.944754	0.11716
1.48387	0.110336	1.04183	0.110255	1.02143	0.115928	0.93642	0.117159
1.47553	0.11031	1.0335	0.110236	1.0131	0.115848	0.928087	0.117157
1.4672	0.110285	1.02517	0.110217	1.00476	0.115841	0.919754	0.117155
1.45887	0.110261	1.01683	0.110198	0.99643	0.11586	0.91142	0.117153
1.45053	0.110239	1.0085	0.110179	0.988096	0.115878	0.903087	0.11715
1.4422	0.110217	1.00017	0.11016	0.979763	0.115888	0.894754	0.117148
1.43387	0.110197	0.991832	0.110142	0.97143	0.115894	0.88642	0.117145
1.42553	0.110178	0.983499	0.110124	0.963096	0.115896	0.878087	0.117143
1.4172	0.110159	0.975166	0.110107	0.954763	0.115897	0.869754	0.11714
1.40887	0.110142	0.966832	0.11009	0.94643	0.115897	0.86142	0.117138
1.40053	0.110126	0.958499	0.110075	0.938096	0.115895	0.853087	0.117136
1.3922	0.11011	0.950166	0.110059	0.929763	0.115894	0.844754	0.117134
1.38387	0.110095	0.941832	0.110045	0.92143	0.115893	0.83642	0.117132
1.37553	0.110081	0.933499	0.110031	0.913096	0.115892	0.828087	0.11713
1.3672	0.110068	0.925166	0.110017	0.904763	0.115891	0.819754	0.117128
1.35887	0.110055	0.916832	0.110005	0.89643	0.115889	0.81142	0.117126
1.35053	0.110043	0.908499	0.109992	0.888096	0.115888	0.803087	0.117124
1.3422	0.110032	0.900166	0.10998	0.879763	0.115887	0.794754	0.117122
1.33387	0.110021	0.891832	0.109968	0.87143	0.115886	0.78642	0.117119
1.32553	0.110011	0.883499	0.109957	0.863096	0.115885	0.778087	0.117114
1.3172	0.110002	0.875166	0.109946	0.854763	0.115884	0.769754	0.11711
1.30887	0.109993	0.866832	0.109934	0.84643	0.115882	0.76142	0.117117
1.30053	0.109985	0.858499	0.109923	0.838096	0.115881	0.753087	0.117128
1.2922	0.109977	0.850166	0.10991	0.829763	0.11588	0.744754	0.117144
1.28387	0.109969	0.841832	0.109902	0.82143	0.115878	0.73642	0.117161
1.27553	0.109962	0.833499	0.109902	0.813096	0.115875	0.728087	0.117178
1.2672	0.109956	0.825166	0.109905	0.804763	0.115872	0.719754	0.117195
1.25887	0.109949	0.816832	0.109911	0.79643	0.115867	0.71142	0.117212
1.25053	0.109943	0.808499	0.109917	0.788096	0.115871	0.703087	0.117226
1.2422	0.109937	0.800166	0.109925	0.779763	0.115882	0.694754	0.117233
1.23387	0.109932	0.791832	0.109932	0.77143	0.115896	0.68642	0.117217
1.22553	0.109927	0.783499	0.10994	0.763096	0.115912	0.678087	0.117187
1.2172	0.109921	0.775166	0.109946	0.754763	0.115929	0.669754	0.117161
1.20887	0.109916	0.766832	0.109947	0.74643	0.115946	0.66142	0.117145
1.20053	0.109911	0.758499	0.109931	0.738096	0.115963	0.653087	0.117134
1.1922	0.109905	0.750166	0.109902	0.729763	0.115979	0.644754	0.117128
1.18387	0.109901	0.741832	0.109875	0.72143	0.115994	0.63642	0.117124
1.17553	0.109895	0.733499	0.109858	0.713096	0.116001	0.628087	0.117123
1.1672	0.109891	0.725166	0.109843	0.704763	0.115987	0.619754	0.117122
1.15887	0.109887	0.716832	0.109832	0.69643	0.115958	0.61142	0.117123
1.15053	0.109888	0.708499	0.109824	0.688096	0.115933	0.603087	0.117125
1.1422	0.109897	0.700166	0.109818	0.679763	0.115917	0.594754	0.117127
1.13387	0.109912	0.691832	0.109813	0.67143	0.115907	0.58642	0.11713
1.12553	0.109939	0.683499	0.109808	0.663096	0.1159	0.578087	0.117133
1.1172	0.109979	0.675166	0.109805	0.654763	0.115897	0.569754	0.117136
1.10887	0.110018	0.666832	0.109803	0.64643	0.115895	0.56142	0.117139
1.10053	0.110037	0.658499	0.109802	0.638096	0.115895	0.553087	0.117145
1.0922	0.109995	0.650166	0.109801	0.629763	0.115896	0.544754	0.117148
1.08387	0.109904	0.641832	0.1098	0.62143	0.115897	0.53642	0.117152
1.07553	0.109828	0.633499	0.1098	0.613096	0.115899	0.528087	0.117156
1.0672	0.109807	0.625166	0.1098	0.604763	0.115902	0.519754	0.117161
1.05887	0.109821	0.616832	0.1098	0.59643	0.115906	0.51142	0.117166
1.05053	0.109841	0.608499	0.1098	0.588096	0.11591	0.503087	0.117171
1.0422	0.109856	0.600166	0.109801	0.579763	0.115915	0.494754	0.117177
1.03387	0.109867	0.591832	0.109801	0.57143	0.115918	0.48642	0.117183
1.02553	0.109874	0.583499	0.109803	0.563096	0.115924	0.478087	0.117189
1.0172	0.109881	0.575166	0.109805	0.554763	0.115928	0.469754	0.117196
1.00887	0.109887	0.566832	0.109806	0.54643	0.115932	0.46142	0.117203
1.00053	0.109892	0.558499	0.109807	0.538096	0.115937	0.453087	0.117211
0.992199	0.109896	0.550166	0.109809	0.529763	0.115942	0.444754	0.117219
0.983865	0.109901	0.541832	0.109811	0.52143	0.115948	0.43642	0.117228
0.975532	0.109905	0.533499	0.109814	0.513096	0.115954	0.428087	0.117237
0.967199	0.109909	0.525166	0.109817	0.504763	0.11596	0.419754	0.117247
0.958865	0.109913	0.516832	0.10982	0.49643	0.115966	0.41142	0.117259
0.950532	0.109917	0.508499	0.109823	0.488096	0.115973	0.403087	0.117269
0.942199	0.109921	0.500166	0.109827	0.479763	0.11598	0.394754	0.117279
0.933865	0.109926	0.491832	0.109831	0.47143	0.115988	0.38642	0.117291
0.925532	0.10993	0.483499	0.109836	0.463096	0.115996	0.378087	0.117305
0.917199	0.109934	0.475166	0.109841	0.454763	0.116005	0.369754	0.117318
0.908865	0.109938	0.466832	0.109846	0.44643	0.116014	0.36142	0.117331
0.900532	0.109942	0.458499	0.109852	0.438096	0.116024	0.353087	0.117345
0.892199	0.109946	0.450166	0.109858	0.429763	0.116034	0.344754	0.11736
0.883865	0.10995	0.441832	0.109865	0.42143	0.116046	0.33642	0.117375
0.875532	0.109954	0.433499	0.10987	0.413096	0.116056	0.328087	0.11739
0.867199	0.109958	0.425166	0.109878	0.404763	0.116067	0.319754	0.117406
0.858865	0.109962	0.416832	0.109885	0.39643	0.11608	0.31142	0.117422
0.850532	0.109965	0.408499	0.109893	0.388096	0.116093	0.303087	0.117439
0.842199	0.109968	0.400166	0.109901	0.379763	0.116107	0.294754	0.117456
0.833865	0.10997	0.391832	0.109909	0.37143	0.11612	0.28642	0.117474
0.825532	0.109973	0.383499	0.109917	0.363096	0.116135	0.278087	0.117492
0.817199	0.109982	0.375166	0.109926	0.354763	0.116149	0.269754	0.117511
0.808865	0.109996	0.366832	0.109935	0.34643	0.116165	0.26142	0.11753
0.800532	0.110013	0.358499	0.109943	0.338096	0.11618	0.253087	0.11755
0.792199	0.110031	0.350166	0.109953	0.329763	0.116196	0.244754	0.11757
0.783865	0.110049	0.341832	0.109962	0.32143	0.116213	0.23642	0.11759
0.775532	0.110065	0.333499	0.109972	0.313096	0.11623	0.228087	0.117611
0.767199	0.110078	0.325166	0.109982	0.304763	0.116247	0.219754	0.117633
0.758865	0.110082	0.316832	0.109993	0.29643	0.116265	0.21142	0.117655
0.750532	0.110068	0.308499	0.110003	0.288096	0.116283	0.203087	0.117677
0.742199	0.110051	0.300166	0.110014	0.279763	0.116302	0.194754	0.117699
0.733865	0.110039	0.291832	0.110025	0.27143	0.116322	0.18642	0.117723
0.725532	0.110035	0.283499	0.110036	0.263096	0.116342	0.178087	0.117746
0.717199	0.110033	0.275166	0.110047	0.254763	0.116362	0.169754	0.117769
0.708865	0.110033	0.266832	0.110059	0.24643	0.116383	0.16142	0.117793
0.700532	0.110036	0.258499	0.110071	0.238096	0.116404	0.153087	0.117817
0.692199	0.11004	0.250166	0.110083	0.229763	0.116426	0.144754	0.117841
0.683865	0.110044	0.241832	0.110095	0.22143	0.116448	0.13642	0.117865
0.675532	0.110049	0.233499	0.110108	0.213096	0.11647	0.128087	0.11789
0.667199	0.110055	0.225166	0.11012	0.204763	0.116493	0.119754	0.117914
0.658865	0.11006	0.216832	0.110133	0.19643	0.116517	0.11142	0.117939
0.650532	0.110068	0.208499	0.110146	0.188096	0.11654	0.103087	0.117963
0.642199	0.110074	0.200166	0.110159	0.179763	0.116564	0.0947537	0.117988
0.633865	0.11008	0.191832	0.110172	0.17143	0.116589	0.0864204	0.118012
0.625532	0.110087	0.183499	0.110185	0.163096	0.116613	0.0780871	0.118036
0.617199	0.110094	0.175166	0.110199	0.154763	0.116638	0.0697537	0.11806
0.608865	0.110101	0.166832	0.110212	0.14643	0.116663	0.0614204	0.118083
0.600532	0.110108	0.158499	0.110225	0.138096	0.116689	0.0530871	0.118105
0.592199	0.110116	0.150166	0.110239	0.129763	0.116714	0.0447537	0.118127
0.583865	0.110123	0.141832	0.110252	0.12143	0.11674	0.0364204	0.118147
0.575532	0.110131	0.133499	0.110266	0.113096	0.116766	0.0280871	0.118166
0.567199	0.11014	0.125166	0.110279	0.104763	0.116791	0.0197537	0.118183
0.558865	0.110148	0.116832	0.110292	0.0964295	0.116817	0.0114204	0.118197
0.550532	0.110157	0.108499	0.110305	0.0880962	0.116843	0.00308707	0.118205
0.542199	0.110166	0.100166	0.110318	0.0797629	0.116868
0.533865	0.110176	0.0918324	0.110331	0.0714295	0.116893
0.525532	0.110186	0.083499	0.110343	0.0630962	0.116918
0.517199	0.110196	0.0751657	0.110355	0.0547629	0.116943
0.508865	0.110206	0.0668324	0.110367	0.0464295	0.116966
0.500532	0.110217	0.058499	0.110378	0.0380962	0.116989
0.492199	0.110229	0.0501657	0.110389	0.0297629	0.117011
0.483865	0.110241	0.0418324	0.110399	0.0214295	0.11703
0.475532	0.110254	0.033499	0.110408	0.0130962	0.117048
0.467199	0.110267	0.0251657	0.110415	0.00476286	0.11706
0.458865	0.110281	0.0168324	0.110421
0.450532	0.110295	0.00849904	0.110425
0.442199	0.11031	0.000165708	0.110425
0.433865	0.110326
0.425532	0.110341
0.417199	0.110358
0.408865	0.110375
0.400532	0.110392
0.392199	0.11041
0.383865	0.110429
0.375532	0.110449
0.367199	0.110469
0.358865	0.11049
0.350532	0.11051
0.342199	0.110532
0.333865	0.110555
0.325532	0.110578
0.317199	0.110602
0.308865	0.110626
0.300532	0.110651
0.292199	0.110677
0.283865	0.110704
0.275532	0.110731
0.267199	0.110758
0.258865	0.110787
0.250532	0.110816
0.242199	0.110846
0.233865	0.110877
0.225532	0.110908
0.217199	0.11094
0.208865	0.110973
0.200532	0.111006
0.192199	0.11104
0.183865	0.111075
0.175532	0.111111
0.167199	0.111147
0.158865	0.111183
0.150532	0.111221
0.142199	0.111258
0.133865	0.111297
0.125532	0.111336
0.117199	0.111376
0.108865	0.111416
0.100532	0.111457
0.0921986	0.111498
0.0838652	0.11154
0.0755319	0.111582
0.0671986	0.111624
0.0588652	0.111667
0.0505319	0.11171
0.0421986	0.111753
0.0338652	0.111796
0.0255319	0.111838
0.0171986	0.11188
0.00886525	0.11192
0.000531914	0.11194
