# Supplementary material for: The importance of degradation mode analysis in parameterising lifetime prediction models of lithium-ion battery degradation
Source: Nat Commun. 2025 Mar 21;16:2776. doi: 10.1038/s41467-025-57968-3 (PMC11926349; doi:10.1038/s41467-025-57968-3)
Supplement: Supplementary file 3 — Source Data [file 41467_2025_57968_MOESM3_ESM.zip › Source_Data/Fig.6.xlsx]

## Sheet: fig(a)
Charge_Throughput_Exp_Sample_1	SOH_Exp_Sample_1	Charge_Throughput_Exp_Sample_2	SOH_Exp_Sample_2	Charge_Throughput_Exp_Avg	SOH_Exp_Avg	Charge_Throughput_SEI only	SOH_SEI only	Charge_Throughput_SEI + Dry out	SOH_SEI + Dry out	Charge_Throughput_5 coupled	SOH_5 coupled
0	100	0	100	0	100	0.038666	100.051	0.0386472	100.056	0.0385182	100.013
0.759853	97.7789	0.749426	97.2915	0.749426	97.5504	0.827812	98.3412	0.82791	98.5497	0.828037	98.217
1.52039	94.0405	1.49908	93.6947	1.49908	93.92	1.61627	97.1084	1.61663	97.3533	1.61686	96.6141
2.28084	91.5452	2.24857	91.0237	2.24857	91.3374	2.40415	96.0616	2.40486	96.2823	2.40507	95.1599
3.04118	89.8022	2.99772	89.0648	2.99772	89.4834	3.19151	95.1361	3.19264	95.2971	3.19272	93.8182
3.80159	87.3907	3.74683	87.5512	3.74683	87.5578	3.97842	94.2962	3.98002	94.3848	3.97983	92.5656
4.5617	87.3948	4.49509	84.3634	4.49509	85.8789	4.7649	93.5222	4.76702	93.5318	4.76643	91.3858
5.32204	85.9531	5.24529	82.1894	5.24529	84.144	5.55097	92.7981	5.55364	92.7218	5.55257	90.2674
6.08116	83.7632	5.97378	73.9416	5.97378	79.0073	6.33668	92.1155	6.33992	91.9561	6.33824	89.2014
6.84012	77.9126	6.17933	71.2367	6.17933	77.1216	7.12204	91.4685	7.12587	91.2258	7.12347	88.1809
7.51607	75.7535	6.36658	77.3828	6.36658	79.4729	7.9071	90.8521	7.9115	90.5237	7.90827	87.2006
						8.69185	90.2622	8.69683	89.8517	8.69267	86.256
						9.47634	89.6972	9.48187	89.2016	9.47667	85.3435

## Sheet: fig(b)
Charge_Throughput_Exp_Sample_1	SOH_Exp_Sample_1	Charge_Throughput_Exp_Sample_2	SOH_Exp_Sample_2	Charge_Throughput_Exp_Avg	SOH_Exp_Avg	Charge_Throughput_SEI only	SOH_SEI only	Charge_Throughput_SEI + Dry out	SOH_SEI + Dry out	Charge_Throughput_5 coupled	SOH_5 coupled
0	100	0	100	0	100	0.038666	100.051	0.0386472	100.056	0.0385182	100.013
0.758004	98.2604	0.757537	98.5113	0.758004	98.3852	0.828361	98.4726	0.828462	98.6848	0.828103	98.3833
1.51662	95.0082	1.51583	96.5058	1.51662	95.756	1.6175	97.2726	1.61782	97.5293	1.61709	96.9122
2.27514	92.8327	2.27391	94.6165	2.27514	93.7231	2.40614	96.2503	2.40673	96.4908	2.40553	95.5801
3.03348	91.3147	3.03185	92.7879	3.03348	92.0497	3.19436	95.3434	3.19526	95.5393	3.19348	94.354
3.79188	89.8797	3.78974	91.3063	3.79188	90.589	3.98218	94.5192	3.98343	94.6558	3.98097	93.2123
4.55005	89.7128	4.54738	88.4896	4.55005	89.1017	4.76963	93.7582	4.77128	93.8274	4.76802	92.1401
5.30942	88.6864	5.30644	88.7786	5.30942	88.7265	5.55673	93.0474	5.5588	93.0447	5.55465	91.1265
6.06705	86.841	6.064	85.7548	6.06705	86.2973	6.3435	92.378	6.34601	92.3007	6.34089	90.1629
6.8246	85.2485	6.8208	85.4349	6.8246	85.3369	7.12996	91.7433	7.13293	91.5902	7.12675	89.243
7.58203	82.6373	7.57743	83.5358	7.58203	83.0928	7.91613	91.1384	7.91957	90.909	7.91224	88.3615
		8.33412	85.5786			8.70203	90.5595	8.70594	90.2536	8.69737	87.5142
						9.48769	90.0034	9.49206	89.6212	9.48216	86.6976

## Sheet: fig(c)
Charge_Throughput_Exp_Sample_1	SOH_Exp_Sample_1	Charge_Throughput_Exp_Sample_2	SOH_Exp_Sample_2	Charge_Throughput_Exp_Avg	SOH_Exp_Avg	Charge_Throughput_SEI only	SOH_SEI only	Charge_Throughput_SEI + Dry out	SOH_SEI + Dry out	Charge_Throughput_5 coupled	SOH_5 coupled
0	100	0	100	0	100	0.038666	100.051	0.0386472	100.056	0.0385182	100.013
0.760012	98.7026	0.754806	98.4339	0.754806	98.5727	0.828297	98.2442	0.82841	98.4699	0.827861	98.2548
1.52146	96.4104	1.51063	96.484	1.51063	96.4635	1.61737	96.9069	1.61768	97.1597	1.61659	96.7058
2.28283	94.4715	2.26635	94.6973	2.26635	94.6054	2.40593	95.7809	2.4065	95.9979	2.40477	95.3171
3.04409	92.7477	3.02198	93.0778	3.02198	92.9378	3.19404	94.7885	3.19492	94.9434	3.19247	94.0491
3.80544	90.8689	3.77748	91.754	3.77748	91.3459	3.98172	93.8902	3.98298	93.9712	3.9797	92.876
4.56662	87.6411	4.53278	89.6086	4.53278	88.6966	4.76899	93.0629	4.77068	93.0646	4.76649	91.7805
5.32932	88.8055	5.28912	89.8636	5.28912	89.3038	5.55588	92.2915	5.55804	92.2119	5.55287	90.7499
6.09029	84.5812	6.04452	88.5889	6.04452	86.7121	6.34241	91.5655	6.34507	91.4045	6.33887	89.7746
6.85051	83.9055	6.79898	88.1913	6.79898	86.0713	7.12862	90.8772	7.1318	90.6357	7.12449	88.8473
7.61059	82.6056	7.55325	87.2247	7.55325	84.9642	7.91453	90.2209	7.91825	89.9004	7.90976	87.9622
8.37117	85.3456	8.30794	87.929	8.30794	86.5234	8.70016	89.5922	8.70441	89.1945	8.69467	87.1144
						9.48551	88.9877	9.4903	88.5148	9.47926	86.3

## Sheet: fig(d)
Charge_Throughput_Exp_Sample_1	Resistance_Exp_Sample_1	Charge_Throughput_Exp_Sample_2	Resistance_Exp_Sample_2	Charge_Throughput_Exp_Avg	Resistance_Exp_Avg	Charge_Throughput_SEI only	Resistance_SEI only	Charge_Throughput_SEI + Dry out	Resistance_SEI + Dry out	Charge_Throughput_5 coupled	Resistance_5 coupled
0	25.6138	0	26.1147	0	25.8642	0.038666	26.2347	0.0386472	26.7575	0.0385182	26.4592
0.759853	27.3818	0.749426	27.8177	0.749426	27.5873	0.827812	26.7711	0.82791	27.215	0.828037	26.8842
1.52039	28.5641	1.49908	28.8202	1.49908	28.6752	1.61627	27.1955	1.61663	27.6249	1.61686	27.2815
2.28084	29.0377	2.24857	30.4494	2.24857	29.7332	2.40415	27.5634	2.40486	28.0038	2.40507	27.6539
3.04118	31.5739	2.99772	38.4119	2.99772	34.9033	3.19151	27.8956	3.19264	28.3615	3.19272	28.0093
3.80159	37.6285	3.74683	39.925	3.74683	36.3516	3.97842	28.2029	3.98002	28.7032	3.97983	28.3526
4.5617		4.49509		4.49509		4.7649	28.4916	4.76702	29.0323	4.76643	28.6868
5.32204		5.24529		5.24529		5.55097	28.766	5.55364	29.3518	5.55257	29.0146
6.08116		5.97378		5.97378		6.33668	29.0292	6.33992	29.6635	6.33824	29.3375
6.84012		6.17933		6.17933		7.12204	29.2834	7.12587	29.9687	7.12347	29.6574
7.51607		6.36658		6.36658		7.9071	29.5303	7.9115	30.2685	7.90827	29.9753
						8.69185	29.7712	8.69683	30.5643	8.69267	30.2925
						9.47634	30.0065	9.48187	30.8566	9.47667	30.6095

## Sheet: fig(e)
Charge_Throughput_Exp_Sample_1	Resistance_Exp_Sample_1	Charge_Throughput_Exp_Sample_2	Resistance_Exp_Sample_2	Charge_Throughput_Exp_Avg	Resistance_Exp_Avg	Charge_Throughput_SEI only	Resistance_SEI only	Charge_Throughput_SEI + Dry out	Resistance_SEI + Dry out	Charge_Throughput_5 coupled	Resistance_5 coupled
0	27.1082	0	25.5791	0	26.3436	0.038666	26.2347	0.0386472	26.7575	0.0385182	26.4592
0.758004	28.6071	0.757537	26.5141	0.758004	27.5602	0.828361	26.7438	0.828462	27.1905	0.828103	26.8485
1.51662	29.3913	1.51583	28.8964	1.51662	29.1434	1.6175	27.1497	1.61782	27.5797	1.61709	27.2151
2.27514	29.883	2.27391	28.4393	2.27514	29.1607	2.40614	27.5021	2.40673	27.9399	2.40553	27.5581
3.03348	31.5186	3.03185	29.1319	3.03348	30.3236	3.19436	27.8205	3.19526	28.2793	3.19348	27.8845
3.79188	44.4366	3.78974	30.2477	3.79188	37.3225	3.98218	28.1151	3.98343	28.6032	3.98097	28.1983
4.55005		4.54738		4.55005		4.76963	28.3919	4.77128	28.915	4.76802	28.5026
5.30942		5.30644		5.30942		5.55673	28.6549	5.5588	29.2172	5.55465	28.7995
6.06705		6.064		6.06705		6.3435	28.907	6.34601	29.5116	6.34089	29.0906
6.8246		6.8208		6.8246		7.12996	29.1502	7.13293	29.7996	7.12675	29.3772
7.58203		7.57743		7.58203		7.91613	29.3862	7.91957	30.0825	7.91224	29.6605
		8.33412				8.70203	29.6161	8.70594	30.3611	8.69737	29.9414
						9.48769	29.8409	9.49206	30.6362	9.48216	30.2206

## Sheet: fig(f)
Charge_Throughput_Exp_Sample_1	Resistance_Exp_Sample_1	Charge_Throughput_Exp_Sample_2	Resistance_Exp_Sample_2	Charge_Throughput_Exp_Avg	Resistance_Exp_Avg	Charge_Throughput_SEI only	Resistance_SEI only	Charge_Throughput_SEI + Dry out	Resistance_SEI + Dry out	Charge_Throughput_5 coupled	Resistance_5 coupled
0	26.8175	0	26.9613	0	26.8894	0.038666	26.2347	0.0386472	26.7575	0.0385182	26.4592
0.760012	28.0647	0.754806	27.6275	0.754806	27.8416	0.828297	26.814	0.82841	27.2558	0.827861	26.8787
1.52146	29.3188	1.51063	31.5442	1.51063	30.4224	1.61737	27.2653	1.61768	27.6969	1.61659	27.2708
2.28283	29.7729	2.26635	28.3356	2.26635	29.0492	2.40593	27.6535	2.4065	28.1015	2.40477	27.6354
3.04409	31.331	3.02198	28.6367	3.02198	29.9604	3.19404	28.0027	3.19492	28.4808	3.19247	27.9804
3.80544	33.0081	3.77748	29.1858	3.77748	31.0653	3.98172	28.325	3.98298	28.8413	3.9797	28.311
4.56662		4.53278		4.53278		4.76899	28.6275	4.77068	29.1875	4.76649	28.6303
5.32932		5.28912		5.28912		5.55588	28.915	5.55804	29.5224	5.55287	28.9409
6.09029		6.04452		6.04452		6.34241	29.191	6.34507	29.8483	6.33887	29.2445
6.85051		6.79898		6.79898		7.12862	29.4577	7.1318	30.167	7.12449	29.5427
7.61059		7.55325		7.55325		7.91453	29.7171	7.91825	30.48	7.90976	29.8368
8.37117		8.30794		8.30794		8.70016	29.9704	8.70441	30.7883	8.69467	30.1277
						9.48551	30.2184	9.4903	31.0931	9.47926	30.4162

## Sheet: fig(g)
Charge_Throughput_Exp_Sample_1	LLI_Exp_Sample_1	Charge_Throughput_Exp_Sample_2	LLI_Exp_Sample_2	Charge_Throughput_Exp_Avg	LLI_Exp_Avg	Charge_Throughput_SEI only	LLI_SEI only	Charge_Throughput_SEI + Dry out	LLI_SEI + Dry out	Charge_Throughput_5 coupled	LLI_5 coupled
0	0	0	0	0	0	0.038666	0	0.0386472	0	0.0385182	0
0.759853	0.82092	0.749426	1.67692	0.749426	1.24329	0.827812	1.1707	0.82791	1.20195	0.828037	1.49886
1.52039	4.01696	1.49908	4.48197	1.49908	4.20468	1.61627	2.08182	1.61663	2.24763	1.61686	2.8831
2.28084	6.65748	2.24857	7.32547	2.24857	6.93546	2.40415	2.85669	2.40486	3.18684	2.40507	4.13783
3.04118	8.49241	2.99772	9.29731	2.99772	8.84241	3.19151	3.54306	3.19264	4.0486	3.19272	5.29496
3.80159	11.2277	3.74683	10.735	3.74683	10.8828	3.97842	4.16592	3.98002	4.84953	3.97983	6.37484
4.5617	10.8272	4.49509	14.1392	4.49509	12.5007	4.7649	4.74016	4.76702	5.60035	4.76643	7.39154
5.32204	12.3573	5.24529	15.9289	5.24529	14.0659	5.55097	5.27605	5.55364	6.31031	5.55257	8.35517
6.08116	14.0942	5.97378	22.2339	5.97378	18.0412	6.33668	5.78025	6.33992	6.98537	6.33824	9.27342
6.84012	18.696	6.17933	24.4157	6.17933	19.5526	7.12204	6.25806	7.12587	7.62986	7.12347	10.1523
7.51607	21.0475	6.36658	18.2739	6.36658	17.0493	7.9071	6.71326	7.9115	8.24761	7.90827	10.9965
						8.69185	7.14869	8.69683	8.8421	8.69267	11.8098
						9.47634	7.56628	9.48187	9.41567	9.47667	12.5956

## Sheet: fig(h)
Charge_Throughput_Exp_Sample_1	LLI_Exp_Sample_1	Charge_Throughput_Exp_Sample_2	LLI_Exp_Sample_2	Charge_Throughput_Exp_Avg	LLI_Exp_Avg	Charge_Throughput_SEI only	LLI_SEI only	Charge_Throughput_SEI + Dry out	LLI_SEI + Dry out	Charge_Throughput_5 coupled	LLI_5 coupled
0	0	0	0	0	0	0.038666	0	0.0386472	0	0.0385182	0
0.758004	0.817738	0.757537	1.49709	0.758004	1.15804	0.828361	1.13726	0.828462	1.16149	0.828103	1.36613
1.51662	3.60765	1.51583	3.54985	1.51662	3.57959	1.6175	2.02647	1.61782	2.17429	1.61709	2.64258
2.27514	5.90741	2.27391	5.14021	2.27514	5.52538	2.40614	2.78339	2.40673	3.08509	2.40553	3.79817
3.03348	7.73987	3.03185	7.0849	3.03348	7.41407	3.19436	3.45453	3.19526	3.92002	3.19348	4.86176
3.79188	9.14172	3.78974	8.64476	3.79188	8.89743	3.98218	4.06415	3.98343	4.69568	3.98097	5.85214
4.55005	9.31774	4.54738	11.6102	4.55005	10.463	4.76963	4.62685	4.77128	5.42338	4.76802	6.7824
5.30942	9.52709	5.30644	11.0307	5.30942	10.2835	5.55673	5.15219	5.5588	6.11126	5.55465	7.66211
6.06705	11.0377	6.064	13.3855	6.06705	12.2121	6.3435	5.64685	6.34601	6.76538	6.34089	8.49854
6.8246	12.5501	6.8208	13.611	6.8246	13.0847	7.12996	6.11571	7.13293	7.39041	7.12675	9.29732
7.58203	14.746	7.57743	15.2783	7.58203	15.0056	7.91613	6.56246	7.91957	7.99001	7.91224	10.063
		8.33412	13.1292			8.70203	6.98995	8.70594	8.56715	8.69737	10.7992
						9.48769	7.40048	9.49206	9.12425	9.48216	11.509

## Sheet: fig(i)
Charge_Throughput_Exp_Sample_1	LLI_Exp_Sample_1	Charge_Throughput_Exp_Sample_2	LLI_Exp_Sample_2	Charge_Throughput_Exp_Avg	LLI_Exp_Avg	Charge_Throughput_SEI only	LLI_SEI only	Charge_Throughput_SEI + Dry out	LLI_SEI + Dry out	Charge_Throughput_5 coupled	LLI_5 coupled
0	0	0	0	0	0	0.038666	0	0.0386472	0	0.0385182	0
0.760012	1.33964	0.754806	1.61575	0.754806	1.4731	0.828297	1.30874	0.82841	1.34922	0.827861	1.45881
1.52146	2.9812	1.51063	2.69945	1.51063	2.82865	1.61737	2.30299	1.61768	2.50072	1.61659	2.80997
2.28283	5.01339	2.26635	4.03041	2.26635	4.4999	2.40593	3.13871	2.4065	3.52222	2.40477	4.02102
3.04409	6.82007	3.02198	5.78815	3.02198	6.27788	3.19404	3.8743	3.19492	4.44976	3.19247	5.12709
3.80544	8.45074	3.77748	7.92809	3.77748	8.15947	3.98172	4.53933	3.98298	5.30533	3.9797	6.15061
4.56662	11.8279	4.53278	10.1777	4.53278	10.9277	4.76899	5.1512	4.77068	6.10353	4.76649	7.1069
5.32932	10.0448	5.28912	10.0404	5.28912	10.0896	5.55588	5.72121	5.55804	6.85463	5.55287	8.00699
6.09029	13.6033	6.04452	11.3751	6.04452	12.3822	6.34241	6.25722	6.34507	7.56621	6.33887	8.85917
6.85051	14.3257	6.79898	11.7911	6.79898	13.0339	7.12862	6.76497	7.1318	8.24402	7.12449	9.66986
7.61059	14.6078	7.55325	12.8032	7.55325	13.6949	7.91453	7.24873	7.91825	8.89253	7.90976	10.4442
8.37117	16.6393	8.30794	11.5326	8.30794	14.0015	8.70016	7.71182	8.70441	9.51536	8.69467	11.1863
						9.48551	8.15688	9.4903	10.1154	9.47926	11.8996

## Sheet: fig(j)
Charge_Throughput_Exp_Sample_1	LAM_NE_Exp_Sample_1	Charge_Throughput_Exp_Sample_2	LAM_NE_Exp_Sample_2	Charge_Throughput_Exp_Avg	LAM_NE_Exp_Avg	Charge_Throughput_SEI only	LAM_NE_SEI only	Charge_Throughput_SEI + Dry out	LAM_NE_SEI + Dry out	Charge_Throughput_5 coupled	LAM_NE_5 coupled
0	0	0	0	0	0	0.038666	0	0.0386472	0	0.0385182	0
0.759853	-1.77044	0.749426	-2.36928	0.749426	-2.05771	0.827812	0	0.82791	0.745129	0.828037	1.11599
1.52039	-1.66244	1.49908	1.03386	1.49908	-0.315801	1.61627	0	1.61663	1.39638	1.61686	2.18039
2.28084	1.03411	2.24857	3.85512	2.24857	2.38741	2.40415	0	2.40486	1.98401	2.40507	3.15881
3.04118	2.90763	2.99772	6.28079	2.99772	4.54065	3.19151	0	3.19264	2.52546	3.19272	4.0721
3.80159	3.39317	3.74683	8.05455	3.74683	5.70638	3.97842	0	3.98002	3.03071	3.97983	4.93375
4.5617	4.0754	4.49509	11.4023	4.49509	7.70896	4.7649	0	4.76702	3.50614	4.76643	5.75307
5.32204	5.65772	5.24529	13.5738	5.24529	9.53588	5.55097	0	5.55364	3.9573	5.55257	6.53674
6.08116	7.9691	5.97378	20.3685	5.97378	14.0053	6.33668	0	6.33992	4.38776	6.33824	7.2899
6.84012	13.5034	6.17933	21.9706	6.17933	15.3278	7.12204	0	7.12587	4.80009	7.12347	8.01661
7.51607	15.8998	6.36658	17.1755	6.36658	13.6129	7.9071	0	7.9115	5.19657	7.90827	8.71991
						8.69185	0	8.69683	5.5793	8.69267	9.40232
						9.47634	0	9.48187	5.94967	9.47667	10.066

[truncated: 5 more sheets: fig(k), fig(l), fig(m), fig(n), fig(o)]
