# Supplementary material for: The importance of degradation mode analysis in parameterising lifetime prediction models of lithium-ion battery degradation
Source: Nat Commun. 2025 Mar 21;16:2776. doi: 10.1038/s41467-025-57968-3 (PMC11926349; doi:10.1038/s41467-025-57968-3)
Supplement: Supplementary file 3 — Source Data [file 41467_2025_57968_MOESM3_ESM.zip › Source_Data/Supplementary Figure 1.xlsx]

## Sheet: subplot_(a)
Exp_Sample1_Time_h	Exp_Sample1_Voltage_V	Exp_Sample2_Time_h	Exp_Sample2_Voltage_V	SEI_only_Time_h	SEI_only_Voltage_V	SEI_DryOut_Time_h	SEI_DryOut_Voltage_V	Full_Model_Time_h	Full_Model_Voltage_V
0	4.1688	0	4.16883	0	4.17391	0	4.17365	0	4.17383
0.484722	4.084	0.484444	4.08411	0.0166667	4.16615	0.0166667	4.16577	0.0166667	4.16602
0.969444	4.06026	0.968889	4.06038	0.0333333	4.16221	0.0333333	4.16182	0.0333333	4.16208
1.45417	4.03381	1.45333	4.03396	0.05	4.1585	0.05	4.1581	0.05	4.15836
1.93889	3.98318	1.93778	3.98345	0.0666667	4.15486	0.0666667	4.15446	0.0666667	4.15472
2.42361	3.9272	2.42222	3.92759	0.0833333	4.15128	0.0833333	4.15089	0.0833333	4.15114
2.90833	3.87858	2.90667	3.87893	0.1	4.14778	0.1	4.14738	0.1	4.14763
3.39306	3.82877	3.39111	3.82901	0.116667	4.14434	0.116667	4.14394	0.116667	4.14419
3.87778	3.77886	3.87556	3.77925	0.133333	4.14097	0.133333	4.14058	0.133333	4.14082
4.3625	3.72874	4.36	3.72918	0.15	4.13767	0.15	4.13728	0.15	4.13753
4.84722	3.67957	4.84444	3.67985	0.166667	4.13445	0.166667	4.13406	0.166667	4.13431
5.33194	3.6378	5.32889	3.63824	0.183333	4.13131	0.183333	4.13092	0.183333	4.13116
5.81667	3.6039	5.81333	3.6043	0.2	4.12825	0.2	4.12786	0.2	4.1281
6.30139	3.57115	6.29778	3.5712	0.216667	4.12527	0.216667	4.12487	0.216667	4.12512
6.78611	3.52808	6.78222	3.52758	0.233333	4.12237	0.233333	4.12198	0.233333	4.12222
7.27083	3.46953	7.26667	3.46923	0.25	4.11955	0.25	4.11916	0.25	4.1194
7.75556	3.42891	7.75111	3.42939	0.266667	4.11683	0.266667	4.11643	0.266667	4.11667
8.24028	3.34722	8.23556	3.3466	0.283333	4.11418	0.283333	4.11379	0.283333	4.11403
8.725	3.20533	8.72	3.20472	0.3	4.11163	0.3	4.11123	0.3	4.11147
9.20972	3.02408	9.20444	3.02371	0.316667	4.10916	0.316667	4.10877	0.316667	4.109
9.69444	2.50591	9.68855	2.50012	0.333333	4.10677	0.333333	4.10638	0.333333	4.10662
9.69681	2.50004	9.68855	2.50012	0.35	4.10448	0.35	4.10409	0.35	4.10432
				0.366667	4.10227	0.366667	4.10188	0.366667	4.10211
				0.383333	4.10015	0.383333	4.09977	0.383333	4.09999
				0.4	4.09812	0.4	4.09773	0.4	4.09796
				0.416667	4.09617	0.416667	4.09579	0.416667	4.09601
				0.433333	4.09431	0.433333	4.09392	0.433333	4.09415
				0.45	4.09253	0.45	4.09214	0.45	4.09237
				0.466667	4.09084	0.466667	4.09045	0.466667	4.09067
				0.483333	4.08922	0.483333	4.08883	0.483333	4.08905
				0.5	4.08769	0.5	4.0873	0.5	4.08752
				0.516667	4.08623	0.516667	4.08584	0.516667	4.08606
				0.533333	4.08485	0.533333	4.08446	0.533333	4.08468
				0.55	4.08354	0.55	4.08315	0.55	4.08337
				0.566667	4.0823	0.566667	4.08191	0.566667	4.08213
				0.583333	4.08113	0.583333	4.08074	0.583333	4.08096
				0.6	4.08003	0.6	4.07964	0.6	4.07985
				0.616667	4.07899	0.616667	4.07859	0.616667	4.07881
				0.633333	4.07801	0.633333	4.07761	0.633333	4.07782
				0.65	4.07708	0.65	4.07668	0.65	4.0769
				0.666667	4.07621	0.666667	4.07581	0.666667	4.07602
				0.683333	4.07538	0.683333	4.07498	0.683333	4.07519
				0.7	4.0746	0.7	4.0742	0.7	4.07441
				0.716667	4.07387	0.716667	4.07346	0.716667	4.07368
				0.733333	4.07317	0.733333	4.07276	0.733333	4.07297
				0.75	4.0725	0.75	4.07209	0.75	4.07231
				0.766667	4.07187	0.766667	4.07146	0.766667	4.07167
				0.783333	4.07126	0.783333	4.07085	0.783333	4.07107
				0.8	4.07068	0.8	4.07026	0.8	4.07048
				0.816667	4.07012	0.816667	4.0697	0.816667	4.06992
				0.833333	4.06957	0.833333	4.06915	0.833333	4.06937
				0.85	4.06903	0.85	4.06861	0.85	4.06883
				0.866667	4.06851	0.866667	4.06808	0.866667	4.0683
				0.883333	4.06799	0.883333	4.06756	0.883333	4.06778
				0.9	4.06747	0.9	4.06704	0.9	4.06726
				0.916667	4.06695	0.916667	4.06652	0.916667	4.06674
				0.933333	4.06643	0.933333	4.06599	0.933333	4.06622
				0.95	4.06591	0.95	4.06547	0.95	4.06569
				0.966667	4.06537	0.966667	4.06493	0.966667	4.06516
				0.983333	4.06483	0.983333	4.06438	0.983333	4.06461
				1	4.06427	1	4.06383	1	4.06405
				1.01667	4.06371	1.01667	4.06325	1.01667	4.06348
				1.03333	4.06312	1.03333	4.06267	1.03333	4.0629
				1.05	4.06252	1.05	4.06206	1.05	4.06229
				1.06667	4.0619	1.06667	4.06144	1.06667	4.06167
				1.08333	4.06125	1.08333	4.06079	1.08333	4.06102
				1.1	4.06059	1.1	4.06012	1.1	4.06035
				1.11667	4.05989	1.11667	4.05943	1.11667	4.05966
				1.13333	4.05918	1.13333	4.05871	1.13333	4.05894
				1.15	4.05843	1.15	4.05796	1.15	4.05819
				1.16667	4.05766	1.16667	4.05719	1.16667	4.05742
				1.18333	4.05685	1.18333	4.05638	1.18333	4.05661
				1.2	4.05602	1.2	4.05554	1.2	4.05578
				1.21667	4.05515	1.21667	4.05467	1.21667	4.05491
				1.23333	4.05425	1.23333	4.05377	1.23333	4.05401
				1.25	4.05332	1.25	4.05284	1.25	4.05307
				1.26667	4.05235	1.26667	4.05187	1.26667	4.0521
				1.28333	4.05135	1.28333	4.05087	1.28333	4.0511
				1.3	4.05031	1.3	4.04983	1.3	4.05006
				1.31667	4.04924	1.31667	4.04875	1.31667	4.04898
				1.33333	4.04813	1.33333	4.04764	1.33333	4.04787
				1.35	4.04698	1.35	4.0465	1.35	4.04672
				1.36667	4.0458	1.36667	4.04531	1.36667	4.04553
				1.38333	4.04458	1.38333	4.0441	1.38333	4.04431
				1.4	4.04333	1.4	4.04284	1.4	4.04306
				1.41667	4.04203	1.41667	4.04155	1.41667	4.04176
				1.43333	4.04071	1.43333	4.04023	1.43333	4.04043
				1.45	4.03934	1.45	4.03886	1.45	4.03906
				1.46667	4.03794	1.46667	4.03747	1.46667	4.03766
				1.48333	4.03651	1.48333	4.03604	1.48333	4.03622
				1.5	4.03504	1.5	4.03457	1.5	4.03475
				1.51667	4.03353	1.51667	4.03307	1.51667	4.03325
				1.53333	4.032	1.53333	4.03154	1.53333	4.03171
				1.55	4.03043	1.55	4.02998	1.55	4.03014
				1.56667	4.02883	1.56667	4.02838	1.56667	4.02854
				1.58333	4.02721	1.58333	4.02676	1.58333	4.02692
				1.6	4.02555	1.6	4.02511	1.6	4.02526
				1.61667	4.02388	1.61667	4.02344	1.61667	4.02358
				1.63333	4.02217	1.63333	4.02174	1.63333	4.02188
				1.65	4.02045	1.65	4.02002	1.65	4.02016
				1.66667	4.01871	1.66667	4.01828	1.66667	4.01842
				1.68333	4.01695	1.68333	4.01653	1.68333	4.01666
				1.7	4.01517	1.7	4.01475	1.7	4.01488
				1.71667	4.01338	1.71667	4.01296	1.71667	4.01309
				1.73333	4.01158	1.73333	4.01116	1.73333	4.01129
				1.75	4.00976	1.75	4.00935	1.75	4.00948
				1.76667	4.00794	1.76667	4.00753	1.76667	4.00765
				1.78333	4.00611	1.78333	4.0057	1.78333	4.00582
				1.8	4.00427	1.8	4.00386	1.8	4.00399
				1.81667	4.00242	1.81667	4.00201	1.81667	4.00214
				1.83333	4.00057	1.83333	4.00017	1.83333	4.00029
				1.85	3.99872	1.85	3.99831	1.85	3.99844
				1.86667	3.99687	1.86667	3.99646	1.86667	3.99659
				1.88333	3.99501	1.88333	3.9946	1.88333	3.99473
				1.9	3.99315	1.9	3.99274	1.9	3.99288
				1.91667	3.99129	1.91667	3.99089	1.91667	3.99102
				1.93333	3.98943	1.93333	3.98903	1.93333	3.98917
				1.95	3.98758	1.95	3.98717	1.95	3.98731
				1.96667	3.98572	1.96667	3.98532	1.96667	3.98546
				1.98333	3.98387	1.98333	3.98347	1.98333	3.98361
				2	3.98202	2	3.98162	2	3.98176
				2.01667	3.98018	2.01667	3.97978	2.01667	3.97992
				2.03333	3.97834	2.03333	3.97794	2.03333	3.97808
				2.05	3.9765	2.05	3.9761	2.05	3.97625
				2.06667	3.97467	2.06667	3.97427	2.06667	3.97442
				2.08333	3.97285	2.08333	3.97244	2.08333	3.9726
				2.1	3.97103	2.1	3.97063	2.1	3.97078
				2.11667	3.96921	2.11667	3.96881	2.11667	3.96896
				2.13333	3.96741	2.13333	3.967	2.13333	3.96716
				2.15	3.96561	2.15	3.9652	2.15	3.96536
				2.16667	3.96381	2.16667	3.96341	2.16667	3.96357
				2.18333	3.96203	2.18333	3.96162	2.18333	3.96178
				2.2	3.96025	2.2	3.95984	2.2	3.96
				2.21667	3.95847	2.21667	3.95807	2.21667	3.95823
				2.23333	3.95671	2.23333	3.9563	2.23333	3.95647
				2.25	3.95495	2.25	3.95455	2.25	3.95471
				2.26667	3.9532	2.26667	3.9528	2.26667	3.95296
				2.28333	3.95146	2.28333	3.95105	2.28333	3.95122
				2.3	3.94973	2.3	3.94932	2.3	3.94949
				2.31667	3.948	2.31667	3.94759	2.31667	3.94776
				2.33333	3.94628	2.33333	3.94588	2.33333	3.94604
				2.35	3.94457	2.35	3.94416	2.35	3.94433
				2.36667	3.94287	2.36667	3.94246	2.36667	3.94263
				2.38333	3.94117	2.38333	3.94077	2.38333	3.94094
				2.4	3.93949	2.4	3.93908	2.4	3.93925
				2.41667	3.93781	2.41667	3.9374	2.41667	3.93757
				2.43333	3.93614	2.43333	3.93573	2.43333	3.9359
				2.45	3.93447	2.45	3.93406	2.45	3.93424
				2.46667	3.93282	2.46667	3.93241	2.46667	3.93258
				2.48333	3.93117	2.48333	3.93076	2.48333	3.93093
				2.5	3.92953	2.5	3.92912	2.5	3.92929
				2.51667	3.9279	2.51667	3.92748	2.51667	3.92766
				2.53333	3.92627	2.53333	3.92585	2.53333	3.92603
				2.55	3.92465	2.55	3.92423	2.55	3.92441
				2.56667	3.92303	2.56667	3.92262	2.56667	3.9228
				2.58333	3.92143	2.58333	3.92101	2.58333	3.92119
				2.6	3.91983	2.6	3.91941	2.6	3.91959
				2.61667	3.91823	2.61667	3.91781	2.61667	3.91799
				2.63333	3.91664	2.63333	3.91622	2.63333	3.9164
				2.65	3.91506	2.65	3.91464	2.65	3.91481
				2.66667	3.91348	2.66667	3.91306	2.66667	3.91323
				2.68333	3.9119	2.68333	3.91148	2.68333	3.91166
				2.7	3.91033	2.7	3.90991	2.7	3.91009
				2.71667	3.90877	2.71667	3.90834	2.71667	3.90852
				2.73333	3.9072	2.73333	3.90678	2.73333	3.90695
				2.75	3.90564	2.75	3.90522	2.75	3.90539
				2.76667	3.90409	2.76667	3.90366	2.76667	3.90383
				2.78333	3.90253	2.78333	3.9021	2.78333	3.90228
				2.8	3.90098	2.8	3.90054	2.8	3.90072
				2.81667	3.89943	2.81667	3.89899	2.81667	3.89916
				2.83333	3.89788	2.83333	3.89743	2.83333	3.89761
				2.85	3.89632	2.85	3.89588	2.85	3.89605
				2.86667	3.89477	2.86667	3.89432	2.86667	3.89449
				2.88333	3.89321	2.88333	3.89275	2.88333	3.89293
				2.9	3.89165	2.9	3.89118	2.9	3.89136
				2.91667	3.89008	2.91667	3.88961	2.91667	3.88978
				2.93333	3.8885	2.93333	3.88803	2.93333	3.8882
				2.95	3.88692	2.95	3.88644	2.95	3.88661
				2.96667	3.88534	2.96667	3.88486	2.96667	3.88503
				2.98333	3.88375	2.98333	3.88327	2.98333	3.88344
				3	3.88216	3	3.88168	3	3.88184
				3.01667	3.88056	3.01667	3.88008	3.01667	3.88025
				3.03333	3.87897	3.03333	3.87849	3.03333	3.87865
				3.05	3.87737	3.05	3.87689	3.05	3.87705
				3.06667	3.87577	3.06667	3.87529	3.06667	3.87545
				3.08333	3.87416	3.08333	3.87369	3.08333	3.87384
				3.1	3.87255	3.1	3.87208	3.1	3.87224
				3.11667	3.87095	3.11667	3.87048	3.11667	3.87063
				3.13333	3.86934	3.13333	3.86887	3.13333	3.86902
				3.15	3.86772	3.15	3.86726	3.15	3.8674
				3.16667	3.86611	3.16667	3.86565	3.16667	3.86579
				3.18333	3.86449	3.18333	3.86403	3.18333	3.86417
				3.2	3.86286	3.2	3.86242	3.2	3.86255
				3.21667	3.86124	3.21667	3.8608	3.21667	3.86093
				3.23333	3.85961	3.23333	3.85918	3.23333	3.85931
				3.25	3.85798	3.25	3.85755	3.25	3.85768
				3.26667	3.85635	3.26667	3.85593	3.26667	3.85605
				3.28333	3.85471	3.28333	3.8543	3.28333	3.85441
				3.3	3.85307	3.3	3.85266	3.3	3.85278
				3.31667	3.85143	3.31667	3.85102	3.31667	3.85114
				3.33333	3.84979	3.33333	3.84938	3.33333	3.84949
				3.35	3.84814	3.35	3.84774	3.35	3.84785
				3.36667	3.84649	3.36667	3.8461	3.36667	3.8462
				3.38333	3.84485	3.38333	3.84446	3.38333	3.84457
				3.4	3.84321	3.4	3.84282	3.4	3.84293
				3.41667	3.84158	3.41667	3.8412	3.41667	3.84131
				3.43333	3.83997	3.43333	3.83958	3.43333	3.8397
				3.45	3.83836	3.45	3.83798	3.45	3.83811
				3.46667	3.83677	3.46667	3.83639	3.46667	3.83653
				3.48333	3.8352	3.48333	3.83483	3.48333	3.83496
				3.5	3.83365	3.5	3.83328	3.5	3.83342
				3.51667	3.83211	3.51667	3.83175	3.51667	3.83189
				3.53333	3.83059	3.53333	3.83023	3.53333	3.83038
				3.55	3.82908	3.55	3.82872	3.55	3.82888
				3.56667	3.82759	3.56667	3.82723	3.56667	3.82739
				3.58333	3.82611	3.58333	3.82575	3.58333	3.82591
				3.6	3.82463	3.6	3.82427	3.6	3.82444
				3.61667	3.82317	3.61667	3.82281	3.61667	3.82298
				3.63333	3.82171	3.63333	3.82135	3.63333	3.82153
				3.65	3.82025	3.65	3.81989	3.65	3.82007
				3.66667	3.8188	3.66667	3.81844	3.66667	3.81862
				3.68333	3.81735	3.68333	3.81699	3.68333	3.81718
				3.7	3.81591	3.7	3.81554	3.7	3.81573
				3.71667	3.81446	3.71667	3.81409	3.71667	3.81429
				3.73333	3.81302	3.73333	3.81264	3.73333	3.81285
				3.75	3.81157	3.75	3.81119	3.75	3.8114
				3.76667	3.81012	3.76667	3.80974	3.76667	3.80995
				3.78333	3.80867	3.78333	3.80828	3.78333	3.8085
				3.8	3.80721	3.8	3.80682	3.8	3.80704
				3.81667	3.80574	3.81667	3.80536	3.81667	3.80558
				3.83333	3.80427	3.83333	3.80389	3.83333	3.80411
				3.85	3.8028	3.85	3.80241	3.85	3.80263
				3.86667	3.80131	3.86667	3.80092	3.86667	3.80114
				3.88333	3.79982	3.88333	3.79942	3.88333	3.79965
				3.9	3.79831	3.9	3.79792	3.9	3.79815
				3.91667	3.7968	3.91667	3.79641	3.91667	3.79663
				3.93333	3.79528	3.93333	3.79488	3.93333	3.79511
				3.95	3.79374	3.95	3.79335	3.95	3.79358
				3.96667	3.7922	3.96667	3.7918	3.96667	3.79203
				3.98333	3.79064	3.98333	3.79025	3.98333	3.79048
				4	3.78908	4	3.78868	4	3.78891
				4.01667	3.7875	4.01667	3.7871	4.01667	3.78733
				4.03333	3.78591	4.03333	3.78551	4.03333	3.78574
				4.05	3.78431	4.05	3.78391	4.05	3.78414
				4.06667	3.7827	4.06667	3.7823	4.06667	3.78253
				4.08333	3.78108	4.08333	3.78068	4.08333	3.78091
				4.1	3.77945	4.1	3.77905	4.1	3.77928
				4.11667	3.77781	4.11667	3.7774	4.11667	3.77764
				4.13333	3.77615	4.13333	3.77575	4.13333	3.77598
				4.15	3.77449	4.15	3.77409	4.15	3.77432
				4.16667	3.77282	4.16667	3.77242	4.16667	3.77265
				4.18333	3.77114	4.18333	3.77073	4.18333	3.77097
				4.2	3.76945	4.2	3.76904	4.2	3.76928
				4.21667	3.76775	4.21667	3.76734	4.21667	3.76758
				4.23333	3.76604	4.23333	3.76564	4.23333	3.76587
				4.25	3.76433	4.25	3.76392	4.25	3.76416
				4.26667	3.76261	4.26667	3.7622	4.26667	3.76244
				4.28333	3.76088	4.28333	3.76047	4.28333	3.76071
				4.3	3.75915	4.3	3.75874	4.3	3.75897
				4.31667	3.75741	4.31667	3.757	4.31667	3.75723
				4.33333	3.75566	4.33333	3.75525	4.33333	3.75549
				4.35	3.75392	4.35	3.75351	4.35	3.75374
				4.36667	3.75216	4.36667	3.75175	4.36667	3.75199
				4.38333	3.75041	4.38333	3.75	4.38333	3.75024
				4.4	3.74866	4.4	3.74825	4.4	3.74848
				4.41667	3.7469	4.41667	3.74649	4.41667	3.74673
				4.43333	3.74514	4.43333	3.74473	4.43333	3.74497
				4.45	3.74339	4.45	3.74297	4.45	3.74321
				4.46667	3.74163	4.46667	3.74122	4.46667	3.74145
				4.48333	3.73988	4.48333	3.73946	4.48333	3.7397
				4.5	3.73812	4.5	3.73771	4.5	3.73795
				4.51667	3.73637	4.51667	3.73596	4.51667	3.7362
				4.53333	3.73463	4.53333	3.73421	4.53333	3.73445
				4.55	3.73289	4.55	3.73247	4.55	3.73271
				4.56667	3.73115	4.56667	3.73074	4.56667	3.73097
				4.58333	3.72942	4.58333	3.72901	4.58333	3.72924
				4.6	3.7277	4.6	3.72728	4.6	3.72752
				4.61667	3.72598	4.61667	3.72556	4.61667	3.7258
				4.63333	3.72427	4.63333	3.72385	4.63333	3.72409
				4.65	3.72257	4.65	3.72215	4.65	3.72239
				4.66667	3.72088	4.66667	3.72046	4.66667	3.7207
				4.68333	3.71919	4.68333	3.71877	4.68333	3.71901
				4.7	3.71752	4.7	3.7171	4.7	3.71734
				4.71667	3.71585	4.71667	3.71543	4.71667	3.71567
				4.73333	3.7142	4.73333	3.71378	4.73333	3.71402
				4.75	3.71256	4.75	3.71213	4.75	3.71237
				4.76667	3.71092	4.76667	3.7105	4.76667	3.71074
				4.78333	3.7093	4.78333	3.70888	4.78333	3.70912
				4.8	3.70769	4.8	3.70727	4.8	3.7075
				4.81667	3.70609	4.81667	3.70567	4.81667	3.7059
				4.83333	3.7045	4.83333	3.70408	4.83333	3.70432
				4.85	3.70293	4.85	3.7025	4.85	3.70274
				4.86667	3.70136	4.86667	3.70094	4.86667	3.70117
				4.88333	3.69981	4.88333	3.69938	4.88333	3.69962
				4.9	3.69827	4.9	3.69784	4.9	3.69808
				4.91667	3.69674	4.91667	3.69632	4.91667	3.69655
				4.93333	3.69523	4.93333	3.6948	4.93333	3.69504
				4.95	3.69372	4.95	3.69329	4.95	3.69353
				4.96667	3.69223	4.96667	3.6918	4.96667	3.69204
				4.98333	3.69075	4.98333	3.69032	4.98333	3.69056
				5	3.68928	5	3.68885	5	3.68909
				5.01667	3.68782	5.01667	3.68739	5.01667	3.68763
				5.03333	3.68638	5.03333	3.68595	5.03333	3.68618
				5.05	3.68494	5.05	3.68451	5.05	3.68475
				5.06667	3.68352	5.06667	3.68309	5.06667	3.68332
				5.08333	3.68211	5.08333	3.68167	5.08333	3.68191
				5.1	3.6807	5.1	3.68027	5.1	3.68051
				5.11667	3.67931	5.11667	3.67888	5.11667	3.67911
				5.13333	3.67793	5.13333	3.67749	5.13333	3.67773
				5.15	3.67656	5.15	3.67612	5.15	3.67635
				5.16667	3.67519	5.16667	3.67475	5.16667	3.67499
				5.18333	3.67384	5.18333	3.6734	5.18333	3.67364
				5.2	3.67249	5.2	3.67205	5.2	3.67229
				5.21667	3.67116	5.21667	3.67072	5.21667	3.67095
				5.23333	3.66983	5.23333	3.66939	5.23333	3.66962
				5.25	3.66851	5.25	3.66806	5.25	3.6683
				5.26667	3.66719	5.26667	3.66675	5.26667	3.66699
				5.28333	3.66589	5.28333	3.66544	5.28333	3.66568
				5.3	3.66459	5.3	3.66414	5.3	3.66438
				5.31667	3.6633	5.31667	3.66285	5.31667	3.66309
				5.33333	3.66201	5.33333	3.66157	5.33333	3.6618
				5.35	3.66073	5.35	3.66028	5.35	3.66052
				5.36667	3.65946	5.36667	3.65901	5.36667	3.65925
				5.38333	3.65819	5.38333	3.65774	5.38333	3.65798
				5.4	3.65693	5.4	3.65648	5.4	3.65671
				5.41667	3.65567	5.41667	3.65522	5.41667	3.65545
				5.43333	3.65441	5.43333	3.65396	5.43333	3.6542
				5.45	3.65316	5.45	3.65271	5.45	3.65295
				5.46667	3.65192	5.46667	3.65146	5.46667	3.6517
				5.48333	3.65067	5.48333	3.65022	5.48333	3.65045
				5.5	3.64943	5.5	3.64898	5.5	3.64921
				5.51667	3.6482	5.51667	3.64774	5.51667	3.64797
				5.53333	3.64696	5.53333	3.6465	5.53333	3.64674
				5.55	3.64573	5.55	3.64527	5.55	3.64551
				5.56667	3.6445	5.56667	3.64404	5.56667	3.64427
				5.58333	3.64327	5.58333	3.64281	5.58333	3.64304
				5.6	3.64204	5.6	3.64158	5.6	3.64181
				5.61667	3.64081	5.61667	3.64035	5.61667	3.64059
				5.63333	3.63959	5.63333	3.63912	5.63333	3.63936
				5.65	3.63836	5.65	3.63789	5.65	3.63813
				5.66667	3.63713	5.66667	3.63667	5.66667	3.6369
				5.68333	3.63591	5.68333	3.63544	5.68333	3.63567
				5.7	3.63468	5.7	3.63421	5.7	3.63444
				5.71667	3.63345	5.71667	3.63298	5.71667	3.63321
				5.73333	3.63222	5.73333	3.63174	5.73333	3.63198
				5.75	3.63098	5.75	3.63051	5.75	3.63075
				5.76667	3.62975	5.76667	3.62927	5.76667	3.62951
				5.78333	3.62851	5.78333	3.62803	5.78333	3.62827
				5.8	3.62727	5.8	3.62679	5.8	3.62703
				5.81667	3.62602	5.81667	3.62554	5.81667	3.62578
				5.83333	3.62478	5.83333	3.62429	5.83333	3.62453
				5.85	3.62352	5.85	3.62304	5.85	3.62328
				5.86667	3.62227	5.86667	3.62178	5.86667	3.62202
				5.88333	3.62101	5.88333	3.62052	5.88333	3.62076
				5.9	3.61974	5.9	3.61925	5.9	3.61949
				5.91667	3.61847	5.91667	3.61798	5.91667	3.61822
				5.93333	3.6172	5.93333	3.6167	5.93333	3.61694
				5.95	3.61591	5.95	3.61542	5.95	3.61566
				5.96667	3.61463	5.96667	3.61413	5.96667	3.61437
				5.98333	3.61333	5.98333	3.61283	5.98333	3.61307
				6	3.61203	6	3.61153	6	3.61177
				6.01667	3.61072	6.01667	3.61022	6.01667	3.61046
				6.03333	3.60941	6.03333	3.60891	6.03333	3.60915
				6.05	3.60808	6.05	3.60758	6.05	3.60782
				6.06667	3.60675	6.06667	3.60625	6.06667	3.60649
				6.08333	3.60541	6.08333	3.60491	6.08333	3.60515
				6.1	3.60407	6.1	3.60356	6.1	3.6038
				6.11667	3.60271	6.11667	3.60221	6.11667	3.60245
				6.13333	3.60134	6.13333	3.60084	6.13333	3.60108
				6.15	3.59997	6.15	3.59946	6.15	3.5997
				6.16667	3.59858	6.16667	3.59808	6.16667	3.59831
				6.18333	3.59718	6.18333	3.59668	6.18333	3.59692
				6.2	3.59577	6.2	3.59527	6.2	3.59551
				6.21667	3.59435	6.21667	3.59385	6.21667	3.59409
				6.23333	3.59292	6.23333	3.59242	6.23333	3.59265
				6.25	3.59147	6.25	3.59098	6.25	3.59121
				6.26667	3.59001	6.26667	3.58952	6.26667	3.58975
				6.28333	3.58854	6.28333	3.58805	6.28333	3.58828
				6.3	3.58705	6.3	3.58657	6.3	3.58679
				6.31667	3.58555	6.31667	3.58507	6.31667	3.58529
				6.33333	3.58404	6.33333	3.58356	6.33333	3.58378
				6.35	3.5825	6.35	3.58203	6.35	3.58225
				6.36667	3.58096	6.36667	3.58048	6.36667	3.5807
				6.38333	3.57939	6.38333	3.57892	6.38333	3.57914
				6.4	3.57781	6.4	3.57735	6.4	3.57756
				6.41667	3.57621	6.41667	3.57575	6.41667	3.57597
				6.43333	3.57459	6.43333	3.57414	6.43333	3.57435
				6.45	3.57296	6.45	3.57251	6.45	3.57272
				6.46667	3.57131	6.46667	3.57087	6.46667	3.57107
				6.48333	3.56964	6.48333	3.5692	6.48333	3.56941
				6.5	3.56795	6.5	3.56752	6.5	3.56772
				6.51667	3.56625	6.51667	3.56582	6.51667	3.56602
				6.53333	3.56453	6.53333	3.56411	6.53333	3.56431
				6.55	3.5628	6.55	3.56238	6.55	3.56258
				6.56667	3.56105	6.56667	3.56064	6.56667	3.56083
				6.58333	3.55929	6.58333	3.55888	6.58333	3.55907
				6.6	3.55752	6.6	3.55711	6.6	3.5573
				6.61667	3.55574	6.61667	3.55533	6.61667	3.55552
				6.63333	3.55394	6.63333	3.55354	6.63333	3.55373
				6.65	3.55214	6.65	3.55174	6.65	3.55193
				6.66667	3.55032	6.66667	3.54993	6.66667	3.55012
				6.68333	3.5485	6.68333	3.54811	6.68333	3.5483
				6.7	3.54667	6.7	3.54628	6.7	3.54647
				6.71667	3.54484	6.71667	3.54445	6.71667	3.54464
				6.73333	3.543	6.73333	3.54261	6.73333	3.5428
				6.75	3.54115	6.75	3.54077	6.75	3.54096
				6.76667	3.5393	6.76667	3.53892	6.76667	3.53911
				6.78333	3.53745	6.78333	3.53707	6.78333	3.53726
				6.8	3.53559	6.8	3.53521	6.8	3.5354
				6.81667	3.53373	6.81667	3.53336	6.81667	3.53355
				6.83333	3.53188	6.83333	3.5315	6.83333	3.53169
				6.85	3.53002	6.85	3.52965	6.85	3.52984
				6.86667	3.52816	6.86667	3.52779	6.86667	3.52798
				6.88333	3.52631	6.88333	3.52594	6.88333	3.52613
				6.9	3.52445	6.9	3.52408	6.9	3.52428
				6.91667	3.52261	6.91667	3.52224	6.91667	3.52243
				6.93333	3.52076	6.93333	3.52039	6.93333	3.52059
				6.95	3.51892	6.95	3.51855	6.95	3.51875
				6.96667	3.51709	6.96667	3.51672	6.96667	3.51692
				6.98333	3.51526	6.98333	3.51489	6.98333	3.51509
				7	3.51344	7	3.51307	7	3.51327
				7.01667	3.51162	7.01667	3.51125	7.01667	3.51146
				7.03333	3.50981	7.03333	3.50945	7.03333	3.50965
				7.05	3.50801	7.05	3.50765	7.05	3.50785
				7.06667	3.50622	7.06667	3.50586	7.06667	3.50606
				7.08333	3.50444	7.08333	3.50407	7.08333	3.50428
				7.1	3.50266	7.1	3.5023	7.1	3.50251
				7.11667	3.5009	7.11667	3.50053	7.11667	3.50074
				7.13333	3.49914	7.13333	3.49878	7.13333	3.49899
				7.15	3.4974	7.15	3.49703	7.15	3.49724
				7.16667	3.49566	7.16667	3.49529	7.16667	3.4955
				7.18333	3.49393	7.18333	3.49356	7.18333	3.49378
				7.2	3.49221	7.2	3.49184	7.2	3.49205
				7.21667	3.49049	7.21667	3.49013	7.21667	3.49034
				7.23333	3.48879	7.23333	3.48842	7.23333	3.48864
				7.25	3.48709	7.25	3.48672	7.25	3.48694
				7.26667	3.48539	7.26667	3.48502	7.26667	3.48524
				7.28333	3.4837	7.28333	3.48333	7.28333	3.48355
				7.3	3.48201	7.3	3.48164	7.3	3.48186
				7.31667	3.48032	7.31667	3.47995	7.31667	3.48017
				7.33333	3.47863	7.33333	3.47826	7.33333	3.47848
				7.35	3.47694	7.35	3.47656	7.35	3.47678
				7.36667	3.47523	7.36667	3.47485	7.36667	3.47507
				7.38333	3.47351	7.38333	3.47313	7.38333	3.47335
				7.4	3.47176	7.4	3.47138	7.4	3.4716
				7.41667	3.46999	7.41667	3.46961	7.41667	3.46983
				7.43333	3.46817	7.43333	3.46779	7.43333	3.46801
				7.45	3.46631	7.45	3.46592	7.45	3.46615
				7.46667	3.46438	7.46667	3.46399	7.46667	3.46421
				7.48333	3.46237	7.48333	3.46199	7.48333	3.46221
				7.5	3.46028	7.5	3.4599	7.5	3.46011
				7.51667	3.45808	7.51667	3.45772	7.51667	3.45791
				7.53333	3.4558	7.53333	3.45545	7.53333	3.45563
				7.55	3.45345	7.55	3.45312	7.55	3.45328
				7.56667	3.4511	7.56667	3.45079	7.56667	3.45094
				7.58333	3.44887	7.58333	3.44855	7.58333	3.4487
				7.6	3.44679	7.6	3.44647	7.6	3.44662
				7.61667	3.44489	7.61667	3.44455	7.61667	3.44471
				7.63333	3.44311	7.63333	3.44276	7.63333	3.44293
				7.65	3.44143	7.65	3.44108	7.65	3.44125
				7.66667	3.43982	7.66667	3.43946	7.66667	3.43964
				7.68333	3.43827	7.68333	3.43791	7.68333	3.43808
				7.7	3.43676	7.7	3.43639	7.7	3.43657
				7.71667	3.43528	7.71667	3.43491	7.71667	3.43508
				7.73333	3.43382	7.73333	3.43344	7.73333	3.43362
				7.75	3.43237	7.75	3.432	7.75	3.43218
				7.76667	3.43095	7.76667	3.43057	7.76667	3.43075
				7.78333	3.42953	7.78333	3.42915	7.78333	3.42933
				7.8	3.42811	7.8	3.42773	7.8	3.42791
				7.81667	3.4267	7.81667	3.42632	7.81667	3.42649
				7.83333	3.42529	7.83333	3.4249	7.83333	3.42508
				7.85	3.42387	7.85	3.42349	7.85	3.42366
				7.86667	3.42245	7.86667	3.42206	7.86667	3.42224
				7.88333	3.42102	7.88333	3.42063	7.88333	3.4208
				7.9	3.41958	7.9	3.41919	7.9	3.41936
				7.91667	3.41812	7.91667	3.41773	7.91667	3.41791
				7.93333	3.41665	7.93333	3.41626	7.93333	3.41643
				7.95	3.41516	7.95	3.41477	7.95	3.41494
				7.96667	3.41365	7.96667	3.41326	7.96667	3.41342
				7.98333	3.41211	7.98333	3.41171	7.98333	3.41188
				8	3.41054	8	3.41014	8	3.41031
				8.01667	3.40893	8.01667	3.40853	8.01667	3.4087
				8.03333	3.40728	8.03333	3.40688	8.03333	3.40705
				8.05	3.40558	8.05	3.40518	8.05	3.40535
				8.06667	3.40382	8.06667	3.40342	8.06667	3.4036
				8.08333	3.402	8.08333	3.4016	8.08333	3.40178
				8.1	3.4001	8.1	3.3997	8.1	3.39988
				8.11667	3.39811	8.11667	3.3977	8.11667	3.39789
				8.13333	3.39601	8.13333	3.39561	8.13333	3.3958
				8.15	3.3938	8.15	3.39341	8.15	3.3936
				8.16667	3.39147	8.16667	3.39108	8.16667	3.39128
				8.18333	3.38901	8.18333	3.38863	8.18333	3.38882
				8.2	3.38639	8.2	3.38602	8.2	3.38622
				8.21667	3.38361	8.21667	3.38326	8.21667	3.38346
				8.23333	3.38066	8.23333	3.38032	8.23333	3.38052
				8.25	3.37754	8.25	3.37721	8.25	3.37741
				8.26667	3.37424	8.26667	3.37393	8.26667	3.37413
				8.28333	3.37079	8.28333	3.37049	8.28333	3.37068
				8.3	3.36717	8.3	3.36689	8.3	3.36708
				8.31667	3.3634	8.31667	3.36313	8.31667	3.36331
				8.33333	3.35947	8.33333	3.35921	8.33333	3.35939
				8.35	3.35538	8.35	3.35514	8.35	3.35531
				8.36667	3.35115	8.36667	3.35092	8.36667	3.35109
				8.38333	3.34678	8.38333	3.34656	8.38333	3.34672
				8.4	3.34227	8.4	3.34206	8.4	3.34221
				8.41667	3.33764	8.41667	3.33744	8.41667	3.33758
				8.43333	3.33289	8.43333	3.3327	8.43333	3.33283
				8.45	3.32804	8.45	3.32786	8.45	3.32798
				8.46667	3.3231	8.46667	3.32292	8.46667	3.32304
				8.48333	3.31809	8.48333	3.31791	8.48333	3.31803
				8.5	3.31301	8.5	3.31284	8.5	3.31295
				8.51667	3.30789	8.51667	3.30773	8.51667	3.30783
				8.53333	3.30274	8.53333	3.30258	8.53333	3.30267
				8.55	3.29758	8.55	3.29742	8.55	3.2975
				8.56667	3.29241	8.56667	3.29225	8.56667	3.29233
				8.58333	3.28725	8.58333	3.28709	8.58333	3.28717
				8.6	3.28211	8.6	3.28195	8.6	3.28202
				8.61667	3.277	8.61667	3.27684	8.61667	3.2769
				8.63333	3.27193	8.63333	3.27177	8.63333	3.27183
				8.65	3.2669	8.65	3.26673	8.65	3.26679
				8.66667	3.26192	8.66667	3.26175	8.66667	3.2618
				8.68333	3.25698	8.68333	3.25681	8.68333	3.25685
				8.7	3.25209	8.7	3.25191	8.7	3.25195
				8.71667	3.24724	8.71667	3.24706	8.71667	3.24709
				8.73333	3.24243	8.73333	3.24225	8.73333	3.24228
				8.75	3.23766	8.75	3.23748	8.75	3.2375
				8.76667	3.23292	8.76667	3.23274	8.76667	3.23275
				8.78333	3.2282	8.78333	3.22802	8.78333	3.22802
				8.8	3.22349	8.8	3.22331	8.8	3.22331
				8.81667	3.21879	8.81667	3.21861	8.81667	3.2186
				8.83333	3.21409	8.83333	3.2139	8.83333	3.21388
				8.85	3.20936	8.85	3.20918	8.85	3.20915
				8.86667	3.20462	8.86667	3.20443	8.86667	3.20439
				8.88333	3.19983	8.88333	3.19965	8.88333	3.19959
				8.9	3.195	8.9	3.19482	8.9	3.19475
				8.91667	3.19011	8.91667	3.18993	8.91667	3.18985
				8.93333	3.18515	8.93333	3.18498	8.93333	3.18487
				8.95	3.1801	8.95	3.17994	8.95	3.17981
				8.96667	3.17497	8.96667	3.17481	8.96667	3.17466
				8.98333	3.16972	8.98333	3.16957	8.98333	3.1694
				9	3.16436	9	3.16422	9	3.16402
				9.01667	3.15887	9.01667	3.15873	9.01667	3.15851
				9.03333	3.15324	9.03333	3.15311	9.03333	3.15285
				9.05	3.14745	9.05	3.14733	9.05	3.14704
				9.06667	3.1415	9.06667	3.14139	9.06667	3.14106
				9.08333	3.13536	9.08333	3.13527	9.08333	3.1349
				9.1	3.12904	9.1	3.12895	9.1	3.12855
				9.11667	3.1225	9.11667	3.12243	9.11667	3.12198
				9.13333	3.11574	9.13333	3.11569	9.13333	3.11519
				9.15	3.10875	9.15	3.10871	9.15	3.10816
				9.16667	3.10151	9.16667	3.10148	9.16667	3.10087
				9.18333	3.094	9.18333	3.09399	9.18333	3.09331
				9.2	3.0862	9.2	3.08621	9.2	3.08547
				9.21667	3.07811	9.21667	3.07813	9.21667	3.07732
				9.23333	3.06969	9.23333	3.06974	9.23333	3.06885
				9.25	3.06094	9.25	3.06101	9.25	3.06004
				9.26667	3.05183	9.26667	3.05192	9.26667	3.05086
				9.28333	3.04233	9.28333	3.04245	9.28333	3.04129
				9.3	3.03244	9.3	3.03258	9.3	3.03132
				9.31667	3.02212	9.31667	3.02229	9.31667	3.02092
				9.33333	3.01135	9.33333	3.01154	9.33333	3.01006
				9.35	3.0001	9.35	3.00033	9.35	2.99871
				9.36667	2.98834	9.36667	2.9886	9.36667	2.98685
				9.38333	2.97604	9.38333	2.97634	9.38333	2.97444
				9.4	2.96318	9.4	2.96351	9.4	2.96146
				9.41667	2.94971	9.41667	2.95008	9.41667	2.94786
				9.43333	2.93559	9.43333	2.936	9.43333	2.9336
				9.45	2.92079	9.45	2.92125	9.45	2.91865
				9.46667	2.90527	9.46667	2.90577	9.46667	2.90296
				9.48333	2.88897	9.48333	2.88951	9.48333	2.88649
				9.5	2.87184	9.5	2.87244	9.5	2.86917
				9.51667	2.85384	9.51667	2.85449	9.51667	2.85096
				9.53333	2.83489	9.53333	2.83561	9.53333	2.83179
				9.55	2.81494	9.55	2.81572	9.55	2.81161
				9.56667	2.79392	9.56667	2.79477	9.56667	2.79032
				9.58333	2.77174	9.58333	2.77266	9.58333	2.76786
				9.6	2.74833	9.6	2.74933	9.6	2.74414
				9.61667	2.72359	9.61667	2.72467	9.61667	2.71906
				9.63333	2.69741	9.63333	2.69859	9.63333	2.69252
				9.65	2.66968	9.65	2.67096	9.65	2.66439
				9.66667	2.64028	9.66667	2.64166	9.66667	2.63453
				9.68333	2.60904	9.68333	2.61054	9.68333	2.6028
				9.7	2.57581	9.7	2.57744	9.7	2.56902
				9.71667	2.54038	9.71667	2.54215	9.71667	2.53297
				9.73333	2.50252	9.73333	2.50445	9.73098	2.50001
				9.7344	2.50001	9.73522	2.50001

## Sheet: subplot_(b)
Exp_Sample1_Time_h	Exp_Sample1_Voltage_V	Exp_Sample2_Time_h	Exp_Sample2_Voltage_V	SEI_only_Time_h	SEI_only_Voltage_V	SEI_DryOut_Time_h	SEI_DryOut_Voltage_V	Full_Model_Time_h	Full_Model_Voltage_V
0	4.17085	0	4.1711	0	4.17187	0	4.17033	0	4.17103
0.451389	4.08521	0.449444	4.08586	0.0166667	4.16339	0.0166667	4.16148	0.0166667	4.16233
0.902778	4.06135	0.898889	4.06185	0.0333333	4.15939	0.0333333	4.15735	0.0333333	4.15819
1.35417	4.03883	1.34833	4.03944	0.05	4.15568	0.05	4.15354	0.05	4.15436
1.80556	3.99327	1.79778	3.99346	0.0666667	4.15207	0.0666667	4.14984	0.0666667	4.15063
2.25694	3.93827	2.24722	3.93661	0.0833333	4.14852	0.0833333	4.14621	0.0833333	4.14698
2.70833	3.88575	2.69667	3.88471	0.1	4.14504	0.1	4.14266	0.1	4.1434
3.15972	3.83893	3.14611	3.84042	0.116667	4.14163	0.116667	4.13918	0.116667	4.1399
3.61111	3.79566	3.59556	3.79727	0.133333	4.13829	0.133333	4.13579	0.133333	4.13647
4.0625	3.74826	4.045	3.75038	0.15	4.13502	0.15	4.13247	0.15	4.13313
4.51389	3.69869	4.49444	3.70108	0.166667	4.13183	0.166667	4.12923	0.166667	4.12986
4.96528	3.65274	4.94389	3.65435	0.183333	4.12872	0.183333	4.12608	0.183333	4.12669
5.41667	3.61404	5.39333	3.61419	0.2	4.12569	0.2	4.12302	0.2	4.1236
5.86806	3.57699	5.84278	3.57636	0.216667	4.12274	0.216667	4.12005	0.216667	4.1206
6.31945	3.53324	6.29222	3.53332	0.233333	4.11987	0.233333	4.11716	0.233333	4.11769
6.77083	3.48627	6.74167	3.4886	0.25	4.11709	0.25	4.11437	0.25	4.11487
7.22222	3.44587	7.19111	3.44332	0.266667	4.1144	0.266667	4.11166	0.266667	4.11215
7.67361	3.36902	7.64056	3.36769	0.283333	4.11179	0.283333	4.10906	0.283333	4.10952
8.125	3.24271	8.09	3.24118	0.3	4.10927	0.3	4.10655	0.3	4.10699
8.57639	3.07171	8.53944	3.07047	0.316667	4.10684	0.316667	4.10413	0.316667	4.10456
9.02778	2.51092	8.98889	2.51005	0.333333	4.1045	0.333333	4.10181	0.333333	4.10222
9.03148	2.50006	8.99236	2.50005	0.35	4.10225	0.35	4.09958	0.35	4.09998
				0.366667	4.10008	0.366667	4.09745	0.366667	4.09783
				0.383333	4.09801	0.383333	4.09541	0.383333	4.09578
				0.4	4.09602	0.4	4.09346	0.4	4.09382
				0.416667	4.09412	0.416667	4.09161	0.416667	4.09195
				0.433333	4.0923	0.433333	4.08984	0.433333	4.09018
				0.45	4.09056	0.45	4.08817	0.45	4.08849
				0.466667	4.08891	0.466667	4.08658	0.466667	4.08689
				0.483333	4.08734	0.483333	4.08507	0.483333	4.08537
				0.5	4.08585	0.5	4.08365	0.5	4.08394
				0.516667	4.08443	0.516667	4.0823	0.516667	4.08258
				0.533333	4.08308	0.533333	4.08103	0.533333	4.0813
				0.55	4.08181	0.55	4.07984	0.55	4.08009
				0.566667	4.0806	0.566667	4.07871	0.566667	4.07895
				0.583333	4.07945	0.583333	4.07764	0.583333	4.07787
				0.6	4.07837	0.6	4.07664	0.6	4.07685
				0.616667	4.07734	0.616667	4.07569	0.616667	4.0759
				0.633333	4.07636	0.633333	4.0748	0.633333	4.07499
				0.65	4.07544	0.65	4.07395	0.65	4.07414
				0.666667	4.07456	0.666667	4.07316	0.666667	4.07333
				0.683333	4.07372	0.683333	4.0724	0.683333	4.07256
				0.7	4.07293	0.7	4.07168	0.7	4.07182
				0.716667	4.07217	0.716667	4.07099	0.716667	4.07113
				0.733333	4.07144	0.733333	4.07033	0.733333	4.07046
				0.75	4.07074	0.75	4.06969	0.75	4.06981
				0.766667	4.07006	0.766667	4.06907	0.766667	4.06919
				0.783333	4.0694	0.783333	4.06847	0.783333	4.06858
				0.8	4.06876	0.8	4.06789	0.8	4.06799
				0.816667	4.06813	0.816667	4.06731	0.816667	4.0674
				0.833333	4.0675	0.833333	4.06673	0.833333	4.06682
				0.85	4.06689	0.85	4.06616	0.85	4.06624
				0.866667	4.06627	0.866667	4.06559	0.866667	4.06566
				0.883333	4.06566	0.883333	4.06501	0.883333	4.06508
				0.9	4.06503	0.9	4.06443	0.9	4.06449
				0.916667	4.0644	0.916667	4.06384	0.916667	4.06389
				0.933333	4.06376	0.933333	4.06323	0.933333	4.06328
				0.95	4.0631	0.95	4.06261	0.95	4.06265
				0.966667	4.06243	0.966667	4.06197	0.966667	4.062
				0.983333	4.06174	0.983333	4.06132	0.983333	4.06134
				1	4.06102	1	4.06064	1	4.06065
				1.01667	4.06028	1.01667	4.05994	1.01667	4.05995
				1.03333	4.05952	1.03333	4.05922	1.03333	4.05921
				1.05	4.05872	1.05	4.05847	1.05	4.05845
				1.06667	4.0579	1.06667	4.05769	1.06667	4.05766
				1.08333	4.05704	1.08333	4.05689	1.08333	4.05684
				1.1	4.05616	1.1	4.05605	1.1	4.05599
				1.11667	4.05524	1.11667	4.05517	1.11667	4.0551
				1.13333	4.05428	1.13333	4.05427	1.13333	4.05417
				1.15	4.0533	1.15	4.05332	1.15	4.05321
				1.16667	4.05227	1.16667	4.05234	1.16667	4.0522
				1.18333	4.05122	1.18333	4.05132	1.18333	4.05116
				1.2	4.05013	1.2	4.05026	1.2	4.05007
				1.21667	4.04901	1.21667	4.04916	1.21667	4.04895
				1.23333	4.04785	1.23333	4.04802	1.23333	4.04777
				1.25	4.04666	1.25	4.04684	1.25	4.04656
				1.26667	4.04545	1.26667	4.04561	1.26667	4.0453
				1.28333	4.0442	1.28333	4.04434	1.28333	4.04399
				1.3	4.04292	1.3	4.04303	1.3	4.04265
				1.31667	4.04162	1.31667	4.04168	1.31667	4.04126
				1.33333	4.04028	1.33333	4.04029	1.33333	4.03983
				1.35	4.03892	1.35	4.03885	1.35	4.03836
				1.36667	4.03754	1.36667	4.03738	1.36667	4.03685
				1.38333	4.03612	1.38333	4.03587	1.38333	4.03531
				1.4	4.03469	1.4	4.03432	1.4	4.03373
				1.41667	4.03323	1.41667	4.03274	1.41667	4.03212
				1.43333	4.03174	1.43333	4.03113	1.43333	4.03048
				1.45	4.03024	1.45	4.02949	1.45	4.02882
				1.46667	4.02871	1.46667	4.02783	1.46667	4.02713
				1.48333	4.02716	1.48333	4.02613	1.48333	4.02541
				1.5	4.0256	1.5	4.02442	1.5	4.02368
				1.51667	4.02401	1.51667	4.02268	1.51667	4.02192
				1.53333	4.02241	1.53333	4.02092	1.53333	4.02015
				1.55	4.02078	1.55	4.01915	1.55	4.01836
				1.56667	4.01914	1.56667	4.01736	1.56667	4.01655
				1.58333	4.01749	1.58333	4.01555	1.58333	4.01473
				1.6	4.01582	1.6	4.01373	1.6	4.0129
				1.61667	4.01413	1.61667	4.0119	1.61667	4.01106
				1.63333	4.01244	1.63333	4.01006	1.63333	4.00921
				1.65	4.01072	1.65	4.00821	1.65	4.00734
				1.66667	4.009	1.66667	4.00635	1.66667	4.00547
				1.68333	4.00727	1.68333	4.00448	1.68333	4.00359
				1.7	4.00552	1.7	4.00261	1.7	4.00171
				1.71667	4.00377	1.71667	4.00073	1.71667	3.99982
				1.73333	4.00201	1.73333	3.99884	1.73333	3.99793
				1.75	4.00024	1.75	3.99695	1.75	3.99603
				1.76667	3.99846	1.76667	3.99506	1.76667	3.99413
				1.78333	3.99667	1.78333	3.99317	1.78333	3.99222
				1.8	3.99488	1.8	3.99127	1.8	3.99032
				1.81667	3.99309	1.81667	3.98937	1.81667	3.98841
				1.83333	3.99129	1.83333	3.98748	1.83333	3.98651
				1.85	3.98948	1.85	3.98558	1.85	3.98461
				1.86667	3.98767	1.86667	3.98368	1.86667	3.9827
				1.88333	3.98586	1.88333	3.98179	1.88333	3.9808
				1.9	3.98405	1.9	3.97989	1.9	3.9789
				1.91667	3.98223	1.91667	3.978	1.91667	3.977
				1.93333	3.98042	1.93333	3.97612	1.93333	3.97511
				1.95	3.9786	1.95	3.97423	1.95	3.97322
				1.96667	3.97678	1.96667	3.97235	1.96667	3.97133
				1.98333	3.97497	1.98333	3.97048	1.98333	3.96945
				2	3.97315	2	3.96861	2	3.96758
				2.01667	3.97134	2.01667	3.96674	2.01667	3.96571
				2.03333	3.96952	2.03333	3.96488	2.03333	3.96384
				2.05	3.96771	2.05	3.96303	2.05	3.96198
				2.06667	3.9659	2.06667	3.96118	2.06667	3.96012
				2.08333	3.96409	2.08333	3.95933	2.08333	3.95827
				2.1	3.96229	2.1	3.9575	2.1	3.95643
				2.11667	3.96048	2.11667	3.95567	2.11667	3.9546
				2.13333	3.95868	2.13333	3.95384	2.13333	3.95277
				2.15	3.95688	2.15	3.95203	2.15	3.95094
				2.16667	3.95509	2.16667	3.95021	2.16667	3.94913
				2.18333	3.9533	2.18333	3.94841	2.18333	3.94732
				2.2	3.95151	2.2	3.94661	2.2	3.94552
				2.21667	3.94972	2.21667	3.94483	2.21667	3.94372
				2.23333	3.94794	2.23333	3.94304	2.23333	3.94193
				2.25	3.94616	2.25	3.94127	2.25	3.94015
				2.26667	3.94438	2.26667	3.9395	2.26667	3.93838
				2.28333	3.94261	2.28333	3.93774	2.28333	3.93661
				2.3	3.94084	2.3	3.93598	2.3	3.93485
				2.31667	3.93906	2.31667	3.93423	2.31667	3.93309
				2.33333	3.93729	2.33333	3.93249	2.33333	3.93134
				2.35	3.93553	2.35	3.93076	2.35	3.9296
				2.36667	3.93376	2.36667	3.92903	2.36667	3.92786
				2.38333	3.93199	2.38333	3.9273	2.38333	3.92613
				2.4	3.93022	2.4	3.92558	2.4	3.92441
				2.41667	3.92845	2.41667	3.92387	2.41667	3.92268
				2.43333	3.92667	2.43333	3.92216	2.43333	3.92097
				2.45	3.9249	2.45	3.92046	2.45	3.91925
				2.46667	3.92311	2.46667	3.91876	2.46667	3.91755
				2.48333	3.92132	2.48333	3.91707	2.48333	3.91584
				2.5	3.91952	2.5	3.91538	2.5	3.91414
				2.51667	3.91771	2.51667	3.91369	2.51667	3.91244
				2.53333	3.91589	2.53333	3.91201	2.53333	3.91074
				2.55	3.91404	2.55	3.91032	2.55	3.90904
				2.56667	3.91218	2.56667	3.90864	2.56667	3.90734
				2.58333	3.91028	2.58333	3.90696	2.58333	3.90564
				2.6	3.90835	2.6	3.90527	2.6	3.90393
				2.61667	3.90642	2.61667	3.90359	2.61667	3.90222
				2.63333	3.9045	2.63333	3.9019	2.63333	3.90051
				2.65	3.90258	2.65	3.90021	2.65	3.89879
				2.66667	3.90069	2.66667	3.89851	2.66667	3.89706
				2.68333	3.89881	2.68333	3.89681	2.68333	3.89532
				2.7	3.89695	2.7	3.89509	2.7	3.89356
				2.71667	3.89512	2.71667	3.89336	2.71667	3.89179
				2.73333	3.89331	2.73333	3.89162	2.73333	3.89
				2.75	3.89151	2.75	3.88986	2.75	3.8882
				2.76667	3.88974	2.76667	3.88808	2.76667	3.88638
				2.78333	3.88798	2.78333	3.88629	2.78333	3.88455
				2.8	3.88625	2.8	3.88448	2.8	3.88273
				2.81667	3.88453	2.81667	3.88266	2.81667	3.88091
				2.83333	3.88283	2.83333	3.88085	2.83333	3.8791
				2.85	3.88115	2.85	3.87904	2.85	3.8773
				2.86667	3.8795	2.86667	3.87724	2.86667	3.87551
				2.88333	3.87787	2.88333	3.87545	2.88333	3.87373
				2.9	3.87628	2.9	3.87367	2.9	3.87196
				2.91667	3.87471	2.91667	3.8719	2.91667	3.8702
				2.93333	3.87317	2.93333	3.87015	2.93333	3.86845
				2.95	3.87166	2.95	3.8684	2.95	3.8667
				2.96667	3.87017	2.96667	3.86666	2.96667	3.86497
				2.98333	3.8687	2.98333	3.86494	2.98333	3.86325
				3	3.86725	3	3.86322	3	3.86154
				3.01667	3.86582	3.01667	3.86151	3.01667	3.85986
				3.03333	3.86441	3.03333	3.85982	3.03333	3.85819
				3.05	3.86301	3.05	3.85815	3.05	3.85655
				3.06667	3.86163	3.06667	3.8565	3.06667	3.85493
				3.08333	3.86026	3.08333	3.85487	3.08333	3.85334
				3.1	3.8589	3.1	3.85327	3.1	3.85177
				3.11667	3.85755	3.11667	3.85169	3.11667	3.85022
				3.13333	3.85621	3.13333	3.85013	3.13333	3.8487
				3.15	3.85488	3.15	3.8486	3.15	3.84719
				3.16667	3.85357	3.16667	3.84709	3.16667	3.8457
				3.18333	3.85225	3.18333	3.84559	3.18333	3.84423
				3.2	3.85095	3.2	3.84411	3.2	3.84277
				3.21667	3.84965	3.21667	3.84264	3.21667	3.84132
				3.23333	3.84835	3.23333	3.84119	3.23333	3.83988
				3.25	3.84705	3.25	3.83975	3.25	3.83845
				3.26667	3.84576	3.26667	3.83832	3.26667	3.83703
				3.28333	3.84447	3.28333	3.83689	3.28333	3.83562
				3.3	3.84318	3.3	3.83548	3.3	3.83421
				3.31667	3.84189	3.31667	3.83407	3.31667	3.83281
				3.33333	3.8406	3.33333	3.83266	3.33333	3.83141
				3.35	3.83931	3.35	3.83126	3.35	3.83001
				3.36667	3.83802	3.36667	3.82987	3.36667	3.82862
				3.38333	3.83673	3.38333	3.82848	3.38333	3.82722
				3.4	3.83543	3.4	3.82709	3.4	3.82583
				3.41667	3.83413	3.41667	3.8257	3.41667	3.82443
				3.43333	3.83283	3.43333	3.8243	3.43333	3.82303
				3.45	3.83153	3.45	3.82291	3.45	3.82163
				3.46667	3.83022	3.46667	3.82151	3.46667	3.82022
				3.48333	3.82891	3.48333	3.82011	3.48333	3.81881
				3.5	3.82759	3.5	3.81871	3.5	3.81739
				3.51667	3.82627	3.51667	3.8173	3.51667	3.81596
				3.53333	3.82494	3.53333	3.81588	3.53333	3.81453
				3.55	3.82361	3.55	3.81446	3.55	3.81309
				3.56667	3.82227	3.56667	3.81302	3.56667	3.81163
				3.58333	3.82093	3.58333	3.81158	3.58333	3.81017
				3.6	3.81958	3.6	3.81013	3.6	3.80871
				3.61667	3.81822	3.61667	3.80868	3.61667	3.80723
				3.63333	3.81686	3.63333	3.80721	3.63333	3.80574
				3.65	3.81549	3.65	3.80573	3.65	3.80424
				3.66667	3.81411	3.66667	3.80425	3.66667	3.80273
				3.68333	3.81272	3.68333	3.80275	3.68333	3.80121
				3.7	3.81132	3.7	3.80124	3.7	3.79967
				3.71667	3.80992	3.71667	3.79972	3.71667	3.79813
				3.73333	3.80851	3.73333	3.79819	3.73333	3.79657
				3.75	3.80708	3.75	3.79664	3.75	3.795
				3.76667	3.80565	3.76667	3.79509	3.76667	3.79342
				3.78333	3.80421	3.78333	3.79352	3.78333	3.79183
				3.8	3.80275	3.8	3.79195	3.8	3.79022
				3.81667	3.80129	3.81667	3.79035	3.81667	3.78861
				3.83333	3.79981	3.83333	3.78875	3.83333	3.78698
				3.85	3.79833	3.85	3.78714	3.85	3.78533
				3.86667	3.79683	3.86667	3.78551	3.86667	3.78368
				3.88333	3.79533	3.88333	3.78387	3.88333	3.78201
				3.9	3.79381	3.9	3.78222	3.9	3.78033
				3.91667	3.79228	3.91667	3.78055	3.91667	3.77864
				3.93333	3.79073	3.93333	3.77888	3.93333	3.77693
				3.95	3.78918	3.95	3.77719	3.95	3.77522
				3.96667	3.78761	3.96667	3.77549	3.96667	3.77349
				3.98333	3.78604	3.98333	3.77378	3.98333	3.77175
				4	3.78445	4	3.77205	4	3.77
				4.01667	3.78285	4.01667	3.77032	4.01667	3.76824
				4.03333	3.78123	4.03333	3.76858	4.03333	3.76647
				4.05	3.77961	4.05	3.76682	4.05	3.7647
				4.06667	3.77797	4.06667	3.76506	4.06667	3.76291
				4.08333	3.77632	4.08333	3.76329	4.08333	3.76111
				4.1	3.77466	4.1	3.76151	4.1	3.75931
				4.11667	3.77299	4.11667	3.75972	4.11667	3.75749
				4.13333	3.77131	4.13333	3.75792	4.13333	3.75568
				4.15	3.76962	4.15	3.75612	4.15	3.75385
				4.16667	3.76792	4.16667	3.75431	4.16667	3.75202
				4.18333	3.76621	4.18333	3.75249	4.18333	3.75019
				4.2	3.76449	4.2	3.75068	4.2	3.74835
				4.21667	3.76276	4.21667	3.74885	4.21667	3.74651
				4.23333	3.76102	4.23333	3.74703	4.23333	3.74467
				4.25	3.75927	4.25	3.7452	4.25	3.74282
				4.26667	3.75752	4.26667	3.74337	4.26667	3.74098
				4.28333	3.75576	4.28333	3.74153	4.28333	3.73914
				4.3	3.75399	4.3	3.7397	4.3	3.73729
				4.31667	3.75222	4.31667	3.73787	4.31667	3.73545
				4.33333	3.75044	4.33333	3.73604	4.33333	3.73361
				4.35	3.74865	4.35	3.73422	4.35	3.73178
				4.36667	3.74687	4.36667	3.73239	4.36667	3.72994
				4.38333	3.74508	4.38333	3.73057	4.38333	3.72812
				4.4	3.74329	4.4	3.72875	4.4	3.7263
				4.41667	3.74149	4.41667	3.72694	4.41667	3.72448
				4.43333	3.7397	4.43333	3.72514	4.43333	3.72267
				4.45	3.7379	4.45	3.72334	4.45	3.72087
				4.46667	3.7361	4.46667	3.72155	4.46667	3.71908
				4.48333	3.73431	4.48333	3.71977	4.48333	3.7173
				4.5	3.73252	4.5	3.71799	4.5	3.71552
				4.51667	3.73073	4.51667	3.71622	4.51667	3.71376
				4.53333	3.72894	4.53333	3.71447	4.53333	3.712
				4.55	3.72716	4.55	3.71272	4.55	3.71026
				4.56667	3.72538	4.56667	3.71098	4.56667	3.70852
				4.58333	3.7236	4.58333	3.70925	4.58333	3.7068
				4.6	3.72183	4.6	3.70754	4.6	3.70509
				4.61667	3.72007	4.61667	3.70583	4.61667	3.70339
				4.63333	3.71831	4.63333	3.70414	4.63333	3.7017
				4.65	3.71656	4.65	3.70246	4.65	3.70003
				4.66667	3.71482	4.66667	3.70079	4.66667	3.69836
				4.68333	3.71308	4.68333	3.69913	4.68333	3.69671
				4.7	3.71136	4.7	3.69748	4.7	3.69507
				4.71667	3.70964	4.71667	3.69585	4.71667	3.69345
				4.73333	3.70793	4.73333	3.69423	4.73333	3.69183
				4.75	3.70623	4.75	3.69262	4.75	3.69023
				4.76667	3.70454	4.76667	3.69102	4.76667	3.68864
				4.78333	3.70286	4.78333	3.68944	4.78333	3.68706
				4.8	3.70119	4.8	3.68786	4.8	3.68549
				4.81667	3.69953	4.81667	3.6863	4.81667	3.68394
				4.83333	3.69788	4.83333	3.68475	4.83333	3.68239
				4.85	3.69624	4.85	3.68321	4.85	3.68086
				4.86667	3.6946	4.86667	3.68168	4.86667	3.67934
				4.88333	3.69298	4.88333	3.68017	4.88333	3.67782
				4.9	3.69137	4.9	3.67866	4.9	3.67632
				4.91667	3.68977	4.91667	3.67717	4.91667	3.67483
				4.93333	3.68818	4.93333	3.67568	4.93333	3.67335
				4.95	3.6866	4.95	3.67421	4.95	3.67188
				4.96667	3.68503	4.96667	3.67274	4.96667	3.67041
				4.98333	3.68346	4.98333	3.67128	4.98333	3.66896
				5	3.68191	5	3.66983	5	3.66751
				5.01667	3.68036	5.01667	3.66839	5.01667	3.66607
				5.03333	3.67883	5.03333	3.66696	5.03333	3.66464
				5.05	3.6773	5.05	3.66554	5.05	3.66321
				5.06667	3.67578	5.06667	3.66412	5.06667	3.66179
				5.08333	3.67426	5.08333	3.66271	5.08333	3.66038
				5.1	3.67276	5.1	3.66131	5.1	3.65897
				5.11667	3.67125	5.11667	3.65991	5.11667	3.65757
				5.13333	3.66976	5.13333	3.65852	5.13333	3.65617
				5.15	3.66827	5.15	3.65713	5.15	3.65478
				5.16667	3.66679	5.16667	3.65575	5.16667	3.65339
				5.18333	3.66531	5.18333	3.65437	5.18333	3.652
				5.2	3.66384	5.2	3.653	5.2	3.65062
				5.21667	3.66237	5.21667	3.65162	5.21667	3.64924
				5.23333	3.6609	5.23333	3.65026	5.23333	3.64786
				5.25	3.65944	5.25	3.64889	5.25	3.64648
				5.26667	3.65798	5.26667	3.64753	5.26667	3.6451
				5.28333	3.65652	5.28333	3.64616	5.28333	3.64372
				5.3	3.65506	5.3	3.6448	5.3	3.64235
				5.31667	3.65361	5.31667	3.64344	5.31667	3.64097
				5.33333	3.65216	5.33333	3.64208	5.33333	3.63959
				5.35	3.6507	5.35	3.64072	5.35	3.63821
				5.36667	3.64925	5.36667	3.63935	5.36667	3.63683
				5.38333	3.6478	5.38333	3.63799	5.38333	3.63544
				5.4	3.64635	5.4	3.63663	5.4	3.63406
				5.41667	3.64489	5.41667	3.63526	5.41667	3.63267
				5.43333	3.64344	5.43333	3.63389	5.43333	3.63128
				5.45	3.64198	5.45	3.63252	5.45	3.62988
				5.46667	3.64052	5.46667	3.63115	5.46667	3.62848
				5.48333	3.63906	5.48333	3.62977	5.48333	3.62707
				5.5	3.63759	5.5	3.62839	5.5	3.62566
				5.51667	3.63612	5.51667	3.627	5.51667	3.62425
				5.53333	3.63464	5.53333	3.62562	5.53333	3.62283
				5.55	3.63316	5.55	3.62422	5.55	3.6214
				5.56667	3.63168	5.56667	3.62282	5.56667	3.61997
				5.58333	3.63019	5.58333	3.62142	5.58333	3.61852
				5.6	3.62869	5.6	3.62001	5.6	3.61708
				5.61667	3.62718	5.61667	3.61859	5.61667	3.61562
				5.63333	3.62567	5.63333	3.61716	5.63333	3.61415
				5.65	3.62414	5.65	3.61573	5.65	3.61268
				5.66667	3.62261	5.66667	3.61429	5.66667	3.6112
				5.68333	3.62107	5.68333	3.61285	5.68333	3.6097
				5.7	3.61952	5.7	3.61139	5.7	3.6082
				5.71667	3.61796	5.71667	3.60993	5.71667	3.60669
				5.73333	3.61639	5.73333	3.60845	5.73333	3.60516
				5.75	3.6148	5.75	3.60697	5.75	3.60362
				5.76667	3.61321	5.76667	3.60547	5.76667	3.60207
				5.78333	3.61159	5.78333	3.60397	5.78333	3.60051
				5.8	3.60997	5.8	3.60245	5.8	3.59893
				5.81667	3.60833	5.81667	3.60092	5.81667	3.59734
				5.83333	3.60668	5.83333	3.59938	5.83333	3.59573
				5.85	3.60501	5.85	3.59782	5.85	3.59411
				5.86667	3.60333	5.86667	3.59625	5.86667	3.59248
				5.88333	3.60163	5.88333	3.59467	5.88333	3.59082
				5.9	3.59992	5.9	3.59307	5.9	3.58915
				5.91667	3.59819	5.91667	3.59146	5.91667	3.58746
				5.93333	3.59645	5.93333	3.58983	5.93333	3.58576
				5.95	3.59469	5.95	3.58819	5.95	3.58404
				5.96667	3.59292	5.96667	3.58653	5.96667	3.58229
				5.98333	3.59114	5.98333	3.58485	5.98333	3.58053
				6	3.58935	6	3.58315	6	3.57876
				6.01667	3.58754	6.01667	3.58144	6.01667	3.57696
				6.03333	3.58573	6.03333	3.57971	6.03333	3.57515
				6.05	3.5839	6.05	3.57796	6.05	3.57333
				6.06667	3.58207	6.06667	3.57619	6.06667	3.57149
				6.08333	3.58023	6.08333	3.57441	6.08333	3.56964
				6.1	3.57839	6.1	3.57261	6.1	3.56777
				6.11667	3.57654	6.11667	3.5708	6.11667	3.5659
				6.13333	3.57468	6.13333	3.56897	6.13333	3.56402
				6.15	3.57282	6.15	3.56714	6.15	3.56212
				6.16667	3.57095	6.16667	3.56529	6.16667	3.56022
				6.18333	3.56908	6.18333	3.56343	6.18333	3.55831
				6.2	3.56721	6.2	3.56156	6.2	3.5564
				6.21667	3.56534	6.21667	3.55968	6.21667	3.55447
				6.23333	3.56347	6.23333	3.55779	6.23333	3.55255
				6.25	3.5616	6.25	3.5559	6.25	3.55062
				6.26667	3.55973	6.26667	3.554	6.26667	3.54869
				6.28333	3.55787	6.28333	3.55209	6.28333	3.54676
				6.3	3.556	6.3	3.55019	6.3	3.54483
				6.31667	3.55414	6.31667	3.54827	6.31667	3.5429
				6.33333	3.55228	6.33333	3.54636	6.33333	3.54097
				6.35	3.55043	6.35	3.54445	6.35	3.53904
				6.36667	3.54859	6.36667	3.54253	6.36667	3.53712
				6.38333	3.54675	6.38333	3.54062	6.38333	3.5352
				6.4	3.54491	6.4	3.53871	6.4	3.53329
				6.41667	3.54309	6.41667	3.5368	6.41667	3.53138
				6.43333	3.54127	6.43333	3.53489	6.43333	3.52948
				6.45	3.53946	6.45	3.53299	6.45	3.52758
				6.46667	3.53766	6.46667	3.53109	6.46667	3.52569
				6.48333	3.53587	6.48333	3.5292	6.48333	3.52381
				6.5	3.53409	6.5	3.52731	6.5	3.52194
				6.51667	3.53231	6.51667	3.52543	6.51667	3.52008
				6.53333	3.53055	6.53333	3.52356	6.53333	3.51822
				6.55	3.52879	6.55	3.5217	6.55	3.51638
				6.56667	3.52704	6.56667	3.51984	6.56667	3.51455
				6.58333	3.52531	6.58333	3.518	6.58333	3.51272
				6.6	3.52358	6.6	3.51616	6.6	3.5109
				6.61667	3.52186	6.61667	3.51433	6.61667	3.5091
				6.63333	3.52014	6.63333	3.51251	6.63333	3.5073
				6.65	3.51843	6.65	3.5107	6.65	3.50551
				6.66667	3.51673	6.66667	3.5089	6.66667	3.50373
				6.68333	3.51503	6.68333	3.50711	6.68333	3.50195
				6.7	3.51334	6.7	3.50533	6.7	3.50018
				6.71667	3.51164	6.71667	3.50355	6.71667	3.49842
				6.73333	3.50995	6.73333	3.50179	6.73333	3.49665
				6.75	3.50824	6.75	3.50002	6.75	3.49489
				6.76667	3.50653	6.76667	3.49827	6.76667	3.49312
				6.78333	3.5048	6.78333	3.49652	6.78333	3.49134
				6.8	3.50305	6.8	3.49477	6.8	3.48955
				6.81667	3.50127	6.81667	3.49302	6.81667	3.48774
				6.83333	3.49945	6.83333	3.49126	6.83333	3.4859
				6.85	3.49758	6.85	3.4895	6.85	3.48402
				6.86667	3.49566	6.86667	3.48773	6.86667	3.4821
				6.88333	3.49366	6.88333	3.48593	6.88333	3.48012
				6.9	3.49159	6.9	3.48411	6.9	3.47806
				6.91667	3.48945	6.91667	3.48226	6.91667	3.47592
				6.93333	3.48722	6.93333	3.48036	6.93333	3.47369
				6.95	3.48493	6.95	3.4784	6.95	3.47138
				6.96667	3.48262	6.96667	3.47638	6.96667	3.46898
				6.98333	3.48037	6.98333	3.47429	6.98333	3.46655
				7	3.47825	7	3.47212	7	3.46417
				7.01667	3.47629	7.01667	3.46987	7.01667	3.46192
				7.03333	3.47447	7.03333	3.46754	7.03333	3.45986
				7.05	3.47276	7.05	3.46517	7.05	3.45795
				7.06667	3.47113	7.06667	3.46281	7.06667	3.45617
				7.08333	3.46956	7.08333	3.46055	7.08333	3.45447
				7.1	3.46803	7.1	3.45845	7.1	3.45283
				7.11667	3.46653	7.11667	3.45651	7.11667	3.45125
				7.13333	3.46506	7.13333	3.4547	7.13333	3.44969
				7.15	3.46361	7.15	3.45299	7.15	3.44816
				7.16667	3.46218	7.16667	3.45135	7.16667	3.44666
				7.18333	3.46075	7.18333	3.44975	7.18333	3.44516
				7.2	3.45933	7.2	3.4482	7.2	3.44368
				7.21667	3.45792	7.21667	3.44668	7.21667	3.4422
				7.23333	3.4565	7.23333	3.44518	7.23333	3.44072
				7.25	3.45508	7.25	3.44369	7.25	3.43924
				7.26667	3.45366	7.26667	3.44221	7.26667	3.43775
				7.28333	3.45223	7.28333	3.44074	7.28333	3.43626
				7.3	3.45078	7.3	3.43928	7.3	3.43476
				7.31667	3.44933	7.31667	3.43781	7.31667	3.43325
				7.33333	3.44786	7.33333	3.43634	7.33333	3.43172
				7.35	3.44637	7.35	3.43487	7.35	3.43017
				7.36667	3.44485	7.36667	3.43338	7.36667	3.42859
				7.38333	3.44331	7.38333	3.43189	7.38333	3.42699
				7.4	3.44174	7.4	3.43038	7.4	3.42536
				7.41667	3.44014	7.41667	3.42885	7.41667	3.42369
				7.43333	3.43849	7.43333	3.4273	7.43333	3.42198
				7.45	3.43679	7.45	3.42573	7.45	3.42022
				7.46667	3.43504	7.46667	3.42413	7.46667	3.4184
				7.48333	3.43322	7.48333	3.42249	7.48333	3.41651
				7.5	3.43133	7.5	3.42081	7.5	3.41455
				7.51667	3.42934	7.51667	3.41909	7.51667	3.41248
				7.53333	3.42727	7.53333	3.41731	7.53333	3.41032
				7.55	3.42508	7.55	3.41547	7.55	3.40804
				7.56667	3.42279	7.56667	3.41356	7.56667	3.40564
				7.58333	3.42036	7.58333	3.41156	7.58333	3.4031
				7.6	3.4178	7.6	3.40946	7.6	3.40041
				7.61667	3.41509	7.61667	3.40726	7.61667	3.39755
				7.63333	3.41221	7.63333	3.40495	7.63333	3.39451
				7.65	3.40915	7.65	3.40251	7.65	3.39127
				7.66667	3.40592	7.66667	3.39994	7.66667	3.38784
				7.68333	3.40253	7.68333	3.39721	7.68333	3.38423
				7.7	3.39898	7.7	3.39431	7.7	3.38044
				7.71667	3.39526	7.71667	3.39123	7.71667	3.37647
				7.73333	3.39139	7.73333	3.38796	7.73333	3.37233
				7.75	3.38737	7.75	3.38451	7.75	3.36802
				7.76667	3.38319	7.76667	3.38088	7.76667	3.36355
				7.78333	3.37887	7.78333	3.37708	7.78333	3.35893
				7.8	3.37441	7.8	3.37311	7.8	3.35416
				7.81667	3.36982	7.81667	3.36897	7.81667	3.34926
				7.83333	3.36511	7.83333	3.36467	7.83333	3.34424
				7.85	3.3603	7.85	3.36022	7.85	3.33912
				7.86667	3.35539	7.86667	3.35561	7.86667	3.33391
				7.88333	3.35041	7.88333	3.35087	7.88333	3.32863
				7.9	3.34535	7.9	3.346	7.9	3.32329
				7.91667	3.34025	7.91667	3.34102	7.91667	3.31792
				7.93333	3.33512	7.93333	3.33594	7.93333	3.31253
				7.95	3.32996	7.95	3.33078	7.95	3.30713
				7.96667	3.3248	7.96667	3.32555	7.96667	3.30174
				7.98333	3.31964	7.98333	3.32027	7.98333	3.29637
				8	3.3145	8	3.31496	8	3.29104
				8.01667	3.30938	8.01667	3.30963	8.01667	3.28574
				8.03333	3.30431	8.03333	3.30429	8.03333	3.28049
				8.05	3.29927	8.05	3.29897	8.05	3.27529
				8.06667	3.29427	8.06667	3.29367	8.06667	3.27014
				8.08333	3.28933	8.08333	3.2884	8.08333	3.26504
				8.1	3.28442	8.1	3.28317	8.1	3.25999
				8.11667	3.27957	8.11667	3.27798	8.11667	3.25498
				8.13333	3.27475	8.13333	3.27285	8.13333	3.25
				8.15	3.26998	8.15	3.26776	8.15	3.24505
				8.16667	3.26523	8.16667	3.26272	8.16667	3.24012
				8.18333	3.26051	8.18333	3.25773	8.18333	3.2352
				8.2	3.2558	8.2	3.25278	8.2	3.23028
				8.21667	3.25111	8.21667	3.24786	8.21667	3.22534
				8.23333	3.24641	8.23333	3.24297	8.23333	3.22038
				8.25	3.24169	8.25	3.23811	8.25	3.21538
				8.26667	3.23696	8.26667	3.23325	8.26667	3.21033
				8.28333	3.23219	8.28333	3.22839	8.28333	3.20521
				8.3	3.22738	8.3	3.22351	8.3	3.20002
				8.31667	3.22251	8.31667	3.21862	8.31667	3.19474
				8.33333	3.21757	8.33333	3.21369	8.33333	3.18935
				8.35	3.21256	8.35	3.20871	8.35	3.18384
				8.36667	3.20745	8.36667	3.20368	8.36667	3.17821
				8.38333	3.20225	8.38333	3.19857	8.38333	3.17243
				8.4	3.19693	8.4	3.19338	8.4	3.16648
				8.41667	3.19148	8.41667	3.18809	8.41667	3.16037
				8.43333	3.1859	8.43333	3.18268	8.43333	3.15406
				8.45	3.18016	8.45	3.17716	8.45	3.14755
				8.46667	3.17427	8.46667	3.1715	8.46667	3.14082
				8.48333	3.16819	8.48333	3.16568	8.48333	3.13385
				8.5	3.16193	8.5	3.1597	8.5	3.12663
				8.51667	3.15547	8.51667	3.15355	8.51667	3.11913
				8.53333	3.14878	8.53333	3.1472	8.53333	3.11135
				8.55	3.14187	8.55	3.14064	8.55	3.10326
				8.56667	3.13471	8.56667	3.13386	8.56667	3.09484
				8.58333	3.12729	8.58333	3.12683	8.58333	3.08607
				8.6	3.11959	8.6	3.11956	8.6	3.07693
				8.61667	3.11159	8.61667	3.11201	8.61667	3.0674
				8.63333	3.10328	8.63333	3.10417	8.63333	3.05744
				8.65	3.09464	8.65	3.09602	8.65	3.04704
				8.66667	3.08565	8.66667	3.08754	8.66667	3.03616
				8.68333	3.07628	8.68333	3.07872	8.68333	3.02478
				8.7	3.06652	8.7	3.06952	8.7	3.01287
				8.71667	3.05634	8.71667	3.05993	8.71667	3.00038
				8.73333	3.04572	8.73333	3.04992	8.73333	2.98729
				8.75	3.03463	8.75	3.03946	8.75	2.97355
				8.76667	3.02304	8.76667	3.02854	8.76667	2.95912
				8.78333	3.01092	8.78333	3.01712	8.78333	2.94396
				8.8	2.99824	8.8	3.00516	8.8	2.92802
				8.81667	2.98497	8.81667	2.99264	8.81667	2.91124
				8.83333	2.97107	8.83333	2.97952	8.83333	2.89357
				8.85	2.9565	8.85	2.96576	8.85	2.87494
				8.86667	2.94121	8.86667	2.95131	8.86667	2.85529
				8.88333	2.92517	8.88333	2.93615	8.88333	2.83453
				8.9	2.90831	8.9	2.92021	8.9	2.8126
				8.91667	2.8906	8.91667	2.90345	8.91667	2.7894
				8.93333	2.87197	8.93333	2.8858	8.93333	2.76482
				8.95	2.85235	8.95	2.86722	8.95	2.73876
				8.96667	2.83168	8.96667	2.84763	8.96667	2.7111
				8.98333	2.80989	8.98333	2.82696	8.98333	2.6817
				9	2.78689	9	2.80512	9	2.65039
				9.01667	2.76259	9.01667	2.78205	9.01667	2.61701
				9.03333	2.73689	9.03333	2.75763	9.03333	2.58134
				9.05	2.70968	9.05	2.73176	9.05	2.54312
				9.06667	2.68084	9.06667	2.70433	9.06667	2.50206
				9.08333	2.65022	9.08333	2.6752	9.06747	2.50001
				9.1	2.61766	9.1	2.64421
				9.11667	2.58297	9.11667	2.61121
				9.13333	2.54593	9.13333	2.57599
				9.15	2.50627	9.15	2.53831
				9.15253	2.50001	9.16582	2.50001

## Sheet: subplot_(c)
Exp_Sample1_Time_h	Exp_Sample1_Voltage_V	Exp_Sample2_Time_h	Exp_Sample2_Voltage_V	SEI_only_Time_h	SEI_only_Voltage_V	SEI_DryOut_Time_h	SEI_DryOut_Voltage_V	Full_Model_Time_h	Full_Model_Voltage_V
0	4.16952	0	4.17039	0	4.1723	0	4.17021	0	4.17076
0.441389	4.08432	0.433611	4.08508	0.0166667	4.16342	0.0166667	4.16066	0.0166667	4.16142
0.882778	4.06129	0.867222	4.06162	0.0333333	4.15935	0.0333333	4.15636	0.0333333	4.15712
1.32417	4.03991	1.30083	4.04032	0.05	4.15562	0.05	4.15245	0.05	4.15319
1.76556	3.99573	1.73444	3.99618	0.0666667	4.15198	0.0666667	4.14866	0.0666667	4.14936
2.20694	3.94034	2.16806	3.93886	0.0833333	4.14841	0.0833333	4.14495	0.0833333	4.14561
2.64833	3.88766	2.60167	3.88579	0.1	4.1449	0.1	4.14132	0.1	4.14194
3.08972	3.84344	3.03528	3.84485	0.116667	4.14147	0.116667	4.13777	0.116667	4.13835
3.53111	3.80147	3.46889	3.80481	0.133333	4.1381	0.133333	4.1343	0.133333	4.13484
3.9725	3.75513	3.9025	3.76016	0.15	4.13481	0.15	4.13091	0.15	4.13142
4.41389	3.70548	4.33611	3.71174	0.166667	4.13159	0.166667	4.12761	0.166667	4.12808
4.85528	3.65847	4.76972	3.6639	0.183333	4.12845	0.183333	4.1244	0.183333	4.12484
5.29667	3.61788	5.20333	3.62072	0.2	4.12539	0.2	4.12127	0.2	4.12169
5.73806	3.58043	5.63694	3.58087	0.216667	4.12241	0.216667	4.11824	0.216667	4.11863
6.17944	3.53838	6.07056	3.53769	0.233333	4.11951	0.233333	4.11531	0.233333	4.11567
6.62083	3.49444	6.50417	3.49906	0.25	4.1167	0.25	4.11247	0.25	4.1128
7.06222	3.45228	6.93778	3.45532	0.266667	4.11397	0.266667	4.10973	0.266667	4.11004
7.50361	3.3783	7.37139	3.37824	0.283333	4.11133	0.283333	4.10708	0.283333	4.10738
7.945	3.25825	7.805	3.26155	0.3	4.10878	0.3	4.10454	0.3	4.10482
8.38639	3.08348	8.23861	3.08954	0.316667	4.10631	0.316667	4.10209	0.316667	4.10235
8.82778	2.5025	8.67222	2.51463	0.333333	4.10393	0.333333	4.09974	0.333333	4.09999
8.82852	2.50013	8.67684	2.5001	0.35	4.10163	0.35	4.0975	0.35	4.09773
				0.366667	4.09942	0.366667	4.09534	0.366667	4.09557
				0.383333	4.0973	0.383333	4.09329	0.383333	4.09351
				0.4	4.09526	0.4	4.09133	0.4	4.09155
				0.416667	4.0933	0.416667	4.08947	0.416667	4.08968
				0.433333	4.09142	0.433333	4.0877	0.433333	4.0879
				0.45	4.08963	0.45	4.08602	0.45	4.08622
				0.466667	4.08791	0.466667	4.08443	0.466667	4.08462
				0.483333	4.08626	0.483333	4.08292	0.483333	4.08311
				0.5	4.08469	0.5	4.0815	0.5	4.08168
				0.516667	4.08319	0.516667	4.08015	0.516667	4.08033
				0.533333	4.08176	0.533333	4.07888	0.533333	4.07906
				0.55	4.08039	0.55	4.07769	0.55	4.07785
				0.566667	4.07908	0.566667	4.07656	0.566667	4.07671
				0.583333	4.07783	0.583333	4.07549	0.583333	4.07564
				0.6	4.07664	0.6	4.07448	0.6	4.07463
				0.616667	4.0755	0.616667	4.07353	0.616667	4.07367
				0.633333	4.07441	0.633333	4.07263	0.633333	4.07276
				0.65	4.07336	0.65	4.07177	0.65	4.0719
				0.666667	4.07236	0.666667	4.07096	0.666667	4.07108
				0.683333	4.0714	0.683333	4.07019	0.683333	4.0703
				0.7	4.07046	0.7	4.06944	0.7	4.06956
				0.716667	4.06956	0.716667	4.06873	0.716667	4.06884
				0.733333	4.06869	0.733333	4.06804	0.733333	4.06815
				0.75	4.06784	0.75	4.06737	0.75	4.06747
				0.766667	4.06701	0.766667	4.06672	0.766667	4.06681
				0.783333	4.06619	0.783333	4.06607	0.783333	4.06617
				0.8	4.06538	0.8	4.06544	0.8	4.06553
				0.816667	4.06458	0.816667	4.06481	0.816667	4.06489
				0.833333	4.06379	0.833333	4.06418	0.833333	4.06425
				0.85	4.06299	0.85	4.06355	0.85	4.06361
				0.866667	4.0622	0.866667	4.06291	0.866667	4.06296
				0.883333	4.0614	0.883333	4.06226	0.883333	4.0623
				0.9	4.06059	0.9	4.0616	0.9	4.06162
				0.916667	4.05978	0.916667	4.06093	0.916667	4.06093
				0.933333	4.05896	0.933333	4.06024	0.933333	4.06022
				0.95	4.05812	0.95	4.05953	0.95	4.05948
				0.966667	4.05728	0.966667	4.05879	0.966667	4.05873
				0.983333	4.05643	0.983333	4.05804	0.983333	4.05794
				1	4.05557	1	4.05725	1	4.05712
				1.01667	4.05469	1.01667	4.05644	1.01667	4.05627
				1.03333	4.0538	1.03333	4.05559	1.03333	4.05538
				1.05	4.0529	1.05	4.05471	1.05	4.05446
				1.06667	4.05198	1.06667	4.0538	1.06667	4.0535
				1.08333	4.05105	1.08333	4.05284	1.08333	4.0525
				1.1	4.0501	1.1	4.05185	1.1	4.05145
				1.11667	4.04913	1.11667	4.05082	1.11667	4.05036
				1.13333	4.04815	1.13333	4.04974	1.13333	4.04923
				1.15	4.04714	1.15	4.04863	1.15	4.04806
				1.16667	4.04612	1.16667	4.04746	1.16667	4.04684
				1.18333	4.04507	1.18333	4.04626	1.18333	4.04558
				1.2	4.044	1.2	4.04502	1.2	4.04427
				1.21667	4.04291	1.21667	4.04373	1.21667	4.04293
				1.23333	4.04179	1.23333	4.0424	1.23333	4.04155
				1.25	4.04065	1.25	4.04103	1.25	4.04013
				1.26667	4.03948	1.26667	4.03963	1.26667	4.03868
				1.28333	4.03829	1.28333	4.03819	1.28333	4.0372
				1.3	4.03707	1.3	4.03672	1.3	4.03568
				1.31667	4.03583	1.31667	4.03521	1.31667	4.03413
				1.33333	4.03455	1.33333	4.03367	1.33333	4.03255
				1.35	4.03326	1.35	4.03211	1.35	4.03095
				1.36667	4.03194	1.36667	4.03052	1.36667	4.02932
				1.38333	4.03059	1.38333	4.0289	1.38333	4.02767
				1.4	4.02922	1.4	4.02725	1.4	4.02599
				1.41667	4.02782	1.41667	4.02558	1.41667	4.02429
				1.43333	4.0264	1.43333	4.02389	1.43333	4.02257
				1.45	4.02495	1.45	4.02218	1.45	4.02083
				1.46667	4.02348	1.46667	4.02045	1.46667	4.01907
				1.48333	4.02199	1.48333	4.0187	1.48333	4.01729
				1.5	4.02048	1.5	4.01694	1.5	4.01549
				1.51667	4.01894	1.51667	4.01515	1.51667	4.01368
				1.53333	4.01739	1.53333	4.01336	1.53333	4.01186
				1.55	4.01581	1.55	4.01154	1.55	4.01002
				1.56667	4.01421	1.56667	4.00972	1.56667	4.00817
				1.58333	4.0126	1.58333	4.00788	1.58333	4.00631
				1.6	4.01097	1.6	4.00603	1.6	4.00443
				1.61667	4.00932	1.61667	4.00417	1.61667	4.00255
				1.63333	4.00766	1.63333	4.00231	1.63333	4.00066
				1.65	4.00597	1.65	4.00043	1.65	3.99876
				1.66667	4.00428	1.66667	3.99854	1.66667	3.99685
				1.68333	4.00257	1.68333	3.99665	1.68333	3.99494
				1.7	4.00085	1.7	3.99476	1.7	3.99302
				1.71667	3.99911	1.71667	3.99285	1.71667	3.9911
				1.73333	3.99737	1.73333	3.99095	1.73333	3.98917
				1.75	3.99561	1.75	3.98904	1.75	3.98724
				1.76667	3.99384	1.76667	3.98712	1.76667	3.98531
				1.78333	3.99206	1.78333	3.98521	1.78333	3.98337
				1.8	3.99028	1.8	3.98329	1.8	3.98144
				1.81667	3.98848	1.81667	3.98138	1.81667	3.9795
				1.83333	3.98668	1.83333	3.97946	1.83333	3.97757
				1.85	3.98487	1.85	3.97754	1.85	3.97564
				1.86667	3.98305	1.86667	3.97563	1.86667	3.97371
				1.88333	3.98123	1.88333	3.97371	1.88333	3.97178
				1.9	3.9794	1.9	3.9718	1.9	3.96985
				1.91667	3.97757	1.91667	3.96989	1.91667	3.96792
				1.93333	3.97573	1.93333	3.96798	1.93333	3.966
				1.95	3.97389	1.95	3.96608	1.95	3.96408
				1.96667	3.97204	1.96667	3.96418	1.96667	3.96217
				1.98333	3.97018	1.98333	3.96228	1.98333	3.96026
				2	3.96833	2	3.96039	2	3.95835
				2.01667	3.96646	2.01667	3.95851	2.01667	3.95645
				2.03333	3.9646	2.03333	3.95662	2.03333	3.95456
				2.05	3.96273	2.05	3.95475	2.05	3.95267
				2.06667	3.96085	2.06667	3.95287	2.06667	3.95078
				2.08333	3.95897	2.08333	3.95101	2.08333	3.9489
				2.1	3.95709	2.1	3.94914	2.1	3.94703
				2.11667	3.95519	2.11667	3.94729	2.11667	3.94516
				2.13333	3.95329	2.13333	3.94544	2.13333	3.94329
				2.15	3.95139	2.15	3.94359	2.15	3.94143
				2.16667	3.94947	2.16667	3.94175	2.16667	3.93958
				2.18333	3.94754	2.18333	3.93992	2.18333	3.93773
				2.2	3.9456	2.2	3.93809	2.2	3.93589
				2.21667	3.94365	2.21667	3.93626	2.21667	3.93405
				2.23333	3.94167	2.23333	3.93444	2.23333	3.93221
				2.25	3.93967	2.25	3.93263	2.25	3.93038
				2.26667	3.93764	2.26667	3.93082	2.26667	3.92855
				2.28333	3.9356	2.28333	3.92901	2.28333	3.92673
				2.3	3.93354	2.3	3.92721	2.3	3.9249
				2.31667	3.93147	2.31667	3.92541	2.31667	3.92308
				2.33333	3.92941	2.33333	3.92361	2.33333	3.92126
				2.35	3.92737	2.35	3.92182	2.35	3.91945
				2.36667	3.92535	2.36667	3.92002	2.36667	3.91763
				2.38333	3.92334	2.38333	3.91823	2.38333	3.9158
				2.4	3.92136	2.4	3.91644	2.4	3.91398
				2.41667	3.9194	2.41667	3.91464	2.41667	3.91215
				2.43333	3.91747	2.43333	3.91284	2.43333	3.91032
				2.45	3.91555	2.45	3.91104	2.45	3.90848
				2.46667	3.91366	2.46667	3.90924	2.46667	3.90662
				2.48333	3.91178	2.48333	3.90742	2.48333	3.90476
				2.5	3.90992	2.5	3.9056	2.5	3.90288
				2.51667	3.90809	2.51667	3.90377	2.51667	3.90097
				2.53333	3.90628	2.53333	3.90192	2.53333	3.89905
				2.55	3.90449	2.55	3.90005	2.55	3.89711
				2.56667	3.90274	2.56667	3.89815	2.56667	3.89516
				2.58333	3.90102	2.58333	3.89623	2.58333	3.89321
				2.6	3.89934	2.6	3.89431	2.6	3.89127
				2.61667	3.89768	2.61667	3.89238	2.61667	3.88934
				2.63333	3.89605	2.63333	3.89047	2.63333	3.88742
				2.65	3.89445	2.65	3.88856	2.65	3.88552
				2.66667	3.89287	2.66667	3.88666	2.66667	3.88363
				2.68333	3.89132	2.68333	3.88478	2.68333	3.88175
				2.7	3.88978	2.7	3.88291	2.7	3.87989
				2.71667	3.88827	2.71667	3.88106	2.71667	3.87805
				2.73333	3.88677	2.73333	3.87922	2.73333	3.87622
				2.75	3.88529	2.75	3.87739	2.75	3.87442
				2.76667	3.88382	2.76667	3.87558	2.76667	3.87264
				2.78333	3.88238	2.78333	3.87379	2.78333	3.87088
				2.8	3.88094	2.8	3.87202	2.8	3.86916
				2.81667	3.87952	2.81667	3.87027	2.81667	3.86746
				2.83333	3.87812	2.83333	3.86855	2.83333	3.8658
				2.85	3.87672	2.85	3.86685	2.85	3.86416
				2.86667	3.87534	2.86667	3.86519	2.86667	3.86255
				2.88333	3.87397	2.88333	3.86356	2.88333	3.86097
				2.9	3.87261	2.9	3.86195	2.9	3.8594
				2.91667	3.87126	2.91667	3.86036	2.91667	3.85786
				2.93333	3.86991	2.93333	3.8588	2.93333	3.85634
				2.95	3.86857	2.95	3.85727	2.95	3.85483
				2.96667	3.86724	2.96667	3.85574	2.96667	3.85334
				2.98333	3.86592	2.98333	3.85424	2.98333	3.85186
				3	3.86459	3	3.85275	3	3.8504
				3.01667	3.86328	3.01667	3.85128	3.01667	3.84894
				3.03333	3.86197	3.03333	3.84982	3.03333	3.8475
				3.05	3.86066	3.05	3.84837	3.05	3.84607
				3.06667	3.85935	3.06667	3.84693	3.06667	3.84464
				3.08333	3.85805	3.08333	3.8455	3.08333	3.84323
				3.1	3.85675	3.1	3.84409	3.1	3.84182
				3.11667	3.85545	3.11667	3.84267	3.11667	3.84041
				3.13333	3.85416	3.13333	3.84127	3.13333	3.83901
				3.15	3.85286	3.15	3.83987	3.15	3.83762
				3.16667	3.85157	3.16667	3.83848	3.16667	3.83622
				3.18333	3.85028	3.18333	3.83709	3.18333	3.83483
				3.2	3.84899	3.2	3.8357	3.2	3.83343
				3.21667	3.8477	3.21667	3.83432	3.21667	3.83203
				3.23333	3.84641	3.23333	3.83293	3.23333	3.83063
				3.25	3.84512	3.25	3.83155	3.25	3.82923
				3.26667	3.84383	3.26667	3.83016	3.26667	3.82783
				3.28333	3.84254	3.28333	3.82877	3.28333	3.82642
				3.3	3.84125	3.3	3.82738	3.3	3.825
				3.31667	3.83996	3.31667	3.82599	3.31667	3.82358
				3.33333	3.83866	3.33333	3.82459	3.33333	3.82215
				3.35	3.83737	3.35	3.82318	3.35	3.82072
				3.36667	3.83607	3.36667	3.82177	3.36667	3.81928
				3.38333	3.83477	3.38333	3.82036	3.38333	3.81784
				3.4	3.83347	3.4	3.81894	3.4	3.81638
				3.41667	3.83216	3.41667	3.81751	3.41667	3.81492
				3.43333	3.83085	3.43333	3.81607	3.43333	3.81345
				3.45	3.82954	3.45	3.81463	3.45	3.81197
				3.46667	3.82822	3.46667	3.81317	3.46667	3.81048
				3.48333	3.8269	3.48333	3.81171	3.48333	3.80898
				3.5	3.82557	3.5	3.81024	3.5	3.80747
				3.51667	3.82424	3.51667	3.80876	3.51667	3.80595
				3.53333	3.82291	3.53333	3.80727	3.53333	3.80442
				3.55	3.82156	3.55	3.80577	3.55	3.80288
				3.56667	3.82022	3.56667	3.80426	3.56667	3.80132
				3.58333	3.81886	3.58333	3.80274	3.58333	3.79976
				3.6	3.8175	3.6	3.80121	3.6	3.79818
				3.61667	3.81613	3.61667	3.79966	3.61667	3.79659
				3.63333	3.81476	3.63333	3.79811	3.63333	3.79499
				3.65	3.81337	3.65	3.79654	3.65	3.79337
				3.66667	3.81198	3.66667	3.79496	3.66667	3.79175
				3.68333	3.81058	3.68333	3.79336	3.68333	3.7901
				3.7	3.80917	3.7	3.79176	3.7	3.78845
				3.71667	3.80775	3.71667	3.79014	3.71667	3.78678
				3.73333	3.80633	3.73333	3.78851	3.73333	3.7851
				3.75	3.80489	3.75	3.78687	3.75	3.7834
				3.76667	3.80344	3.76667	3.78521	3.76667	3.7817
				3.78333	3.80199	3.78333	3.78354	3.78333	3.77997
				3.8	3.80052	3.8	3.78185	3.8	3.77824
				3.81667	3.79904	3.81667	3.78016	3.81667	3.77649
				3.83333	3.79755	3.83333	3.77845	3.83333	3.77473
				3.85	3.79605	3.85	3.77673	3.85	3.77296
				3.86667	3.79454	3.86667	3.77499	3.86667	3.77117
				3.88333	3.79302	3.88333	3.77325	3.88333	3.76937
				3.9	3.79149	3.9	3.77149	3.9	3.76757
				3.91667	3.78994	3.91667	3.76972	3.91667	3.76574
				3.93333	3.78838	3.93333	3.76793	3.93333	3.76391
				3.95	3.78681	3.95	3.76614	3.95	3.76207
				3.96667	3.78523	3.96667	3.76434	3.96667	3.76022
				3.98333	3.78363	3.98333	3.76252	3.98333	3.75836
				4	3.78202	4	3.7607	4	3.75649
				4.01667	3.7804	4.01667	3.75886	4.01667	3.75462
				4.03333	3.77877	4.03333	3.75702	4.03333	3.75273
				4.05	3.77713	4.05	3.75517	4.05	3.75084
				4.06667	3.77547	4.06667	3.75332	4.06667	3.74895
				4.08333	3.7738	4.08333	3.75145	4.08333	3.74705
				4.1	3.77212	4.1	3.74958	4.1	3.74515
				4.11667	3.77043	4.11667	3.74771	4.11667	3.74324
				4.13333	3.76872	4.13333	3.74583	4.13333	3.74133
				4.15	3.76701	4.15	3.74395	4.15	3.73942
				4.16667	3.76528	4.16667	3.74207	4.16667	3.73751
				4.18333	3.76355	4.18333	3.74018	4.18333	3.7356
				4.2	3.7618	4.2	3.73829	4.2	3.73369
				4.21667	3.76005	4.21667	3.73641	4.21667	3.73178
				4.23333	3.75828	4.23333	3.73452	4.23333	3.72987
				4.25	3.75651	4.25	3.73264	4.25	3.72797
				4.26667	3.75473	4.26667	3.73075	4.26667	3.72608
				4.28333	3.75294	4.28333	3.72887	4.28333	3.72418
				4.3	3.75114	4.3	3.727	4.3	3.7223
				4.31667	3.74933	4.31667	3.72513	4.31667	3.72042
				4.33333	3.74752	4.33333	3.72326	4.33333	3.71855
				4.35	3.74571	4.35	3.7214	4.35	3.71668
				4.36667	3.74389	4.36667	3.71955	4.36667	3.71483
				4.38333	3.74206	4.38333	3.7177	4.38333	3.71298
				4.4	3.74023	4.4	3.71587	4.4	3.71114
				4.41667	3.7384	4.41667	3.71404	4.41667	3.70931
				4.43333	3.73657	4.43333	3.71222	4.43333	3.7075
				4.45	3.73473	4.45	3.71041	4.45	3.70569
				4.46667	3.7329	4.46667	3.70861	4.46667	3.70389
				4.48333	3.73106	4.48333	3.70682	4.48333	3.70211
				4.5	3.72923	4.5	3.70504	4.5	3.70034
				4.51667	3.72739	4.51667	3.70327	4.51667	3.69858
				4.53333	3.72556	4.53333	3.70151	4.53333	3.69683
				4.55	3.72373	4.55	3.69977	4.55	3.69509
				4.56667	3.7219	4.56667	3.69803	4.56667	3.69337
				4.58333	3.72007	4.58333	3.69631	4.58333	3.69165
				4.6	3.71825	4.6	3.6946	4.6	3.68995
				4.61667	3.71643	4.61667	3.6929	4.61667	3.68827
				4.63333	3.71462	4.63333	3.69122	4.63333	3.68659
				4.65	3.71281	4.65	3.68954	4.65	3.68492
				4.66667	3.71101	4.66667	3.68788	4.66667	3.68327
				4.68333	3.70921	4.68333	3.68623	4.68333	3.68163
				4.7	3.70742	4.7	3.68459	4.7	3.67999
				4.71667	3.70564	4.71667	3.68296	4.71667	3.67837
				4.73333	3.70386	4.73333	3.68134	4.73333	3.67676
				4.75	3.70209	4.75	3.67974	4.75	3.67516
				4.76667	3.70033	4.76667	3.67814	4.76667	3.67357
				4.78333	3.69857	4.78333	3.67656	4.78333	3.67199
				4.8	3.69682	4.8	3.67498	4.8	3.67041
				4.81667	3.69508	4.81667	3.67342	4.81667	3.66885
				4.83333	3.69334	4.83333	3.67186	4.83333	3.66729
				4.85	3.69161	4.85	3.67032	4.85	3.66574
				4.86667	3.68989	4.86667	3.66878	4.86667	3.6642
				4.88333	3.68818	4.88333	3.66725	4.88333	3.66266
				4.9	3.68647	4.9	3.66572	4.9	3.66113
				4.91667	3.68477	4.91667	3.66421	4.91667	3.6596
				4.93333	3.68308	4.93333	3.6627	4.93333	3.65808
				4.95	3.68139	4.95	3.66119	4.95	3.65656
				4.96667	3.67971	4.96667	3.65969	4.96667	3.65505
				4.98333	3.67804	4.98333	3.6582	4.98333	3.65354
				5	3.67637	5	3.65671	5	3.65203
				5.01667	3.67471	5.01667	3.65523	5.01667	3.65052
				5.03333	3.67305	5.03333	3.65374	5.03333	3.64902
				5.05	3.6714	5.05	3.65227	5.05	3.64752
				5.06667	3.66975	5.06667	3.65079	5.06667	3.64601
				5.08333	3.66811	5.08333	3.64932	5.08333	3.64451
				5.1	3.66647	5.1	3.64785	5.1	3.64301
				5.11667	3.66483	5.11667	3.64638	5.11667	3.64151
				5.13333	3.6632	5.13333	3.64491	5.13333	3.64
				5.15	3.66157	5.15	3.64344	5.15	3.6385
				5.16667	3.65994	5.16667	3.64197	5.16667	3.63699
				5.18333	3.65832	5.18333	3.6405	5.18333	3.63548
				5.2	3.65669	5.2	3.63903	5.2	3.63396
				5.21667	3.65507	5.21667	3.63756	5.21667	3.63245
				5.23333	3.65344	5.23333	3.63609	5.23333	3.63092
				5.25	3.65182	5.25	3.63462	5.25	3.6294
				5.26667	3.65019	5.26667	3.63314	5.26667	3.62787
				5.28333	3.64857	5.28333	3.63166	5.28333	3.62633
				5.3	3.64694	5.3	3.63018	5.3	3.62478
				5.31667	3.6453	5.31667	3.62869	5.31667	3.62323
				5.33333	3.64367	5.33333	3.6272	5.33333	3.62168
				5.35	3.64203	5.35	3.6257	5.35	3.62011
				5.36667	3.64038	5.36667	3.6242	5.36667	3.61854
				5.38333	3.63873	5.38333	3.62269	5.38333	3.61695
				5.4	3.63707	5.4	3.62117	5.4	3.61536
				5.41667	3.63541	5.41667	3.61965	5.41667	3.61375
				5.43333	3.63374	5.43333	3.61812	5.43333	3.61214
				5.45	3.63206	5.45	3.61659	5.45	3.61051
				5.46667	3.63037	5.46667	3.61504	5.46667	3.60888
				5.48333	3.62868	5.48333	3.61349	5.48333	3.60723
				5.5	3.62697	5.5	3.61192	5.5	3.60556
				5.51667	3.62525	5.51667	3.61035	5.51667	3.60388
				5.53333	3.62352	5.53333	3.60876	5.53333	3.60219
				5.55	3.62178	5.55	3.60717	5.55	3.60048
				5.56667	3.62003	5.56667	3.60556	5.56667	3.59876
				5.58333	3.61826	5.58333	3.60394	5.58333	3.59702
				5.6	3.61648	5.6	3.60231	5.6	3.59526
				5.61667	3.61469	5.61667	3.60066	5.61667	3.59349
				5.63333	3.61289	5.63333	3.599	5.63333	3.5917
				5.65	3.61108	5.65	3.59732	5.65	3.58989
				5.66667	3.60925	5.66667	3.59563	5.66667	3.58806
				5.68333	3.60742	5.68333	3.59393	5.68333	3.58621
				5.7	3.60557	5.7	3.59221	5.7	3.58435
				5.71667	3.60372	5.71667	3.59047	5.71667	3.58247
				5.73333	3.60186	5.73333	3.58871	5.73333	3.58058
				5.75	3.59999	5.75	3.58694	5.75	3.57867
				5.76667	3.59812	5.76667	3.58515	5.76667	3.57675
				5.78333	3.59624	5.78333	3.58334	5.78333	3.57481
				5.8	3.59435	5.8	3.58151	5.8	3.57287
				5.81667	3.59247	5.81667	3.57967	5.81667	3.57092
				5.83333	3.59057	5.83333	3.57782	5.83333	3.56896
				5.85	3.58868	5.85	3.57595	5.85	3.56699
				5.86667	3.58678	5.86667	3.57406	5.86667	3.56502
				5.88333	3.58488	5.88333	3.57217	5.88333	3.56304
				5.9	3.58299	5.9	3.57026	5.9	3.56105
				5.91667	3.58109	5.91667	3.56835	5.91667	3.55907
				5.93333	3.57919	5.93333	3.56643	5.93333	3.55708
				5.95	3.5773	5.95	3.5645	5.95	3.55509
				5.96667	3.57541	5.96667	3.56256	5.96667	3.5531
				5.98333	3.57352	5.98333	3.56061	5.98333	3.55112
				6	3.57164	6	3.55867	6	3.54913
				6.01667	3.56976	6.01667	3.55672	6.01667	3.54715
				6.03333	3.56788	6.03333	3.55476	6.03333	3.54517
				6.05	3.56602	6.05	3.55281	6.05	3.5432
				6.06667	3.56416	6.06667	3.55085	6.06667	3.54124
				6.08333	3.5623	6.08333	3.5489	6.08333	3.53928
				6.1	3.56046	6.1	3.54695	6.1	3.53732
				6.11667	3.55862	6.11667	3.54499	6.11667	3.53538
				6.13333	3.55679	6.13333	3.54305	6.13333	3.53344
				6.15	3.55497	6.15	3.5411	6.15	3.53151
				6.16667	3.55316	6.16667	3.53916	6.16667	3.5296
				6.18333	3.55136	6.18333	3.53723	6.18333	3.52769
				6.2	3.54957	6.2	3.53531	6.2	3.52579
				6.21667	3.54779	6.21667	3.53339	6.21667	3.5239
				6.23333	3.54601	6.23333	3.53148	6.23333	3.52202
				6.25	3.54425	6.25	3.52957	6.25	3.52015
				6.26667	3.5425	6.26667	3.52768	6.26667	3.5183
				6.28333	3.54075	6.28333	3.52579	6.28333	3.51645
				6.3	3.53902	6.3	3.52392	6.3	3.5146
				6.31667	3.53729	6.31667	3.52205	6.31667	3.51277
				6.33333	3.53557	6.33333	3.52019	6.33333	3.51094
				6.35	3.53386	6.35	3.51834	6.35	3.50912
				6.36667	3.53215	6.36667	3.51651	6.36667	3.50729
				6.38333	3.53044	6.38333	3.51468	6.38333	3.50547
				6.4	3.52873	6.4	3.51286	6.4	3.50365
				6.41667	3.52703	6.41667	3.51104	6.41667	3.50181
				6.43333	3.52531	6.43333	3.50924	6.43333	3.49996
				6.45	3.52359	6.45	3.50744	6.45	3.4981
				6.46667	3.52186	6.46667	3.50564	6.46667	3.4962
				6.48333	3.5201	6.48333	3.50384	6.48333	3.49426
				6.5	3.51832	6.5	3.50205	6.5	3.49228
				6.51667	3.5165	6.51667	3.50025	6.51667	3.49023
				6.53333	3.51464	6.53333	3.49845	6.53333	3.48811
				6.55	3.51273	6.55	3.49663	6.55	3.48592
				6.56667	3.51076	6.56667	3.49479	6.56667	3.48364
				6.58333	3.50872	6.58333	3.49292	6.58333	3.48129
				6.6	3.50662	6.6	3.49102	6.6	3.47885
				6.61667	3.50445	6.61667	3.48908	6.61667	3.47638
				6.63333	3.50221	6.63333	3.48708	6.63333	3.47393
				6.65	3.49994	6.65	3.48502	6.65	3.47161
				6.66667	3.49768	6.66667	3.4829	6.66667	3.46948
				6.68333	3.4955	6.68333	3.48071	6.68333	3.46751
				6.7	3.49346	6.7	3.47845	6.7	3.46568
				6.71667	3.49157	6.71667	3.47612	6.71667	3.46393
				6.73333	3.4898	6.73333	3.47375	6.73333	3.46225
				6.75	3.48813	6.75	3.47136	6.75	3.46061
				6.76667	3.48652	6.76667	3.46904	6.76667	3.45902
				6.78333	3.48497	6.78333	3.46687	6.78333	3.45744
				6.8	3.48345	6.8	3.46485	6.8	3.45589
				6.81667	3.48197	6.81667	3.46298	6.81667	3.45435
				6.83333	3.4805	6.83333	3.46121	6.83333	3.45282
				6.85	3.47906	6.85	3.45952	6.85	3.45129
				6.86667	3.47762	6.86667	3.45789	6.86667	3.44977
				6.88333	3.47619	6.88333	3.45629	6.88333	3.44824
				6.9	3.47477	6.9	3.45473	6.9	3.4467
				6.91667	3.47335	6.91667	3.45319	6.91667	3.44516
				6.93333	3.47193	6.93333	3.45166	6.93333	3.4436
				6.95	3.4705	6.95	3.45015	6.95	3.44203
				6.96667	3.46907	6.96667	3.44864	6.96667	3.44043
				6.98333	3.46763	6.98333	3.44714	6.98333	3.43882
				7	3.46617	7	3.44563	7	3.43717
				7.01667	3.4647	7.01667	3.44413	7.01667	3.4355
				7.03333	3.46321	7.03333	3.44261	7.03333	3.43378
				7.05	3.4617	7.05	3.44108	7.05	3.43203
				7.06667	3.46017	7.06667	3.43955	7.06667	3.43022
				7.08333	3.4586	7.08333	3.43799	7.08333	3.42835
				7.1	3.45701	7.1	3.43642	7.1	3.42641
				7.11667	3.45537	7.11667	3.43482	7.11667	3.42439
				7.13333	3.45368	7.13333	3.43319	7.13333	3.42227
				7.15	3.45195	7.15	3.43153	7.15	3.42005
				7.16667	3.45015	7.16667	3.42983	7.16667	3.41772
				7.18333	3.44827	7.18333	3.42809	7.18333	3.41525
				7.2	3.44632	7.2	3.4263	7.2	3.41265
				7.21667	3.44427	7.21667	3.42444	7.21667	3.4099
				7.23333	3.44213	7.23333	3.42252	7.23333	3.40697
				7.25	3.43988	7.25	3.42051	7.25	3.40386
				7.26667	3.43752	7.26667	3.41841	7.26667	3.40054
				7.28333	3.43503	7.28333	3.41621	7.28333	3.39701
				7.3	3.43239	7.3	3.4139	7.3	3.39328
				7.31667	3.4296	7.31667	3.41147	7.31667	3.38936
				7.33333	3.42665	7.33333	3.40892	7.33333	3.38525
				7.35	3.42351	7.35	3.40621	7.35	3.38095
				7.36667	3.42021	7.36667	3.40335	7.36667	3.37647
				7.38333	3.41674	7.38333	3.40031	7.38333	3.37182
				7.4	3.41312	7.4	3.39708	7.4	3.36701
				7.41667	3.40933	7.41667	3.39365	7.41667	3.36205
				7.43333	3.40538	7.43333	3.39003	7.43333	3.35695
				7.45	3.40129	7.45	3.38622	7.45	3.35173
				7.46667	3.39704	7.46667	3.38223	7.46667	3.34641
				7.48333	3.39265	7.48333	3.37807	7.48333	3.341
				7.5	3.38813	7.5	3.37373	7.5	3.33552
				7.51667	3.38348	7.51667	3.36923	7.51667	3.33
				7.53333	3.37872	7.53333	3.36457	7.53333	3.32445
				7.55	3.37386	7.55	3.35976	7.55	3.31888
				7.56667	3.36892	7.56667	3.35482	7.56667	3.31332
				7.58333	3.3639	7.58333	3.34975	7.58333	3.30778
				7.6	3.35882	7.6	3.34458	7.6	3.30227
				7.61667	3.3537	7.61667	3.33931	7.61667	3.29679
				7.63333	3.34856	7.63333	3.33398	7.63333	3.29137
				7.65	3.3434	7.65	3.32859	7.65	3.286
				7.66667	3.33824	7.66667	3.32317	7.66667	3.28068
				7.68333	3.33309	7.68333	3.31772	7.68333	3.27541
				7.7	3.32797	7.7	3.31227	7.7	3.2702
				7.71667	3.32287	7.71667	3.30683	7.71667	3.26502
				7.73333	3.31782	7.73333	3.30142	7.73333	3.25989
				7.75	3.31281	7.75	3.29604	7.75	3.25479
				7.76667	3.30784	7.76667	3.2907	7.76667	3.2497
				7.78333	3.30292	7.78333	3.2854	7.78333	3.24462
				7.8	3.29804	7.8	3.28016	7.8	3.23954
				7.81667	3.29321	7.81667	3.27497	7.81667	3.23444
				7.83333	3.28842	7.83333	3.26983	7.83333	3.22931
				7.85	3.28366	7.85	3.26474	7.85	3.22414
				7.86667	3.27893	7.86667	3.25968	7.86667	3.21891
				7.88333	3.27422	7.88333	3.25467	7.88333	3.21361
				7.9	3.26952	7.9	3.24968	7.9	3.20822
				7.91667	3.26482	7.91667	3.2447	7.91667	3.20272
				7.93333	3.26012	7.93333	3.23973	7.93333	3.19712
				7.95	3.25539	7.95	3.23476	7.95	3.19138
				7.96667	3.25064	7.96667	3.22977	7.96667	3.18549
				7.98333	3.24585	7.98333	3.22476	7.98333	3.17944
				8	3.24101	8	3.2197	8	3.1732
				8.01667	3.23611	8.01667	3.21458	8.01667	3.16678
				8.03333	3.23114	8.03333	3.2094	8.03333	3.16014
				8.05	3.22608	8.05	3.20414	8.05	3.15327
				8.06667	3.22092	8.06667	3.19878	8.06667	3.14616
				8.08333	3.21566	8.08333	3.19331	8.08333	3.13878
				8.1	3.21028	8.1	3.18772	8.1	3.13111
				8.11667	3.20476	8.11667	3.18199	8.11667	3.12314
				8.13333	3.1991	8.13333	3.17611	8.13333	3.11484
				8.15	3.19329	8.15	3.17007	8.15	3.10619
				8.16667	3.1873	8.16667	3.16384	8.16667	3.09718
				8.18333	3.18113	8.18333	3.15741	8.18333	3.08776
				8.2	3.17477	8.2	3.15078	8.2	3.07793
				8.21667	3.16819	8.21667	3.14391	8.21667	3.06764
				8.23333	3.16139	8.23333	3.1368	8.23333	3.05688
				8.25	3.15435	8.25	3.12942	8.25	3.04561
				8.26667	3.14706	8.26667	3.12177	8.26667	3.0338
				8.28333	3.1395	8.28333	3.11381	8.28333	3.0214
				8.3	3.13164	8.3	3.10553	8.3	3.00839
				8.31667	3.12349	8.31667	3.09692	8.31667	2.99472
				8.33333	3.11501	8.33333	3.08794	8.33333	2.98035
				8.35	3.10619	8.35	3.07857	8.35	2.96522
				8.36667	3.09701	8.36667	3.06879	8.36667	2.9493
				8.38333	3.08744	8.38333	3.05858	8.38333	2.93251
				8.4	3.07747	8.4	3.0479	8.4	2.91481
				8.41667	3.06706	8.41667	3.03673	8.41667	2.89611
				8.43333	3.0562	8.43333	3.02504	8.43333	2.87636
				8.45	3.04486	8.45	3.01279	8.45	2.85547
				8.46667	3.033	8.46667	2.99994	8.46667	2.83335
				8.48333	3.02059	8.48333	2.98646	8.48333	2.80991
				8.5	3.00762	8.5	2.9723	8.5	2.78504
				8.51667	2.99402	8.51667	2.95743	8.51667	2.75863
				8.53333	2.97978	8.53333	2.94179	8.53333	2.73052
				8.55	2.96484	8.55	2.92533	8.55	2.7006
				8.56667	2.94917	8.56667	2.90799	8.56667	2.66868
				8.58333	2.93272	8.58333	2.88971	8.58333	2.63456
				8.6	2.91543	8.6	2.87043	8.6	2.59801
				8.61667	2.89725	8.61667	2.85007	8.61667	2.55878
				8.63333	2.87812	8.63333	2.82855	8.63333	2.51652
				8.65	2.85797	8.65	2.80579	8.63951	2.50001
				8.66667	2.83673	8.66667	2.78168
				8.68333	2.81433	8.68333	2.75613
				8.7	2.79067	8.7	2.729
				8.71667	2.76566	8.71667	2.70017
				8.73333	2.7392	8.73333	2.66949
				8.75	2.71117	8.75	2.63678
				8.76667	2.68143	8.76667	2.60185
				8.78333	2.64983	8.78333	2.56445
				8.8	2.61621	8.8	2.52432
				8.81667	2.58034	8.80953	2.50001
				8.83333	2.542
				8.85	2.50087
				8.85033	2.50001

## Sheet: subplot_(d)
Exp_Sample1_Time_h	Exp_Sample1_Voltage_V	Exp_Sample2_Time_h	Exp_Sample2_Voltage_V	SEI_only_Time_h	SEI_only_Voltage_V	SEI_DryOut_Time_h	SEI_DryOut_Voltage_V	Full_Model_Time_h	Full_Model_Voltage_V
0	4.16924	0	4.16988	0	4.17391	0	4.17365	0	4.17383
0.484722	4.08403	0.482778	4.08514	0.0166667	4.16615	0.0166667	4.16577	0.0166667	4.16602
0.969444	4.06013	0.965556	4.06124	0.0333333	4.16221	0.0333333	4.16182	0.0333333	4.16208
1.45417	4.03418	1.44833	4.03517	0.05	4.1585	0.05	4.1581	0.05	4.15836
1.93889	3.98386	1.93111	3.98493	0.0666667	4.15486	0.0666667	4.15446	0.0666667	4.15472
2.42361	3.9279	2.41389	3.92909	0.0833333	4.15128	0.0833333	4.15089	0.0833333	4.15114
2.90833	3.87908	2.89667	3.88038	0.1	4.14778	0.1	4.14738	0.1	4.14763
3.39306	3.82935	3.37944	3.83045	0.116667	4.14434	0.116667	4.14394	0.116667	4.14419
3.87778	3.77989	3.86222	3.78056	0.133333	4.14097	0.133333	4.14058	0.133333	4.14082
4.3625	3.72988	4.345	3.73063	0.15	4.13767	0.15	4.13728	0.15	4.13753
4.84722	3.68062	4.82778	3.68152	0.166667	4.13445	0.166667	4.13406	0.166667	4.13431
5.33194	3.63873	5.31056	3.63951	0.183333	4.13131	0.183333	4.13092	0.183333	4.13116
5.81667	3.60447	5.79333	3.60552	0.2	4.12825	0.2	4.12786	0.2	4.1281
6.30139	3.57167	6.27611	3.57264	0.216667	4.12527	0.216667	4.12487	0.216667	4.12512
6.78611	3.52883	6.75889	3.52941	0.233333	4.12237	0.233333	4.12198	0.233333	4.12222
7.27083	3.47024	7.24167	3.47097	0.25	4.11955	0.25	4.11916	0.25	4.1194
7.75556	3.4296	7.72444	3.43085	0.266667	4.11683	0.266667	4.11643	0.266667	4.11667
8.24028	3.34762	8.20722	3.34961	0.283333	4.11418	0.283333	4.11379	0.283333	4.11403
8.725	3.2056	8.69	3.20718	0.3	4.11163	0.3	4.11123	0.3	4.11147
9.20972	3.02463	9.17278	3.02498	0.316667	4.10916	0.316667	4.10877	0.316667	4.109
9.69444	2.50983	9.65556	2.50024	0.333333	4.10677	0.333333	4.10638	0.333333	4.10662
9.69846	2.50022	9.65564	2.50008	0.35	4.10448	0.35	4.10409	0.35	4.10432
				0.366667	4.10227	0.366667	4.10188	0.366667	4.10211
				0.383333	4.10015	0.383333	4.09977	0.383333	4.09999
				0.4	4.09812	0.4	4.09773	0.4	4.09796
				0.416667	4.09617	0.416667	4.09579	0.416667	4.09601
				0.433333	4.09431	0.433333	4.09392	0.433333	4.09415
				0.45	4.09253	0.45	4.09214	0.45	4.09237
				0.466667	4.09084	0.466667	4.09045	0.466667	4.09067
				0.483333	4.08922	0.483333	4.08883	0.483333	4.08905
				0.5	4.08769	0.5	4.0873	0.5	4.08752
				0.516667	4.08623	0.516667	4.08584	0.516667	4.08606
				0.533333	4.08485	0.533333	4.08446	0.533333	4.08468
				0.55	4.08354	0.55	4.08315	0.55	4.08337
				0.566667	4.0823	0.566667	4.08191	0.566667	4.08213
				0.583333	4.08113	0.583333	4.08074	0.583333	4.08096
				0.6	4.08003	0.6	4.07964	0.6	4.07985
				0.616667	4.07899	0.616667	4.07859	0.616667	4.07881
				0.633333	4.07801	0.633333	4.07761	0.633333	4.07782
				0.65	4.07708	0.65	4.07668	0.65	4.0769
				0.666667	4.07621	0.666667	4.07581	0.666667	4.07602
				0.683333	4.07538	0.683333	4.07498	0.683333	4.07519
				0.7	4.0746	0.7	4.0742	0.7	4.07441
				0.716667	4.07387	0.716667	4.07346	0.716667	4.07368
				0.733333	4.07317	0.733333	4.07276	0.733333	4.07297
				0.75	4.0725	0.75	4.07209	0.75	4.07231
				0.766667	4.07187	0.766667	4.07146	0.766667	4.07167
				0.783333	4.07126	0.783333	4.07085	0.783333	4.07107
				0.8	4.07068	0.8	4.07026	0.8	4.07048
				0.816667	4.07012	0.816667	4.0697	0.816667	4.06992
				0.833333	4.06957	0.833333	4.06915	0.833333	4.06937
				0.85	4.06903	0.85	4.06861	0.85	4.06883
				0.866667	4.06851	0.866667	4.06808	0.866667	4.0683
				0.883333	4.06799	0.883333	4.06756	0.883333	4.06778
				0.9	4.06747	0.9	4.06704	0.9	4.06726
				0.916667	4.06695	0.916667	4.06652	0.916667	4.06674
				0.933333	4.06643	0.933333	4.06599	0.933333	4.06622
				0.95	4.06591	0.95	4.06547	0.95	4.06569
				0.966667	4.06537	0.966667	4.06493	0.966667	4.06516
				0.983333	4.06483	0.983333	4.06438	0.983333	4.06461
				1	4.06427	1	4.06383	1	4.06405
				1.01667	4.06371	1.01667	4.06325	1.01667	4.06348
				1.03333	4.06312	1.03333	4.06267	1.03333	4.0629
				1.05	4.06252	1.05	4.06206	1.05	4.06229
				1.06667	4.0619	1.06667	4.06144	1.06667	4.06167
				1.08333	4.06125	1.08333	4.06079	1.08333	4.06102
				1.1	4.06059	1.1	4.06012	1.1	4.06035
				1.11667	4.05989	1.11667	4.05943	1.11667	4.05966
				1.13333	4.05918	1.13333	4.05871	1.13333	4.05894
				1.15	4.05843	1.15	4.05796	1.15	4.05819
				1.16667	4.05766	1.16667	4.05719	1.16667	4.05742
				1.18333	4.05685	1.18333	4.05638	1.18333	4.05661
				1.2	4.05602	1.2	4.05554	1.2	4.05578
				1.21667	4.05515	1.21667	4.05467	1.21667	4.05491
				1.23333	4.05425	1.23333	4.05377	1.23333	4.05401
				1.25	4.05332	1.25	4.05284	1.25	4.05307
				1.26667	4.05235	1.26667	4.05187	1.26667	4.0521
				1.28333	4.05135	1.28333	4.05087	1.28333	4.0511
				1.3	4.05031	1.3	4.04983	1.3	4.05006
				1.31667	4.04924	1.31667	4.04875	1.31667	4.04898
				1.33333	4.04813	1.33333	4.04764	1.33333	4.04787
				1.35	4.04698	1.35	4.0465	1.35	4.04672
				1.36667	4.0458	1.36667	4.04531	1.36667	4.04553
				1.38333	4.04458	1.38333	4.0441	1.38333	4.04431
				1.4	4.04333	1.4	4.04284	1.4	4.04306
				1.41667	4.04203	1.41667	4.04155	1.41667	4.04176
				1.43333	4.04071	1.43333	4.04023	1.43333	4.04043
				1.45	4.03934	1.45	4.03886	1.45	4.03906
				1.46667	4.03794	1.46667	4.03747	1.46667	4.03766
				1.48333	4.03651	1.48333	4.03604	1.48333	4.03622
				1.5	4.03504	1.5	4.03457	1.5	4.03475
				1.51667	4.03353	1.51667	4.03307	1.51667	4.03325
				1.53333	4.032	1.53333	4.03154	1.53333	4.03171
				1.55	4.03043	1.55	4.02998	1.55	4.03014
				1.56667	4.02883	1.56667	4.02838	1.56667	4.02854
				1.58333	4.02721	1.58333	4.02676	1.58333	4.02692
				1.6	4.02555	1.6	4.02511	1.6	4.02526
				1.61667	4.02388	1.61667	4.02344	1.61667	4.02358
				1.63333	4.02217	1.63333	4.02174	1.63333	4.02188
				1.65	4.02045	1.65	4.02002	1.65	4.02016
				1.66667	4.01871	1.66667	4.01828	1.66667	4.01842
				1.68333	4.01695	1.68333	4.01653	1.68333	4.01666
				1.7	4.01517	1.7	4.01475	1.7	4.01488
				1.71667	4.01338	1.71667	4.01296	1.71667	4.01309
				1.73333	4.01158	1.73333	4.01116	1.73333	4.01129
				1.75	4.00976	1.75	4.00935	1.75	4.00948
				1.76667	4.00794	1.76667	4.00753	1.76667	4.00765
				1.78333	4.00611	1.78333	4.0057	1.78333	4.00582
				1.8	4.00427	1.8	4.00386	1.8	4.00399
				1.81667	4.00242	1.81667	4.00201	1.81667	4.00214
				1.83333	4.00057	1.83333	4.00017	1.83333	4.00029
				1.85	3.99872	1.85	3.99831	1.85	3.99844
				1.86667	3.99687	1.86667	3.99646	1.86667	3.99659
				1.88333	3.99501	1.88333	3.9946	1.88333	3.99473
				1.9	3.99315	1.9	3.99274	1.9	3.99288
				1.91667	3.99129	1.91667	3.99089	1.91667	3.99102
				1.93333	3.98943	1.93333	3.98903	1.93333	3.98917
				1.95	3.98758	1.95	3.98717	1.95	3.98731
				1.96667	3.98572	1.96667	3.98532	1.96667	3.98546
				1.98333	3.98387	1.98333	3.98347	1.98333	3.98361
				2	3.98202	2	3.98162	2	3.98176
				2.01667	3.98018	2.01667	3.97978	2.01667	3.97992
				2.03333	3.97834	2.03333	3.97794	2.03333	3.97808
				2.05	3.9765	2.05	3.9761	2.05	3.97625
				2.06667	3.97467	2.06667	3.97427	2.06667	3.97442
				2.08333	3.97285	2.08333	3.97244	2.08333	3.9726
				2.1	3.97103	2.1	3.97063	2.1	3.97078
				2.11667	3.96921	2.11667	3.96881	2.11667	3.96896
				2.13333	3.96741	2.13333	3.967	2.13333	3.96716
				2.15	3.96561	2.15	3.9652	2.15	3.96536
				2.16667	3.96381	2.16667	3.96341	2.16667	3.96357
				2.18333	3.96203	2.18333	3.96162	2.18333	3.96178
				2.2	3.96025	2.2	3.95984	2.2	3.96
				2.21667	3.95847	2.21667	3.95807	2.21667	3.95823
				2.23333	3.95671	2.23333	3.9563	2.23333	3.95647
				2.25	3.95495	2.25	3.95455	2.25	3.95471
				2.26667	3.9532	2.26667	3.9528	2.26667	3.95296
				2.28333	3.95146	2.28333	3.95105	2.28333	3.95122
				2.3	3.94973	2.3	3.94932	2.3	3.94949
				2.31667	3.948	2.31667	3.94759	2.31667	3.94776
				2.33333	3.94628	2.33333	3.94588	2.33333	3.94604
				2.35	3.94457	2.35	3.94416	2.35	3.94433
				2.36667	3.94287	2.36667	3.94246	2.36667	3.94263
				2.38333	3.94117	2.38333	3.94077	2.38333	3.94094
				2.4	3.93949	2.4	3.93908	2.4	3.93925
				2.41667	3.93781	2.41667	3.9374	2.41667	3.93757
				2.43333	3.93614	2.43333	3.93573	2.43333	3.9359
				2.45	3.93447	2.45	3.93406	2.45	3.93424
				2.46667	3.93282	2.46667	3.93241	2.46667	3.93258
				2.48333	3.93117	2.48333	3.93076	2.48333	3.93093
				2.5	3.92953	2.5	3.92912	2.5	3.92929
				2.51667	3.9279	2.51667	3.92748	2.51667	3.92766
				2.53333	3.92627	2.53333	3.92585	2.53333	3.92603
				2.55	3.92465	2.55	3.92423	2.55	3.92441
				2.56667	3.92303	2.56667	3.92262	2.56667	3.9228
				2.58333	3.92143	2.58333	3.92101	2.58333	3.92119
				2.6	3.91983	2.6	3.91941	2.6	3.91959
				2.61667	3.91823	2.61667	3.91781	2.61667	3.91799
				2.63333	3.91664	2.63333	3.91622	2.63333	3.9164
				2.65	3.91506	2.65	3.91464	2.65	3.91481
				2.66667	3.91348	2.66667	3.91306	2.66667	3.91323
				2.68333	3.9119	2.68333	3.91148	2.68333	3.91166
				2.7	3.91033	2.7	3.90991	2.7	3.91009
				2.71667	3.90877	2.71667	3.90834	2.71667	3.90852
				2.73333	3.9072	2.73333	3.90678	2.73333	3.90695
				2.75	3.90564	2.75	3.90522	2.75	3.90539
				2.76667	3.90409	2.76667	3.90366	2.76667	3.90383
				2.78333	3.90253	2.78333	3.9021	2.78333	3.90228
				2.8	3.90098	2.8	3.90054	2.8	3.90072
				2.81667	3.89943	2.81667	3.89899	2.81667	3.89916
				2.83333	3.89788	2.83333	3.89743	2.83333	3.89761
				2.85	3.89632	2.85	3.89588	2.85	3.89605
				2.86667	3.89477	2.86667	3.89432	2.86667	3.89449
				2.88333	3.89321	2.88333	3.89275	2.88333	3.89293
				2.9	3.89165	2.9	3.89118	2.9	3.89136
				2.91667	3.89008	2.91667	3.88961	2.91667	3.88978
				2.93333	3.8885	2.93333	3.88803	2.93333	3.8882
				2.95	3.88692	2.95	3.88644	2.95	3.88661
				2.96667	3.88534	2.96667	3.88486	2.96667	3.88503
				2.98333	3.88375	2.98333	3.88327	2.98333	3.88344
				3	3.88216	3	3.88168	3	3.88184
				3.01667	3.88056	3.01667	3.88008	3.01667	3.88025
				3.03333	3.87897	3.03333	3.87849	3.03333	3.87865
				3.05	3.87737	3.05	3.87689	3.05	3.87705
				3.06667	3.87577	3.06667	3.87529	3.06667	3.87545
				3.08333	3.87416	3.08333	3.87369	3.08333	3.87384
				3.1	3.87255	3.1	3.87208	3.1	3.87224
				3.11667	3.87095	3.11667	3.87048	3.11667	3.87063
				3.13333	3.86934	3.13333	3.86887	3.13333	3.86902
				3.15	3.86772	3.15	3.86726	3.15	3.8674
				3.16667	3.86611	3.16667	3.86565	3.16667	3.86579
				3.18333	3.86449	3.18333	3.86403	3.18333	3.86417
				3.2	3.86286	3.2	3.86242	3.2	3.86255
				3.21667	3.86124	3.21667	3.8608	3.21667	3.86093
				3.23333	3.85961	3.23333	3.85918	3.23333	3.85931
				3.25	3.85798	3.25	3.85755	3.25	3.85768
				3.26667	3.85635	3.26667	3.85593	3.26667	3.85605
				3.28333	3.85471	3.28333	3.8543	3.28333	3.85441
				3.3	3.85307	3.3	3.85266	3.3	3.85278
				3.31667	3.85143	3.31667	3.85102	3.31667	3.85114
				3.33333	3.84979	3.33333	3.84938	3.33333	3.84949
				3.35	3.84814	3.35	3.84774	3.35	3.84785
				3.36667	3.84649	3.36667	3.8461	3.36667	3.8462
				3.38333	3.84485	3.38333	3.84446	3.38333	3.84457
				3.4	3.84321	3.4	3.84282	3.4	3.84293
				3.41667	3.84158	3.41667	3.8412	3.41667	3.84131
				3.43333	3.83997	3.43333	3.83958	3.43333	3.8397
				3.45	3.83836	3.45	3.83798	3.45	3.83811
				3.46667	3.83677	3.46667	3.83639	3.46667	3.83653
				3.48333	3.8352	3.48333	3.83483	3.48333	3.83496
				3.5	3.83365	3.5	3.83328	3.5	3.83342
				3.51667	3.83211	3.51667	3.83175	3.51667	3.83189
				3.53333	3.83059	3.53333	3.83023	3.53333	3.83038
				3.55	3.82908	3.55	3.82872	3.55	3.82888
				3.56667	3.82759	3.56667	3.82723	3.56667	3.82739
				3.58333	3.82611	3.58333	3.82575	3.58333	3.82591
				3.6	3.82463	3.6	3.82427	3.6	3.82444
				3.61667	3.82317	3.61667	3.82281	3.61667	3.82298
				3.63333	3.82171	3.63333	3.82135	3.63333	3.82153
				3.65	3.82025	3.65	3.81989	3.65	3.82007
				3.66667	3.8188	3.66667	3.81844	3.66667	3.81862
				3.68333	3.81735	3.68333	3.81699	3.68333	3.81718
				3.7	3.81591	3.7	3.81554	3.7	3.81573
				3.71667	3.81446	3.71667	3.81409	3.71667	3.81429
				3.73333	3.81302	3.73333	3.81264	3.73333	3.81285
				3.75	3.81157	3.75	3.81119	3.75	3.8114
				3.76667	3.81012	3.76667	3.80974	3.76667	3.80995
				3.78333	3.80867	3.78333	3.80828	3.78333	3.8085
				3.8	3.80721	3.8	3.80682	3.8	3.80704
				3.81667	3.80574	3.81667	3.80536	3.81667	3.80558
				3.83333	3.80427	3.83333	3.80389	3.83333	3.80411
				3.85	3.8028	3.85	3.80241	3.85	3.80263
				3.86667	3.80131	3.86667	3.80092	3.86667	3.80114
				3.88333	3.79982	3.88333	3.79942	3.88333	3.79965
				3.9	3.79831	3.9	3.79792	3.9	3.79815
				3.91667	3.7968	3.91667	3.79641	3.91667	3.79663
				3.93333	3.79528	3.93333	3.79488	3.93333	3.79511
				3.95	3.79374	3.95	3.79335	3.95	3.79358
				3.96667	3.7922	3.96667	3.7918	3.96667	3.79203
				3.98333	3.79064	3.98333	3.79025	3.98333	3.79048
				4	3.78908	4	3.78868	4	3.78891
				4.01667	3.7875	4.01667	3.7871	4.01667	3.78733
				4.03333	3.78591	4.03333	3.78551	4.03333	3.78574
				4.05	3.78431	4.05	3.78391	4.05	3.78414
				4.06667	3.7827	4.06667	3.7823	4.06667	3.78253
				4.08333	3.78108	4.08333	3.78068	4.08333	3.78091
				4.1	3.77945	4.1	3.77905	4.1	3.77928
				4.11667	3.77781	4.11667	3.7774	4.11667	3.77764
				4.13333	3.77615	4.13333	3.77575	4.13333	3.77598
				4.15	3.77449	4.15	3.77409	4.15	3.77432
				4.16667	3.77282	4.16667	3.77242	4.16667	3.77265
				4.18333	3.77114	4.18333	3.77073	4.18333	3.77097
				4.2	3.76945	4.2	3.76904	4.2	3.76928
				4.21667	3.76775	4.21667	3.76734	4.21667	3.76758
				4.23333	3.76604	4.23333	3.76564	4.23333	3.76587
				4.25	3.76433	4.25	3.76392	4.25	3.76416
				4.26667	3.76261	4.26667	3.7622	4.26667	3.76244
				4.28333	3.76088	4.28333	3.76047	4.28333	3.76071
				4.3	3.75915	4.3	3.75874	4.3	3.75897
				4.31667	3.75741	4.31667	3.757	4.31667	3.75723
				4.33333	3.75566	4.33333	3.75525	4.33333	3.75549
				4.35	3.75392	4.35	3.75351	4.35	3.75374
				4.36667	3.75216	4.36667	3.75175	4.36667	3.75199
				4.38333	3.75041	4.38333	3.75	4.38333	3.75024
				4.4	3.74866	4.4	3.74825	4.4	3.74848
				4.41667	3.7469	4.41667	3.74649	4.41667	3.74673
				4.43333	3.74514	4.43333	3.74473	4.43333	3.74497
				4.45	3.74339	4.45	3.74297	4.45	3.74321
				4.46667	3.74163	4.46667	3.74122	4.46667	3.74145
				4.48333	3.73988	4.48333	3.73946	4.48333	3.7397
				4.5	3.73812	4.5	3.73771	4.5	3.73795
				4.51667	3.73637	4.51667	3.73596	4.51667	3.7362
				4.53333	3.73463	4.53333	3.73421	4.53333	3.73445
				4.55	3.73289	4.55	3.73247	4.55	3.73271
				4.56667	3.73115	4.56667	3.73074	4.56667	3.73097
				4.58333	3.72942	4.58333	3.72901	4.58333	3.72924
				4.6	3.7277	4.6	3.72728	4.6	3.72752
				4.61667	3.72598	4.61667	3.72556	4.61667	3.7258
				4.63333	3.72427	4.63333	3.72385	4.63333	3.72409
				4.65	3.72257	4.65	3.72215	4.65	3.72239
				4.66667	3.72088	4.66667	3.72046	4.66667	3.7207
				4.68333	3.71919	4.68333	3.71877	4.68333	3.71901
				4.7	3.71752	4.7	3.7171	4.7	3.71734
				4.71667	3.71585	4.71667	3.71543	4.71667	3.71567
				4.73333	3.7142	4.73333	3.71378	4.73333	3.71402
				4.75	3.71256	4.75	3.71213	4.75	3.71237
				4.76667	3.71092	4.76667	3.7105	4.76667	3.71074
				4.78333	3.7093	4.78333	3.70888	4.78333	3.70912
				4.8	3.70769	4.8	3.70727	4.8	3.7075
				4.81667	3.70609	4.81667	3.70567	4.81667	3.7059
				4.83333	3.7045	4.83333	3.70408	4.83333	3.70432
				4.85	3.70293	4.85	3.7025	4.85	3.70274
				4.86667	3.70136	4.86667	3.70094	4.86667	3.70117
				4.88333	3.69981	4.88333	3.69938	4.88333	3.69962
				4.9	3.69827	4.9	3.69784	4.9	3.69808
				4.91667	3.69674	4.91667	3.69632	4.91667	3.69655
				4.93333	3.69523	4.93333	3.6948	4.93333	3.69504
				4.95	3.69372	4.95	3.69329	4.95	3.69353
				4.96667	3.69223	4.96667	3.6918	4.96667	3.69204
				4.98333	3.69075	4.98333	3.69032	4.98333	3.69056
				5	3.68928	5	3.68885	5	3.68909
				5.01667	3.68782	5.01667	3.68739	5.01667	3.68763
				5.03333	3.68638	5.03333	3.68595	5.03333	3.68618
				5.05	3.68494	5.05	3.68451	5.05	3.68475
				5.06667	3.68352	5.06667	3.68309	5.06667	3.68332
				5.08333	3.68211	5.08333	3.68167	5.08333	3.68191
				5.1	3.6807	5.1	3.68027	5.1	3.68051
				5.11667	3.67931	5.11667	3.67888	5.11667	3.67911
				5.13333	3.67793	5.13333	3.67749	5.13333	3.67773
				5.15	3.67656	5.15	3.67612	5.15	3.67635
				5.16667	3.67519	5.16667	3.67475	5.16667	3.67499
				5.18333	3.67384	5.18333	3.6734	5.18333	3.67364
				5.2	3.67249	5.2	3.67205	5.2	3.67229
				5.21667	3.67116	5.21667	3.67072	5.21667	3.67095
				5.23333	3.66983	5.23333	3.66939	5.23333	3.66962
				5.25	3.66851	5.25	3.66806	5.25	3.6683
				5.26667	3.66719	5.26667	3.66675	5.26667	3.66699
				5.28333	3.66589	5.28333	3.66544	5.28333	3.66568
				5.3	3.66459	5.3	3.66414	5.3	3.66438
				5.31667	3.6633	5.31667	3.66285	5.31667	3.66309
				5.33333	3.66201	5.33333	3.66157	5.33333	3.6618
				5.35	3.66073	5.35	3.66028	5.35	3.66052
				5.36667	3.65946	5.36667	3.65901	5.36667	3.65925
				5.38333	3.65819	5.38333	3.65774	5.38333	3.65798
				5.4	3.65693	5.4	3.65648	5.4	3.65671
				5.41667	3.65567	5.41667	3.65522	5.41667	3.65545
				5.43333	3.65441	5.43333	3.65396	5.43333	3.6542
				5.45	3.65316	5.45	3.65271	5.45	3.65295
				5.46667	3.65192	5.46667	3.65146	5.46667	3.6517
				5.48333	3.65067	5.48333	3.65022	5.48333	3.65045
				5.5	3.64943	5.5	3.64898	5.5	3.64921
				5.51667	3.6482	5.51667	3.64774	5.51667	3.64797
				5.53333	3.64696	5.53333	3.6465	5.53333	3.64674
				5.55	3.64573	5.55	3.64527	5.55	3.64551
				5.56667	3.6445	5.56667	3.64404	5.56667	3.64427
				5.58333	3.64327	5.58333	3.64281	5.58333	3.64304
				5.6	3.64204	5.6	3.64158	5.6	3.64181
				5.61667	3.64081	5.61667	3.64035	5.61667	3.64059
				5.63333	3.63959	5.63333	3.63912	5.63333	3.63936
				5.65	3.63836	5.65	3.63789	5.65	3.63813
				5.66667	3.63713	5.66667	3.63667	5.66667	3.6369
				5.68333	3.63591	5.68333	3.63544	5.68333	3.63567
				5.7	3.63468	5.7	3.63421	5.7	3.63444
				5.71667	3.63345	5.71667	3.63298	5.71667	3.63321
				5.73333	3.63222	5.73333	3.63174	5.73333	3.63198
				5.75	3.63098	5.75	3.63051	5.75	3.63075
				5.76667	3.62975	5.76667	3.62927	5.76667	3.62951
				5.78333	3.62851	5.78333	3.62803	5.78333	3.62827
				5.8	3.62727	5.8	3.62679	5.8	3.62703
				5.81667	3.62602	5.81667	3.62554	5.81667	3.62578
				5.83333	3.62478	5.83333	3.62429	5.83333	3.62453
				5.85	3.62352	5.85	3.62304	5.85	3.62328
				5.86667	3.62227	5.86667	3.62178	5.86667	3.62202
				5.88333	3.62101	5.88333	3.62052	5.88333	3.62076
				5.9	3.61974	5.9	3.61925	5.9	3.61949
				5.91667	3.61847	5.91667	3.61798	5.91667	3.61822
				5.93333	3.6172	5.93333	3.6167	5.93333	3.61694
				5.95	3.61591	5.95	3.61542	5.95	3.61566
				5.96667	3.61463	5.96667	3.61413	5.96667	3.61437
				5.98333	3.61333	5.98333	3.61283	5.98333	3.61307
				6	3.61203	6	3.61153	6	3.61177
				6.01667	3.61072	6.01667	3.61022	6.01667	3.61046
				6.03333	3.60941	6.03333	3.60891	6.03333	3.60915
				6.05	3.60808	6.05	3.60758	6.05	3.60782
				6.06667	3.60675	6.06667	3.60625	6.06667	3.60649
				6.08333	3.60541	6.08333	3.60491	6.08333	3.60515
				6.1	3.60407	6.1	3.60356	6.1	3.6038
				6.11667	3.60271	6.11667	3.60221	6.11667	3.60245
				6.13333	3.60134	6.13333	3.60084	6.13333	3.60108
				6.15	3.59997	6.15	3.59946	6.15	3.5997
				6.16667	3.59858	6.16667	3.59808	6.16667	3.59831
				6.18333	3.59718	6.18333	3.59668	6.18333	3.59692
				6.2	3.59577	6.2	3.59527	6.2	3.59551
				6.21667	3.59435	6.21667	3.59385	6.21667	3.59409
				6.23333	3.59292	6.23333	3.59242	6.23333	3.59265
				6.25	3.59147	6.25	3.59098	6.25	3.59121
				6.26667	3.59001	6.26667	3.58952	6.26667	3.58975
				6.28333	3.58854	6.28333	3.58805	6.28333	3.58828
				6.3	3.58705	6.3	3.58657	6.3	3.58679
				6.31667	3.58555	6.31667	3.58507	6.31667	3.58529
				6.33333	3.58404	6.33333	3.58356	6.33333	3.58378
				6.35	3.5825	6.35	3.58203	6.35	3.58225
				6.36667	3.58096	6.36667	3.58048	6.36667	3.5807
				6.38333	3.57939	6.38333	3.57892	6.38333	3.57914
				6.4	3.57781	6.4	3.57735	6.4	3.57756
				6.41667	3.57621	6.41667	3.57575	6.41667	3.57597
				6.43333	3.57459	6.43333	3.57414	6.43333	3.57435
				6.45	3.57296	6.45	3.57251	6.45	3.57272
				6.46667	3.57131	6.46667	3.57087	6.46667	3.57107
				6.48333	3.56964	6.48333	3.5692	6.48333	3.56941
				6.5	3.56795	6.5	3.56752	6.5	3.56772
				6.51667	3.56625	6.51667	3.56582	6.51667	3.56602
				6.53333	3.56453	6.53333	3.56411	6.53333	3.56431
				6.55	3.5628	6.55	3.56238	6.55	3.56258
				6.56667	3.56105	6.56667	3.56064	6.56667	3.56083
				6.58333	3.55929	6.58333	3.55888	6.58333	3.55907
				6.6	3.55752	6.6	3.55711	6.6	3.5573
				6.61667	3.55574	6.61667	3.55533	6.61667	3.55552
				6.63333	3.55394	6.63333	3.55354	6.63333	3.55373
				6.65	3.55214	6.65	3.55174	6.65	3.55193
				6.66667	3.55032	6.66667	3.54993	6.66667	3.55012
				6.68333	3.5485	6.68333	3.54811	6.68333	3.5483
				6.7	3.54667	6.7	3.54628	6.7	3.54647
				6.71667	3.54484	6.71667	3.54445	6.71667	3.54464
				6.73333	3.543	6.73333	3.54261	6.73333	3.5428
				6.75	3.54115	6.75	3.54077	6.75	3.54096
				6.76667	3.5393	6.76667	3.53892	6.76667	3.53911
				6.78333	3.53745	6.78333	3.53707	6.78333	3.53726
				6.8	3.53559	6.8	3.53521	6.8	3.5354
				6.81667	3.53373	6.81667	3.53336	6.81667	3.53355
				6.83333	3.53188	6.83333	3.5315	6.83333	3.53169
				6.85	3.53002	6.85	3.52965	6.85	3.52984
				6.86667	3.52816	6.86667	3.52779	6.86667	3.52798
				6.88333	3.52631	6.88333	3.52594	6.88333	3.52613
				6.9	3.52445	6.9	3.52408	6.9	3.52428
				6.91667	3.52261	6.91667	3.52224	6.91667	3.52243
				6.93333	3.52076	6.93333	3.52039	6.93333	3.52059
				6.95	3.51892	6.95	3.51855	6.95	3.51875
				6.96667	3.51709	6.96667	3.51672	6.96667	3.51692
				6.98333	3.51526	6.98333	3.51489	6.98333	3.51509
				7	3.51344	7	3.51307	7	3.51327
				7.01667	3.51162	7.01667	3.51125	7.01667	3.51146
				7.03333	3.50981	7.03333	3.50945	7.03333	3.50965
				7.05	3.50801	7.05	3.50765	7.05	3.50785
				7.06667	3.50622	7.06667	3.50586	7.06667	3.50606
				7.08333	3.50444	7.08333	3.50407	7.08333	3.50428
				7.1	3.50266	7.1	3.5023	7.1	3.50251
				7.11667	3.5009	7.11667	3.50053	7.11667	3.50074
				7.13333	3.49914	7.13333	3.49878	7.13333	3.49899
				7.15	3.4974	7.15	3.49703	7.15	3.49724
				7.16667	3.49566	7.16667	3.49529	7.16667	3.4955
				7.18333	3.49393	7.18333	3.49356	7.18333	3.49378
				7.2	3.49221	7.2	3.49184	7.2	3.49205
				7.21667	3.49049	7.21667	3.49013	7.21667	3.49034
				7.23333	3.48879	7.23333	3.48842	7.23333	3.48864
				7.25	3.48709	7.25	3.48672	7.25	3.48694
				7.26667	3.48539	7.26667	3.48502	7.26667	3.48524
				7.28333	3.4837	7.28333	3.48333	7.28333	3.48355
				7.3	3.48201	7.3	3.48164	7.3	3.48186
				7.31667	3.48032	7.31667	3.47995	7.31667	3.48017
				7.33333	3.47863	7.33333	3.47826	7.33333	3.47848
				7.35	3.47694	7.35	3.47656	7.35	3.47678
				7.36667	3.47523	7.36667	3.47485	7.36667	3.47507
				7.38333	3.47351	7.38333	3.47313	7.38333	3.47335
				7.4	3.47176	7.4	3.47138	7.4	3.4716
				7.41667	3.46999	7.41667	3.46961	7.41667	3.46983
				7.43333	3.46817	7.43333	3.46779	7.43333	3.46801
				7.45	3.46631	7.45	3.46592	7.45	3.46615
				7.46667	3.46438	7.46667	3.46399	7.46667	3.46421
				7.48333	3.46237	7.48333	3.46199	7.48333	3.46221
				7.5	3.46028	7.5	3.4599	7.5	3.46011
				7.51667	3.45808	7.51667	3.45772	7.51667	3.45791
				7.53333	3.4558	7.53333	3.45545	7.53333	3.45563
				7.55	3.45345	7.55	3.45312	7.55	3.45328
				7.56667	3.4511	7.56667	3.45079	7.56667	3.45094
				7.58333	3.44887	7.58333	3.44855	7.58333	3.4487
				7.6	3.44679	7.6	3.44647	7.6	3.44662
				7.61667	3.44489	7.61667	3.44455	7.61667	3.44471
				7.63333	3.44311	7.63333	3.44276	7.63333	3.44293
				7.65	3.44143	7.65	3.44108	7.65	3.44125
				7.66667	3.43982	7.66667	3.43946	7.66667	3.43964
				7.68333	3.43827	7.68333	3.43791	7.68333	3.43808
				7.7	3.43676	7.7	3.43639	7.7	3.43657
				7.71667	3.43528	7.71667	3.43491	7.71667	3.43508
				7.73333	3.43382	7.73333	3.43344	7.73333	3.43362
				7.75	3.43237	7.75	3.432	7.75	3.43218
				7.76667	3.43095	7.76667	3.43057	7.76667	3.43075
				7.78333	3.42953	7.78333	3.42915	7.78333	3.42933
				7.8	3.42811	7.8	3.42773	7.8	3.42791
				7.81667	3.4267	7.81667	3.42632	7.81667	3.42649
				7.83333	3.42529	7.83333	3.4249	7.83333	3.42508
				7.85	3.42387	7.85	3.42349	7.85	3.42366
				7.86667	3.42245	7.86667	3.42206	7.86667	3.42224
				7.88333	3.42102	7.88333	3.42063	7.88333	3.4208
				7.9	3.41958	7.9	3.41919	7.9	3.41936
				7.91667	3.41812	7.91667	3.41773	7.91667	3.41791
				7.93333	3.41665	7.93333	3.41626	7.93333	3.41643
				7.95	3.41516	7.95	3.41477	7.95	3.41494
				7.96667	3.41365	7.96667	3.41326	7.96667	3.41342
				7.98333	3.41211	7.98333	3.41171	7.98333	3.41188
				8	3.41054	8	3.41014	8	3.41031
				8.01667	3.40893	8.01667	3.40853	8.01667	3.4087
				8.03333	3.40728	8.03333	3.40688	8.03333	3.40705
				8.05	3.40558	8.05	3.40518	8.05	3.40535
				8.06667	3.40382	8.06667	3.40342	8.06667	3.4036
				8.08333	3.402	8.08333	3.4016	8.08333	3.40178
				8.1	3.4001	8.1	3.3997	8.1	3.39988
				8.11667	3.39811	8.11667	3.3977	8.11667	3.39789
				8.13333	3.39601	8.13333	3.39561	8.13333	3.3958
				8.15	3.3938	8.15	3.39341	8.15	3.3936
				8.16667	3.39147	8.16667	3.39108	8.16667	3.39128
				8.18333	3.38901	8.18333	3.38863	8.18333	3.38882
				8.2	3.38639	8.2	3.38602	8.2	3.38622
				8.21667	3.38361	8.21667	3.38326	8.21667	3.38346
				8.23333	3.38066	8.23333	3.38032	8.23333	3.38052
				8.25	3.37754	8.25	3.37721	8.25	3.37741
				8.26667	3.37424	8.26667	3.37393	8.26667	3.37413
				8.28333	3.37079	8.28333	3.37049	8.28333	3.37068
				8.3	3.36717	8.3	3.36689	8.3	3.36708
				8.31667	3.3634	8.31667	3.36313	8.31667	3.36331
				8.33333	3.35947	8.33333	3.35921	8.33333	3.35939
				8.35	3.35538	8.35	3.35514	8.35	3.35531
				8.36667	3.35115	8.36667	3.35092	8.36667	3.35109
				8.38333	3.34678	8.38333	3.34656	8.38333	3.34672
				8.4	3.34227	8.4	3.34206	8.4	3.34221
				8.41667	3.33764	8.41667	3.33744	8.41667	3.33758
				8.43333	3.33289	8.43333	3.3327	8.43333	3.33283
				8.45	3.32804	8.45	3.32786	8.45	3.32798
				8.46667	3.3231	8.46667	3.32292	8.46667	3.32304
				8.48333	3.31809	8.48333	3.31791	8.48333	3.31803
				8.5	3.31301	8.5	3.31284	8.5	3.31295
				8.51667	3.30789	8.51667	3.30773	8.51667	3.30783
				8.53333	3.30274	8.53333	3.30258	8.53333	3.30267
				8.55	3.29758	8.55	3.29742	8.55	3.2975
				8.56667	3.29241	8.56667	3.29225	8.56667	3.29233
				8.58333	3.28725	8.58333	3.28709	8.58333	3.28717
				8.6	3.28211	8.6	3.28195	8.6	3.28202
				8.61667	3.277	8.61667	3.27684	8.61667	3.2769
				8.63333	3.27193	8.63333	3.27177	8.63333	3.27183
				8.65	3.2669	8.65	3.26673	8.65	3.26679
				8.66667	3.26192	8.66667	3.26175	8.66667	3.2618
				8.68333	3.25698	8.68333	3.25681	8.68333	3.25685
				8.7	3.25209	8.7	3.25191	8.7	3.25195
				8.71667	3.24724	8.71667	3.24706	8.71667	3.24709
				8.73333	3.24243	8.73333	3.24225	8.73333	3.24228
				8.75	3.23766	8.75	3.23748	8.75	3.2375
				8.76667	3.23292	8.76667	3.23274	8.76667	3.23275
				8.78333	3.2282	8.78333	3.22802	8.78333	3.22802
				8.8	3.22349	8.8	3.22331	8.8	3.22331
				8.81667	3.21879	8.81667	3.21861	8.81667	3.2186
				8.83333	3.21409	8.83333	3.2139	8.83333	3.21388
				8.85	3.20936	8.85	3.20918	8.85	3.20915
				8.86667	3.20462	8.86667	3.20443	8.86667	3.20439
				8.88333	3.19983	8.88333	3.19965	8.88333	3.19959
				8.9	3.195	8.9	3.19482	8.9	3.19475
				8.91667	3.19011	8.91667	3.18993	8.91667	3.18985
				8.93333	3.18515	8.93333	3.18498	8.93333	3.18487
				8.95	3.1801	8.95	3.17994	8.95	3.17981
				8.96667	3.17497	8.96667	3.17481	8.96667	3.17466
				8.98333	3.16972	8.98333	3.16957	8.98333	3.1694
				9	3.16436	9	3.16422	9	3.16402
				9.01667	3.15887	9.01667	3.15873	9.01667	3.15851
				9.03333	3.15324	9.03333	3.15311	9.03333	3.15285
				9.05	3.14745	9.05	3.14733	9.05	3.14704
				9.06667	3.1415	9.06667	3.14139	9.06667	3.14106
				9.08333	3.13536	9.08333	3.13527	9.08333	3.1349
				9.1	3.12904	9.1	3.12895	9.1	3.12855
				9.11667	3.1225	9.11667	3.12243	9.11667	3.12198
				9.13333	3.11574	9.13333	3.11569	9.13333	3.11519
				9.15	3.10875	9.15	3.10871	9.15	3.10816
				9.16667	3.10151	9.16667	3.10148	9.16667	3.10087
				9.18333	3.094	9.18333	3.09399	9.18333	3.09331
				9.2	3.0862	9.2	3.08621	9.2	3.08547
				9.21667	3.07811	9.21667	3.07813	9.21667	3.07732
				9.23333	3.06969	9.23333	3.06974	9.23333	3.06885
				9.25	3.06094	9.25	3.06101	9.25	3.06004
				9.26667	3.05183	9.26667	3.05192	9.26667	3.05086
				9.28333	3.04233	9.28333	3.04245	9.28333	3.04129
				9.3	3.03244	9.3	3.03258	9.3	3.03132
				9.31667	3.02212	9.31667	3.02229	9.31667	3.02092
				9.33333	3.01135	9.33333	3.01155	9.33333	3.01006
				9.35	3.0001	9.35	3.00032	9.35	2.99871
				9.36667	2.98834	9.36667	2.9886	9.36667	2.98685
				9.38333	2.97604	9.38333	2.97634	9.38333	2.97444
				9.4	2.96318	9.4	2.96351	9.4	2.96146
				9.41667	2.94971	9.41667	2.95008	9.41667	2.94786
				9.43333	2.93559	9.43333	2.936	9.43333	2.9336
				9.45	2.92079	9.45	2.92125	9.45	2.91865
				9.46667	2.90527	9.46667	2.90577	9.46667	2.90296
				9.48333	2.88897	9.48333	2.88951	9.48333	2.88649
				9.5	2.87184	9.5	2.87244	9.5	2.86917
				9.51667	2.85384	9.51667	2.85449	9.51667	2.85096
				9.53333	2.83489	9.53333	2.83561	9.53333	2.83179
				9.55	2.81494	9.55	2.81572	9.55	2.81161
				9.56667	2.79392	9.56667	2.79477	9.56667	2.79032
				9.58333	2.77174	9.58333	2.77266	9.58333	2.76786
				9.6	2.74833	9.6	2.74933	9.6	2.74414
				9.61667	2.72359	9.61667	2.72467	9.61667	2.71906
				9.63333	2.69741	9.63333	2.69859	9.63333	2.69252
				9.65	2.66968	9.65	2.67096	9.65	2.66439
				9.66667	2.64028	9.66667	2.64166	9.66667	2.63453
				9.68333	2.60904	9.68333	2.61054	9.68333	2.6028
				9.7	2.57581	9.7	2.57744	9.7	2.56902
				9.71667	2.54038	9.71667	2.54215	9.71667	2.53297
				9.73333	2.50252	9.73333	2.50445	9.73098	2.50001
				9.7344	2.50001	9.73522	2.50001

## Sheet: subplot_(e)
Exp_Sample1_Time_h	Exp_Sample1_Voltage_V	Exp_Sample2_Time_h	Exp_Sample2_Voltage_V	SEI_only_Time_h	SEI_only_Voltage_V	SEI_DryOut_Time_h	SEI_DryOut_Voltage_V	Full_Model_Time_h	Full_Model_Voltage_V
0	4.17187	0	4.17079	0	4.17214	0	4.17021	0	4.17057
0.449167	4.08733	0.445278	4.08723	0.0166667	4.16368	0.0166667	4.16133	0.0166667	4.16185
0.898333	4.06387	0.890556	4.06435	0.0333333	4.15968	0.0333333	4.15718	0.0333333	4.15771
1.3475	4.04331	1.33583	4.04364	0.05	4.15597	0.05	4.15335	0.05	4.15387
1.79667	3.99898	1.78111	3.99847	0.0666667	4.15235	0.0666667	4.14964	0.0666667	4.15014
2.24583	3.94357	2.22639	3.9422	0.0833333	4.14879	0.0833333	4.146	0.0833333	4.14649
2.695	3.89069	2.67167	3.88759	0.1	4.14531	0.1	4.14244	0.1	4.14292
3.14417	3.84155	3.11694	3.84218	0.116667	4.1419	0.116667	4.13896	0.116667	4.13942
3.59333	3.79828	3.56222	3.79969	0.133333	4.13855	0.133333	4.13556	0.133333	4.136
4.0425	3.75142	4.0075	3.75339	0.15	4.13528	0.15	4.13224	0.15	4.13267
4.49167	3.70153	4.45278	3.70413	0.166667	4.13209	0.166667	4.129	0.166667	4.12942
4.94083	3.65464	4.89806	3.65727	0.183333	4.12897	0.183333	4.12585	0.183333	4.12625
5.39	3.61506	5.34333	3.61624	0.2	4.12593	0.2	4.12279	0.2	4.12317
5.83917	3.57762	5.78861	3.57784	0.216667	4.12297	0.216667	4.11981	0.216667	4.12018
6.28833	3.53348	6.23389	3.53315	0.233333	4.1201	0.233333	4.11693	0.233333	4.11729
6.7375	3.48162	6.67917	3.48546	0.25	4.11731	0.25	4.11413	0.25	4.11448
7.18667	3.44366	7.12444	3.44293	0.266667	4.11461	0.266667	4.11143	0.266667	4.11177
7.63583	3.36491	7.56972	3.36552	0.283333	4.11199	0.283333	4.10883	0.283333	4.10916
8.085	3.23666	8.015	3.23868	0.3	4.10947	0.3	4.10631	0.3	4.10664
8.53417	3.06483	8.46028	3.06605	0.316667	4.10703	0.316667	4.1039	0.316667	4.10422
8.98333	2.50376	8.90475	2.50012	0.333333	4.10468	0.333333	4.10158	0.333333	4.10189
8.98466	2.50006			0.35	4.10242	0.35	4.09936	0.35	4.09967
				0.366667	4.10025	0.366667	4.09723	0.366667	4.09753
				0.383333	4.09816	0.383333	4.0952	0.383333	4.0955
				0.4	4.09617	0.4	4.09326	0.4	4.09356
				0.416667	4.09426	0.416667	4.09141	0.416667	4.09171
				0.433333	4.09243	0.433333	4.08965	0.433333	4.08995
				0.45	4.09069	0.45	4.08798	0.45	4.08828
				0.466667	4.08903	0.466667	4.0864	0.466667	4.0867
				0.483333	4.08745	0.483333	4.0849	0.483333	4.0852
				0.5	4.08595	0.5	4.08349	0.5	4.08379
				0.516667	4.08452	0.516667	4.08215	0.516667	4.08245
				0.533333	4.08317	0.533333	4.08089	0.533333	4.08119
				0.55	4.08189	0.55	4.0797	0.55	4.08
				0.566667	4.08067	0.566667	4.07859	0.566667	4.07888
				0.583333	4.07951	0.583333	4.07753	0.583333	4.07783
				0.6	4.07842	0.6	4.07654	0.6	4.07684
				0.616667	4.07738	0.616667	4.07561	0.616667	4.0759
				0.633333	4.0764	0.633333	4.07473	0.633333	4.07502
				0.65	4.07546	0.65	4.0739	0.65	4.07419
				0.666667	4.07457	0.666667	4.07311	0.666667	4.0734
				0.683333	4.07372	0.683333	4.07237	0.683333	4.07266
				0.7	4.07291	0.7	4.07166	0.7	4.07195
				0.716667	4.07213	0.716667	4.07099	0.716667	4.07127
				0.733333	4.07139	0.733333	4.07034	0.733333	4.07062
				0.75	4.07066	0.75	4.06972	0.75	4.07
				0.766667	4.06996	0.766667	4.06912	0.766667	4.06939
				0.783333	4.06928	0.783333	4.06854	0.783333	4.0688
				0.8	4.06861	0.8	4.06796	0.8	4.06823
				0.816667	4.06795	0.816667	4.0674	0.816667	4.06766
				0.833333	4.06729	0.833333	4.06684	0.833333	4.06709
				0.85	4.06664	0.85	4.06627	0.85	4.06652
				0.866667	4.06599	0.866667	4.06571	0.866667	4.06595
				0.883333	4.06533	0.883333	4.06514	0.883333	4.06537
				0.9	4.06466	0.9	4.06456	0.9	4.06479
				0.916667	4.06398	0.916667	4.06397	0.916667	4.06419
				0.933333	4.06328	0.933333	4.06337	0.933333	4.06358
				0.95	4.06257	0.95	4.06275	0.95	4.06295
				0.966667	4.06184	0.966667	4.06211	0.966667	4.0623
				0.983333	4.06109	0.983333	4.06145	0.983333	4.06163
				1	4.06031	1	4.06076	1	4.06094
				1.01667	4.05951	1.01667	4.06005	1.01667	4.06021
				1.03333	4.05869	1.03333	4.05931	1.03333	4.05946
				1.05	4.05784	1.05	4.05854	1.05	4.05868
				1.06667	4.05696	1.06667	4.05774	1.06667	4.05787
				1.08333	4.05606	1.08333	4.05691	1.08333	4.05702
				1.1	4.05513	1.1	4.05603	1.1	4.05613
				1.11667	4.05417	1.11667	4.05512	1.11667	4.05521
				1.13333	4.05318	1.13333	4.05417	1.13333	4.05424
				1.15	4.05216	1.15	4.05318	1.15	4.05323
				1.16667	4.05111	1.16667	4.05215	1.16667	4.05218
				1.18333	4.05004	1.18333	4.05108	1.18333	4.05109
				1.2	4.04894	1.2	4.04996	1.2	4.04995
				1.21667	4.04781	1.21667	4.0488	1.21667	4.04877
				1.23333	4.04665	1.23333	4.04759	1.23333	4.04754
				1.25	4.04547	1.25	4.04634	1.25	4.04627
				1.26667	4.04426	1.26667	4.04505	1.26667	4.04495
				1.28333	4.04302	1.28333	4.04371	1.28333	4.04359
				1.3	4.04175	1.3	4.04234	1.3	4.0422
				1.31667	4.04046	1.31667	4.04092	1.31667	4.04076
				1.33333	4.03914	1.33333	4.03947	1.33333	4.03928
				1.35	4.0378	1.35	4.03798	1.35	4.03777
				1.36667	4.03643	1.36667	4.03646	1.36667	4.03623
				1.38333	4.03504	1.38333	4.0349	1.38333	4.03465
				1.4	4.03362	1.4	4.03332	1.4	4.03304
				1.41667	4.03218	1.41667	4.0317	1.41667	4.03141
				1.43333	4.03072	1.43333	4.03006	1.43333	4.02975
				1.45	4.02923	1.45	4.02839	1.45	4.02806
				1.46667	4.02772	1.46667	4.0267	1.46667	4.02635
				1.48333	4.02619	1.48333	4.02499	1.48333	4.02462
				1.5	4.02465	1.5	4.02326	1.5	4.02288
				1.51667	4.02308	1.51667	4.02151	1.51667	4.02111
				1.53333	4.02149	1.53333	4.01974	1.53333	4.01933
				1.55	4.01989	1.55	4.01796	1.55	4.01753
				1.56667	4.01827	1.56667	4.01616	1.56667	4.01571
				1.58333	4.01663	1.58333	4.01435	1.58333	4.01389
				1.6	4.01497	1.6	4.01252	1.6	4.01205
				1.61667	4.0133	1.61667	4.01069	1.61667	4.0102
				1.63333	4.01162	1.63333	4.00884	1.63333	4.00835
				1.65	4.00992	1.65	4.00699	1.65	4.00648
				1.66667	4.00821	1.66667	4.00513	1.66667	4.00461
				1.68333	4.00649	1.68333	4.00326	1.68333	4.00273
				1.7	4.00476	1.7	4.00138	1.7	4.00084
				1.71667	4.00302	1.71667	3.9995	1.71667	3.99895
				1.73333	4.00127	1.73333	3.99762	1.73333	3.99705
				1.75	3.99951	1.75	3.99573	1.75	3.99515
				1.76667	3.99774	1.76667	3.99383	1.76667	3.99325
				1.78333	3.99596	1.78333	3.99194	1.78333	3.99135
				1.8	3.99418	1.8	3.99004	1.8	3.98945
				1.81667	3.99239	1.81667	3.98815	1.81667	3.98754
				1.83333	3.9906	1.83333	3.98625	1.83333	3.98564
				1.85	3.9888	1.85	3.98435	1.85	3.98373
				1.86667	3.987	1.86667	3.98246	1.86667	3.98183
				1.88333	3.98519	1.88333	3.98056	1.88333	3.97993
				1.9	3.98338	1.9	3.97867	1.9	3.97803
				1.91667	3.98157	1.91667	3.97678	1.91667	3.97613
				1.93333	3.97976	1.93333	3.9749	1.93333	3.97424
				1.95	3.97795	1.95	3.97301	1.95	3.97235
				1.96667	3.97613	1.96667	3.97113	1.96667	3.97046
				1.98333	3.97432	1.98333	3.96926	1.98333	3.96858
				2	3.9725	2	3.96739	2	3.96671
				2.01667	3.97069	2.01667	3.96552	2.01667	3.96484
				2.03333	3.96887	2.03333	3.96366	2.03333	3.96297
				2.05	3.96706	2.05	3.96181	2.05	3.96111
				2.06667	3.96525	2.06667	3.95996	2.06667	3.95926
				2.08333	3.96344	2.08333	3.95812	2.08333	3.95741
				2.1	3.96163	2.1	3.95628	2.1	3.95557
				2.11667	3.95982	2.11667	3.95445	2.11667	3.95373
				2.13333	3.95802	2.13333	3.95263	2.13333	3.9519
				2.15	3.95622	2.15	3.95081	2.15	3.95008
				2.16667	3.95441	2.16667	3.949	2.16667	3.94827
				2.18333	3.95262	2.18333	3.9472	2.18333	3.94646
				2.2	3.95082	2.2	3.9454	2.2	3.94466
				2.21667	3.94902	2.21667	3.94361	2.21667	3.94286
				2.23333	3.94723	2.23333	3.94183	2.23333	3.94107
				2.25	3.94544	2.25	3.94005	2.25	3.93929
				2.26667	3.94365	2.26667	3.93828	2.26667	3.93752
				2.28333	3.94186	2.28333	3.93652	2.28333	3.93575
				2.3	3.94007	2.3	3.93476	2.3	3.93399
				2.31667	3.93828	2.31667	3.93301	2.31667	3.93223
				2.33333	3.93649	2.33333	3.93127	2.33333	3.93048
				2.35	3.9347	2.35	3.92953	2.35	3.92874
				2.36667	3.93291	2.36667	3.9278	2.36667	3.927
				2.38333	3.93111	2.38333	3.92607	2.38333	3.92527
				2.4	3.92931	2.4	3.92435	2.4	3.92354
				2.41667	3.92751	2.41667	3.92264	2.41667	3.92182
				2.43333	3.9257	2.43333	3.92092	2.43333	3.9201
				2.45	3.92388	2.45	3.91922	2.45	3.91839
				2.46667	3.92204	2.46667	3.91751	2.46667	3.91668
				2.48333	3.9202	2.48333	3.91581	2.48333	3.91497
				2.5	3.91833	2.5	3.91412	2.5	3.91327
				2.51667	3.91645	2.51667	3.91242	2.51667	3.91156
				2.53333	3.91453	2.53333	3.91073	2.53333	3.90986
				2.55	3.91259	2.55	3.90904	2.55	3.90816
				2.56667	3.91063	2.56667	3.90735	2.56667	3.90645
				2.58333	3.90867	2.58333	3.90565	2.58333	3.90475
				2.6	3.90672	2.6	3.90396	2.6	3.90304
				2.61667	3.90478	2.61667	3.90226	2.61667	3.90133
				2.63333	3.90287	2.63333	3.90056	2.63333	3.89961
				2.65	3.90099	2.65	3.89885	2.65	3.89788
				2.66667	3.89913	2.66667	3.89714	2.66667	3.89615
				2.68333	3.89729	2.68333	3.89541	2.68333	3.89439
				2.7	3.89547	2.7	3.89367	2.7	3.89263
				2.71667	3.89367	2.71667	3.89192	2.71667	3.89085
				2.73333	3.8919	2.73333	3.89016	2.73333	3.88906
				2.75	3.89014	2.75	3.88839	2.75	3.88726
				2.76667	3.8884	2.76667	3.8866	2.76667	3.88544
				2.78333	3.88669	2.78333	3.88481	2.78333	3.8836
				2.8	3.885	2.8	3.88299	2.8	3.88174
				2.81667	3.88333	2.81667	3.88115	2.81667	3.87987
				2.83333	3.8817	2.83333	3.8793	2.83333	3.87801
				2.85	3.8801	2.85	3.87744	2.85	3.87616
				2.86667	3.87853	2.86667	3.87559	2.86667	3.87433
				2.88333	3.87699	2.88333	3.87376	2.88333	3.87251
				2.9	3.87547	2.9	3.87195	2.9	3.87072
				2.91667	3.87397	2.91667	3.87015	2.91667	3.86894
				2.93333	3.8725	2.93333	3.86838	2.93333	3.86718
				2.95	3.87104	2.95	3.86662	2.95	3.86543
				2.96667	3.86961	2.96667	3.86487	2.96667	3.8637
				2.98333	3.86819	2.98333	3.86315	2.98333	3.86199
				3	3.86678	3	3.86144	3	3.8603
				3.01667	3.86539	3.01667	3.85976	3.01667	3.85864
				3.03333	3.86402	3.03333	3.85809	3.03333	3.857
				3.05	3.86265	3.05	3.85646	3.05	3.85539
				3.06667	3.8613	3.06667	3.85485	3.06667	3.8538
				3.08333	3.85996	3.08333	3.85327	3.08333	3.85224
				3.1	3.85862	3.1	3.85171	3.1	3.8507
				3.11667	3.8573	3.11667	3.85018	3.11667	3.84919
				3.13333	3.85598	3.13333	3.84866	3.13333	3.84769
				3.15	3.85467	3.15	3.84716	3.15	3.8462
				3.16667	3.85336	3.16667	3.84568	3.16667	3.84473
				3.18333	3.85206	3.18333	3.84421	3.18333	3.84328
				3.2	3.85077	3.2	3.84276	3.2	3.84184
				3.21667	3.84947	3.21667	3.84131	3.21667	3.8404
				3.23333	3.84818	3.23333	3.83988	3.23333	3.83898
				3.25	3.84689	3.25	3.83846	3.25	3.83756
				3.26667	3.8456	3.26667	3.83704	3.26667	3.83615
				3.28333	3.84431	3.28333	3.83564	3.28333	3.83475
				3.3	3.84302	3.3	3.83424	3.3	3.83335
				3.31667	3.84173	3.31667	3.83284	3.31667	3.83196
				3.33333	3.84044	3.33333	3.83145	3.33333	3.83056
				3.35	3.83915	3.35	3.83005	3.35	3.82917
				3.36667	3.83786	3.36667	3.82867	3.36667	3.82778
				3.38333	3.83657	3.38333	3.82728	3.38333	3.82639
				3.4	3.83527	3.4	3.82589	3.4	3.82499
				3.41667	3.83397	3.41667	3.8245	3.41667	3.82359
				3.43333	3.83267	3.43333	3.8231	3.43333	3.82219
				3.45	3.83136	3.45	3.82171	3.45	3.82078
				3.46667	3.83005	3.46667	3.8203	3.46667	3.81937
				3.48333	3.82874	3.48333	3.8189	3.48333	3.81795
				3.5	3.82742	3.5	3.81748	3.5	3.81652
				3.51667	3.82609	3.51667	3.81606	3.51667	3.81509
				3.53333	3.82477	3.53333	3.81463	3.53333	3.81364
				3.55	3.82343	3.55	3.8132	3.55	3.81219
				3.56667	3.82209	3.56667	3.81175	3.56667	3.81073
				3.58333	3.82075	3.58333	3.8103	3.58333	3.80927
				3.6	3.81939	3.6	3.80884	3.6	3.80779
				3.61667	3.81803	3.61667	3.80737	3.61667	3.8063
				3.63333	3.81667	3.63333	3.80589	3.63333	3.8048
				3.65	3.81529	3.65	3.80439	3.65	3.80329
				3.66667	3.81391	3.66667	3.80289	3.66667	3.80177
				3.68333	3.81252	3.68333	3.80138	3.68333	3.80024
				3.7	3.81112	3.7	3.79985	3.7	3.79869
				3.71667	3.80972	3.71667	3.79832	3.71667	3.79714
				3.73333	3.8083	3.73333	3.79677	3.73333	3.79557
				3.75	3.80687	3.75	3.79521	3.75	3.79399
				3.76667	3.80544	3.76667	3.79364	3.76667	3.7924
				3.78333	3.80399	3.78333	3.79206	3.78333	3.79079
				3.8	3.80254	3.8	3.79046	3.8	3.78918
				3.81667	3.80107	3.81667	3.78885	3.81667	3.78755
				3.83333	3.79959	3.83333	3.78723	3.83333	3.7859
				3.85	3.79811	3.85	3.7856	3.85	3.78425
				3.86667	3.79661	3.86667	3.78395	3.86667	3.78258
				3.88333	3.7951	3.88333	3.7823	3.88333	3.7809
				3.9	3.79358	3.9	3.78063	3.9	3.77921
				3.91667	3.79204	3.91667	3.77894	3.91667	3.77751
				3.93333	3.7905	3.93333	3.77725	3.93333	3.77579
				3.95	3.78894	3.95	3.77554	3.95	3.77406
				3.96667	3.78737	3.96667	3.77383	3.96667	3.77232
				3.98333	3.78579	3.98333	3.7721	3.98333	3.77057
				4	3.7842	4	3.77036	4	3.76881
				4.01667	3.78259	4.01667	3.76861	4.01667	3.76704
				4.03333	3.78098	4.03333	3.76685	4.03333	3.76526
				4.05	3.77935	4.05	3.76508	4.05	3.76347
				4.06667	3.77771	4.06667	3.7633	4.06667	3.76167
				4.08333	3.77606	4.08333	3.76151	4.08333	3.75987
				4.1	3.7744	4.1	3.75971	4.1	3.75805
				4.11667	3.77272	4.11667	3.75791	4.11667	3.75623
				4.13333	3.77104	4.13333	3.7561	4.13333	3.75441
				4.15	3.76934	4.15	3.75428	4.15	3.75257
				4.16667	3.76764	4.16667	3.75246	4.16667	3.75074
				4.18333	3.76592	4.18333	3.75063	4.18333	3.7489
				4.2	3.7642	4.2	3.7488	4.2	3.74705
				4.21667	3.76246	4.21667	3.74697	4.21667	3.7452
				4.23333	3.76072	4.23333	3.74513	4.23333	3.74336
				4.25	3.75897	4.25	3.74329	4.25	3.74151
				4.26667	3.75721	4.26667	3.74145	4.26667	3.73966
				4.28333	3.75544	4.28333	3.73961	4.28333	3.73781
				4.3	3.75367	4.3	3.73777	4.3	3.73596
				4.31667	3.75189	4.31667	3.73593	4.31667	3.73412
				4.33333	3.75011	4.33333	3.73409	4.33333	3.73227
				4.35	3.74832	4.35	3.73226	4.35	3.73044
				4.36667	3.74653	4.36667	3.73043	4.36667	3.7286
				4.38333	3.74473	4.38333	3.7286	4.38333	3.72677
				4.4	3.74293	4.4	3.72678	4.4	3.72495
				4.41667	3.74113	4.41667	3.72497	4.41667	3.72314
				4.43333	3.73933	4.43333	3.72316	4.43333	3.72133
				4.45	3.73753	4.45	3.72136	4.45	3.71953
				4.46667	3.73573	4.46667	3.71956	4.46667	3.71774
				4.48333	3.73393	4.48333	3.71778	4.48333	3.71595
				4.5	3.73213	4.5	3.716	4.5	3.71418
				4.51667	3.73033	4.51667	3.71423	4.51667	3.71242
				4.53333	3.72853	4.53333	3.71248	4.53333	3.71066
				4.55	3.72674	4.55	3.71073	4.55	3.70892
				4.56667	3.72495	4.56667	3.70899	4.56667	3.70719
				4.58333	3.72317	4.58333	3.70727	4.58333	3.70547
				4.6	3.72139	4.6	3.70555	4.6	3.70376
				4.61667	3.71962	4.61667	3.70385	4.61667	3.70207
				4.63333	3.71785	4.63333	3.70216	4.63333	3.70038
				4.65	3.7161	4.65	3.70048	4.65	3.69871
				4.66667	3.71434	4.66667	3.69881	4.66667	3.69705
				4.68333	3.7126	4.68333	3.69715	4.68333	3.6954
				4.7	3.71086	4.7	3.69551	4.7	3.69377
				4.71667	3.70913	4.71667	3.69388	4.71667	3.69214
				4.73333	3.70741	4.73333	3.69226	4.73333	3.69053
				4.75	3.7057	4.75	3.69065	4.75	3.68893
				4.76667	3.704	4.76667	3.68905	4.76667	3.68735
				4.78333	3.70231	4.78333	3.68747	4.78333	3.68577
				4.8	3.70063	4.8	3.6859	4.8	3.68421
				4.81667	3.69895	4.81667	3.68434	4.81667	3.68265
				4.83333	3.69729	4.83333	3.68279	4.83333	3.68111
				4.85	3.69563	4.85	3.68125	4.85	3.67958
				4.86667	3.69399	4.86667	3.67972	4.86667	3.67806
				4.88333	3.69235	4.88333	3.67821	4.88333	3.67655
				4.9	3.69073	4.9	3.6767	4.9	3.67505
				4.91667	3.68911	4.91667	3.6752	4.91667	3.67356
				4.93333	3.68751	4.93333	3.67372	4.93333	3.67208
				4.95	3.68591	4.95	3.67224	4.95	3.67061
				4.96667	3.68432	4.96667	3.67077	4.96667	3.66915
				4.98333	3.68274	4.98333	3.66931	4.98333	3.66769
				5	3.68117	5	3.66786	5	3.66624
				5.01667	3.6796	5.01667	3.66642	5.01667	3.66481
				5.03333	3.67805	5.03333	3.66498	5.03333	3.66337
				5.05	3.6765	5.05	3.66355	5.05	3.66195
				5.06667	3.67495	5.06667	3.66213	5.06667	3.66052
				5.08333	3.67342	5.08333	3.66071	5.08333	3.65911
				5.1	3.67189	5.1	3.6593	5.1	3.6577
				5.11667	3.67037	5.11667	3.6579	5.11667	3.6563
				5.13333	3.66885	5.13333	3.65649	5.13333	3.65489
				5.15	3.66734	5.15	3.6551	5.15	3.6535
				5.16667	3.66583	5.16667	3.65371	5.16667	3.6521
				5.18333	3.66433	5.18333	3.65232	5.18333	3.65071
				5.2	3.66283	5.2	3.65093	5.2	3.64932
				5.21667	3.66133	5.21667	3.64955	5.21667	3.64793
				5.23333	3.65984	5.23333	3.64816	5.23333	3.64655
				5.25	3.65835	5.25	3.64678	5.25	3.64516
				5.26667	3.65686	5.26667	3.6454	5.26667	3.64378
				5.28333	3.65538	5.28333	3.64402	5.28333	3.64239
				5.3	3.6539	5.3	3.64265	5.3	3.64101
				5.31667	3.65242	5.31667	3.64127	5.31667	3.63962
				5.33333	3.65093	5.33333	3.63989	5.33333	3.63823
				5.35	3.64945	5.35	3.63851	5.35	3.63684
				5.36667	3.64797	5.36667	3.63713	5.36667	3.63545
				5.38333	3.64649	5.38333	3.63574	5.38333	3.63406
				5.4	3.64501	5.4	3.63436	5.4	3.63266
				5.41667	3.64352	5.41667	3.63297	5.41667	3.63126
				5.43333	3.64203	5.43333	3.63158	5.43333	3.62986
				5.45	3.64054	5.45	3.63019	5.45	3.62845
				5.46667	3.63905	5.46667	3.62879	5.46667	3.62704
				5.48333	3.63755	5.48333	3.62739	5.48333	3.62562
				5.5	3.63605	5.5	3.62599	5.5	3.6242
				5.51667	3.63454	5.51667	3.62458	5.51667	3.62277
				5.53333	3.63303	5.53333	3.62316	5.53333	3.62134
				5.55	3.63151	5.55	3.62174	5.55	3.61989
				5.56667	3.62999	5.56667	3.62032	5.56667	3.61845
				5.58333	3.62845	5.58333	3.61888	5.58333	3.61699
				5.6	3.62691	5.6	3.61744	5.6	3.61553
				5.61667	3.62537	5.61667	3.616	5.61667	3.61406
				5.63333	3.62381	5.63333	3.61454	5.63333	3.61258
				5.65	3.62224	5.65	3.61308	5.65	3.61109
				5.66667	3.62067	5.66667	3.61161	5.66667	3.60959
				5.68333	3.61908	5.68333	3.61013	5.68333	3.60808
				5.7	3.61748	5.7	3.60864	5.7	3.60655
				5.71667	3.61587	5.71667	3.60714	5.71667	3.60502
				5.73333	3.61425	5.73333	3.60563	5.73333	3.60348
				5.75	3.61261	5.75	3.6041	5.75	3.60192
				5.76667	3.61096	5.76667	3.60257	5.76667	3.60035
				5.78333	3.6093	5.78333	3.60103	5.78333	3.59877
				5.8	3.60762	5.8	3.59947	5.8	3.59717
				5.81667	3.60592	5.81667	3.5979	5.81667	3.59556
				5.83333	3.60422	5.83333	3.59631	5.83333	3.59393
				5.85	3.60249	5.85	3.59471	5.85	3.59228
				5.86667	3.60076	5.86667	3.5931	5.86667	3.59062
				5.88333	3.59901	5.88333	3.59147	5.88333	3.58895
				5.9	3.59724	5.9	3.58982	5.9	3.58725
				5.91667	3.59546	5.91667	3.58816	5.91667	3.58554
				5.93333	3.59367	5.93333	3.58648	5.93333	3.58381
				5.95	3.59187	5.95	3.58479	5.95	3.58206
				5.96667	3.59006	5.96667	3.58307	5.96667	3.5803
				5.98333	3.58824	5.98333	3.58134	5.98333	3.57851
				6	3.58641	6	3.5796	6	3.57672
				6.01667	3.58458	6.01667	3.57783	6.01667	3.5749
				6.03333	3.58273	6.03333	3.57605	6.03333	3.57307
				6.05	3.58088	6.05	3.57425	6.05	3.57123
				6.06667	3.57902	6.06667	3.57244	6.06667	3.56937
				6.08333	3.57716	6.08333	3.57061	6.08333	3.5675
				6.1	3.5753	6.1	3.56877	6.1	3.56563
				6.11667	3.57343	6.11667	3.56692	6.11667	3.56374
				6.13333	3.57156	6.13333	3.56506	6.13333	3.56184
				6.15	3.56968	6.15	3.56318	6.15	3.55994
				6.16667	3.56781	6.16667	3.5613	6.16667	3.55802
				6.18333	3.56594	6.18333	3.55941	6.18333	3.55611
				6.2	3.56407	6.2	3.55751	6.2	3.55418
				6.21667	3.5622	6.21667	3.55561	6.21667	3.55226
				6.23333	3.56033	6.23333	3.5537	6.23333	3.55033
				6.25	3.55846	6.25	3.55179	6.25	3.5484
				6.26667	3.5566	6.26667	3.54987	6.26667	3.54647
				6.28333	3.55474	6.28333	3.54796	6.28333	3.54454
				6.3	3.55289	6.3	3.54604	6.3	3.54261
				6.31667	3.55105	6.31667	3.54412	6.31667	3.54068
				6.33333	3.54921	6.33333	3.5422	6.33333	3.53875
				6.35	3.54738	6.35	3.54028	6.35	3.53683
				6.36667	3.54555	6.36667	3.53836	6.36667	3.53491
				6.38333	3.54374	6.38333	3.53645	6.38333	3.533
				6.4	3.54193	6.4	3.53454	6.4	3.53109
				6.41667	3.54013	6.41667	3.53264	6.41667	3.52919
				6.43333	3.53834	6.43333	3.53074	6.43333	3.52729
				6.45	3.53656	6.45	3.52885	6.45	3.52541
				6.46667	3.53479	6.46667	3.52696	6.46667	3.52353
				6.48333	3.53302	6.48333	3.52509	6.48333	3.52166
				6.5	3.53127	6.5	3.52322	6.5	3.5198
				6.51667	3.52953	6.51667	3.52135	6.51667	3.51795
				6.53333	3.52779	6.53333	3.5195	6.53333	3.51611
				6.55	3.52606	6.55	3.51766	6.55	3.51428
				6.56667	3.52434	6.56667	3.51582	6.56667	3.51245
				6.58333	3.52263	6.58333	3.514	6.58333	3.51064
				6.6	3.52092	6.6	3.51218	6.6	3.50884
				6.61667	3.51922	6.61667	3.51037	6.61667	3.50704
				6.63333	3.51752	6.63333	3.50858	6.63333	3.50525
				6.65	3.51582	6.65	3.50679	6.65	3.50347
				6.66667	3.51412	6.66667	3.50501	6.66667	3.5017
				6.68333	3.51242	6.68333	3.50323	6.68333	3.49993
				6.7	3.51071	6.7	3.50146	6.7	3.49816
				6.71667	3.50899	6.71667	3.4997	6.71667	3.49639
				6.73333	3.50725	6.73333	3.49794	6.73333	3.49462
				6.75	3.50548	6.75	3.49618	6.75	3.49285
				6.76667	3.50368	6.76667	3.49443	6.76667	3.49106
				6.78333	3.50184	6.78333	3.49266	6.78333	3.48926
				6.8	3.49994	6.8	3.49089	6.8	3.48744
				6.81667	3.49799	6.81667	3.48911	6.81667	3.48559
				6.83333	3.49597	6.83333	3.4873	6.83333	3.48369
				6.85	3.49388	6.85	3.48547	6.85	3.48174
				6.86667	3.49171	6.86667	3.4836	6.86667	3.47973
				6.88333	3.48947	6.88333	3.48169	6.88333	3.47765
				6.9	3.48719	6.9	3.47972	6.9	3.47549
				6.91667	3.48491	6.91667	3.47768	6.91667	3.47323
				6.93333	3.48271	6.93333	3.47558	6.93333	3.4709
				6.95	3.48065	6.95	3.4734	6.95	3.4685
				6.96667	3.47874	6.96667	3.47115	6.96667	3.46608
				6.98333	3.47696	6.98333	3.46883	6.98333	3.46374
				7	3.47527	7	3.46647	7	3.46156
				7.01667	3.47366	7.01667	3.46412	7.01667	3.45954
				7.03333	3.47211	7.03333	3.46187	7.03333	3.45768
				7.05	3.47059	7.05	3.45977	7.05	3.45592
				7.06667	3.4691	7.06667	3.45783	7.06667	3.45424
				7.08333	3.46764	7.08333	3.45601	7.08333	3.45262
				7.1	3.46619	7.1	3.4543	7.1	3.45104
				7.11667	3.46476	7.11667	3.45265	7.11667	3.44949
				7.13333	3.46333	7.13333	3.45105	7.13333	3.44797
				7.15	3.46191	7.15	3.4495	7.15	3.44646
				7.16667	3.4605	7.16667	3.44797	7.16667	3.44497
				7.18333	3.45908	7.18333	3.44646	7.18333	3.44348
				7.2	3.45765	7.2	3.44496	7.2	3.442
				7.21667	3.45622	7.21667	3.44348	7.21667	3.44052
				7.23333	3.45479	7.23333	3.44201	7.23333	3.43904
				7.25	3.45334	7.25	3.44053	7.25	3.43755
				7.26667	3.45187	7.26667	3.43906	7.26667	3.43605
				7.28333	3.45039	7.28333	3.43758	7.28333	3.43454
				7.3	3.44889	7.3	3.4361	7.3	3.43302
				7.31667	3.44736	7.31667	3.4346	7.31667	3.43148
				7.33333	3.44581	7.33333	3.4331	7.33333	3.42992
				7.35	3.44422	7.35	3.43158	7.35	3.42834
				7.36667	3.44259	7.36667	3.43004	7.36667	3.42672
				7.38333	3.44092	7.38333	3.42848	7.38333	3.42508
				7.4	3.4392	7.4	3.42689	7.4	3.42339
				7.41667	3.43742	7.41667	3.42528	7.41667	3.42166
				7.43333	3.43557	7.43333	3.42363	7.43333	3.41988
				7.45	3.43363	7.45	3.42193	7.45	3.41804
				7.46667	3.43161	7.46667	3.42019	7.46667	3.41612
				7.48333	3.42949	7.48333	3.4184	7.48333	3.41412
				7.5	3.42726	7.5	3.41653	7.5	3.41202
				7.51667	3.42492	7.51667	3.41459	7.51667	3.40982
				7.53333	3.42245	7.53333	3.41257	7.53333	3.40751
				7.55	3.41984	7.55	3.41044	7.55	3.40506
				7.56667	3.41708	7.56667	3.40822	7.56667	3.40248
				7.58333	3.41414	7.58333	3.40587	7.58333	3.39975
				7.6	3.41103	7.6	3.40341	7.6	3.39684
				7.61667	3.40775	7.61667	3.4008	7.61667	3.39375
				7.63333	3.40431	7.63333	3.39804	7.63333	3.39047
				7.65	3.4007	7.65	3.39512	7.65	3.38699
				7.66667	3.39694	7.66667	3.39201	7.66667	3.38333
				7.68333	3.39301	7.68333	3.38871	7.68333	3.3795
				7.7	3.38894	7.7	3.38522	7.7	3.37548
				7.71667	3.38471	7.71667	3.38156	7.71667	3.3713
				7.73333	3.38034	7.73333	3.37772	7.73333	3.36695
				7.75	3.37584	7.75	3.37371	7.75	3.36244
				7.76667	3.37121	7.76667	3.36953	7.76667	3.35778
				7.78333	3.36646	7.78333	3.36519	7.78333	3.35298
				7.8	3.36162	7.8	3.36069	7.8	3.34805
				7.81667	3.35668	7.81667	3.35605	7.81667	3.34301
				7.83333	3.35167	7.83333	3.35127	7.83333	3.33786
				7.85	3.3466	7.85	3.34636	7.85	3.33263
				7.86667	3.34149	7.86667	3.34134	7.86667	3.32734
				7.88333	3.33634	7.88333	3.33623	7.88333	3.322
				7.9	3.33118	7.9	3.33103	7.9	3.31662
				7.91667	3.32602	7.91667	3.32578	7.91667	3.31123
				7.93333	3.32087	7.93333	3.32047	7.93333	3.30583
				7.95	3.31574	7.95	3.31514	7.95	3.30045
				7.96667	3.31064	7.96667	3.30979	7.96667	3.29509
				7.98333	3.30557	7.98333	3.30443	7.98333	3.28977
				8	3.30055	8	3.2991	8	3.28449
				8.01667	3.29557	8.01667	3.29378	8.01667	3.27925
				8.03333	3.29064	8.03333	3.28851	8.03333	3.27407
				8.05	3.28576	8.05	3.28327	8.05	3.26894
				8.06667	3.28092	8.06667	3.27808	8.06667	3.26385
				8.08333	3.27612	8.08333	3.27294	8.08333	3.25881
				8.1	3.27135	8.1	3.26785	8.1	3.25381
				8.11667	3.26662	8.11667	3.2628	8.11667	3.24884
				8.13333	3.2619	8.13333	3.25781	8.13333	3.2439
				8.15	3.2572	8.15	3.25285	8.15	3.23898
				8.16667	3.2525	8.16667	3.24792	8.16667	3.23406
				8.18333	3.2478	8.18333	3.24302	8.18333	3.22914
				8.2	3.24308	8.2	3.23814	8.2	3.2242
				8.21667	3.23833	8.21667	3.23327	8.21667	3.21923
				8.23333	3.23355	8.23333	3.22839	8.23333	3.21422
				8.25	3.22872	8.25	3.22349	8.25	3.20916
				8.26667	3.22383	8.26667	3.21857	8.26667	3.20403
				8.28333	3.21886	8.28333	3.21361	8.28333	3.19881
				8.3	3.21382	8.3	3.2086	8.3	3.19351
				8.31667	3.20868	8.31667	3.20353	8.31667	3.1881
				8.33333	3.20343	8.33333	3.19837	8.33333	3.18257
				8.35	3.19807	8.35	3.19313	8.35	3.1769
				8.36667	3.19258	8.36667	3.18779	8.36667	3.17108
				8.38333	3.18694	8.38333	3.18233	8.38333	3.16511
				8.4	3.18115	8.4	3.17675	8.4	3.15895
				8.41667	3.17519	8.41667	3.17102	8.41667	3.1526
				8.43333	3.16905	8.43333	3.16513	8.43333	3.14604
				8.45	3.16272	8.45	3.15907	8.45	3.13926
				8.46667	3.15618	8.46667	3.15283	8.46667	3.13224
				8.48333	3.14941	8.48333	3.14639	8.48333	3.12497
				8.5	3.14241	8.5	3.13973	8.5	3.11741
				8.51667	3.13516	8.51667	3.13285	8.51667	3.10957
				8.53333	3.12764	8.53333	3.12571	8.53333	3.10141
				8.55	3.11984	8.55	3.11832	8.55	3.09292
				8.56667	3.11173	8.56667	3.11064	8.56667	3.08408
				8.58333	3.10331	8.58333	3.10266	8.58333	3.07486
				8.6	3.09454	8.6	3.09437	8.6	3.06524
				8.61667	3.08542	8.61667	3.08574	8.61667	3.0552
				8.63333	3.07592	8.63333	3.07674	8.63333	3.04471
				8.65	3.06601	8.65	3.06737	8.65	3.03373
				8.66667	3.05567	8.66667	3.05759	8.66667	3.02225
				8.68333	3.04489	8.68333	3.04738	8.68333	3.01022
				8.7	3.03362	8.7	3.03671	8.7	2.99762
				8.71667	3.02185	8.71667	3.02555	8.71667	2.98441
				8.73333	3.00953	8.73333	3.01388	8.73333	2.97054
				8.75	2.99665	8.75	3.00166	8.75	2.95598
				8.76667	2.98315	8.76667	2.98886	8.76667	2.94067
				8.78333	2.96902	8.78333	2.97544	8.78333	2.92457
				8.8	2.9542	8.8	2.96136	8.8	2.90763
				8.81667	2.93864	8.81667	2.94657	8.81667	2.88978
				8.83333	2.92232	8.83333	2.93104	8.83333	2.87097
				8.85	2.90516	8.85	2.9147	8.85	2.85112
				8.86667	2.88713	8.86667	2.89751	8.86667	2.83016
				8.88333	2.86815	8.88333	2.87941	8.88333	2.80799
				8.9	2.84817	8.9	2.86033	8.9	2.78454
				8.91667	2.82711	8.91667	2.84021	8.91667	2.75971
				8.93333	2.80489	8.93333	2.81896	8.93333	2.73337
				8.95	2.78144	8.95	2.79651	8.95	2.70541
				8.96667	2.75665	8.96667	2.77276	8.96667	2.67567
				8.98333	2.73043	8.98333	2.74761	8.98333	2.64402
				9	2.70265	9	2.72095	9	2.61024
				9.01667	2.67319	9.01667	2.69266	9.01667	2.57415
				9.03333	2.6419	9.03333	2.66258	9.03333	2.53546
				9.05	2.6086	9.05	2.63056	9.04761	2.50001
				9.06667	2.57311	9.06667	2.59642
				9.08333	2.53516	9.08333	2.55992
				9.09781	2.50001	9.1	2.52083
						9.10841	2.50001

## Sheet: subplot_(f)
Exp_Sample1_Time_h	Exp_Sample1_Voltage_V	Exp_Sample2_Time_h	Exp_Sample2_Voltage_V	SEI_only_Time_h	SEI_only_Voltage_V	SEI_DryOut_Time_h	SEI_DryOut_Voltage_V	Full_Model_Time_h	Full_Model_Voltage_V
0	4.16955	0	4.16854	0	4.17258	0	4.17002	0	4.17053
0.433611	4.08713	0.430278	4.0868	0.0166667	4.16377	0.0166667	4.16046	0.0166667	4.16122
0.867222	4.06441	0.860556	4.06443	0.0333333	4.15971	0.0333333	4.15614	0.0333333	4.15692
1.30083	4.04516	1.29083	4.04517	0.05	4.15598	0.05	4.15222	0.05	4.15297
1.73444	4.0035	1.72111	4.00304	0.0666667	4.15233	0.0666667	4.14842	0.0666667	4.14914
2.16806	3.94888	2.15139	3.94736	0.0833333	4.14875	0.0833333	4.1447	0.0833333	4.14539
2.60167	3.89351	2.58167	3.89223	0.1	4.14524	0.1	4.14105	0.1	4.14172
3.03528	3.84705	3.01194	3.84829	0.116667	4.14179	0.116667	4.13749	0.116667	4.13813
3.46889	3.80602	3.44222	3.808	0.133333	4.13842	0.133333	4.13402	0.133333	4.13462
3.9025	3.76105	3.8725	3.76339	0.15	4.13511	0.15	4.13062	0.15	4.13121
4.33611	3.7121	4.30278	3.71496	0.166667	4.13189	0.166667	4.12732	0.166667	4.12787
4.76972	3.66394	4.73306	3.66676	0.183333	4.12874	0.183333	4.1241	0.183333	4.12463
5.20333	3.62173	5.16333	3.6234	0.2	4.12566	0.2	4.12097	0.2	4.12148
5.63694	3.58211	5.59361	3.5834	0.216667	4.12267	0.216667	4.11794	0.216667	4.11843
6.07056	3.53821	6.02389	3.53949	0.233333	4.11976	0.233333	4.115	0.233333	4.11547
6.50417	3.48898	6.45417	3.49255	0.25	4.11694	0.25	4.11216	0.25	4.11262
6.93778	3.45043	6.88444	3.45081	0.266667	4.1142	0.266667	4.10941	0.266667	4.10986
7.37139	3.37518	7.31472	3.37556	0.283333	4.11154	0.283333	4.10677	0.283333	4.1072
7.805	3.25142	7.745	3.25345	0.3	4.10897	0.3	4.10422	0.3	4.10465
8.23861	3.08087	8.17528	3.08192	0.316667	4.10649	0.316667	4.10178	0.316667	4.1022
8.67222	2.5021	8.60556	2.50024	0.333333	4.10409	0.333333	4.09944	0.333333	4.09984
8.6729	2.50005	8.60558	2.50008	0.35	4.10178	0.35	4.09719	0.35	4.09759
				0.366667	4.09956	0.366667	4.09505	0.366667	4.09544
				0.383333	4.09741	0.383333	4.093	0.383333	4.09339
				0.4	4.09536	0.4	4.09105	0.4	4.09144
				0.416667	4.09338	0.416667	4.0892	0.416667	4.08959
				0.433333	4.09148	0.433333	4.08743	0.433333	4.08783
				0.45	4.08966	0.45	4.08576	0.45	4.08616
				0.466667	4.08792	0.466667	4.08418	0.466667	4.08457
				0.483333	4.08625	0.483333	4.08269	0.483333	4.08308
				0.5	4.08465	0.5	4.08128	0.5	4.08167
				0.516667	4.08311	0.516667	4.07994	0.516667	4.08034
				0.533333	4.08165	0.533333	4.07868	0.533333	4.07908
				0.55	4.08024	0.55	4.0775	0.55	4.07789
				0.566667	4.07889	0.566667	4.07638	0.566667	4.07678
				0.583333	4.07759	0.583333	4.07533	0.583333	4.07572
				0.6	4.07635	0.6	4.07433	0.6	4.07473
				0.616667	4.07515	0.616667	4.07339	0.616667	4.07379
				0.633333	4.074	0.633333	4.07251	0.633333	4.0729
				0.65	4.07289	0.65	4.07166	0.65	4.07205
				0.666667	4.07182	0.666667	4.07086	0.666667	4.07125
				0.683333	4.07078	0.683333	4.0701	0.683333	4.07048
				0.7	4.06978	0.7	4.06936	0.7	4.06974
				0.716667	4.0688	0.716667	4.06866	0.716667	4.06904
				0.733333	4.06784	0.733333	4.06798	0.733333	4.06835
				0.75	4.06691	0.75	4.06731	0.75	4.06768
				0.766667	4.06599	0.766667	4.06666	0.766667	4.06702
				0.783333	4.06509	0.783333	4.06601	0.783333	4.06637
				0.8	4.06421	0.8	4.06537	0.8	4.06573
				0.816667	4.06333	0.816667	4.06474	0.816667	4.06508
				0.833333	4.06246	0.833333	4.06409	0.833333	4.06444
				0.85	4.06161	0.85	4.06344	0.85	4.06378
				0.866667	4.06075	0.866667	4.06278	0.866667	4.06311
				0.883333	4.0599	0.883333	4.06211	0.883333	4.06242
				0.9	4.05906	0.9	4.06141	0.9	4.06172
				0.916667	4.05821	0.916667	4.0607	0.916667	4.061
				0.933333	4.05737	0.933333	4.05997	0.933333	4.06025
				0.95	4.05652	0.95	4.05921	0.95	4.05947
				0.966667	4.05567	0.966667	4.05842	0.966667	4.05867
				0.983333	4.05482	0.983333	4.0576	0.983333	4.05783
				1	4.05396	1	4.05675	1	4.05696
				1.01667	4.05309	1.01667	4.05587	1.01667	4.05606
				1.03333	4.05221	1.03333	4.05495	1.03333	4.05512
				1.05	4.05133	1.05	4.05399	1.05	4.05413
				1.06667	4.05043	1.06667	4.053	1.06667	4.05311
				1.08333	4.04952	1.08333	4.05196	1.08333	4.05205
				1.1	4.0486	1.1	4.05089	1.1	4.05095
				1.11667	4.04765	1.11667	4.04978	1.11667	4.04981
				1.13333	4.0467	1.13333	4.04863	1.13333	4.04862
				1.15	4.04572	1.15	4.04744	1.15	4.0474
				1.16667	4.04472	1.16667	4.04621	1.16667	4.04614
				1.18333	4.0437	1.18333	4.04494	1.18333	4.04484
				1.2	4.04266	1.2	4.04364	1.2	4.04351
				1.21667	4.04159	1.21667	4.0423	1.21667	4.04214
				1.23333	4.0405	1.23333	4.04093	1.23333	4.04073
				1.25	4.03938	1.25	4.03952	1.25	4.03929
				1.26667	4.03824	1.26667	4.03809	1.26667	4.03783
				1.28333	4.03707	1.28333	4.03662	1.28333	4.03633
				1.3	4.03588	1.3	4.03512	1.3	4.0348
				1.31667	4.03466	1.31667	4.03359	1.31667	4.03324
				1.33333	4.03341	1.33333	4.03204	1.33333	4.03166
				1.35	4.03213	1.35	4.03046	1.35	4.03005
				1.36667	4.03083	1.36667	4.02885	1.36667	4.02841
				1.38333	4.0295	1.38333	4.02723	1.38333	4.02675
				1.4	4.02815	1.4	4.02557	1.4	4.02507
				1.41667	4.02677	1.41667	4.0239	1.41667	4.02337
				1.43333	4.02537	1.43333	4.0222	1.43333	4.02165
				1.45	4.02394	1.45	4.02049	1.45	4.0199
				1.46667	4.02248	1.46667	4.01875	1.46667	4.01814
				1.48333	4.021	1.48333	4.017	1.48333	4.01636
				1.5	4.0195	1.5	4.01523	1.5	4.01457
				1.51667	4.01798	1.51667	4.01344	1.51667	4.01276
				1.53333	4.01644	1.53333	4.01164	1.53333	4.01093
				1.55	4.01487	1.55	4.00983	1.55	4.00909
				1.56667	4.01329	1.56667	4.008	1.56667	4.00724
				1.58333	4.01168	1.58333	4.00616	1.58333	4.00538
				1.6	4.01006	1.6	4.00431	1.6	4.0035
				1.61667	4.00842	1.61667	4.00245	1.61667	4.00162
				1.63333	4.00676	1.63333	4.00058	1.63333	3.99973
				1.65	4.00508	1.65	3.9987	1.65	3.99783
				1.66667	4.00339	1.66667	3.99681	1.66667	3.99592
				1.68333	4.00169	1.68333	3.99492	1.68333	3.99401
				1.7	3.99997	1.7	3.99302	1.7	3.99209
				1.71667	3.99823	1.71667	3.99111	1.71667	3.99016
				1.73333	3.99649	1.73333	3.9892	1.73333	3.98824
				1.75	3.99473	1.75	3.98729	1.75	3.98631
				1.76667	3.99296	1.76667	3.98538	1.76667	3.98437
				1.78333	3.99118	1.78333	3.98346	1.78333	3.98244
				1.8	3.98939	1.8	3.98154	1.8	3.9805
				1.81667	3.98759	1.81667	3.97962	1.81667	3.97857
				1.83333	3.98579	1.83333	3.9777	1.83333	3.97663
				1.85	3.98397	1.85	3.97578	1.85	3.9747
				1.86667	3.98214	1.86667	3.97386	1.86667	3.97277
				1.88333	3.98031	1.88333	3.97194	1.88333	3.97084
				1.9	3.97847	1.9	3.97003	1.9	3.96891
				1.91667	3.97662	1.91667	3.96812	1.91667	3.96698
				1.93333	3.97477	1.93333	3.96621	1.93333	3.96506
				1.95	3.97291	1.95	3.9643	1.95	3.96314
				1.96667	3.97104	1.96667	3.9624	1.96667	3.96122
				1.98333	3.96917	1.98333	3.9605	1.98333	3.95931
				2	3.96729	2	3.9586	2	3.95741
				2.01667	3.9654	2.01667	3.95671	2.01667	3.9555
				2.03333	3.96351	2.03333	3.95482	2.03333	3.95361
				2.05	3.9616	2.05	3.95294	2.05	3.95171
				2.06667	3.95969	2.06667	3.95106	2.06667	3.94982
				2.08333	3.95777	2.08333	3.94919	2.08333	3.94794
				2.1	3.95584	2.1	3.94732	2.1	3.94606
				2.11667	3.95389	2.11667	3.94546	2.11667	3.94419
				2.13333	3.95193	2.13333	3.94361	2.13333	3.94232
				2.15	3.94996	2.15	3.94175	2.15	3.94046
				2.16667	3.94797	2.16667	3.93991	2.16667	3.9386
				2.18333	3.94595	2.18333	3.93806	2.18333	3.93675
				2.2	3.9439	2.2	3.93623	2.2	3.9349
				2.21667	3.94183	2.21667	3.93439	2.21667	3.93306
				2.23333	3.93974	2.23333	3.93256	2.23333	3.93122
				2.25	3.93763	2.25	3.93074	2.25	3.92938
				2.26667	3.93553	2.26667	3.92892	2.26667	3.92754
				2.28333	3.93344	2.28333	3.9271	2.28333	3.92571
				2.3	3.93137	2.3	3.92528	2.3	3.92388
				2.31667	3.92933	2.31667	3.92347	2.31667	3.92205
				2.33333	3.92731	2.33333	3.92165	2.33333	3.92022
				2.35	3.92531	2.35	3.91984	2.35	3.91839
				2.36667	3.92334	2.36667	3.91803	2.36667	3.91656
				2.38333	3.92139	2.38333	3.91621	2.38333	3.91473
				2.4	3.91946	2.4	3.91439	2.4	3.91289
				2.41667	3.91755	2.41667	3.91257	2.41667	3.91104
				2.43333	3.91567	2.43333	3.91074	2.43333	3.90919
				2.45	3.9138	2.45	3.90891	2.45	3.90732
				2.46667	3.91197	2.46667	3.90707	2.46667	3.90545
				2.48333	3.91016	2.48333	3.90521	2.48333	3.90355
				2.5	3.90839	2.5	3.90334	2.5	3.90164
				2.51667	3.90665	2.51667	3.90145	2.51667	3.89971
				2.53333	3.90495	2.53333	3.89954	2.53333	3.89776
				2.55	3.90328	2.55	3.89763	2.55	3.89579
				2.56667	3.90163	2.56667	3.89569	2.56667	3.8938
				2.58333	3.90001	2.58333	3.89373	2.58333	3.89181
				2.6	3.89841	2.6	3.89176	2.6	3.88983
				2.61667	3.89684	2.61667	3.88979	2.61667	3.88787
				2.63333	3.89528	2.63333	3.88784	2.63333	3.88594
				2.65	3.89375	2.65	3.88591	2.65	3.88403
				2.66667	3.89223	2.66667	3.884	2.66667	3.88214
				2.68333	3.89073	2.68333	3.88211	2.68333	3.88027
				2.7	3.88924	2.7	3.88024	2.7	3.87843
				2.71667	3.88777	2.71667	3.8784	2.71667	3.8766
				2.73333	3.88632	2.73333	3.87657	2.73333	3.8748
				2.75	3.88487	2.75	3.87477	2.75	3.87302
				2.76667	3.88345	2.76667	3.873	2.76667	3.87128
				2.78333	3.88203	2.78333	3.87126	2.78333	3.86957
				2.8	3.88062	2.8	3.86955	2.8	3.86789
				2.81667	3.87923	2.81667	3.86788	2.81667	3.86625
				2.83333	3.87785	2.83333	3.86623	2.83333	3.86462
				2.85	3.87647	2.85	3.8646	2.85	3.86303
				2.86667	3.8751	2.86667	3.86301	2.86667	3.86146
				2.88333	3.87374	2.88333	3.86144	2.88333	3.8599
				2.9	3.87239	2.9	3.85988	2.9	3.85837
				2.91667	3.87105	2.91667	3.85835	2.91667	3.85686
				2.93333	3.86971	2.93333	3.85684	2.93333	3.85536
				2.95	3.86837	2.95	3.85534	2.95	3.85388
				2.96667	3.86704	2.96667	3.85386	2.96667	3.85241
				2.98333	3.86572	2.98333	3.85239	2.98333	3.85095
				3	3.8644	3	3.85094	3	3.8495
				3.01667	3.86308	3.01667	3.84949	3.01667	3.84806
				3.03333	3.86177	3.03333	3.84805	3.03333	3.84664
				3.05	3.86045	3.05	3.84663	3.05	3.84521
				3.06667	3.85915	3.06667	3.84521	3.06667	3.8438
				3.08333	3.85784	3.08333	3.8438	3.08333	3.84239
				3.1	3.85654	3.1	3.8424	3.1	3.84099
				3.11667	3.85524	3.11667	3.841	3.11667	3.83959
				3.13333	3.85394	3.13333	3.8396	3.13333	3.83819
				3.15	3.85264	3.15	3.83821	3.15	3.83679
				3.16667	3.85135	3.16667	3.83682	3.16667	3.8354
				3.18333	3.85005	3.18333	3.83543	3.18333	3.834
				3.2	3.84876	3.2	3.83404	3.2	3.8326
				3.21667	3.84747	3.21667	3.83266	3.21667	3.8312
				3.23333	3.84617	3.23333	3.83126	3.23333	3.82979
				3.25	3.84488	3.25	3.82987	3.25	3.82839
				3.26667	3.84359	3.26667	3.82848	3.26667	3.82697
				3.28333	3.84229	3.28333	3.82708	3.28333	3.82556
				3.3	3.841	3.3	3.82567	3.3	3.82413
				3.31667	3.8397	3.31667	3.82426	3.31667	3.82271
				3.33333	3.8384	3.33333	3.82285	3.33333	3.82127
				3.35	3.8371	3.35	3.82143	3.35	3.81983
				3.36667	3.8358	3.36667	3.82001	3.36667	3.81838
				3.38333	3.8345	3.38333	3.81857	3.38333	3.81693
				3.4	3.83319	3.4	3.81713	3.4	3.81546
				3.41667	3.83188	3.41667	3.81569	3.41667	3.81399
				3.43333	3.83057	3.43333	3.81423	3.43333	3.81251
				3.45	3.82925	3.45	3.81277	3.45	3.81102
				3.46667	3.82793	3.46667	3.81129	3.46667	3.80952
				3.48333	3.8266	3.48333	3.80981	3.48333	3.80801
				3.5	3.82527	3.5	3.80832	3.5	3.80648
				3.51667	3.82394	3.51667	3.80682	3.51667	3.80495
				3.53333	3.8226	3.53333	3.80531	3.53333	3.80341
				3.55	3.82125	3.55	3.80378	3.55	3.80186
				3.56667	3.8199	3.56667	3.80225	3.56667	3.80029
				3.58333	3.81854	3.58333	3.8007	3.58333	3.79871
				3.6	3.81717	3.6	3.79915	3.6	3.79712
				3.61667	3.8158	3.61667	3.79758	3.61667	3.79552
				3.63333	3.81442	3.63333	3.796	3.63333	3.7939
				3.65	3.81303	3.65	3.7944	3.65	3.79227
				3.66667	3.81163	3.66667	3.7928	3.66667	3.79063
				3.68333	3.81023	3.68333	3.79118	3.68333	3.78897
				3.7	3.80882	3.7	3.78954	3.7	3.7873
				3.71667	3.80739	3.71667	3.7879	3.71667	3.78562
				3.73333	3.80596	3.73333	3.78624	3.73333	3.78393
				3.75	3.80452	3.75	3.78457	3.75	3.78222
				3.76667	3.80307	3.76667	3.78289	3.76667	3.78049
				3.78333	3.80161	3.78333	3.78119	3.78333	3.77876
				3.8	3.80014	3.8	3.77948	3.8	3.77701
				3.81667	3.79865	3.81667	3.77775	3.81667	3.77525
				3.83333	3.79716	3.83333	3.77601	3.83333	3.77347
				3.85	3.79565	3.85	3.77426	3.85	3.77168
				3.86667	3.79414	3.86667	3.7725	3.86667	3.76988
				3.88333	3.79261	3.88333	3.77073	3.88333	3.76807
				3.9	3.79107	3.9	3.76894	3.9	3.76625
				3.91667	3.78951	3.91667	3.76714	3.91667	3.76442
				3.93333	3.78795	3.93333	3.76533	3.93333	3.76257
				3.95	3.78637	3.95	3.76351	3.95	3.76072
				3.96667	3.78478	3.96667	3.76168	3.96667	3.75885
				3.98333	3.78318	3.98333	3.75984	3.98333	3.75698
				4	3.78157	4	3.75799	4	3.7551
				4.01667	3.77994	4.01667	3.75614	4.01667	3.75322
				4.03333	3.7783	4.03333	3.75427	4.03333	3.75132
				4.05	3.77665	4.05	3.7524	4.05	3.74942
				4.06667	3.77499	4.06667	3.75052	4.06667	3.74752
				4.08333	3.77331	4.08333	3.74864	4.08333	3.74561
				4.1	3.77162	4.1	3.74675	4.1	3.7437
				4.11667	3.76992	4.11667	3.74485	4.11667	3.74178
				4.13333	3.76821	4.13333	3.74296	4.13333	3.73986
				4.15	3.76649	4.15	3.74106	4.15	3.73795
				4.16667	3.76475	4.16667	3.73916	4.16667	3.73603
				4.18333	3.76301	4.18333	3.73725	4.18333	3.73411
				4.2	3.76125	4.2	3.73535	4.2	3.7322
				4.21667	3.75949	4.21667	3.73345	4.21667	3.73029
				4.23333	3.75771	4.23333	3.73155	4.23333	3.72838
				4.25	3.75593	4.25	3.72965	4.25	3.72647
				4.26667	3.75414	4.26667	3.72776	4.26667	3.72457
				4.28333	3.75233	4.28333	3.72587	4.28333	3.72268
				4.3	3.75053	4.3	3.72399	4.3	3.72079
				4.31667	3.74871	4.31667	3.72211	4.31667	3.71891
				4.33333	3.74689	4.33333	3.72023	4.33333	3.71704
				4.35	3.74506	4.35	3.71837	4.35	3.71517
				4.36667	3.74323	4.36667	3.71651	4.36667	3.71332
				4.38333	3.74139	4.38333	3.71466	4.38333	3.71147
				4.4	3.73955	4.4	3.71282	4.4	3.70963
				4.41667	3.7377	4.41667	3.71098	4.41667	3.70781
				4.43333	3.73586	4.43333	3.70916	4.43333	3.70599
				4.45	3.73401	4.45	3.70735	4.45	3.70419
				4.46667	3.73215	4.46667	3.70555	4.46667	3.70239
				4.48333	3.7303	4.48333	3.70375	4.48333	3.70061
				4.5	3.72845	4.5	3.70197	4.5	3.69884
				4.51667	3.7266	4.51667	3.7002	4.51667	3.69709
				4.53333	3.72475	4.53333	3.69845	4.53333	3.69534
				4.55	3.7229	4.55	3.6967	4.55	3.69361
				4.56667	3.72105	4.56667	3.69496	4.56667	3.69188
				4.58333	3.7192	4.58333	3.69324	4.58333	3.69017
				4.6	3.71736	4.6	3.69153	4.6	3.68848
				4.61667	3.71552	4.61667	3.68983	4.61667	3.68679
				4.63333	3.71369	4.63333	3.68814	4.63333	3.68512
				4.65	3.71186	4.65	3.68647	4.65	3.68345
				4.66667	3.71003	4.66667	3.6848	4.66667	3.6818
				4.68333	3.70821	4.68333	3.68315	4.68333	3.68016
				4.7	3.70639	4.7	3.68151	4.7	3.67853
				4.71667	3.70458	4.71667	3.67988	4.71667	3.67691
				4.73333	3.70278	4.73333	3.67826	4.73333	3.6753
				4.75	3.70098	4.75	3.67665	4.75	3.6737
				4.76667	3.69918	4.76667	3.67505	4.76667	3.67211
				4.78333	3.6974	4.78333	3.67346	4.78333	3.67052
				4.8	3.69562	4.8	3.67187	4.8	3.66895
				4.81667	3.69384	4.81667	3.6703	4.81667	3.66738
				4.83333	3.69208	4.83333	3.66873	4.83333	3.66582
				4.85	3.69032	4.85	3.66718	4.85	3.66427
				4.86667	3.68856	4.86667	3.66562	4.86667	3.66272
				4.88333	3.68682	4.88333	3.66408	4.88333	3.66118
				4.9	3.68508	4.9	3.66254	4.9	3.65965
				4.91667	3.68334	4.91667	3.66101	4.91667	3.65812
				4.93333	3.68161	4.93333	3.65948	4.93333	3.65659
				4.95	3.67989	4.95	3.65796	4.95	3.65507
				4.96667	3.67818	4.96667	3.65644	4.96667	3.65355
				4.98333	3.67647	4.98333	3.65493	4.98333	3.65203
				5	3.67476	5	3.65342	5	3.65052
				5.01667	3.67306	5.01667	3.65192	5.01667	3.649
				5.03333	3.67137	5.03333	3.65041	5.03333	3.64749
				5.05	3.66968	5.05	3.64891	5.05	3.64598
				5.06667	3.66799	5.06667	3.64741	5.06667	3.64447
				5.08333	3.66631	5.08333	3.64591	5.08333	3.64296
				5.1	3.66463	5.1	3.64442	5.1	3.64145
				5.11667	3.66295	5.11667	3.64292	5.11667	3.63994
				5.13333	3.66128	5.13333	3.64143	5.13333	3.63843
				5.15	3.65961	5.15	3.63993	5.15	3.63691
				5.16667	3.65793	5.16667	3.63843	5.16667	3.63539
				5.18333	3.65626	5.18333	3.63693	5.18333	3.63387
				5.2	3.65459	5.2	3.63543	5.2	3.63235
				5.21667	3.65292	5.21667	3.63393	5.21667	3.63082
				5.23333	3.65125	5.23333	3.63243	5.23333	3.62929
				5.25	3.64957	5.25	3.63092	5.25	3.62775
				5.26667	3.6479	5.26667	3.6294	5.26667	3.62621
				5.28333	3.64622	5.28333	3.62789	5.28333	3.62466
				5.3	3.64453	5.3	3.62637	5.3	3.6231
				5.31667	3.64285	5.31667	3.62484	5.31667	3.62154
				5.33333	3.64115	5.33333	3.62331	5.33333	3.61997
				5.35	3.63945	5.35	3.62177	5.35	3.61839
				5.36667	3.63775	5.36667	3.62023	5.36667	3.6168
				5.38333	3.63604	5.38333	3.61867	5.38333	3.6152
				5.4	3.63432	5.4	3.61711	5.4	3.6136
				5.41667	3.63259	5.41667	3.61555	5.41667	3.61198
				5.43333	3.63086	5.43333	3.61397	5.43333	3.61035
				5.45	3.62911	5.45	3.61238	5.45	3.60871
				5.46667	3.62736	5.46667	3.61078	5.46667	3.60705
				5.48333	3.62559	5.48333	3.60918	5.48333	3.60538
				5.5	3.62381	5.5	3.60756	5.5	3.6037
				5.51667	3.62202	5.51667	3.60593	5.51667	3.60201
				5.53333	3.62022	5.53333	3.60429	5.53333	3.6003
				5.55	3.61841	5.55	3.60263	5.55	3.59857
				5.56667	3.61659	5.56667	3.60096	5.56667	3.59683
				5.58333	3.61476	5.58333	3.59928	5.58333	3.59507
				5.6	3.61291	5.6	3.59758	5.6	3.5933
				5.61667	3.61106	5.61667	3.59587	5.61667	3.5915
				5.63333	3.6092	5.63333	3.59414	5.63333	3.58969
				5.65	3.60733	5.65	3.5924	5.65	3.58786
				5.66667	3.60545	5.66667	3.59064	5.66667	3.58602
				5.68333	3.60357	5.68333	3.58886	5.68333	3.58416
				5.7	3.60168	5.7	3.58706	5.7	3.58228
				5.71667	3.59979	5.71667	3.58525	5.71667	3.58038
				5.73333	3.59789	5.73333	3.58342	5.73333	3.57848
				5.75	3.59599	5.75	3.58158	5.75	3.57656
				5.76667	3.59409	5.76667	3.57972	5.76667	3.57462
				5.78333	3.59218	5.78333	3.57784	5.78333	3.57268
				5.8	3.59027	5.8	3.57595	5.8	3.57073
				5.81667	3.58837	5.81667	3.57405	5.81667	3.56877
				5.83333	3.58646	5.83333	3.57214	5.83333	3.56681
				5.85	3.58456	5.85	3.57022	5.85	3.56483
				5.86667	3.58265	5.86667	3.56829	5.86667	3.56286
				5.88333	3.58075	5.88333	3.56635	5.88333	3.56088
				5.9	3.57885	5.9	3.56441	5.9	3.55889
				5.91667	3.57696	5.91667	3.56246	5.91667	3.55691
				5.93333	3.57507	5.93333	3.5605	5.93333	3.55492
				5.95	3.57319	5.95	3.55854	5.95	3.55294
				5.96667	3.57131	5.96667	3.55658	5.96667	3.55095
				5.98333	3.56944	5.98333	3.55462	5.98333	3.54897
				6	3.56757	6	3.55266	6	3.54699
				6.01667	3.56572	6.01667	3.5507	6.01667	3.54502
				6.03333	3.56387	6.03333	3.54873	6.03333	3.54305
				6.05	3.56203	6.05	3.54678	6.05	3.54108
				6.06667	3.5602	6.06667	3.54482	6.06667	3.53913
				6.08333	3.55838	6.08333	3.54287	6.08333	3.53718
				6.1	3.55657	6.1	3.54092	6.1	3.53524
				6.11667	3.55477	6.11667	3.53898	6.11667	3.5333
				6.13333	3.55298	6.13333	3.53705	6.13333	3.53138
				6.15	3.55119	6.15	3.53512	6.15	3.52946
				6.16667	3.54942	6.16667	3.5332	6.16667	3.52756
				6.18333	3.54766	6.18333	3.53129	6.18333	3.52566
				6.2	3.54591	6.2	3.52939	6.2	3.52378
				6.21667	3.54416	6.21667	3.5275	6.21667	3.5219
				6.23333	3.54242	6.23333	3.52561	6.23333	3.52003
				6.25	3.5407	6.25	3.52374	6.25	3.51818
				6.26667	3.53897	6.26667	3.52188	6.26667	3.51633
				6.28333	3.53726	6.28333	3.52002	6.28333	3.51449
				6.3	3.53554	6.3	3.51817	6.3	3.51265
				6.31667	3.53383	6.31667	3.51634	6.31667	3.51083
				6.33333	3.53212	6.33333	3.51451	6.33333	3.509
				6.35	3.5304	6.35	3.51269	6.35	3.50718
				6.36667	3.52868	6.36667	3.51087	6.36667	3.50536
				6.38333	3.52694	6.38333	3.50906	6.38333	3.50353
				6.4	3.52519	6.4	3.50725	6.4	3.50169
				6.41667	3.52342	6.41667	3.50545	6.41667	3.49984
				6.43333	3.52161	6.43333	3.50364	6.43333	3.49797
				6.45	3.51976	6.45	3.50182	6.45	3.49606
				6.46667	3.51787	6.46667	3.5	6.46667	3.49412
				6.48333	3.51592	6.48333	3.49816	6.48333	3.49212
				6.5	3.51392	6.5	3.49629	6.5	3.49007
				6.51667	3.51186	6.51667	3.4944	6.51667	3.48795
				6.53333	3.50973	6.53333	3.49246	6.53333	3.48576
				6.55	3.50755	6.55	3.49048	6.55	3.48349
				6.56667	3.50533	6.56667	3.48845	6.56667	3.48115
				6.58333	3.50308	6.58333	3.48635	6.58333	3.47874
				6.6	3.50087	6.6	3.4842	6.6	3.47629
				6.61667	3.49875	6.61667	3.48199	6.61667	3.47386
				6.63333	3.49677	6.63333	3.47972	6.63333	3.47156
				6.65	3.49493	6.65	3.47739	6.65	3.46943
				6.66667	3.4932	6.66667	3.47503	6.66667	3.46746
				6.68333	3.49155	6.68333	3.47267	6.68333	3.46562
				6.7	3.48997	6.7	3.47039	6.7	3.46388
				6.71667	3.48843	6.71667	3.46826	6.71667	3.46219
				6.73333	3.48692	6.73333	3.46628	6.73333	3.46056
				6.75	3.48544	6.75	3.46443	6.75	3.45896
				6.76667	3.48398	6.76667	3.46268	6.76667	3.45738
				6.78333	3.48254	6.78333	3.461	6.78333	3.45583
				6.8	3.4811	6.8	3.45936	6.8	3.45428
				6.81667	3.47968	6.81667	3.45777	6.81667	3.45275
				6.83333	3.47825	6.83333	3.4562	6.83333	3.45122
				6.85	3.47682	6.85	3.45466	6.85	3.44969
				6.86667	3.47539	6.86667	3.45312	6.86667	3.44816
				6.88333	3.47396	6.88333	3.4516	6.88333	3.44662
				6.9	3.47252	6.9	3.45008	6.9	3.44507
				6.91667	3.47107	6.91667	3.44857	6.91667	3.44351
				6.93333	3.4696	6.93333	3.44705	6.93333	3.44194
				6.95	3.46811	6.95	3.44553	6.95	3.44034
				6.96667	3.46661	6.96667	3.44399	6.96667	3.43872
				6.98333	3.46508	6.98333	3.44245	6.98333	3.43708
				7	3.46353	7	3.44089	7	3.4354
				7.01667	3.46194	7.01667	3.43931	7.01667	3.43368
				7.03333	3.46032	7.03333	3.43771	7.03333	3.43192
				7.05	3.45865	7.05	3.43609	7.05	3.43011
				7.06667	3.45694	7.06667	3.43443	7.06667	3.42824
				7.08333	3.45516	7.08333	3.43274	7.08333	3.4263
				7.1	3.45332	7.1	3.431	7.1	3.42428
				7.11667	3.45139	7.11667	3.42922	7.11667	3.42216
				7.13333	3.44939	7.13333	3.42738	7.13333	3.41995
				7.15	3.44729	7.15	3.42547	7.15	3.41762
				7.16667	3.4451	7.16667	3.42348	7.16667	3.41517
				7.18333	3.4428	7.18333	3.4214	7.18333	3.41258
				7.2	3.44038	7.2	3.41924	7.2	3.40985
				7.21667	3.43784	7.21667	3.41697	7.21667	3.40695
				7.23333	3.43514	7.23333	3.41459	7.23333	3.40387
				7.25	3.43229	7.25	3.41208	7.25	3.40059
				7.26667	3.42927	7.26667	3.40945	7.26667	3.3971
				7.28333	3.42608	7.28333	3.40666	7.28333	3.39341
				7.3	3.42271	7.3	3.40371	7.3	3.38952
				7.31667	3.41919	7.31667	3.40058	7.31667	3.38544
				7.33333	3.4155	7.33333	3.39725	7.33333	3.38118
				7.35	3.41165	7.35	3.39372	7.35	3.37674
				7.36667	3.40764	7.36667	3.38999	7.36667	3.37213
				7.38333	3.40348	7.38333	3.38608	7.38333	3.36736
				7.4	3.39918	7.4	3.38199	7.4	3.36243
				7.41667	3.39474	7.41667	3.37772	7.41667	3.35737
				7.43333	3.39016	7.43333	3.37328	7.43333	3.35218
				7.45	3.38547	7.45	3.36867	7.45	3.34689
				7.46667	3.38067	7.46667	3.36391	7.46667	3.34151
				7.48333	3.37577	7.48333	3.359	7.48333	3.33606
				7.5	3.37079	7.5	3.35397	7.5	3.33056
				7.51667	3.36575	7.51667	3.34882	7.51667	3.32503
				7.53333	3.36065	7.53333	3.34357	7.53333	3.31948
				7.55	3.35552	7.55	3.33824	7.55	3.31393
				7.56667	3.35037	7.56667	3.33285	7.56667	3.3084
				7.58333	3.34521	7.58333	3.32741	7.58333	3.3029
				7.6	3.34006	7.6	3.32195	7.6	3.29743
				7.61667	3.33492	7.61667	3.31647	7.61667	3.29201
				7.63333	3.32981	7.63333	3.311	7.63333	3.28665
				7.65	3.32474	7.65	3.30555	7.65	3.28133
				7.66667	3.3197	7.66667	3.30013	7.66667	3.27607
				7.68333	3.3147	7.68333	3.29474	7.68333	3.27086
				7.7	3.30976	7.7	3.28941	7.7	3.26569
				7.71667	3.30486	7.71667	3.28412	7.71667	3.26056
				7.73333	3.3	7.73333	3.27888	7.73333	3.25546
				7.75	3.29519	7.75	3.2737	7.75	3.25039
				7.76667	3.29041	7.76667	3.26856	7.76667	3.24532
				7.78333	3.28567	7.78333	3.26347	7.78333	3.24026
				7.8	3.28094	7.8	3.25841	7.8	3.23518
				7.81667	3.27624	7.81667	3.25339	7.81667	3.23007
				7.83333	3.27154	7.83333	3.24838	7.83333	3.22492
				7.85	3.26684	7.85	3.24339	7.85	3.21972
				7.86667	3.26213	7.86667	3.23839	7.86667	3.21445
				7.88333	3.2574	7.88333	3.23338	7.88333	3.2091
				7.9	3.25263	7.9	3.22835	7.9	3.20365
				7.91667	3.24782	7.91667	3.22328	7.91667	3.19809
				7.93333	3.24295	7.93333	3.21816	7.93333	3.1924
				7.95	3.23802	7.95	3.21297	7.95	3.18657
				7.96667	3.23301	7.96667	3.2077	7.96667	3.18059
				7.98333	3.22791	7.98333	3.20235	7.98333	3.17443
				8	3.22271	8	3.19688	8	3.16808
				8.01667	3.2174	8.01667	3.1913	8.01667	3.16152
				8.03333	3.21196	8.03333	3.18558	8.03333	3.15474
				8.05	3.20638	8.05	3.17971	8.05	3.14772
				8.06667	3.20065	8.06667	3.17368	8.06667	3.14045
				8.08333	3.19477	8.08333	3.16746	8.08333	3.13289
				8.1	3.1887	8.1	3.16106	8.1	3.12504
				8.11667	3.18245	8.11667	3.15444	8.11667	3.11688
				8.13333	3.17599	8.13333	3.14759	8.13333	3.10837
				8.15	3.16932	8.15	3.1405	8.15	3.09951
				8.16667	3.16242	8.16667	3.13315	8.16667	3.09026
				8.18333	3.15527	8.18333	3.12552	8.18333	3.0806
				8.2	3.14787	8.2	3.11759	8.2	3.0705
				8.21667	3.14018	8.21667	3.10934	8.21667	3.05994
				8.23333	3.1322	8.23333	3.10075	8.23333	3.04889
				8.25	3.12391	8.25	3.0918	8.25	3.03731
				8.26667	3.11528	8.26667	3.08246	8.26667	3.02516
				8.28333	3.10631	8.28333	3.07272	8.28333	3.01242
				8.3	3.09696	8.3	3.06253	8.3	2.99904
				8.31667	3.08722	8.31667	3.05189	8.31667	2.98498
				8.33333	3.07706	8.33333	3.04075	8.33333	2.97019
				8.35	3.06646	8.35	3.02908	8.35	2.95463
				8.36667	3.05539	8.36667	3.01686	8.36667	2.93823
				8.38333	3.04383	8.38333	3.00404	8.38333	2.92095
				8.4	3.03174	8.4	2.99059	8.4	2.90272
				8.41667	3.01909	8.41667	2.97646	8.41667	2.88346
				8.43333	3.00584	8.43333	2.96161	8.43333	2.8631
				8.45	2.99197	8.45	2.94599	8.45	2.84157
				8.46667	2.97744	8.46667	2.92955	8.46667	2.81876
				8.48333	2.96219	8.48333	2.91224	8.48333	2.79458
				8.5	2.94618	8.5	2.89398	8.5	2.76892
				8.51667	2.92937	8.51667	2.87471	8.51667	2.74164
				8.53333	2.9117	8.53333	2.85436	8.53333	2.71262
				8.55	2.89311	8.55	2.83285	8.55	2.68169
				8.56667	2.87355	8.56667	2.81008	8.56667	2.64867
				8.58333	2.85293	8.58333	2.78597	8.58333	2.61335
				8.6	2.8312	8.6	2.7604	8.6	2.57549
				8.61667	2.80826	8.61667	2.73325	8.61667	2.53477
				8.63333	2.78403	8.63333	2.70439	8.62996	2.50001
				8.65	2.7584	8.65	2.67367
				8.66667	2.73128	8.66667	2.64091
				8.68333	2.70252	8.68333	2.60591
				8.7	2.67199	8.7	2.56843
				8.71667	2.63954	8.71667	2.5282
				8.73333	2.60497	8.72765	2.50001
				8.75	2.56806
				8.76667	2.52854
				8.778	2.50001
