# Supplementary material for: The importance of degradation mode analysis in parameterising lifetime prediction models of lithium-ion battery degradation
Source: Nat Commun. 2025 Mar 21;16:2776. doi: 10.1038/s41467-025-57968-3 (PMC11926349; doi:10.1038/s41467-025-57968-3)
Supplement: Supplementary file 3 — Source Data [file 41467_2025_57968_MOESM3_ESM.zip › Source_Data/Supplementary Figure 10.xlsx]

## Sheet: fig(a)
sto	ocp_gr_lith	ocp_gr_deli	ocp_gr_chen
0	1.33351	1.38833	2.38354
0.001001	1.12401	1.36055	2.30706
0.002002	0.980354	1.33351	2.23354
0.003003	0.880081	1.30717	2.16285
0.004004	0.808453	1.28154	2.09489
0.00500501	0.755806	1.25658	2.02956
0.00600601	0.715804	1.23228	1.96675
0.00700701	0.684286	1.20863	1.90637
0.00800801	0.658518	1.18559	1.84832
0.00900901	0.636704	1.16317	1.79251
0.01001	0.617658	1.14134	1.73886
0.011011	0.600599	1.12009	1.68727
0.012012	0.585006	1.0994	1.63768
0.013013	0.570535	1.07925	1.59001
0.014014	0.556952	1.05964	1.54417
0.015015	0.5441	1.04055	1.50011
0.016016	0.531869	1.02196	1.45774
0.017017	0.520184	1.00386	1.41701
0.018018	0.508989	0.986236	1.37785
0.019019	0.498243	0.969081	1.3402
0.02002	0.487914	0.952379	1.30401
0.021021	0.477978	0.936118	1.26921
0.022022	0.468414	0.920287	1.23575
0.023023	0.459203	0.904874	1.20358
0.024024	0.450331	0.889868	1.17266
0.025025	0.441783	0.875258	1.14292
0.026026	0.433547	0.861034	1.11433
0.027027	0.425609	0.847186	1.08685
0.028028	0.417959	0.833703	1.06042
0.029029	0.410586	0.820576	1.03501
0.03003	0.40348	0.807796	1.01057
0.031031	0.39663	0.795353	0.987079
0.032032	0.390028	0.783238	0.964489
0.033033	0.383664	0.771443	0.942767
0.034034	0.37753	0.759959	0.921879
0.035035	0.371617	0.748778	0.901793
0.036036	0.365917	0.737892	0.882478
0.037037	0.360423	0.727293	0.863904
0.038038	0.355126	0.716973	0.846041
0.039039	0.35002	0.706925	0.828861
0.04004	0.345097	0.697142	0.812339
0.041041	0.340352	0.687616	0.796447
0.042042	0.335777	0.678341	0.781162
0.043043	0.331367	0.66931	0.766459
0.044044	0.327114	0.660517	0.752316
0.045045	0.323015	0.651955	0.73871
0.046046	0.319062	0.643618	0.725619
0.047047	0.315251	0.6355	0.713025
0.048048	0.311576	0.627595	0.700906
0.049049	0.308033	0.619897	0.689243
0.0500501	0.304616	0.612401	0.67802
0.0510511	0.301321	0.605101	0.667216
0.0520521	0.298144	0.597992	0.656817
0.0530531	0.29508	0.591068	0.646805
0.0540541	0.292125	0.584326	0.637164
0.0550551	0.289275	0.577759	0.62788
0.0560561	0.286526	0.571363	0.618937
0.0570571	0.283874	0.565134	0.610321
0.0580581	0.281316	0.559066	0.602019
0.0590591	0.278849	0.553155	0.594018
0.0600601	0.276469	0.547397	0.586304
0.0610611	0.274172	0.541788	0.578866
0.0620621	0.271956	0.536322	0.571691
0.0630631	0.269818	0.530997	0.564768
0.0640641	0.267755	0.525809	0.558085
0.0650651	0.265764	0.520752	0.551633
0.0660661	0.263842	0.515824	0.5454
0.0670671	0.261986	0.511021	0.539377
0.0680681	0.260195	0.506338	0.533553
0.0690691	0.258466	0.501774	0.527919
0.0700701	0.256797	0.497322	0.522466
0.0710711	0.255184	0.492982	0.517185
0.0720721	0.253627	0.488748	0.512067
0.0730731	0.252123	0.484618	0.507104
0.0740741	0.25067	0.480588	0.502287
0.0750751	0.249266	0.476655	0.497609
0.0760761	0.247909	0.472816	0.493062
0.0770771	0.246597	0.469067	0.488638
0.0780781	0.245329	0.465406	0.484329
0.0790791	0.244104	0.461829	0.480129
0.0800801	0.242918	0.458333	0.476031
0.0810811	0.241771	0.454915	0.472028
0.0820821	0.240662	0.451573	0.468113
0.0830831	0.239588	0.448303	0.464279
0.0840841	0.238549	0.445102	0.460521
0.0850851	0.237542	0.441967	0.456833
0.0860861	0.236568	0.438895	0.453207
0.0870871	0.235623	0.435884	0.449639
0.0880881	0.234708	0.432929	0.446124
0.0890891	0.233821	0.430029	0.442654
0.0900901	0.232961	0.427181	0.439226
0.0910911	0.232127	0.424381	0.435834
0.0920921	0.231317	0.421626	0.432473
0.0930931	0.230531	0.418913	0.429139
0.0940941	0.229767	0.416241	0.425826
0.0950951	0.229026	0.413604	0.422532
0.0960961	0.228304	0.411001	0.419251
0.0970971	0.227603	0.408428	0.415979
0.0980981	0.226921	0.405883	0.412714
0.0990991	0.226257	0.403362	0.409452
0.1001	0.22561	0.400862	0.40619
0.101101	0.22498	0.39838	0.402925
0.102102	0.224365	0.395914	0.399654
0.103103	0.223766	0.39346	0.396376
0.104104	0.22318	0.391015	0.393088
0.105105	0.222608	0.388577	0.389789
0.106106	0.22205	0.386142	0.386478
0.107107	0.221503	0.383707	0.383154
0.108108	0.220968	0.38127	0.379817
0.109109	0.220444	0.378828	0.376466
0.11011	0.21993	0.376378	0.373102
0.111111	0.219426	0.373918	0.369725
0.112112	0.218932	0.371445	0.366336
0.113113	0.218446	0.368958	0.362937
0.114114	0.217968	0.366454	0.359529
0.115115	0.217498	0.363932	0.356114
0.116116	0.217035	0.361389	0.352694
0.117117	0.216579	0.358825	0.349273
0.118118	0.216129	0.356239	0.345852
0.119119	0.215685	0.353629	0.342436
0.12012	0.215246	0.350996	0.339026
0.121121	0.214812	0.348339	0.335628
0.122122	0.214382	0.345659	0.332244
0.123123	0.213957	0.342956	0.328878
0.124124	0.213535	0.340231	0.325534
0.125125	0.213116	0.337486	0.322216
0.126126	0.212701	0.334722	0.318928
0.127127	0.212287	0.331943	0.315673
0.128128	0.211876	0.329149	0.312456
0.129129	0.211467	0.326345	0.30928
0.13013	0.21106	0.323534	0.306149
0.131131	0.210653	0.320718	0.303067
0.132132	0.210248	0.317902	0.300036
0.133133	0.209843	0.315091	0.297059
0.134134	0.209438	0.312287	0.29414
0.135135	0.209033	0.309496	0.291281
0.136136	0.208628	0.306722	0.288484
0.137137	0.208222	0.30397	0.285752
0.138138	0.207816	0.301244	0.283086
0.139139	0.207408	0.298548	0.280488
0.14014	0.206999	0.295887	0.277959
0.141141	0.206588	0.293265	0.2755
0.142142	0.206176	0.290685	0.273112
0.143143	0.205761	0.288153	0.270795
0.144144	0.205344	0.28567	0.26855
0.145145	0.204925	0.28324	0.266376
0.146146	0.204503	0.280867	0.264273
0.147147	0.204078	0.278551	0.262241
0.148148	0.203649	0.276297	0.260279
0.149149	0.203218	0.274104	0.258386
0.15015	0.202783	0.271975	0.256561
0.151151	0.202344	0.269911	0.254803
0.152152	0.201902	0.267912	0.253111
0.153153	0.201456	0.265979	0.251483
0.154154	0.201005	0.264111	0.249917
0.155155	0.20055	0.262309	0.248413
0.156156	0.200091	0.260571	0.246968
0.157157	0.199628	0.258898	0.245581
0.158158	0.199159	0.257289	0.24425
0.159159	0.198686	0.255741	0.242972
0.16016	0.198208	0.254254	0.241747
0.161161	0.197726	0.252826	0.240572
0.162162	0.197238	0.251455	0.239446
0.163163	0.196745	0.250141	0.238366
0.164164	0.196247	0.24888	0.237331
0.165165	0.195743	0.247672	0.236338
0.166166	0.195235	0.246513	0.235386
0.167167	0.194721	0.245403	0.234474
0.168168	0.194201	0.24434	0.233598
0.169169	0.193677	0.24332	0.232759
0.17017	0.193147	0.242343	0.231953
0.171171	0.192611	0.241406	0.23118
0.172172	0.19207	0.240508	0.230437
0.173173	0.191523	0.239647	0.229723
0.174174	0.190971	0.23882	0.229037
0.175175	0.190414	0.238026	0.228376
0.176176	0.189851	0.237263	0.22774
0.177177	0.189283	0.23653	0.227128
0.178178	0.18871	0.235825	0.226537
0.179179	0.188131	0.235146	0.225967
0.18018	0.187547	0.234492	0.225416
0.181181	0.186958	0.233861	0.224884
0.182182	0.186364	0.233252	0.224368
0.183183	0.185766	0.232664	0.223868
0.184184	0.185162	0.232095	0.223383
0.185185	0.184554	0.231544	0.222912
0.186186	0.183941	0.23101	0.222454
0.187187	0.183323	0.230492	0.222007
0.188188	0.182702	0.229988	0.221572
0.189189	0.182076	0.229498	0.221146
0.19019	0.181446	0.229021	0.22073
0.191191	0.180812	0.228555	0.220322
0.192192	0.180174	0.2281	0.219921
0.193193	0.179533	0.227656	0.219528
0.194194	0.178889	0.22722	0.219141
0.195195	0.178241	0.226793	0.21876
0.196196	0.17759	0.226373	0.218383
0.197197	0.176937	0.225961	0.218011
0.198198	0.17628	0.225555	0.217642
0.199199	0.175622	0.225154	0.217277
0.2002	0.174961	0.224759	0.216914
0.201201	0.174298	0.224368	0.216553
0.202202	0.173634	0.223981	0.216194
0.203203	0.172968	0.223597	0.215836
0.204204	0.1723	0.223217	0.215478
0.205205	0.171632	0.222839	0.215121
0.206206	0.170963	0.222463	0.214764
0.207207	0.170293	0.222088	0.214405
0.208208	0.169622	0.221715	0.214046
0.209209	0.168952	0.221342	0.213686
0.21021	0.168282	0.22097	0.213324
0.211211	0.167612	0.220597	0.212959
0.212212	0.166943	0.220225	0.212593
0.213213	0.166274	0.219851	0.212223
0.214214	0.165607	0.219477	0.211851
0.215215	0.164941	0.219101	0.211475
0.216216	0.164276	0.218724	0.211096
0.217217	0.163614	0.218345	0.210713
0.218218	0.162953	0.217964	0.210326
0.219219	0.162295	0.21758	0.209934
0.22022	0.161639	0.217193	0.209538
0.221221	0.160986	0.216804	0.209138
0.222222	0.160336	0.216411	0.208732
0.223223	0.159689	0.216016	0.208322
0.224224	0.159046	0.215616	0.207906
0.225225	0.158406	0.215213	0.207484
0.226226	0.15777	0.214805	0.207057
0.227227	0.157138	0.214394	0.206625
0.228228	0.15651	0.213978	0.206186
0.229229	0.155887	0.213558	0.205741
0.23023	0.155268	0.213133	0.205291
0.231231	0.154654	0.212703	0.204834
0.232232	0.154045	0.212268	0.20437
0.233233	0.153441	0.211828	0.203901
0.234234	0.152843	0.211383	0.203425
0.235235	0.15225	0.210933	0.202942
0.236236	0.151662	0.210477	0.202453
0.237237	0.151081	0.210015	0.201957
0.238238	0.150505	0.209548	0.201455
0.239239	0.149935	0.209076	0.200946
0.24024	0.149371	0.208597	0.200431
0.241241	0.148814	0.208112	0.199908
0.242242	0.148263	0.207622	0.199379
0.243243	0.147718	0.207126	0.198844
0.244244	0.14718	0.206623	0.198302
0.245245	0.146648	0.206115	0.197753
0.246246	0.146123	0.205601	0.197199
0.247247	0.145605	0.20508	0.196637
0.248248	0.145094	0.204553	0.19607
0.249249	0.14459	0.204021	0.195496
0.25025	0.144092	0.203482	0.194916
0.251251	0.143602	0.202937	0.19433
0.252252	0.143118	0.202387	0.193739
0.253253	0.142642	0.20183	0.193141
0.254254	0.142173	0.201267	0.192538
0.255255	0.141711	0.200699	0.19193
0.256256	0.141256	0.200125	0.191316
0.257257	0.140808	0.199545	0.190698
0.258258	0.140367	0.198959	0.190074
0.259259	0.139934	0.198369	0.189446
0.26026	0.139507	0.197772	0.188813
0.261261	0.139088	0.197171	0.188176
0.262262	0.138675	0.196564	0.187535
0.263263	0.13827	0.195952	0.18689
0.264264	0.137872	0.195336	0.186242
0.265265	0.137481	0.194715	0.18559
0.266266	0.137096	0.194089	0.184935
0.267267	0.136719	0.193459	0.184277
0.268268	0.136349	0.192825	0.183617
0.269269	0.135985	0.192186	0.182954
0.27027	0.135628	0.191544	0.18229
0.271271	0.135278	0.190899	0.181623
0.272272	0.134935	0.19025	0.180955
0.273273	0.134598	0.189598	0.180286
0.274274	0.134268	0.188943	0.179616
0.275275	0.133944	0.188285	0.178945
0.276276	0.133626	0.187625	0.178274
0.277277	0.133315	0.186963	0.177603
0.278278	0.133011	0.186299	0.176932
0.279279	0.132712	0.185633	0.176261
0.28028	0.13242	0.184965	0.175592
0.281281	0.132133	0.184297	0.174923
0.282282	0.131853	0.183627	0.174256
0.283283	0.131578	0.182957	0.173591
0.284284	0.131309	0.182286	0.172927
0.285285	0.131046	0.181616	0.172266
0.286286	0.130789	0.180945	0.171607
0.287287	0.130537	0.180275	0.170951
0.288288	0.130291	0.179605	0.170299
0.289289	0.13005	0.178937	0.169649
0.29029	0.129814	0.17827	0.169003
0.291291	0.129584	0.177604	0.168361
0.292292	0.129359	0.17694	0.167723
0.293293	0.129139	0.176278	0.16709
0.294294	0.128923	0.175618	0.166461
0.295295	0.128713	0.174961	0.165837
0.296296	0.128507	0.174307	0.165217
0.297297	0.128306	0.173656	0.164603
0.298298	0.12811	0.173008	0.163995
0.299299	0.127918	0.172364	0.163392
0.3003	0.127731	0.171723	0.162795
0.301301	0.127548	0.171087	0.162203
0.302302	0.12737	0.170454	0.161618
0.303303	0.127195	0.169827	0.16104
0.304304	0.127025	0.169204	0.160467
0.305305	0.126859	0.168585	0.159902
0.306306	0.126696	0.167972	0.159343
0.307307	0.126538	0.167365	0.158791
0.308308	0.126383	0.166762	0.158246
0.309309	0.126232	0.166166	0.157708
0.31031	0.126085	0.165575	0.157177
0.311311	0.125942	0.16499	0.156654
0.312312	0.125801	0.164411	0.156137
0.313313	0.125665	0.163839	0.155629
0.314314	0.125531	0.163273	0.155127
0.315315	0.125401	0.162713	0.154634
0.316316	0.125274	0.16216	0.154148
0.317317	0.12515	0.161614	0.153669
0.318318	0.12503	0.161075	0.153198
0.319319	0.124912	0.160543	0.152735
0.32032	0.124797	0.160018	0.152279
0.321321	0.124685	0.1595	0.151832
0.322322	0.124576	0.158989	0.151392
0.323323	0.12447	0.158486	0.150959
0.324324	0.124366	0.15799	0.150534
0.325325	0.124265	0.157501	0.150117
0.326326	0.124167	0.157019	0.149708
0.327327	0.124071	0.156546	0.149306
0.328328	0.123977	0.156079	0.148912
0.329329	0.123886	0.15562	0.148525
0.33033	0.123797	0.155169	0.148146
0.331331	0.123711	0.154725	0.147774
0.332332	0.123626	0.154289	0.14741
0.333333	0.123544	0.15386	0.147053
0.334334	0.123464	0.153439	0.146703
0.335335	0.123386	0.153025	0.14636
0.336336	0.12331	0.152618	0.146024
0.337337	0.123236	0.152219	0.145696
0.338338	0.123164	0.151828	0.145374
0.339339	0.123094	0.151444	0.14506
0.34034	0.123025	0.151067	0.144752
0.341341	0.122958	0.150697	0.144451
0.342342	0.122894	0.150335	0.144156
0.343343	0.12283	0.149979	0.143868
0.344344	0.122769	0.149631	0.143587
0.345345	0.122709	0.14929	0.143311
0.346346	0.12265	0.148955	0.143042
0.347347	0.122594	0.148628	0.14278
0.348348	0.122538	0.148307	0.142523
0.349349	0.122484	0.147993	0.142272
0.35035	0.122432	0.147686	0.142027
0.351351	0.122381	0.147386	0.141788
0.352352	0.122331	0.147091	0.141555
0.353353	0.122282	0.146804	0.141327
0.354354	0.122235	0.146522	0.141105
0.355355	0.122189	0.146247	0.140888
0.356356	0.122145	0.145978	0.140676
0.357357	0.122101	0.145714	0.140469
0.358358	0.122059	0.145457	0.140268
0.359359	0.122017	0.145206	0.140071
0.36036	0.121977	0.14496	0.13988
0.361361	0.121938	0.144721	0.139693
0.362362	0.1219	0.144486	0.139511
0.363363	0.121863	0.144257	0.139333
0.364364	0.121827	0.144034	0.13916
0.365365	0.121792	0.143816	0.138992
0.366366	0.121758	0.143603	0.138827
0.367367	0.121725	0.143395	0.138667
0.368368	0.121692	0.143192	0.138511
0.369369	0.121661	0.142994	0.138359
0.37037	0.12163	0.142801	0.138211
0.371371	0.1216	0.142613	0.138067
0.372372	0.121571	0.142429	0.137927
0.373373	0.121543	0.14225	0.13779
0.374374	0.121516	0.142075	0.137657
0.375375	0.121489	0.141904	0.137528
0.376376	0.121463	0.141738	0.137401
0.377377	0.121437	0.141576	0.137279
0.378378	0.121413	0.141418	0.137159
0.379379	0.121389	0.141264	0.137043
0.38038	0.121365	0.141114	0.13693
0.381381	0.121343	0.140968	0.136819
0.382382	0.121321	0.140825	0.136712
0.383383	0.121299	0.140687	0.136608
0.384384	0.121278	0.140551	0.136507
0.385385	0.121258	0.14042	0.136408
0.386386	0.121238	0.140291	0.136312
0.387387	0.121219	0.140166	0.136218
0.388388	0.1212	0.140044	0.136128
0.389389	0.121182	0.139926	0.136039
0.39039	0.121164	0.13981	0.135953
0.391391	0.121147	0.139698	0.13587
0.392392	0.12113	0.139589	0.135788
0.393393	0.121114	0.139482	0.135709
0.394394	0.121098	0.139378	0.135633
0.395395	0.121082	0.139277	0.135558
0.396396	0.121067	0.139179	0.135485
0.397397	0.121052	0.139083	0.135415
0.398398	0.121038	0.13899	0.135346
0.399399	0.121024	0.1389	0.135279
0.4004	0.121011	0.138812	0.135214
0.401401	0.120998	0.138726	0.135151
0.402402	0.120985	0.138642	0.13509
0.403403	0.120972	0.138561	0.135031
0.404404	0.12096	0.138482	0.134973
0.405405	0.120949	0.138405	0.134916
0.406406	0.120937	0.13833	0.134862
0.407407	0.120926	0.138258	0.134809
0.408408	0.120915	0.138187	0.134757
0.409409	0.120904	0.138118	0.134707
0.41041	0.120894	0.138051	0.134658
0.411411	0.120884	0.137986	0.134611
0.412412	0.120874	0.137923	0.134565
0.413413	0.120865	0.137861	0.13452
0.414414	0.120856	0.137801	0.134477
0.415415	0.120847	0.137743	0.134434
0.416416	0.120838	0.137686	0.134393
0.417417	0.12083	0.137631	0.134354
0.418418	0.120821	0.137578	0.134315
0.419419	0.120813	0.137525	0.134277
0.42042	0.120805	0.137475	0.134241
0.421421	0.120798	0.137426	0.134205
0.422422	0.12079	0.137378	0.134171
0.423423	0.120783	0.137331	0.134137
0.424424	0.120776	0.137286	0.134105
0.425425	0.120769	0.137242	0.134073
0.426426	0.120762	0.137199	0.134043
0.427427	0.120756	0.137157	0.134013
0.428428	0.12075	0.137117	0.133984
0.429429	0.120743	0.137078	0.133956
0.43043	0.120737	0.137039	0.133928
0.431431	0.120731	0.137002	0.133902
0.432432	0.120726	0.136966	0.133876
0.433433	0.12072	0.136931	0.133851
0.434434	0.120714	0.136897	0.133827
0.435435	0.120709	0.136864	0.133803
0.436436	0.120704	0.136831	0.13378
0.437437	0.120699	0.1368	0.133758
0.438438	0.120694	0.13677	0.133736
0.439439	0.120689	0.13674	0.133715
0.44044	0.120684	0.136711	0.133695
0.441441	0.120679	0.136683	0.133675
0.442442	0.120675	0.136656	0.133656
0.443443	0.12067	0.136629	0.133637
0.444444	0.120666	0.136603	0.133619
0.445445	0.120661	0.136578	0.133601
0.446446	0.120657	0.136554	0.133584
0.447447	0.120653	0.13653	0.133567
0.448448	0.120649	0.136507	0.133551
0.449449	0.120645	0.136485	0.133535
0.45045	0.120641	0.136463	0.13352
0.451451	0.120637	0.136442	0.133505
0.452452	0.120633	0.136421	0.133491
0.453453	0.120629	0.136401	0.133477
0.454454	0.120625	0.136382	0.133463
0.455455	0.120621	0.136362	0.13345
0.456456	0.120617	0.136344	0.133437
0.457457	0.120613	0.136326	0.133424
0.458458	0.120609	0.136308	0.133412
0.459459	0.120605	0.136291	0.1334
0.46046	0.120601	0.136275	0.133389
0.461461	0.120597	0.136258	0.133378
0.462462	0.120593	0.136243	0.133367
0.463463	0.120589	0.136227	0.133356
0.464464	0.120585	0.136212	0.133346
0.465465	0.120581	0.136198	0.133336
0.466466	0.120577	0.136183	0.133326
0.467467	0.120572	0.136169	0.133316
0.468468	0.120568	0.136156	0.133307
0.469469	0.120563	0.136143	0.133298
0.47047	0.120558	0.13613	0.133289
0.471471	0.120553	0.136117	0.13328
0.472472	0.120548	0.136105	0.133272
0.473473	0.120543	0.136093	0.133264
0.474474	0.120537	0.136081	0.133256
0.475475	0.120532	0.136069	0.133248
0.476476	0.120526	0.136058	0.13324
0.477477	0.120519	0.136047	0.133233
0.478478	0.120513	0.136036	0.133225
0.479479	0.120506	0.136025	0.133218
0.48048	0.120498	0.136014	0.133211
0.481481	0.120491	0.136004	0.133204
0.482482	0.120483	0.135994	0.133197
0.483483	0.120474	0.135984	0.13319
0.484484	0.120465	0.135974	0.133183
0.485485	0.120455	0.135964	0.133177
0.486486	0.120445	0.135954	0.13317
0.487487	0.120434	0.135945	0.133164
0.488488	0.120422	0.135935	0.133158
0.489489	0.12041	0.135926	0.133151
0.49049	0.120397	0.135917	0.133145
0.491491	0.120383	0.135907	0.133139
0.492492	0.120368	0.135898	0.133133
0.493493	0.120352	0.135889	0.133126
0.494494	0.120335	0.13588	0.13312
0.495495	0.120317	0.13587	0.133114
0.496496	0.120298	0.135861	0.133108
0.497497	0.120277	0.135852	0.133101
0.498498	0.120255	0.135843	0.133095
0.499499	0.120231	0.135833	0.133089
0.500501	0.120206	0.135824	0.133082
0.501502	0.120179	0.135814	0.133076
0.502503	0.120149	0.135805	0.133069
0.503504	0.120118	0.135795	0.133062
0.504505	0.120085	0.135785	0.133055
0.505506	0.120049	0.135775	0.133048
0.506507	0.120011	0.135765	0.133041
0.507508	0.11997	0.135755	0.133034
0.508509	0.119927	0.135744	0.133026
0.50951	0.11988	0.135733	0.133018
0.510511	0.119829	0.135722	0.13301
0.511512	0.119776	0.13571	0.133002
0.512513	0.119718	0.135699	0.132993
0.513514	0.119656	0.135687	0.132984
0.514515	0.11959	0.135674	0.132975
0.515516	0.11952	0.135661	0.132965
0.516517	0.119444	0.135648	0.132955
0.517518	0.119364	0.135634	0.132945
0.518519	0.119277	0.13562	0.132933
0.51952	0.119185	0.135605	0.132922
0.520521	0.119086	0.13559	0.13291
0.521522	0.118981	0.135574	0.132897
0.522523	0.118869	0.135558	0.132884
0.523524	0.118748	0.135541	0.13287
0.524525	0.11862	0.135523	0.132856
0.525526	0.118484	0.135504	0.13284
0.526527	0.118338	0.135485	0.132824
0.527528	0.118183	0.135465	0.132807
0.528529	0.118018	0.135444	0.132789
0.52953	0.117842	0.135422	0.13277
0.530531	0.117656	0.135399	0.13275
0.531532	0.117457	0.135375	0.132729
0.532533	0.117247	0.135349	0.132707
0.533534	0.117023	0.135323	0.132683
0.534535	0.116787	0.135295	0.132658
0.535536	0.116536	0.135267	0.132632
0.536537	0.116272	0.135236	0.132604
0.537538	0.115992	0.135205	0.132575
0.538539	0.115697	0.135171	0.132544
0.53954	0.115386	0.135137	0.132511
0.540541	0.115058	0.1351	0.132476
0.541542	0.114714	0.135062	0.13244
0.542543	0.114353	0.135022	0.132401
0.543544	0.113974	0.13498	0.132359
0.544545	0.113578	0.134935	0.132316
0.545546	0.113164	0.134889	0.13227
0.546547	0.112733	0.13484	0.132221
0.547548	0.112283	0.134789	0.132169
0.548549	0.111816	0.134736	0.132114
0.54955	0.111332	0.13468	0.132056
0.550551	0.11083	0.134621	0.131995
0.551552	0.110312	0.134559	0.13193
0.552553	0.109778	0.134494	0.131861
0.553554	0.109229	0.134426	0.131788
0.554555	0.108666	0.134354	0.131711
0.555556	0.108089	0.134279	0.13163
0.556557	0.107499	0.1342	0.131544
0.557558	0.106898	0.134118	0.131452
0.558559	0.106288	0.134031	0.131356
0.55956	0.105669	0.13394	0.131254
0.560561	0.105043	0.133845	0.131147
0.561562	0.104411	0.133745	0.131033
0.562563	0.103776	0.133641	0.130913
0.563564	0.103138	0.133531	0.130786
0.564565	0.1025	0.133416	0.130653
0.565566	0.101863	0.133296	0.130511
0.566567	0.101228	0.13317	0.130363
0.567568	0.100599	0.133039	0.130206
0.568569	0.0999746	0.132901	0.13004
0.56957	0.0993583	0.132757	0.129866
0.570571	0.0987508	0.132606	0.129683
0.571572	0.0981537	0.132448	0.12949
0.572573	0.0975683	0.132283	0.129288
0.573574	0.0969955	0.132111	0.129075
0.574575	0.0964366	0.131932	0.128851
0.575576	0.0958923	0.131744	0.128616
0.576577	0.0953636	0.131548	0.12837
0.577578	0.0948511	0.131344	0.128111
0.578579	0.0943553	0.131132	0.127841
0.57958	0.0938766	0.13091	0.127558
0.580581	0.0934155	0.13068	0.127262
0.581582	0.092972	0.13044	0.126953
0.582583	0.0925463	0.13019	0.12663
0.583584	0.0921384	0.129931	0.126294
0.584585	0.0917482	0.129661	0.125944
0.585586	0.0913755	0.129382	0.125579
0.586587	0.0910201	0.129092	0.1252
0.587588	0.0906816	0.128791	0.124806
0.588589	0.0903598	0.12848	0.124398
0.58959	0.0900542	0.128158	0.123975
0.590591	0.0897643	0.127825	0.123538
0.591592	0.0894897	0.127481	0.123086
0.592593	0.0892299	0.127125	0.122619
0.593594	0.0889843	0.126759	0.122139
0.594595	0.0887523	0.126381	0.121644
0.595596	0.0885335	0.125993	0.121136
0.596597	0.0883273	0.125593	0.120615
0.597598	0.088133	0.125182	0.120081
0.598599	0.0879503	0.124761	0.119535
0.5996	0.0877784	0.124328	0.118978
0.600601	0.0876169	0.123886	0.118409
0.601602	0.0874652	0.123433	0.117831
0.602603	0.0873229	0.12297	0.117243
0.603604	0.0871894	0.122497	0.116648
0.604605	0.0870643	0.122016	0.116044
0.605606	0.0869471	0.121525	0.115435
0.606607	0.0868373	0.121026	0.11482
0.607608	0.0867345	0.12052	0.114201
0.608609	0.0866384	0.120005	0.113579
0.60961	0.0865485	0.119485	0.112955
0.610611	0.0864644	0.118958	0.11233
0.611612	0.0863858	0.118425	0.111706
0.612613	0.0863123	0.117888	0.111083
0.613614	0.0862437	0.117346	0.110463
0.614615	0.0861797	0.116801	0.109846
0.615616	0.0861199	0.116253	0.109235
0.616617	0.0860641	0.115703	0.108629
0.617618	0.086012	0.115152	0.108031
0.618619	0.0859634	0.1146	0.10744
0.61962	0.085918	0.114048	0.106858
0.620621	0.0858757	0.113498	0.106286
0.621622	0.0858363	0.112949	0.105724
0.622623	0.0857995	0.112403	0.105174
0.623624	0.0857652	0.11186	0.104635
0.624625	0.0857332	0.111321	0.104109
0.625626	0.0857034	0.110786	0.103596
0.626627	0.0856756	0.110257	0.103097
0.627628	0.0856498	0.109734	0.102611
0.628629	0.0856256	0.109218	0.102139
0.62963	0.0856031	0.108708	0.101682
0.630631	0.0855822	0.108207	0.101239
0.631632	0.0855626	0.107713	0.100811
0.632633	0.0855444	0.107228	0.100397
0.633634	0.0855275	0.106753	0.0999984
0.634635	0.0855117	0.106286	0.099614
0.635636	0.0854969	0.10583	0.0992441
0.636637	0.0854832	0.105384	0.0988886
0.637638	0.0854704	0.104948	0.0985471
0.638639	0.0854585	0.104523	0.0982195
0.63964	0.0854473	0.104108	0.0979056
0.640641	0.085437	0.103705	0.097605
0.641642	0.0854273	0.103312	0.0973175
0.642643	0.0854183	0.102931	0.0970426
0.643644	0.0854099	0.10256	0.0967802
0.644645	0.085402	0.102201	0.0965297
0.645646	0.0853947	0.101853	0.0962908
0.646647	0.0853878	0.101517	0.0960632
0.647648	0.0853815	0.101191	0.0958465
0.648649	0.0853755	0.100876	0.0956402
0.64965	0.0853699	0.100572	0.0954441
0.650651	0.0853647	0.100278	0.0952576
0.651652	0.0853598	0.0999955	0.0950805
0.652653	0.0853553	0.0997228	0.0949123
0.653654	0.085351	0.0994602	0.0947527
0.654655	0.085347	0.0992076	0.0946014
0.655656	0.0853433	0.0989646	0.0944578
0.656657	0.0853397	0.098731	0.0943218
0.657658	0.0853365	0.0985067	0.0941929
0.658659	0.0853334	0.0982913	0.0940709
0.65966	0.0853305	0.0980846	0.0939554
0.660661	0.0853277	0.0978864	0.0938461
0.661662	0.0853251	0.0976965	0.0937426
0.662663	0.0853227	0.0975145	0.0936448
0.663664	0.0853204	0.0973402	0.0935524
0.664665	0.0853183	0.0971734	0.093465
0.665666	0.0853162	0.0970137	0.0933824
0.666667	0.0853143	0.0968611	0.0933044
0.667668	0.0853124	0.0967151	0.0932307
0.668669	0.0853107	0.0965756	0.0931611
0.66967	0.085309	0.0964423	0.0930955
0.670671	0.0853075	0.096315	0.0930335
0.671672	0.0853059	0.0961935	0.0929749
0.672673	0.0853045	0.0960775	0.0929197
0.673674	0.0853031	0.0959668	0.0928677
0.674675	0.0853018	0.0958613	0.0928185
0.675676	0.0853005	0.0957606	0.0927722
0.676677	0.0852993	0.0956646	0.0927285
0.677678	0.0852981	0.0955731	0.0926873
0.678679	0.0852969	0.0954859	0.0926485
0.67968	0.0852958	0.0954028	0.0926119
0.680681	0.0852947	0.0953236	0.0925774
0.681682	0.0852937	0.0952483	0.0925448
0.682683	0.0852926	0.0951765	0.0925142
0.683684	0.0852916	0.0951082	0.0924853
0.684685	0.0852906	0.0950431	0.0924581
0.685686	0.0852896	0.0949812	0.0924325
0.686687	0.0852887	0.0949223	0.0924083
0.687688	0.0852877	0.0948663	0.0923856
0.688689	0.0852868	0.0948129	0.0923642
0.68969	0.0852858	0.0947622	0.092344
0.690691	0.0852849	0.094714	0.092325
0.691692	0.085284	0.0946681	0.0923071
0.692693	0.0852831	0.0946245	0.0922902
0.693694	0.0852821	0.0945831	0.0922744
0.694695	0.0852812	0.0945437	0.0922594
0.695696	0.0852803	0.0945062	0.0922454
0.696697	0.0852794	0.0944706	0.0922321
0.697698	0.0852784	0.0944368	0.0922196
0.698699	0.0852775	0.0944046	0.0922079
0.6997	0.0852766	0.0943741	0.0921968
0.700701	0.0852756	0.094345	0.0921864
0.701702	0.0852746	0.0943174	0.0921766
0.702703	0.0852737	0.0942912	0.0921674
0.703704	0.0852727	0.0942664	0.0921587
0.704705	0.0852717	0.0942427	0.0921506
0.705706	0.0852707	0.0942203	0.0921429
0.706707	0.0852696	0.0941989	0.0921356
0.707708	0.0852686	0.0941787	0.0921288
0.708709	0.0852675	0.0941595	0.0921224
0.70971	0.0852665	0.0941412	0.0921164
0.710711	0.0852654	0.0941238	0.0921107
0.711712	0.0852642	0.0941074	0.0921054
0.712713	0.0852631	0.0940917	0.0921003
0.713714	0.085262	0.0940769	0.0920956
0.714715	0.0852608	0.0940628	0.0920911
0.715716	0.0852596	0.0940494	0.0920869
0.716717	0.0852584	0.0940367	0.092083
0.717718	0.0852571	0.0940247	0.0920793
0.718719	0.0852558	0.0940132	0.0920758
0.71972	0.0852545	0.0940023	0.0920725
0.720721	0.0852532	0.093992	0.0920694
0.721722	0.0852519	0.0939822	0.0920665
0.722723	0.0852505	0.0939729	0.0920637
0.723724	0.0852491	0.0939641	0.0920612
0.724725	0.0852476	0.0939557	0.0920587
0.725726	0.0852462	0.0939478	0.0920565
0.726727	0.0852446	0.0939402	0.0920543
0.727728	0.0852431	0.0939331	0.0920523
0.728729	0.0852415	0.0939263	0.0920504
0.72973	0.0852399	0.0939198	0.0920486
0.730731	0.0852383	0.0939137	0.0920469
0.731732	0.0852366	0.0939079	0.0920453
0.732733	0.0852349	0.0939024	0.0920438
0.733734	0.0852332	0.0938972	0.0920424
0.734735	0.0852314	0.0938922	0.0920411
0.735736	0.0852295	0.0938875	0.0920399
0.736737	0.0852277	0.093883	0.0920387
0.737738	0.0852258	0.0938788	0.0920376
0.738739	0.0852238	0.0938747	0.0920365
0.73974	0.0852218	0.0938709	0.0920356
0.740741	0.0852198	0.0938673	0.0920347
0.741742	0.0852177	0.0938639	0.0920338
0.742743	0.0852155	0.0938606	0.092033
0.743744	0.0852133	0.0938575	0.0920322
0.744745	0.0852111	0.0938546	0.0920315
0.745746	0.0852088	0.0938518	0.0920308
0.746747	0.0852065	0.0938491	0.0920302
0.747748	0.0852041	0.0938466	0.0920296
0.748749	0.0852016	0.0938442	0.092029
0.74975	0.0851991	0.093842	0.0920285
0.750751	0.0851966	0.0938398	0.092028
0.751752	0.0851939	0.0938378	0.0920275
0.752753	0.0851913	0.0938358	0.0920271
0.753754	0.0851885	0.093834	0.0920267
0.754755	0.0851857	0.0938323	0.0920263
0.755756	0.0851828	0.0938306	0.0920259
0.756757	0.0851799	0.0938291	0.0920255
0.757758	0.0851769	0.0938276	0.0920252
0.758759	0.0851738	0.0938262	0.0920249
0.75976	0.0851707	0.0938248	0.0920246
0.760761	0.0851675	0.0938236	0.0920244
0.761762	0.0851642	0.0938223	0.0920241
0.762763	0.0851608	0.0938212	0.0920239
0.763764	0.0851574	0.0938201	0.0920236
0.764765	0.0851539	0.0938191	0.0920234
0.765766	0.0851503	0.0938181	0.0920232
0.766767	0.0851466	0.0938172	0.092023
0.767768	0.0851429	0.0938163	0.0920228
0.768769	0.085139	0.0938155	0.0920227
0.76977	0.0851351	0.0938147	0.0920225
0.770771	0.085131	0.0938139	0.0920224
0.771772	0.0851269	0.0938132	0.0920222
0.772773	0.0851227	0.0938125	0.0920221
0.773774	0.0851184	0.0938119	0.092022
0.774775	0.085114	0.0938113	0.0920219
0.775776	0.0851095	0.0938107	0.0920218
0.776777	0.0851049	0.0938102	0.0920217
0.777778	0.0851002	0.0938096	0.0920216
0.778779	0.0850953	0.0938092	0.0920215
0.77978	0.0850904	0.0938087	0.0920214
0.780781	0.0850854	0.0938082	0.0920213
0.781782	0.0850802	0.0938078	0.0920212
0.782783	0.0850749	0.0938074	0.0920212
0.783784	0.0850695	0.093807	0.0920211
0.784785	0.085064	0.0938067	0.092021
0.785786	0.0850584	0.0938063	0.092021
0.786787	0.0850526	0.093806	0.0920209
0.787788	0.0850467	0.0938057	0.0920209
0.788789	0.0850406	0.0938054	0.0920208
0.78979	0.0850344	0.0938051	0.0920208
0.790791	0.0850281	0.0938049	0.0920207
0.791792	0.0850217	0.0938046	0.0920207
0.792793	0.0850151	0.0938044	0.0920206
0.793794	0.0850083	0.0938042	0.0920206
0.794795	0.0850014	0.0938039	0.0920206
0.795796	0.0849943	0.0938037	0.0920205
0.796797	0.0849871	0.0938036	0.0920205
0.797798	0.0849797	0.0938034	0.0920205
0.798799	0.0849721	0.0938032	0.0920204
0.7998	0.0849644	0.093803	0.0920204
0.800801	0.0849565	0.0938029	0.0920204
0.801802	0.0849484	0.0938027	0.0920204
0.802803	0.0849401	0.0938026	0.0920203
0.803804	0.0849317	0.0938025	0.0920203
0.804805	0.084923	0.0938023	0.0920203
0.805806	0.0849142	0.0938022	0.0920203
0.806807	0.0849051	0.0938021	0.0920203
0.807808	0.0848959	0.093802	0.0920203
0.808809	0.0848864	0.0938019	0.0920202
0.80981	0.0848767	0.0938018	0.0920202
0.810811	0.0848668	0.0938017	0.0920202
0.811812	0.0848567	0.0938016	0.0920202
0.812813	0.0848464	0.0938015	0.0920202
0.813814	0.0848358	0.0938014	0.0920202
0.814815	0.084825	0.0938014	0.0920202
0.815816	0.084814	0.0938013	0.0920202
0.816817	0.0848027	0.0938012	0.0920202
0.817818	0.0847911	0.0938011	0.0920201
0.818819	0.0847793	0.0938011	0.0920201
0.81982	0.0847672	0.093801	0.0920201
0.820821	0.0847549	0.093801	0.0920201
0.821822	0.0847423	0.0938009	0.0920201
0.822823	0.0847293	0.0938008	0.0920201
0.823824	0.0847162	0.0938008	0.0920201
0.824825	0.0847027	0.0938007	0.0920201
0.825826	0.0846889	0.0938007	0.0920201
0.826827	0.0846748	0.0938007	0.0920201
0.827828	0.0846604	0.0938006	0.0920201
0.828829	0.0846456	0.0938006	0.0920201
0.82983	0.0846306	0.0938005	0.0920201
0.830831	0.0846152	0.0938005	0.0920201
0.831832	0.0845995	0.0938004	0.0920201
0.832833	0.0845834	0.0938004	0.0920201
0.833834	0.084567	0.0938004	0.0920201
0.834835	0.0845502	0.0938003	0.0920201
0.835836	0.084533	0.0938003	0.09202
0.836837	0.0845154	0.0938002	0.09202
0.837838	0.0844975	0.0938002	0.09202
0.838839	0.0844792	0.0938002	0.09202
0.83984	0.0844605	0.0938001	0.09202
0.840841	0.0844413	0.0938001	0.09202
0.841842	0.0844218	0.0938001	0.09202
0.842843	0.0844018	0.0938	0.09202
0.843844	0.0843813	0.0938	0.09202
0.844845	0.0843605	0.0937999	0.09202
0.845846	0.0843391	0.0937999	0.09202
0.846847	0.0843173	0.0937999	0.09202
0.847848	0.0842951	0.0937998	0.09202
0.848849	0.0842723	0.0937998	0.09202
0.84985	0.0842491	0.0937997	0.09202
0.850851	0.0842253	0.0937997	0.09202
0.851852	0.0842011	0.0937996	0.09202
0.852853	0.0841763	0.0937995	0.09202
0.853854	0.084151	0.0937995	0.09202
0.854855	0.0841251	0.0937994	0.09202
0.855856	0.0840987	0.0937993	0.09202
0.856857	0.0840717	0.0937993	0.09202
0.857858	0.0840441	0.0937992	0.09202
0.858859	0.084016	0.0937991	0.09202
0.85986	0.0839872	0.093799	0.09202
0.860861	0.0839579	0.0937989	0.09202
0.861862	0.0839279	0.0937988	0.09202
0.862863	0.0838972	0.0937987	0.09202
0.863864	0.083866	0.0937986	0.09202
0.864865	0.083834	0.0937985	0.09202
0.865866	0.0838014	0.0937984	0.09202
0.866867	0.0837681	0.0937982	0.09202
0.867868	0.0837341	0.0937981	0.09202
0.868869	0.0836994	0.0937979	0.09202
0.86987	0.083664	0.0937977	0.09202
0.870871	0.0836278	0.0937975	0.09202
0.871872	0.0835909	0.0937973	0.09202
0.872873	0.0835532	0.0937971	0.09202
0.873874	0.0835147	0.0937969	0.09202
0.874875	0.0834755	0.0937966	0.09202
0.875876	0.0834354	0.0937963	0.09202
0.876877	0.0833945	0.093796	0.09202
0.877878	0.0833528	0.0937957	0.09202
0.878879	0.0833102	0.0937953	0.09202
0.87988	0.0832667	0.093795	0.09202
0.880881	0.0832224	0.0937946	0.09202
0.881882	0.0831771	0.0937941	0.09202
0.882883	0.083131	0.0937937	0.09202
0.883884	0.0830839	0.0937931	0.09202
0.884885	0.0830359	0.0937926	0.09202
0.885886	0.0829869	0.093792	0.09202
0.886887	0.082937	0.0937914	0.09202
0.887888	0.082886	0.0937907	0.09202
0.888889	0.0828341	0.0937899	0.09202
0.88989	0.0827811	0.0937891	0.09202
0.890891	0.0827271	0.0937883	0.09202
0.891892	0.082672	0.0937873	0.09202
0.892893	0.0826159	0.0937863	0.09202
0.893894	0.0825587	0.0937853	0.09202
0.894895	0.0825003	0.0937841	0.09202
0.895896	0.0824408	0.0937828	0.09202
0.896897	0.0823802	0.0937815	0.09202
0.897898	0.0823185	0.09378	0.09202
0.898899	0.0822556	0.0937784	0.09202
0.8999	0.0821914	0.0937767	0.09202
0.900901	0.0821261	0.0937748	0.09202
0.901902	0.0820596	0.0937728	0.09202
0.902903	0.0819918	0.0937707	0.09202
0.903904	0.0819227	0.0937684	0.09202
0.904905	0.0818524	0.0937658	0.09202
0.905906	0.0817808	0.0937631	0.09202
0.906907	0.0817079	0.0937602	0.09202
0.907908	0.0816336	0.0937571	0.09202
0.908909	0.081558	0.0937537	0.09202
0.90991	0.0814811	0.09375	0.09202
0.910911	0.0814028	0.093746	0.09202
0.911912	0.0813231	0.0937418	0.09202
0.912913	0.081242	0.0937372	0.09202
0.913914	0.0811595	0.0937322	0.09202
0.914915	0.0810755	0.0937268	0.09202
0.915916	0.0809901	0.093721	0.09202
0.916917	0.0809032	0.0937148	0.09202
0.917918	0.0808149	0.093708	0.09202
0.918919	0.080725	0.0937008	0.09202
0.91992	0.0806336	0.0936929	0.09202
0.920921	0.0805407	0.0936844	0.09202
0.921922	0.0804463	0.0936753	0.09202
0.922923	0.0803504	0.0936654	0.09202
0.923924	0.0802528	0.0936548	0.09202
0.924925	0.0801537	0.0936433	0.09202
0.925926	0.080053	0.093631	0.09202
0.926927	0.0799507	0.0936176	0.09202
0.927928	0.0798468	0.0936032	0.09202
0.928929	0.0797413	0.0935877	0.09202
0.92993	0.0796341	0.0935709	0.09202
0.930931	0.0795253	0.0935529	0.09202
0.931932	0.0794149	0.0935334	0.09202
0.932933	0.0793028	0.0935124	0.09202
0.933934	0.079189	0.0934897	0.09202
0.934935	0.0790736	0.0934653	0.09202
0.935936	0.0789565	0.093439	0.09202
0.936937	0.0788377	0.0934106	0.09202
0.937938	0.0787172	0.09338	0.09202
0.938939	0.078595	0.0933471	0.09202
0.93994	0.0784711	0.0933115	0.09202
0.940941	0.0783456	0.0932732	0.09202
0.941942	0.0782183	0.093232	0.09202
0.942943	0.0780893	0.0931875	0.09202
0.943944	0.0779586	0.0931396	0.09202
0.944945	0.0778263	0.0930881	0.09202
0.945946	0.0776922	0.0930326	0.09202
0.946947	0.0775565	0.0929728	0.09202
0.947948	0.077419	0.0929084	0.09202
0.948949	0.0772799	0.0928392	0.09202
0.94995	0.0771391	0.0927647	0.09202
0.950951	0.0769966	0.0926845	0.09202
0.951952	0.0768524	0.0925983	0.09202
0.952953	0.0767066	0.0925056	0.09202
0.953954	0.0765592	0.092406	0.09202
0.954955	0.0764101	0.092299	0.09202
0.955956	0.0762594	0.092184	0.09202
0.956957	0.0761071	0.0920606	0.09202
0.957958	0.0759531	0.0919281	0.09202
0.958959	0.0757977	0.091786	0.09202
0.95996	0.0756406	0.0916335	0.09202
0.960961	0.075482	0.0914702	0.09202
0.961962	0.0753219	0.0912952	0.09202
0.962963	0.0751603	0.0911078	0.09202
0.963964	0.0749972	0.0909072	0.09202
0.964965	0.0748326	0.0906928	0.09202
0.965966	0.0746666	0.0904637	0.09202
0.966967	0.0744992	0.090219	0.09202
0.967968	0.0743304	0.0899579	0.09202
0.968969	0.0741602	0.0896795	0.09202
0.96997	0.0739887	0.089383	0.09202
0.970971	0.0738159	0.0890675	0.09202
0.971972	0.0736419	0.088732	0.09202
0.972973	0.0734666	0.0883757	0.09202
0.973974	0.0732901	0.0879978	0.09202
0.974975	0.0731124	0.0875974	0.09202
0.975976	0.0729337	0.0871737	0.09202
0.976977	0.0727538	0.086726	0.09202
0.977978	0.0725728	0.0862535	0.09202
0.978979	0.0723908	0.0857557	0.09202
0.97998	0.0722079	0.085232	0.09202
0.980981	0.072024	0.084682	0.09202
0.981982	0.0718392	0.0841054	0.09202
0.982983	0.0716535	0.083502	0.09202
0.983984	0.071467	0.0828717	0.09202
0.984985	0.0712798	0.0822148	0.09202
0.985986	0.0710918	0.0815314	0.09202
0.986987	0.0709032	0.0808221	0.09202
0.987988	0.0707139	0.0800876	0.09202
0.988989	0.070524	0.0793287	0.09202
0.98999	0.0703335	0.0785465	0.09202
0.990991	0.0701426	0.0777423	0.09202
0.991992	0.0699512	0.0769175	0.09202
0.992993	0.0697595	0.076074	0.09202
0.993994	0.0695673	0.0752135	0.09202
0.994995	0.0693749	0.0743381	0.09202
0.995996	0.0691822	0.0734501	0.09202
0.996997	0.0689893	0.0725517	0.09202
0.997998	0.0687963	0.0716456	0.09202
0.998999	0.0686032	0.0707341	0.09202
1	0.06841	0.06982	0.09202

## Sheet: fig(b)
sto	ocp_ncm_lith	ocp_ncm_deli	ocp_ncm_chen
0	4.7245	4.72613	4.67851
0.001001	4.72367	4.72532	4.67769
0.002002	4.72284	4.7245	4.67688
0.003003	4.722	4.72368	4.67606
0.004004	4.72117	4.72286	4.67525
0.00500501	4.72034	4.72205	4.67443
0.00600601	4.7195	4.72122	4.67361
0.00700701	4.71867	4.7204	4.6728
0.00800801	4.71783	4.71958	4.67198
0.00900901	4.71699	4.71876	4.67116
0.01001	4.71615	4.71793	4.67035
0.011011	4.71531	4.71711	4.66953
0.012012	4.71447	4.71628	4.66871
0.013013	4.71363	4.71546	4.6679
0.014014	4.71279	4.71463	4.66708
0.015015	4.71194	4.7138	4.66626
0.016016	4.7111	4.71297	4.66544
0.017017	4.71025	4.71214	4.66462
0.018018	4.7094	4.7113	4.6638
0.019019	4.70855	4.71047	4.66298
0.02002	4.7077	4.70963	4.66216
0.021021	4.70685	4.7088	4.66134
0.022022	4.706	4.70796	4.66052
0.023023	4.70514	4.70712	4.6597
0.024024	4.70429	4.70628	4.65888
0.025025	4.70343	4.70543	4.65806
0.026026	4.70257	4.70459	4.65724
0.027027	4.70171	4.70374	4.65642
0.028028	4.70085	4.7029	4.6556
0.029029	4.69999	4.70205	4.65478
0.03003	4.69912	4.7012	4.65395
0.031031	4.69825	4.70035	4.65313
0.032032	4.69739	4.69949	4.65231
0.033033	4.69651	4.69864	4.65148
0.034034	4.69564	4.69778	4.65066
0.035035	4.69477	4.69692	4.64983
0.036036	4.69389	4.69606	4.64901
0.037037	4.69301	4.69519	4.64818
0.038038	4.69213	4.69433	4.64736
0.039039	4.69125	4.69346	4.64653
0.04004	4.69037	4.69259	4.6457
0.041041	4.68948	4.69172	4.64488
0.042042	4.68859	4.69084	4.64405
0.043043	4.6877	4.68997	4.64322
0.044044	4.68681	4.68909	4.64239
0.045045	4.68591	4.68821	4.64156
0.046046	4.68501	4.68732	4.64073
0.047047	4.68411	4.68644	4.6399
0.048048	4.68321	4.68555	4.63907
0.049049	4.6823	4.68466	4.63824
0.0500501	4.68139	4.68376	4.6374
0.0510511	4.68048	4.68287	4.63657
0.0520521	4.67957	4.68197	4.63574
0.0530531	4.67865	4.68106	4.6349
0.0540541	4.67773	4.68016	4.63407
0.0550551	4.6768	4.67925	4.63323
0.0560561	4.67588	4.67834	4.63239
0.0570571	4.67495	4.67742	4.63156
0.0580581	4.67401	4.6765	4.63072
0.0590591	4.67308	4.67558	4.62988
0.0600601	4.67214	4.67465	4.62904
0.0610611	4.67119	4.67372	4.6282
0.0620621	4.67024	4.67279	4.62736
0.0630631	4.66929	4.67185	4.62651
0.0640641	4.66834	4.67091	4.62567
0.0650651	4.66738	4.66997	4.62483
0.0660661	4.66642	4.66902	4.62398
0.0670671	4.66545	4.66807	4.62313
0.0680681	4.66448	4.66711	4.62229
0.0690691	4.6635	4.66615	4.62144
0.0700701	4.66252	4.66518	4.62059
0.0710711	4.66154	4.66421	4.61974
0.0720721	4.66055	4.66324	4.61888
0.0730731	4.65955	4.66226	4.61803
0.0740741	4.65855	4.66127	4.61718
0.0750751	4.65755	4.66028	4.61632
0.0760761	4.65654	4.65929	4.61546
0.0770771	4.65553	4.65829	4.61461
0.0780781	4.65451	4.65728	4.61375
0.0790791	4.65348	4.65627	4.61288
0.0800801	4.65245	4.65526	4.61202
0.0810811	4.65141	4.65423	4.61116
0.0820821	4.65037	4.65321	4.61029
0.0830831	4.64932	4.65217	4.60942
0.0840841	4.64827	4.65113	4.60856
0.0850851	4.64721	4.65008	4.60769
0.0860861	4.64614	4.64903	4.60681
0.0870871	4.64507	4.64797	4.60594
0.0880881	4.64399	4.6469	4.60506
0.0890891	4.6429	4.64583	4.60419
0.0900901	4.6418	4.64475	4.60331
0.0910911	4.6407	4.64366	4.60242
0.0920921	4.63959	4.64257	4.60154
0.0930931	4.63847	4.64146	4.60065
0.0940941	4.63735	4.64035	4.59977
0.0950951	4.63622	4.63923	4.59888
0.0960961	4.63508	4.6381	4.59798
0.0970971	4.63393	4.63697	4.59709
0.0980981	4.63277	4.63582	4.59619
0.0990991	4.6316	4.63467	4.59529
0.1001	4.63043	4.63351	4.59439
0.101101	4.62924	4.63234	4.59349
0.102102	4.62805	4.63116	4.59258
0.103103	4.62684	4.62997	4.59167
0.104104	4.62563	4.62877	4.59076
0.105105	4.62441	4.62756	4.58984
0.106106	4.62318	4.62634	4.58893
0.107107	4.62193	4.62511	4.588
0.108108	4.62068	4.62386	4.58708
0.109109	4.61941	4.62261	4.58615
0.11011	4.61814	4.62135	4.58522
0.111111	4.61685	4.62007	4.58429
0.112112	4.61555	4.61879	4.58335
0.113113	4.61424	4.61749	4.58241
0.114114	4.61292	4.61618	4.58146
0.115115	4.61158	4.61486	4.58052
0.116116	4.61023	4.61352	4.57956
0.117117	4.60887	4.61217	4.57861
0.118118	4.6075	4.61081	4.57765
0.119119	4.60611	4.60943	4.57668
0.12012	4.60471	4.60804	4.57571
0.121121	4.6033	4.60664	4.57474
0.122122	4.60187	4.60522	4.57376
0.123123	4.60043	4.60379	4.57278
0.124124	4.59897	4.60234	4.5718
0.125125	4.59749	4.60088	4.5708
0.126126	4.596	4.5994	4.56981
0.127127	4.5945	4.59791	4.56881
0.128128	4.59298	4.59639	4.5678
0.129129	4.59144	4.59487	4.56679
0.13013	4.58989	4.59332	4.56577
0.131131	4.58832	4.59176	4.56475
0.132132	4.58673	4.59018	4.56372
0.133133	4.58512	4.58859	4.56268
0.134134	4.5835	4.58697	4.56164
0.135135	4.58185	4.58534	4.5606
0.136136	4.58019	4.58368	4.55954
0.137137	4.57851	4.58201	4.55848
0.138138	4.57681	4.58032	4.55742
0.139139	4.57509	4.57861	4.55634
0.14014	4.57335	4.57688	4.55526
0.141141	4.57159	4.57512	4.55418
0.142142	4.56981	4.57335	4.55308
0.143143	4.56801	4.57155	4.55198
0.144144	4.56619	4.56973	4.55087
0.145145	4.56434	4.5679	4.54975
0.146146	4.56247	4.56603	4.54862
0.147147	4.56058	4.56415	4.54749
0.148148	4.55867	4.56224	4.54635
0.149149	4.55673	4.56031	4.5452
0.15015	4.55477	4.55835	4.54403
0.151151	4.55279	4.55637	4.54286
0.152152	4.55078	4.55436	4.54168
0.153153	4.54874	4.55233	4.5405
0.154154	4.54669	4.55027	4.5393
0.155155	4.5446	4.54819	4.53809
0.156156	4.54249	4.54608	4.53687
0.157157	4.54035	4.54395	4.53564
0.158158	4.53819	4.54178	4.5344
0.159159	4.536	4.53959	4.53315
0.16016	4.53378	4.53737	4.53188
0.161161	4.53154	4.53513	4.53061
0.162162	4.52926	4.53285	4.52932
0.163163	4.52696	4.53055	4.52802
0.164164	4.52463	4.52821	4.52671
0.165165	4.52227	4.52585	4.52539
0.166166	4.51988	4.52346	4.52405
0.167167	4.51746	4.52104	4.5227
0.168168	4.51502	4.51858	4.52134
0.169169	4.51254	4.5161	4.51996
0.17017	4.51003	4.51359	4.51857
0.171171	4.50749	4.51104	4.51716
0.172172	4.50492	4.50846	4.51574
0.173173	4.50232	4.50585	4.5143
0.174174	4.49969	4.50321	4.51285
0.175175	4.49703	4.50054	4.51139
0.176176	4.49433	4.49783	4.5099
0.177177	4.49161	4.4951	4.5084
0.178178	4.48885	4.49233	4.50689
0.179179	4.48606	4.48952	4.50535
0.18018	4.48324	4.48669	4.5038
0.181181	4.48039	4.48382	4.50223
0.182182	4.4775	4.48092	4.50065
0.183183	4.47459	4.47798	4.49904
0.184184	4.47164	4.47501	4.49742
0.185185	4.46866	4.47201	4.49577
0.186186	4.46564	4.46898	4.49411
0.187187	4.4626	4.46591	4.49243
0.188188	4.45952	4.46282	4.49073
0.189189	4.45642	4.45969	4.489
0.19019	4.45328	4.45652	4.48726
0.191191	4.45011	4.45333	4.48549
0.192192	4.44691	4.4501	4.48371
0.193193	4.44368	4.44685	4.4819
0.194194	4.44042	4.44356	4.48007
0.195195	4.43714	4.44024	4.47821
0.196196	4.43382	4.43689	4.47633
0.197197	4.43047	4.43351	4.47443
0.198198	4.4271	4.4301	4.47251
0.199199	4.4237	4.42667	4.47056
0.2002	4.42027	4.4232	4.46859
0.201201	4.41682	4.41971	4.46659
0.202202	4.41335	4.4162	4.46456
0.203203	4.40984	4.41265	4.46252
0.204204	4.40632	4.40909	4.46044
0.205205	4.40277	4.4055	4.45834
0.206206	4.39921	4.40188	4.45621
0.207207	4.39562	4.39825	4.45406
0.208208	4.39201	4.39459	4.45188
0.209209	4.38839	4.39092	4.44967
0.21021	4.38474	4.38723	4.44744
0.211211	4.38109	4.38352	4.44517
0.212212	4.37741	4.37979	4.44288
0.213213	4.37373	4.37605	4.44056
0.214214	4.37003	4.3723	4.43822
0.215215	4.36633	4.36853	4.43584
0.216216	4.36261	4.36476	4.43344
0.217217	4.35889	4.36098	4.431
0.218218	4.35517	4.35719	4.42854
0.219219	4.35144	4.3534	4.42605
0.22022	4.34771	4.3496	4.42353
0.221221	4.34398	4.3458	4.42098
0.222222	4.34025	4.34201	4.41841
0.223223	4.33653	4.33821	4.4158
0.224224	4.33281	4.33442	4.41316
0.225225	4.3291	4.33064	4.4105
0.226226	4.3254	4.32687	4.40781
0.227227	4.32171	4.3231	4.40509
0.228228	4.31803	4.31935	4.40234
0.229229	4.31438	4.31562	4.39956
0.23023	4.31074	4.3119	4.39676
0.231231	4.30712	4.3082	4.39393
0.232232	4.30352	4.30453	4.39107
0.233233	4.29995	4.30087	4.38818
0.234234	4.29641	4.29725	4.38527
0.235235	4.29289	4.29365	4.38234
0.236236	4.28941	4.29008	4.37938
0.237237	4.28596	4.28655	4.37639
0.238238	4.28255	4.28305	4.37338
0.239239	4.27917	4.27959	4.37035
0.24024	4.27584	4.27617	4.3673
0.241241	4.27254	4.27279	4.36422
0.242242	4.26929	4.26945	4.36113
0.243243	4.26609	4.26616	4.35802
0.244244	4.26294	4.26292	4.35489
0.245245	4.25984	4.25973	4.35174
0.246246	4.25679	4.2566	4.34858
0.247247	4.25379	4.25351	4.3454
0.248248	4.25085	4.25048	4.34221
0.249249	4.24797	4.24751	4.339
0.25025	4.24514	4.2446	4.33579
0.251251	4.24238	4.24175	4.33257
0.252252	4.23967	4.23896	4.32934
0.253253	4.23704	4.23624	4.32611
0.254254	4.23446	4.23358	4.32287
0.255255	4.23195	4.23099	4.31963
0.256256	4.22951	4.22846	4.31639
0.257257	4.22713	4.22601	4.31315
0.258258	4.22482	4.22362	4.30991
0.259259	4.22258	4.2213	4.30669
0.26026	4.22041	4.21905	4.30346
0.261261	4.21831	4.21688	4.30025
0.262262	4.21627	4.21477	4.29705
0.263263	4.21431	4.21274	4.29387
0.264264	4.21242	4.21077	4.2907
0.265265	4.21059	4.20888	4.28754
0.266266	4.20883	4.20706	4.28441
0.267267	4.20714	4.20531	4.28131
0.268268	4.20552	4.20363	4.27822
0.269269	4.20397	4.20202	4.27517
0.27027	4.20248	4.20047	4.27214
0.271271	4.20105	4.199	4.26915
0.272272	4.19969	4.19759	4.26619
0.273273	4.19839	4.19624	4.26327
0.274274	4.19716	4.19496	4.26039
0.275275	4.19598	4.19375	4.25755
0.276276	4.19486	4.19259	4.25476
0.277277	4.1938	4.19149	4.25201
0.278278	4.19279	4.19045	4.2493
0.279279	4.19183	4.18947	4.24665
0.28028	4.19092	4.18854	4.24405
0.281281	4.19006	4.18766	4.2415
0.282282	4.18925	4.18683	4.23901
0.283283	4.18848	4.18605	4.23658
0.284284	4.18776	4.18532	4.2342
0.285285	4.18707	4.18462	4.23189
0.286286	4.18642	4.18397	4.22963
0.287287	4.18581	4.18336	4.22744
0.288288	4.18523	4.18278	4.22532
0.289289	4.18467	4.18224	4.22325
0.29029	4.18415	4.18173	4.22126
0.291291	4.18365	4.18124	4.21933
0.292292	4.18317	4.18079	4.21747
0.293293	4.18272	4.18035	4.21568
0.294294	4.18228	4.17994	4.21395
0.295295	4.18186	4.17955	4.21229
0.296296	4.18145	4.17917	4.2107
0.297297	4.18105	4.17881	4.20918
0.298298	4.18066	4.17846	4.20772
0.299299	4.18027	4.17812	4.20633
0.3003	4.17989	4.17778	4.205
0.301301	4.17952	4.17746	4.20374
0.302302	4.17914	4.17713	4.20255
0.303303	4.17876	4.17681	4.20141
0.304304	4.17838	4.17649	4.20033
0.305305	4.17799	4.17616	4.19932
0.306306	4.1776	4.17583	4.19836
0.307307	4.1772	4.17549	4.19745
0.308308	4.17678	4.17515	4.1966
0.309309	4.17636	4.17479	4.1958
0.31031	4.17592	4.17443	4.19505
0.311311	4.17546	4.17405	4.19435
0.312312	4.175	4.17366	4.19369
0.313313	4.17451	4.17326	4.19307
0.314314	4.17401	4.17284	4.19248
0.315315	4.17348	4.1724	4.19194
0.316316	4.17294	4.17194	4.19142
0.317317	4.17238	4.17147	4.19094
0.318318	4.1718	4.17098	4.19048
0.319319	4.17119	4.17046	4.19005
0.32032	4.17056	4.16993	4.18964
0.321321	4.16991	4.16937	4.18925
0.322322	4.16924	4.16879	4.18887
0.323323	4.16854	4.16819	4.18851
0.324324	4.16782	4.16757	4.18815
0.325325	4.16708	4.16692	4.18781
0.326326	4.16631	4.16625	4.18746
0.327327	4.16552	4.16556	4.18712
0.328328	4.1647	4.16484	4.18678
0.329329	4.16386	4.1641	4.18643
0.33033	4.163	4.16334	4.18607
0.331331	4.16211	4.16256	4.18571
0.332332	4.1612	4.16175	4.18533
0.333333	4.16027	4.16092	4.18495
0.334334	4.15931	4.16006	4.18454
0.335335	4.15833	4.15919	4.18412
0.336336	4.15733	4.15829	4.18368
0.337337	4.15631	4.15737	4.18322
0.338338	4.15527	4.15643	4.18274
0.339339	4.15421	4.15547	4.18223
0.34034	4.15313	4.15449	4.18169
0.341341	4.15202	4.15349	4.18113
0.342342	4.1509	4.15248	4.18054
0.343343	4.14976	4.15144	4.17992
0.344344	4.14861	4.15038	4.17928
0.345345	4.14744	4.14931	4.1786
0.346346	4.14625	4.14822	4.17789
0.347347	4.14504	4.14711	4.17714
0.348348	4.14382	4.14599	4.17637
0.349349	4.14259	4.14486	4.17556
0.35035	4.14134	4.1437	4.17472
0.351351	4.14008	4.14254	4.17385
0.352352	4.1388	4.14136	4.17294
0.353353	4.13752	4.14017	4.17201
0.354354	4.13622	4.13897	4.17104
0.355355	4.13491	4.13776	4.17003
0.356356	4.1336	4.13653	4.169
0.357357	4.13227	4.1353	4.16793
0.358358	4.13094	4.13405	4.16683
0.359359	4.12959	4.1328	4.16571
0.36036	4.12824	4.13154	4.16455
0.361361	4.12689	4.13027	4.16336
0.362362	4.12552	4.12899	4.16215
0.363363	4.12415	4.12771	4.16091
0.364364	4.12278	4.12642	4.15964
0.365365	4.1214	4.12512	4.15834
0.366366	4.12002	4.12382	4.15702
0.367367	4.11863	4.12252	4.15568
0.368368	4.11724	4.12121	4.15431
0.369369	4.11585	4.1199	4.15292
0.37037	4.11446	4.11859	4.15151
0.371371	4.11306	4.11727	4.15008
0.372372	4.11167	4.11595	4.14863
0.373373	4.11027	4.11463	4.14717
0.374374	4.10887	4.1133	4.14568
0.375375	4.10747	4.11198	4.14418
0.376376	4.10608	4.11065	4.14267
0.377377	4.10468	4.10933	4.14114
0.378378	4.10329	4.108	4.13959
0.379379	4.10189	4.10668	4.13804
0.38038	4.1005	4.10536	4.13647
0.381381	4.09911	4.10403	4.1349
0.382382	4.09772	4.10271	4.13331
0.383383	4.09634	4.10139	4.13172
0.384384	4.09496	4.10007	4.13012
0.385385	4.09358	4.09876	4.12851
0.386386	4.0922	4.09745	4.12689
0.387387	4.09083	4.09614	4.12527
0.388388	4.08946	4.09483	4.12365
0.389389	4.0881	4.09352	4.12202
0.39039	4.08674	4.09222	4.1204
0.391391	4.08538	4.09092	4.11876
0.392392	4.08403	4.08963	4.11713
0.393393	4.08268	4.08834	4.1155
0.394394	4.08134	4.08705	4.11386
0.395395	4.08	4.08577	4.11223
0.396396	4.07867	4.08449	4.1106
0.397397	4.07734	4.08322	4.10897
0.398398	4.07602	4.08195	4.10734
0.399399	4.0747	4.08068	4.10572
0.4004	4.07339	4.07942	4.1041
0.401401	4.07209	4.07816	4.10248
0.402402	4.07079	4.07691	4.10087
0.403403	4.06949	4.07567	4.09926
0.404404	4.0682	4.07442	4.09766
0.405405	4.06692	4.07319	4.09606
0.406406	4.06564	4.07195	4.09447
0.407407	4.06437	4.07073	4.09288
0.408408	4.0631	4.0695	4.0913
0.409409	4.06184	4.06829	4.08973
0.41041	4.06059	4.06707	4.08816
0.411411	4.05934	4.06587	4.0866
0.412412	4.05809	4.06466	4.08505
0.413413	4.05686	4.06347	4.0835
0.414414	4.05562	4.06228	4.08196
0.415415	4.0544	4.06109	4.08043
0.416416	4.05317	4.0599	4.07891
0.417417	4.05196	4.05873	4.0774
0.418418	4.05075	4.05755	4.07589
0.419419	4.04954	4.05639	4.07439
0.42042	4.04834	4.05522	4.07291
0.421421	4.04715	4.05406	4.07142
0.422422	4.04596	4.05291	4.06995
0.423423	4.04477	4.05176	4.06849
0.424424	4.04359	4.05062	4.06703
0.425425	4.04242	4.04947	4.06558
0.426426	4.04125	4.04834	4.06415
0.427427	4.04008	4.04721	4.06272
0.428428	4.03892	4.04608	4.06129
0.429429	4.03777	4.04496	4.05988
0.43043	4.03662	4.04384	4.05847
0.431431	4.03547	4.04272	4.05708
0.432432	4.03433	4.04161	4.05569
0.433433	4.03319	4.0405	4.05431
0.434434	4.03206	4.0394	4.05293
0.435435	4.03093	4.0383	4.05157
0.436436	4.0298	4.0372	4.05021
0.437437	4.02868	4.0361	4.04886
0.438438	4.02756	4.03501	4.04752
0.439439	4.02645	4.03393	4.04618
0.44044	4.02534	4.03284	4.04486
0.441441	4.02423	4.03176	4.04354
0.442442	4.02313	4.03068	4.04222
0.443443	4.02202	4.02961	4.04092
0.444444	4.02093	4.02853	4.03962
0.445445	4.01983	4.02746	4.03832
0.446446	4.01874	4.02639	4.03704
0.447447	4.01765	4.02533	4.03576
0.448448	4.01656	4.02426	4.03448
0.449449	4.01547	4.0232	4.03321
0.45045	4.01439	4.02214	4.03195
0.451451	4.01331	4.02108	4.03069
0.452452	4.01223	4.02002	4.02944
0.453453	4.01115	4.01896	4.0282
0.454454	4.01007	4.0179	4.02696
0.455455	4.00899	4.01685	4.02572
0.456456	4.00792	4.01579	4.02449
0.457457	4.00684	4.01474	4.02326
0.458458	4.00577	4.01369	4.02204
0.459459	4.0047	4.01263	4.02082
0.46046	4.00363	4.01158	4.0196
0.461461	4.00256	4.01053	4.01839
0.462462	4.00148	4.00947	4.01718
0.463463	4.00041	4.00842	4.01597
0.464464	3.99934	4.00736	4.01477
0.465465	3.99827	4.00631	4.01357
0.466466	3.99719	4.00525	4.01237
0.467467	3.99612	4.00419	4.01118
0.468468	3.99505	4.00313	4.00998
0.469469	3.99397	4.00207	4.00879
0.47047	3.99289	4.00101	4.0076
0.471471	3.99181	3.99995	4.00641
0.472472	3.99073	3.99888	4.00522
0.473473	3.98965	3.99781	4.00404
0.474474	3.98856	3.99674	4.00285
0.475475	3.98747	3.99566	4.00166
0.476476	3.98638	3.99458	4.00048
0.477477	3.98529	3.9935	3.99929
0.478478	3.98419	3.99242	3.9981
0.479479	3.98309	3.99133	3.99691
0.48048	3.98199	3.99023	3.99572
0.481481	3.98088	3.98914	3.99453
0.482482	3.97977	3.98804	3.99334
0.483483	3.97866	3.98693	3.99215
0.484484	3.97754	3.98582	3.99095
0.485485	3.97641	3.9847	3.98975
0.486486	3.97528	3.98358	3.98855
0.487487	3.97415	3.98245	3.98735
0.488488	3.97301	3.98132	3.98614
0.489489	3.97187	3.98018	3.98493
0.49049	3.97071	3.97904	3.98372
0.491491	3.96956	3.97789	3.9825
0.492492	3.9684	3.97673	3.98128
0.493493	3.96723	3.97557	3.98005
0.494494	3.96605	3.97439	3.97882
0.495495	3.96487	3.97321	3.97759
0.496496	3.96368	3.97203	3.97635
0.497497	3.96248	3.97083	3.9751
0.498498	3.96128	3.96963	3.97385
0.499499	3.96007	3.96842	3.97259
0.500501	3.95885	3.96721	3.97133
0.501502	3.95763	3.96598	3.97006
0.502503	3.95639	3.96475	3.96878
0.503504	3.95515	3.9635	3.96749
0.504505	3.9539	3.96225	3.9662
0.505506	3.95264	3.96099	3.9649
0.506507	3.95138	3.95972	3.9636
0.507508	3.9501	3.95844	3.96228
0.508509	3.94882	3.95716	3.96096
0.50951	3.94753	3.95586	3.95963
0.510511	3.94623	3.95456	3.95829
0.511512	3.94492	3.95324	3.95695
0.512513	3.9436	3.95192	3.95559
0.513514	3.94227	3.95059	3.95423
0.514515	3.94094	3.94925	3.95285
0.515516	3.9396	3.9479	3.95147
0.516517	3.93825	3.94654	3.95008
0.517518	3.93689	3.94517	3.94868
0.518519	3.93552	3.94379	3.94727
0.51952	3.93415	3.94241	3.94585
0.520521	3.93276	3.94101	3.94442
0.521522	3.93137	3.93961	3.94299
0.522523	3.92997	3.9382	3.94154
0.523524	3.92857	3.93679	3.94008
0.524525	3.92716	3.93536	3.93862
0.525526	3.92574	3.93393	3.93714
0.526527	3.92431	3.93249	3.93566
0.527528	3.92288	3.93105	3.93416
0.528529	3.92144	3.9296	3.93266
0.52953	3.92	3.92814	3.93115
0.530531	3.91855	3.92668	3.92963
0.531532	3.9171	3.92521	3.9281
0.532533	3.91564	3.92374	3.92656
0.533534	3.91418	3.92226	3.92502
0.534535	3.91272	3.92078	3.92346
0.535536	3.91125	3.9193	3.9219
0.536537	3.90978	3.91781	3.92033
0.537538	3.9083	3.91632	3.91876
0.538539	3.90683	3.91483	3.91718
0.53954	3.90535	3.91334	3.91559
0.540541	3.90388	3.91185	3.91399
0.541542	3.9024	3.91035	3.91239
0.542543	3.90093	3.90886	3.91079
0.543544	3.89945	3.90737	3.90918
0.544545	3.89798	3.90588	3.90756
0.545546	3.8965	3.90439	3.90594
0.546547	3.89503	3.9029	3.90432
0.547548	3.89357	3.90142	3.90269
0.548549	3.8921	3.89994	3.90106
0.54955	3.89064	3.89846	3.89943
0.550551	3.88918	3.89699	3.8978
0.551552	3.88773	3.89552	3.89617
0.552553	3.88628	3.89406	3.89454
0.553554	3.88484	3.8926	3.8929
0.554555	3.88341	3.89115	3.89127
0.555556	3.88198	3.8897	3.88964
0.556557	3.88056	3.88827	3.88801
0.557558	3.87914	3.88684	3.88638
0.558559	3.87773	3.88541	3.88475
0.55956	3.87633	3.884	3.88313
0.560561	3.87494	3.88259	3.88151
0.561562	3.87355	3.88119	3.87989
0.562563	3.87218	3.87981	3.87828
0.563564	3.87081	3.87843	3.87668
0.564565	3.86945	3.87706	3.87508
0.565566	3.8681	3.8757	3.87348
0.566567	3.86676	3.87435	3.87189
0.567568	3.86543	3.87301	3.87031
0.568569	3.86411	3.87168	3.86874
0.56957	3.8628	3.87036	3.86717
0.570571	3.8615	3.86905	3.86562
0.571572	3.86021	3.86775	3.86407
0.572573	3.85893	3.86646	3.86253
0.573574	3.85766	3.86518	3.86099
0.574575	3.8564	3.86391	3.85947
0.575576	3.85515	3.86266	3.85796
0.576577	3.85391	3.86141	3.85646
0.577578	3.85268	3.86018	3.85496
0.578579	3.85147	3.85895	3.85348
0.57958	3.85026	3.85774	3.85201
0.580581	3.84906	3.85654	3.85055
0.581582	3.84787	3.85534	3.8491
0.582583	3.84669	3.85416	3.84766
0.583584	3.84552	3.85299	3.84624
0.584585	3.84436	3.85183	3.84482
0.585586	3.84321	3.85068	3.84342
0.586587	3.84207	3.84954	3.84202
0.587588	3.84094	3.8484	3.84064
0.588589	3.83982	3.84728	3.83927
0.58959	3.83871	3.84617	3.83791
0.590591	3.8376	3.84507	3.83657
0.591592	3.83651	3.84397	3.83523
0.592593	3.83542	3.84289	3.83391
0.593594	3.83435	3.84181	3.8326
0.594595	3.83328	3.84074	3.8313
0.595596	3.83222	3.83968	3.83001
0.596597	3.83116	3.83863	3.82873
0.597598	3.83012	3.83759	3.82747
0.598599	3.82908	3.83656	3.82621
0.5996	3.82805	3.83553	3.82497
0.600601	3.82703	3.83451	3.82374
0.601602	3.82601	3.8335	3.82251
0.602603	3.825	3.8325	3.8213
0.603604	3.824	3.8315	3.8201
0.604605	3.823	3.83051	3.81891
0.605606	3.82201	3.82953	3.81773
0.606607	3.82103	3.82855	3.81656
0.607608	3.82006	3.82758	3.8154
0.608609	3.81908	3.82661	3.81425
0.60961	3.81812	3.82566	3.81311
0.610611	3.81716	3.8247	3.81198
0.611612	3.81621	3.82376	3.81085
0.612613	3.81526	3.82282	3.80974
0.613614	3.81431	3.82188	3.80863
0.614615	3.81337	3.82095	3.80754
0.615616	3.81244	3.82002	3.80645
0.616617	3.81151	3.8191	3.80537
0.617618	3.81059	3.81819	3.8043
0.618619	3.80967	3.81728	3.80323
0.61962	3.80875	3.81637	3.80218
0.620621	3.80784	3.81547	3.80113
0.621622	3.80693	3.81457	3.80009
0.622623	3.80603	3.81367	3.79905
0.623624	3.80513	3.81278	3.79803
0.624625	3.80423	3.8119	3.79701
0.625626	3.80334	3.81101	3.79599
0.626627	3.80245	3.81013	3.79499
0.627628	3.80156	3.80926	3.79398
0.628629	3.80067	3.80839	3.79299
0.62963	3.79979	3.80752	3.792
0.630631	3.79892	3.80665	3.79102
0.631632	3.79804	3.80579	3.79004
0.632633	3.79717	3.80493	3.78907
0.633634	3.7963	3.80407	3.7881
0.634635	3.79543	3.80321	3.78714
0.635636	3.79457	3.80236	3.78618
0.636637	3.79371	3.80151	3.78523
0.637638	3.79285	3.80066	3.78428
0.638639	3.79199	3.79982	3.78334
0.63964	3.79114	3.79897	3.7824
0.640641	3.79028	3.79813	3.78147
0.641642	3.78943	3.79729	3.78054
0.642643	3.78858	3.79646	3.77961
0.643644	3.78773	3.79562	3.77869
0.644645	3.78689	3.79479	3.77777
0.645646	3.78604	3.79396	3.77686
0.646647	3.7852	3.79313	3.77595
0.647648	3.78436	3.7923	3.77504
0.648649	3.78352	3.79147	3.77414
0.64965	3.78269	3.79065	3.77323
0.650651	3.78185	3.78983	3.77234
0.651652	3.78101	3.789	3.77144
0.652653	3.78018	3.78818	3.77055
0.653654	3.77935	3.78736	3.76966
0.654655	3.77852	3.78655	3.76877
0.655656	3.77769	3.78573	3.76789
0.656657	3.77686	3.78492	3.76701
0.657658	3.77603	3.7841	3.76613
0.658659	3.77521	3.78329	3.76526
0.65966	3.77438	3.78248	3.76438
0.660661	3.77356	3.78167	3.76351
0.661662	3.77273	3.78086	3.76264
0.662663	3.77191	3.78005	3.76177
0.663664	3.77109	3.77924	3.76091
0.664665	3.77027	3.77843	3.76004
0.665666	3.76945	3.77763	3.75918
0.666667	3.76863	3.77682	3.75832
0.667668	3.76781	3.77601	3.75746
0.668669	3.76699	3.77521	3.75661
0.66967	3.76617	3.77441	3.75575
0.670671	3.76536	3.77361	3.7549
0.671672	3.76454	3.7728	3.75405
0.672673	3.76373	3.772	3.7532
0.673674	3.76291	3.7712	3.75235
0.674675	3.7621	3.7704	3.7515
0.675676	3.76129	3.7696	3.75066
0.676677	3.76047	3.7688	3.74981
0.677678	3.75966	3.76801	3.74897
0.678679	3.75885	3.76721	3.74813
0.67968	3.75804	3.76641	3.74728
0.680681	3.75723	3.76561	3.74644
0.681682	3.75642	3.76482	3.74561
0.682683	3.75561	3.76402	3.74477
0.683684	3.7548	3.76323	3.74393
0.684685	3.75399	3.76243	3.74309
0.685686	3.75318	3.76164	3.74226
0.686687	3.75237	3.76084	3.74143
0.687688	3.75156	3.76005	3.74059
0.688689	3.75075	3.75926	3.73976
0.68969	3.74995	3.75846	3.73893
0.690691	3.74914	3.75767	3.7381
0.691692	3.74833	3.75688	3.73727
0.692693	3.74753	3.75609	3.73644
0.693694	3.74672	3.75529	3.73561
0.694695	3.74591	3.7545	3.73478
0.695696	3.74511	3.75371	3.73395
0.696697	3.7443	3.75292	3.73313
0.697698	3.7435	3.75213	3.7323
0.698699	3.74269	3.75134	3.73148
0.6997	3.74189	3.75055	3.73065
0.700701	3.74108	3.74976	3.72983
0.701702	3.74028	3.74897	3.729
0.702703	3.73947	3.74818	3.72818
0.703704	3.73867	3.74739	3.72736
0.704705	3.73787	3.7466	3.72653
0.705706	3.73706	3.74581	3.72571
0.706707	3.73626	3.74502	3.72489
0.707708	3.73546	3.74423	3.72407
0.708709	3.73465	3.74344	3.72325
0.70971	3.73385	3.74266	3.72243
0.710711	3.73305	3.74187	3.72161
0.711712	3.73224	3.74108	3.72079
0.712713	3.73144	3.74029	3.71997
0.713714	3.73064	3.7395	3.71915
0.714715	3.72984	3.73872	3.71833
0.715716	3.72903	3.73793	3.71751
0.716717	3.72823	3.73714	3.71669
0.717718	3.72743	3.73635	3.71588
0.718719	3.72663	3.73557	3.71506
0.71972	3.72583	3.73478	3.71424
0.720721	3.72503	3.73399	3.71343
0.721722	3.72422	3.73321	3.71261
0.722723	3.72342	3.73242	3.71179
0.723724	3.72262	3.73163	3.71098
0.724725	3.72182	3.73085	3.71016
0.725726	3.72102	3.73006	3.70935
0.726727	3.72022	3.72927	3.70853
0.727728	3.71942	3.72849	3.70771
0.728729	3.71862	3.7277	3.7069
0.72973	3.71781	3.72691	3.70608
0.730731	3.71701	3.72613	3.70527
0.731732	3.71621	3.72534	3.70446
0.732733	3.71541	3.72455	3.70364
0.733734	3.71461	3.72377	3.70283
0.734735	3.71381	3.72298	3.70201
0.735736	3.71301	3.7222	3.7012
0.736737	3.71221	3.72141	3.70039
0.737738	3.71141	3.72063	3.69957
0.738739	3.71061	3.71984	3.69876
0.73974	3.70981	3.71905	3.69794
0.740741	3.70901	3.71827	3.69713
0.741742	3.70821	3.71748	3.69632
0.742743	3.70741	3.7167	3.69551
0.743744	3.70661	3.71591	3.69469
0.744745	3.70581	3.71513	3.69388
0.745746	3.70501	3.71434	3.69307
0.746747	3.70421	3.71356	3.69225
0.747748	3.70341	3.71277	3.69144
0.748749	3.70261	3.71198	3.69063
0.74975	3.70181	3.7112	3.68982
0.750751	3.70101	3.71041	3.68901
0.751752	3.70021	3.70963	3.68819
0.752753	3.69941	3.70884	3.68738
0.753754	3.69861	3.70806	3.68657
0.754755	3.69781	3.70727	3.68576
0.755756	3.69701	3.70649	3.68495
0.756757	3.69621	3.7057	3.68413
0.757758	3.69541	3.70492	3.68332
0.758759	3.69461	3.70413	3.68251
0.75976	3.69381	3.70335	3.6817
0.760761	3.69301	3.70256	3.68089
0.761762	3.69221	3.70178	3.68008
0.762763	3.69141	3.70099	3.67927
0.763764	3.69061	3.70021	3.67845
0.764765	3.68981	3.69942	3.67764
0.765766	3.68901	3.69864	3.67683
0.766767	3.68821	3.69785	3.67602
0.767768	3.68741	3.69707	3.67521
0.768769	3.68661	3.69628	3.6744
0.76977	3.68581	3.6955	3.67359
0.770771	3.68501	3.69471	3.67278
0.771772	3.68421	3.69393	3.67197
0.772773	3.68342	3.69315	3.67116
0.773774	3.68262	3.69236	3.67034
0.774775	3.68182	3.69158	3.66953
0.775776	3.68102	3.69079	3.66872
0.776777	3.68022	3.69001	3.66791
0.777778	3.67942	3.68922	3.6671
0.778779	3.67862	3.68844	3.66629
0.77978	3.67782	3.68765	3.66548
0.780781	3.67702	3.68687	3.66467
0.781782	3.67622	3.68608	3.66386
0.782783	3.67542	3.6853	3.66305
0.783784	3.67462	3.68451	3.66224
0.784785	3.67382	3.68373	3.66143
0.785786	3.67302	3.68294	3.66062
0.786787	3.67222	3.68216	3.65981
0.787788	3.67142	3.68138	3.659
0.788789	3.67063	3.68059	3.65819
0.78979	3.66983	3.67981	3.65738
0.790791	3.66903	3.67902	3.65656
0.791792	3.66823	3.67824	3.65575
0.792793	3.66743	3.67745	3.65494
0.793794	3.66663	3.67667	3.65413
0.794795	3.66583	3.67588	3.65332
0.795796	3.66503	3.6751	3.65251
0.796797	3.66423	3.67431	3.6517
0.797798	3.66343	3.67353	3.65089
0.798799	3.66263	3.67275	3.65008
0.7998	3.66183	3.67196	3.64927
0.800801	3.66103	3.67118	3.64846
0.801802	3.66024	3.67039	3.64765
0.802803	3.65944	3.66961	3.64684
0.803804	3.65864	3.66882	3.64603
0.804805	3.65784	3.66804	3.64522
0.805806	3.65704	3.66725	3.64441
0.806807	3.65624	3.66647	3.6436
0.807808	3.65544	3.66568	3.64279
0.808809	3.65464	3.6649	3.64198
0.80981	3.65384	3.66412	3.64117
0.810811	3.65304	3.66333	3.64036
0.811812	3.65224	3.66255	3.63955
0.812813	3.65144	3.66176	3.63874
0.813814	3.65064	3.66098	3.63793
0.814815	3.64985	3.66019	3.63712
0.815816	3.64905	3.65941	3.63631
0.816817	3.64825	3.65862	3.6355
0.817818	3.64745	3.65784	3.63469
0.818819	3.64665	3.65706	3.63388
0.81982	3.64585	3.65627	3.63307
0.820821	3.64505	3.65549	3.63226
0.821822	3.64425	3.6547	3.63145
0.822823	3.64345	3.65392	3.63064
0.823824	3.64265	3.65313	3.62983
0.824825	3.64185	3.65235	3.62902
0.825826	3.64105	3.65156	3.62821
0.826827	3.64026	3.65078	3.6274
0.827828	3.63946	3.65	3.62659
0.828829	3.63866	3.64921	3.62578
0.82983	3.63786	3.64843	3.62497
0.830831	3.63706	3.64764	3.62416
0.831832	3.63626	3.64686	3.62335
0.832833	3.63546	3.64607	3.62254
0.833834	3.63466	3.64529	3.62173
0.834835	3.63386	3.6445	3.62092
0.835836	3.63306	3.64372	3.62011
0.836837	3.63226	3.64294	3.6193
0.837838	3.63147	3.64215	3.61849
0.838839	3.63067	3.64137	3.61768
0.83984	3.62987	3.64058	3.61687
0.840841	3.62907	3.6398	3.61606
0.841842	3.62827	3.63901	3.61525
0.842843	3.62747	3.63823	3.61444
0.843844	3.62667	3.63744	3.61363
0.844845	3.62587	3.63666	3.61282
0.845846	3.62507	3.63588	3.61201
0.846847	3.62427	3.63509	3.6112
0.847848	3.62347	3.63431	3.61039
0.848849	3.62267	3.63352	3.60958
0.84985	3.62188	3.63274	3.60877
0.850851	3.62108	3.63195	3.60796
0.851852	3.62028	3.63117	3.60715
0.852853	3.61948	3.63039	3.60634
0.853854	3.61868	3.6296	3.60553
0.854855	3.61788	3.62882	3.60472
0.855856	3.61708	3.62803	3.60391
0.856857	3.61628	3.62725	3.6031
0.857858	3.61548	3.62646	3.60229
0.858859	3.61468	3.62568	3.60148
0.85986	3.61388	3.62489	3.60067
0.860861	3.61309	3.62411	3.59986
0.861862	3.61229	3.62333	3.59905
0.862863	3.61149	3.62254	3.59825
0.863864	3.61069	3.62176	3.59744
0.864865	3.60989	3.62097	3.59663
0.865866	3.60909	3.62019	3.59582
0.866867	3.60829	3.6194	3.59501
0.867868	3.60749	3.61862	3.5942
0.868869	3.60669	3.61783	3.59339
0.86987	3.60589	3.61705	3.59258
0.870871	3.60509	3.61627	3.59177
0.871872	3.6043	3.61548	3.59096
0.872873	3.6035	3.6147	3.59015
0.873874	3.6027	3.61391	3.58934
0.874875	3.6019	3.61313	3.58853
0.875876	3.6011	3.61234	3.58772
0.876877	3.6003	3.61156	3.58691
0.877878	3.5995	3.61078	3.5861
0.878879	3.5987	3.60999	3.58529
0.87988	3.5979	3.60921	3.58448
0.880881	3.5971	3.60842	3.58367
0.881882	3.5963	3.60764	3.58286
0.882883	3.5955	3.60685	3.58205
0.883884	3.59471	3.60607	3.58124
0.884885	3.59391	3.60528	3.58043
0.885886	3.59311	3.6045	3.57962
0.886887	3.59231	3.60372	3.57881
0.887888	3.59151	3.60293	3.578
0.888889	3.59071	3.60215	3.57719
0.88989	3.58991	3.60136	3.57638
0.890891	3.58911	3.60058	3.57557
0.891892	3.58831	3.59979	3.57476
0.892893	3.58751	3.59901	3.57395
0.893894	3.58671	3.59822	3.57314
0.894895	3.58592	3.59744	3.57233
0.895896	3.58512	3.59666	3.57152
0.896897	3.58432	3.59587	3.57071
0.897898	3.58352	3.59509	3.5699
0.898899	3.58272	3.5943	3.56909
0.8999	3.58192	3.59352	3.56828
0.900901	3.58112	3.59273	3.56747
0.901902	3.58032	3.59195	3.56666
0.902903	3.57952	3.59117	3.56585
0.903904	3.57872	3.59038	3.56504
0.904905	3.57792	3.5896	3.56423
0.905906	3.57713	3.58881	3.56342
0.906907	3.57633	3.58803	3.56261
0.907908	3.57553	3.58724	3.5618
0.908909	3.57473	3.58646	3.56099
0.90991	3.57393	3.58567	3.56018
0.910911	3.57313	3.58489	3.55937
0.911912	3.57233	3.58411	3.55856
0.912913	3.57153	3.58332	3.55775
0.913914	3.57073	3.58254	3.55694
0.914915	3.56993	3.58175	3.55613
0.915916	3.56913	3.58097	3.55532
0.916917	3.56834	3.58018	3.55451
0.917918	3.56754	3.5794	3.5537
0.918919	3.56674	3.57862	3.55289
0.91992	3.56594	3.57783	3.55208
0.920921	3.56514	3.57705	3.55128
0.921922	3.56434	3.57626	3.55047
0.922923	3.56354	3.57548	3.54966
0.923924	3.56274	3.57469	3.54885
0.924925	3.56194	3.57391	3.54804
0.925926	3.56114	3.57312	3.54723
0.926927	3.56034	3.57234	3.54642
0.927928	3.55955	3.57156	3.54561
0.928929	3.55875	3.57077	3.5448
0.92993	3.55795	3.56999	3.54399
0.930931	3.55715	3.5692	3.54318
0.931932	3.55635	3.56842	3.54237
0.932933	3.55555	3.56763	3.54156
0.933934	3.55475	3.56685	3.54075
0.934935	3.55395	3.56607	3.53994
0.935936	3.55315	3.56528	3.53913
0.936937	3.55235	3.5645	3.53832
0.937938	3.55155	3.56371	3.53751
0.938939	3.55076	3.56293	3.5367
0.93994	3.54996	3.56214	3.53589
0.940941	3.54916	3.56136	3.53508
0.941942	3.54836	3.56057	3.53427
0.942943	3.54756	3.55979	3.53346
0.943944	3.54676	3.55901	3.53265
0.944945	3.54596	3.55822	3.53184
0.945946	3.54516	3.55744	3.53103
0.946947	3.54436	3.55665	3.53022
0.947948	3.54356	3.55587	3.52941
0.948949	3.54276	3.55508	3.5286
0.94995	3.54196	3.5543	3.52779
0.950951	3.54117	3.55351	3.52698
0.951952	3.54037	3.55273	3.52617
0.952953	3.53957	3.55195	3.52536
0.953954	3.53877	3.55116	3.52455
0.954955	3.53797	3.55038	3.52374
0.955956	3.53717	3.54959	3.52293
0.956957	3.53637	3.54881	3.52212
0.957958	3.53557	3.54802	3.52131
0.958959	3.53477	3.54724	3.5205
0.95996	3.53397	3.54646	3.51969
0.960961	3.53317	3.54567	3.51888
0.961962	3.53238	3.54489	3.51807
0.962963	3.53158	3.5441	3.51726
0.963964	3.53078	3.54332	3.51645
0.964965	3.52998	3.54253	3.51564
0.965966	3.52918	3.54175	3.51483
0.966967	3.52838	3.54096	3.51402
0.967968	3.52758	3.54018	3.51321
0.968969	3.52678	3.5394	3.5124
0.96997	3.52598	3.53861	3.51159
0.970971	3.52518	3.53783	3.51078
0.971972	3.52438	3.53704	3.50997
0.972973	3.52359	3.53626	3.50916
0.973974	3.52279	3.53547	3.50836
0.974975	3.52199	3.53469	3.50755
0.975976	3.52119	3.53391	3.50674
0.976977	3.52039	3.53312	3.50593
0.977978	3.51959	3.53234	3.50512
0.978979	3.51879	3.53155	3.50431
0.97998	3.51799	3.53077	3.5035
0.980981	3.51719	3.52998	3.50269
0.981982	3.51639	3.5292	3.50188
0.982983	3.51559	3.52841	3.50107
0.983984	3.5148	3.52763	3.50026
0.984985	3.514	3.52685	3.49945
0.985986	3.5132	3.52606	3.49864
0.986987	3.5124	3.52528	3.49783
0.987988	3.5116	3.52449	3.49702
0.988989	3.5108	3.52371	3.49621
0.98999	3.51	3.52292	3.4954
0.990991	3.5092	3.52214	3.49459
0.991992	3.5084	3.52136	3.49378
0.992993	3.5076	3.52057	3.49297
0.993994	3.5068	3.51979	3.49216
0.994995	3.50601	3.519	3.49135
0.995996	3.50521	3.51822	3.49054
0.996997	3.50441	3.51743	3.48973
0.997998	3.50361	3.51665	3.48892
0.998999	3.50281	3.51586	3.48811
1	3.50201	3.51508	3.4873

## Sheet: fig(c)
sto	dUdT_gr
0	0.108943
0.001001	0.111742
0.002002	0.11461
0.003003	0.117546
0.004004	0.120551
0.00500501	0.123625
0.00600601	0.126766
0.00700701	0.129974
0.00800801	0.133249
0.00900901	0.13659
0.01001	0.139995
0.011011	0.143465
0.012012	0.146997
0.013013	0.15059
0.014014	0.154244
0.015015	0.157957
0.016016	0.161726
0.017017	0.165551
0.018018	0.169429
0.019019	0.173359
0.02002	0.177339
0.021021	0.181365
0.022022	0.185437
0.023023	0.189551
0.024024	0.193705
0.025025	0.197896
0.026026	0.202121
0.027027	0.206378
0.028028	0.210663
0.029029	0.214973
0.03003	0.219305
0.031031	0.223655
0.032032	0.22802
0.033033	0.232397
0.034034	0.236781
0.035035	0.24117
0.036036	0.245558
0.037037	0.249943
0.038038	0.254319
0.039039	0.258684
0.04004	0.263032
0.041041	0.26736
0.042042	0.271663
0.043043	0.275938
0.044044	0.280179
0.045045	0.284382
0.046046	0.288543
0.047047	0.292658
0.048048	0.296721
0.049049	0.300729
0.0500501	0.304678
0.0510511	0.308561
0.0520521	0.312377
0.0530531	0.316119
0.0540541	0.319783
0.0550551	0.323366
0.0560561	0.326863
0.0570571	0.33027
0.0580581	0.333583
0.0590591	0.336797
0.0600601	0.339909
0.0610611	0.342914
0.0620621	0.34581
0.0630631	0.348592
0.0640641	0.351258
0.0650651	0.353802
0.0660661	0.356223
0.0670671	0.358517
0.0680681	0.360681
0.0690691	0.362712
0.0700701	0.364608
0.0710711	0.366366
0.0720721	0.367983
0.0730731	0.369457
0.0740741	0.370787
0.0750751	0.37197
0.0760761	0.373005
0.0770771	0.373891
0.0780781	0.374625
0.0790791	0.375208
0.0800801	0.375637
0.0810811	0.375913
0.0820821	0.376034
0.0830831	0.376001
0.0840841	0.375814
0.0850851	0.375472
0.0860861	0.374975
0.0870871	0.374326
0.0880881	0.373523
0.0890891	0.372568
0.0900901	0.371462
0.0910911	0.370206
0.0920921	0.368802
0.0930931	0.367252
0.0940941	0.365557
0.0950951	0.363719
0.0960961	0.361741
0.0970971	0.359624
0.0980981	0.357372
0.0990991	0.354988
0.1001	0.352473
0.101101	0.349831
0.102102	0.347065
0.103103	0.344179
0.104104	0.341176
0.105105	0.338059
0.106106	0.334832
0.107107	0.331499
0.108108	0.328064
0.109109	0.32453
0.11011	0.320902
0.111111	0.317183
0.112112	0.313379
0.113113	0.309493
0.114114	0.305529
0.115115	0.301492
0.116116	0.297387
0.117117	0.293217
0.118118	0.288987
0.119119	0.284701
0.12012	0.280365
0.121121	0.275982
0.122122	0.271556
0.123123	0.267093
0.124124	0.262597
0.125125	0.258071
0.126126	0.253521
0.127127	0.24895
0.128128	0.244363
0.129129	0.239764
0.13013	0.235157
0.131131	0.230546
0.132132	0.225935
0.133133	0.221328
0.134134	0.216729
0.135135	0.21214
0.136136	0.207567
0.137137	0.203012
0.138138	0.198479
0.139139	0.193971
0.14014	0.189492
0.141141	0.185043
0.142142	0.180629
0.143143	0.176252
0.144144	0.171915
0.145145	0.16762
0.146146	0.16337
0.147147	0.159168
0.148148	0.155014
0.149149	0.150913
0.15015	0.146864
0.151151	0.142872
0.152152	0.138936
0.153153	0.135058
0.154154	0.131241
0.155155	0.127486
0.156156	0.123793
0.157157	0.120164
0.158158	0.1166
0.159159	0.113101
0.16016	0.10967
0.161161	0.106305
0.162162	0.103008
0.163163	0.099779
0.164164	0.0966187
0.165165	0.0935272
0.166166	0.0905046
0.167167	0.087551
0.168168	0.0846664
0.169169	0.0818505
0.17017	0.0791033
0.171171	0.0764245
0.172172	0.0738136
0.173173	0.0712703
0.174174	0.068794
0.175175	0.0663843
0.176176	0.0640403
0.177177	0.0617615
0.178178	0.0595471
0.179179	0.0573964
0.18018	0.0553084
0.181181	0.0532822
0.182182	0.051317
0.183183	0.0494117
0.184184	0.0475654
0.185185	0.045777
0.186186	0.0440454
0.187187	0.0423695
0.188188	0.0407483
0.189189	0.0391805
0.19019	0.0376651
0.191191	0.0362008
0.192192	0.0347864
0.193193	0.0334208
0.194194	0.0321028
0.195195	0.0308311
0.196196	0.0296046
0.197197	0.028422
0.198198	0.0272822
0.199199	0.0261839
0.2002	0.025126
0.201201	0.0241072
0.202202	0.0231264
0.203203	0.0221824
0.204204	0.021274
0.205205	0.0204002
0.206206	0.0195597
0.207207	0.0187515
0.208208	0.0179745
0.209209	0.0172275
0.21021	0.0165097
0.211211	0.0158198
0.212212	0.0151568
0.213213	0.0145199
0.214214	0.013908
0.215215	0.0133201
0.216216	0.0127554
0.217217	0.0122128
0.218218	0.0116916
0.219219	0.0111908
0.22022	0.0107097
0.221221	0.0102473
0.222222	0.00980296
0.223223	0.00937586
0.224224	0.00896524
0.225225	0.00857039
0.226226	0.00819061
0.227227	0.00782521
0.228228	0.00747355
0.229229	0.00713499
0.23023	0.00680892
0.231231	0.00649475
0.232232	0.00619192
0.233233	0.00589987
0.234234	0.00561808
0.235235	0.00534605
0.236236	0.00508329
0.237237	0.00482933
0.238238	0.00458372
0.239239	0.00434605
0.24024	0.00411588
0.241241	0.00389284
0.242242	0.00367654
0.243243	0.00346663
0.244244	0.00326275
0.245245	0.00306459
0.246246	0.00287182
0.247247	0.00268416
0.248248	0.0025013
0.249249	0.00232298
0.25025	0.00214895
0.251251	0.00197895
0.252252	0.00181275
0.253253	0.00165013
0.254254	0.00149089
0.255255	0.00133481
0.256256	0.00118171
0.257257	0.0010314
0.258258	0.000883731
0.259259	0.000738524
0.26026	0.000595631
0.261261	0.000454909
0.262262	0.00031622
0.263263	0.000179436
0.264264	4.44359e-05
0.265265	-8.88958e-05
0.266266	-0.000220667
0.267267	-0.000350979
0.268268	-0.000479928
0.269269	-0.000607604
0.27027	-0.000734092
0.271271	-0.000859471
0.272272	-0.000983818
0.273273	-0.0011072
0.274274	-0.00122969
0.275275	-0.00135134
0.276276	-0.00147221
0.277277	-0.00159236
0.278278	-0.00171184
0.279279	-0.0018307
0.28028	-0.00194897
0.281281	-0.00206671
0.282282	-0.00218394
0.283283	-0.00230072
0.284284	-0.00241706
0.285285	-0.00253301
0.286286	-0.00264859
0.287287	-0.00276383
0.288288	-0.00287875
0.289289	-0.00299338
0.29029	-0.00310775
0.291291	-0.00322186
0.292292	-0.00333574
0.293293	-0.00344942
0.294294	-0.00356289
0.295295	-0.00367619
0.296296	-0.00378932
0.297297	-0.0039023
0.298298	-0.00401514
0.299299	-0.00412784
0.3003	-0.00424043
0.301301	-0.00435291
0.302302	-0.00446529
0.303303	-0.00457758
0.304304	-0.00468978
0.305305	-0.0048019
0.306306	-0.00491395
0.307307	-0.00502594
0.308308	-0.00513787
0.309309	-0.00524974
0.31031	-0.00536156
0.311311	-0.00547334
0.312312	-0.00558507
0.313313	-0.00569677
0.314314	-0.00580843
0.315315	-0.00592006
0.316316	-0.00603166
0.317317	-0.00614323
0.318318	-0.00625478
0.319319	-0.00636631
0.32032	-0.00647781
0.321321	-0.0065893
0.322322	-0.00670077
0.323323	-0.00681223
0.324324	-0.00692367
0.325325	-0.0070351
0.326326	-0.00714652
0.327327	-0.00725793
0.328328	-0.00736933
0.329329	-0.00748072
0.33033	-0.0075921
0.331331	-0.00770348
0.332332	-0.00781485
0.333333	-0.00792621
0.334334	-0.00803757
0.335335	-0.00814892
0.336336	-0.00826027
0.337337	-0.00837162
0.338338	-0.00848296
0.339339	-0.0085943
0.34034	-0.00870563
0.341341	-0.00881697
0.342342	-0.0089283
0.343343	-0.00903963
0.344344	-0.00915096
0.345345	-0.00926228
0.346346	-0.00937361
0.347347	-0.00948493
0.348348	-0.00959625
0.349349	-0.00970757
0.35035	-0.00981889
0.351351	-0.00993021
0.352352	-0.0100415
0.353353	-0.0101528
0.354354	-0.0102642
0.355355	-0.0103755
0.356356	-0.0104868
0.357357	-0.0105981
0.358358	-0.0107094
0.359359	-0.0108207
0.36036	-0.0109321
0.361361	-0.0110434
0.362362	-0.0111547
0.363363	-0.011266
0.364364	-0.0113773
0.365365	-0.0114886
0.366366	-0.0115999
0.367367	-0.0117112
0.368368	-0.0118226
0.369369	-0.0119339
0.37037	-0.0120452
0.371371	-0.0121565
0.372372	-0.0122678
0.373373	-0.0123791
0.374374	-0.0124904
0.375375	-0.0126017
0.376376	-0.0127131
0.377377	-0.0128244
0.378378	-0.0129357
0.379379	-0.013047
0.38038	-0.0131583
0.381381	-0.0132696
0.382382	-0.0133809
0.383383	-0.0134922
0.384384	-0.0136035
0.385385	-0.0137149
0.386386	-0.0138262
0.387387	-0.0139375
0.388388	-0.0140488
0.389389	-0.0141601
0.39039	-0.0142714
0.391391	-0.0143827
0.392392	-0.014494
0.393393	-0.0146053
0.394394	-0.0147167
0.395395	-0.014828
0.396396	-0.0149393
0.397397	-0.0150506
0.398398	-0.0151619
0.399399	-0.0152732
0.4004	-0.0153845
0.401401	-0.0154958
0.402402	-0.0156071
0.403403	-0.0157185
0.404404	-0.0158298
0.405405	-0.0159411
0.406406	-0.0160524
0.407407	-0.0161637
0.408408	-0.016275
0.409409	-0.0163863
0.41041	-0.0164976
0.411411	-0.0166089
0.412412	-0.0167203
0.413413	-0.0168316
0.414414	-0.0169429
0.415415	-0.0170542
0.416416	-0.0171655
0.417417	-0.0172768
0.418418	-0.0173881
0.419419	-0.0174994
0.42042	-0.0176108
0.421421	-0.0177221
0.422422	-0.0178334
0.423423	-0.0179447
0.424424	-0.018056
0.425425	-0.0181673
0.426426	-0.0182786
0.427427	-0.0183899
0.428428	-0.0185012
0.429429	-0.0186126
0.43043	-0.0187239
0.431431	-0.0188352
0.432432	-0.0189465
0.433433	-0.0190578
0.434434	-0.0191691
0.435435	-0.0192804
0.436436	-0.0193917
0.437437	-0.019503
0.438438	-0.0196144
0.439439	-0.0197257
0.44044	-0.019837
0.441441	-0.0199483
0.442442	-0.0200596
0.443443	-0.0201709
0.444444	-0.0202822
0.445445	-0.0203935
0.446446	-0.0205048
0.447447	-0.0206162
0.448448	-0.0207275
0.449449	-0.0208388
0.45045	-0.0209501
0.451451	-0.0210614
0.452452	-0.0211727
0.453453	-0.021284
0.454454	-0.0213953
0.455455	-0.0215066
0.456456	-0.021618
0.457457	-0.0217293
0.458458	-0.0218406
0.459459	-0.0219519
0.46046	-0.0220632
0.461461	-0.0221745
0.462462	-0.0222858
0.463463	-0.0223971
0.464464	-0.0225084
0.465465	-0.0226198
0.466466	-0.0227311
0.467467	-0.0228424
0.468468	-0.0229537
0.469469	-0.023065
0.47047	-0.0231763
0.471471	-0.0232876
0.472472	-0.0233989
0.473473	-0.0235103
0.474474	-0.0236216
0.475475	-0.0237329
0.476476	-0.0238442
0.477477	-0.0239555
0.478478	-0.0240668
0.479479	-0.0241781
0.48048	-0.0242894
0.481481	-0.0244007
0.482482	-0.0245121
0.483483	-0.0246234
0.484484	-0.0247347
0.485485	-0.024846
0.486486	-0.0249573
0.487487	-0.0250686
0.488488	-0.0251799
0.489489	-0.0252912
0.49049	-0.0254025
0.491491	-0.0255139
0.492492	-0.0256252
0.493493	-0.0257365
0.494494	-0.0258478
0.495495	-0.0259591
0.496496	-0.0260704
0.497497	-0.0261817
0.498498	-0.026293
0.499499	-0.0264043
0.500501	-0.0265157
0.501502	-0.026627
0.502503	-0.0267383
0.503504	-0.0268496
0.504505	-0.0269609
0.505506	-0.0270722
0.506507	-0.0271835
0.507508	-0.0272948
0.508509	-0.0274061
0.50951	-0.0275175
0.510511	-0.0276288
0.511512	-0.0277401
0.512513	-0.0278514
0.513514	-0.0279627
0.514515	-0.028074
0.515516	-0.0281853
0.516517	-0.0282966
0.517518	-0.0284079
0.518519	-0.0285193
0.51952	-0.0286306
0.520521	-0.0287419
0.521522	-0.0288532
0.522523	-0.0289645
0.523524	-0.0290758
0.524525	-0.0291871
0.525526	-0.0292984
0.526527	-0.0294097
0.527528	-0.0295211
0.528529	-0.0296324
0.52953	-0.0297437
0.530531	-0.029855
0.531532	-0.0299663
0.532533	-0.0300776
0.533534	-0.0301889
0.534535	-0.0303002
0.535536	-0.0304116
0.536537	-0.0305229
0.537538	-0.0306342
0.538539	-0.0307455
0.53954	-0.0308568
0.540541	-0.0309681
0.541542	-0.0310794
0.542543	-0.0311907
0.543544	-0.031302
0.544545	-0.0314134
0.545546	-0.0315247
0.546547	-0.031636
0.547548	-0.0317473
0.548549	-0.0318586
0.54955	-0.0319699
0.550551	-0.0320812
0.551552	-0.0321925
0.552553	-0.0323038
0.553554	-0.0324152
0.554555	-0.0325265
0.555556	-0.0326378
0.556557	-0.0327491
0.557558	-0.0328604
0.558559	-0.0329717
0.55956	-0.033083
0.560561	-0.0331943
0.561562	-0.0333056
0.562563	-0.033417
0.563564	-0.0335283
0.564565	-0.0336396
0.565566	-0.0337509
0.566567	-0.0338622
0.567568	-0.0339735
0.568569	-0.0340848
0.56957	-0.0341961
0.570571	-0.0343074
0.571572	-0.0344188
0.572573	-0.0345301
0.573574	-0.0346414
0.574575	-0.0347527
0.575576	-0.034864
0.576577	-0.0349753
0.577578	-0.0350866
0.578579	-0.0351979
0.57958	-0.0353092
0.580581	-0.0354206
0.581582	-0.0355319
0.582583	-0.0356432
0.583584	-0.0357545
0.584585	-0.0358658
0.585586	-0.0359771
0.586587	-0.0360884
0.587588	-0.0361997
0.588589	-0.0363111
0.58959	-0.0364224
0.590591	-0.0365337
0.591592	-0.036645
0.592593	-0.0367563
0.593594	-0.0368676
0.594595	-0.0369789
0.595596	-0.0370902
0.596597	-0.0372015
0.597598	-0.0373129
0.598599	-0.0374242
0.5996	-0.0375355
0.600601	-0.0376468
0.601602	-0.0377581
0.602603	-0.0378694
0.603604	-0.0379807
0.604605	-0.038092
0.605606	-0.0382033
0.606607	-0.0383147
0.607608	-0.038426
0.608609	-0.0385373
0.60961	-0.0386486
0.610611	-0.0387599
0.611612	-0.0388712
0.612613	-0.0389825
0.613614	-0.0390938
0.614615	-0.0392051
0.615616	-0.0393165
0.616617	-0.0394278
0.617618	-0.0395391
0.618619	-0.0396504
0.61962	-0.0397617
0.620621	-0.039873
0.621622	-0.0399843
0.622623	-0.0400956
0.623624	-0.0402069
0.624625	-0.0403183
0.625626	-0.0404296
0.626627	-0.0405409
0.627628	-0.0406522
0.628629	-0.0407635
0.62963	-0.0408748
0.630631	-0.0409861
0.631632	-0.0410974
0.632633	-0.0412087
0.633634	-0.0413201
0.634635	-0.0414314
0.635636	-0.0415427
0.636637	-0.041654
0.637638	-0.0417653
0.638639	-0.0418766
0.63964	-0.0419879
0.640641	-0.0420992
0.641642	-0.0422106
0.642643	-0.0423219
0.643644	-0.0424332
0.644645	-0.0425445
0.645646	-0.0426558
0.646647	-0.0427671
0.647648	-0.0428784
0.648649	-0.0429897
0.64965	-0.043101
0.650651	-0.0432124
0.651652	-0.0433237
0.652653	-0.043435
0.653654	-0.0435463
0.654655	-0.0436576
0.655656	-0.0437689
0.656657	-0.0438802
0.657658	-0.0439915
0.658659	-0.0441028
0.65966	-0.0442142
0.660661	-0.0443255
0.661662	-0.0444368
0.662663	-0.0445481
0.663664	-0.0446594
0.664665	-0.0447707
0.665666	-0.044882
0.666667	-0.0449933
0.667668	-0.0451046
0.668669	-0.045216
0.66967	-0.0453273
0.670671	-0.0454386
0.671672	-0.0455499
0.672673	-0.0456612
0.673674	-0.0457725
0.674675	-0.0458838
0.675676	-0.0459951
0.676677	-0.0461064
0.677678	-0.0462178
0.678679	-0.0463291
0.67968	-0.0464404
0.680681	-0.0465517
0.681682	-0.046663
0.682683	-0.0467743
0.683684	-0.0468856
0.684685	-0.0469969
0.685686	-0.0471082
0.686687	-0.0472196
0.687688	-0.0473309
0.688689	-0.0474422
0.68969	-0.0475535
0.690691	-0.0476648
0.691692	-0.0477761
0.692693	-0.0478874
0.693694	-0.0479987
0.694695	-0.0481101
0.695696	-0.0482214
0.696697	-0.0483327
0.697698	-0.048444
0.698699	-0.0485553
0.6997	-0.0486666
0.700701	-0.0487779
0.701702	-0.0488892
0.702703	-0.0490005
0.703704	-0.0491119
0.704705	-0.0492232
0.705706	-0.0493345
0.706707	-0.0494458
0.707708	-0.0495571
0.708709	-0.0496684
0.70971	-0.0497797
0.710711	-0.049891
0.711712	-0.0500023
0.712713	-0.0501137
0.713714	-0.050225
0.714715	-0.0503363
0.715716	-0.0504476
0.716717	-0.0505589
0.717718	-0.0506702
0.718719	-0.0507815
0.71972	-0.0508928
0.720721	-0.0510041
0.721722	-0.0511155
0.722723	-0.0512268
0.723724	-0.0513381
0.724725	-0.0514494
0.725726	-0.0515607
0.726727	-0.051672
0.727728	-0.0517833
0.728729	-0.0518946
0.72973	-0.0520059
0.730731	-0.0521173
0.731732	-0.0522286
0.732733	-0.0523399
0.733734	-0.0524512
0.734735	-0.0525625
0.735736	-0.0526738
0.736737	-0.0527851
0.737738	-0.0528964
0.738739	-0.0530077
0.73974	-0.0531191
0.740741	-0.0532304
0.741742	-0.0533417
0.742743	-0.053453
0.743744	-0.0535643
0.744745	-0.0536756
0.745746	-0.0537869
0.746747	-0.0538982
0.747748	-0.0540095
0.748749	-0.0541209
0.74975	-0.0542322
0.750751	-0.0543435
0.751752	-0.0544548
0.752753	-0.0545661
0.753754	-0.0546774
0.754755	-0.0547887
0.755756	-0.0549
0.756757	-0.0550114
0.757758	-0.0551227
0.758759	-0.055234
0.75976	-0.0553453
0.760761	-0.0554566
0.761762	-0.0555679
0.762763	-0.0556792
0.763764	-0.0557905
0.764765	-0.0559018
0.765766	-0.0560132
0.766767	-0.0561245
0.767768	-0.0562358
0.768769	-0.0563471
0.76977	-0.0564584
0.770771	-0.0565697
0.771772	-0.056681
0.772773	-0.0567923
0.773774	-0.0569036
0.774775	-0.057015
0.775776	-0.0571263
0.776777	-0.0572376
0.777778	-0.0573489
0.778779	-0.0574602
0.77978	-0.0575715
0.780781	-0.0576828
0.781782	-0.0577941
0.782783	-0.0579054
0.783784	-0.0580168
0.784785	-0.0581281
0.785786	-0.0582394
0.786787	-0.0583507
0.787788	-0.058462
0.788789	-0.0585733
0.78979	-0.0586846
0.790791	-0.0587959
0.791792	-0.0589072
0.792793	-0.0590186
0.793794	-0.0591299
0.794795	-0.0592412
0.795796	-0.0593525
0.796797	-0.0594638
0.797798	-0.0595751
0.798799	-0.0596864
0.7998	-0.0597977
0.800801	-0.059909
0.801802	-0.0600204
0.802803	-0.0601317
0.803804	-0.060243
0.804805	-0.0603543
0.805806	-0.0604656
0.806807	-0.0605769
0.807808	-0.0606882
0.808809	-0.0607995
0.80981	-0.0609109
0.810811	-0.0610222
0.811812	-0.0611335
0.812813	-0.0612448
0.813814	-0.0613561
0.814815	-0.0614674
0.815816	-0.0615787
0.816817	-0.06169
0.817818	-0.0618013
0.818819	-0.0619127
0.81982	-0.062024
0.820821	-0.0621353
0.821822	-0.0622466
0.822823	-0.0623579
0.823824	-0.0624692
0.824825	-0.0625805
0.825826	-0.0626918
0.826827	-0.0628031
0.827828	-0.0629145
0.828829	-0.0630258
0.82983	-0.0631371
0.830831	-0.0632484
0.831832	-0.0633597
0.832833	-0.063471
0.833834	-0.0635823
0.834835	-0.0636936
0.835836	-0.0638049
0.836837	-0.0639163
0.837838	-0.0640276
0.838839	-0.0641389
0.83984	-0.0642502
0.840841	-0.0643615
0.841842	-0.0644728
0.842843	-0.0645841
0.843844	-0.0646954
0.844845	-0.0648067
0.845846	-0.0649181
0.846847	-0.0650294
0.847848	-0.0651407
0.848849	-0.065252
0.84985	-0.0653633
0.850851	-0.0654746
0.851852	-0.0655859
0.852853	-0.0656972
0.853854	-0.0658085
0.854855	-0.0659199
0.855856	-0.0660312
0.856857	-0.0661425
0.857858	-0.0662538
0.858859	-0.0663651
0.85986	-0.0664764
0.860861	-0.0665877
0.861862	-0.066699
0.862863	-0.0668104
0.863864	-0.0669217
0.864865	-0.067033
0.865866	-0.0671443
0.866867	-0.0672556
0.867868	-0.0673669
0.868869	-0.0674782
0.86987	-0.0675895
0.870871	-0.0677008
0.871872	-0.0678122
0.872873	-0.0679235
0.873874	-0.0680348
0.874875	-0.0681461
0.875876	-0.0682574
0.876877	-0.0683687
0.877878	-0.06848
0.878879	-0.0685913
0.87988	-0.0687026
0.880881	-0.068814
0.881882	-0.0689253
0.882883	-0.0690366
0.883884	-0.0691479
0.884885	-0.0692592
0.885886	-0.0693705
0.886887	-0.0694818
0.887888	-0.0695931
0.888889	-0.0697044
0.88989	-0.0698158
0.890891	-0.0699271
0.891892	-0.0700384
0.892893	-0.0701497
0.893894	-0.070261
0.894895	-0.0703723
0.895896	-0.0704836
0.896897	-0.0705949
0.897898	-0.0707062
0.898899	-0.0708176
0.8999	-0.0709289
0.900901	-0.0710402
0.901902	-0.0711515
0.902903	-0.0712628
0.903904	-0.0713741
0.904905	-0.0714854
0.905906	-0.0715967
0.906907	-0.071708
0.907908	-0.0718194
0.908909	-0.0719307
0.90991	-0.072042
0.910911	-0.0721533
0.911912	-0.0722646
0.912913	-0.0723759
0.913914	-0.0724872
0.914915	-0.0725985
0.915916	-0.0727098
0.916917	-0.0728212
0.917918	-0.0729325
0.918919	-0.0730438
0.91992	-0.0731551
0.920921	-0.0732664
0.921922	-0.0733777
0.922923	-0.073489
0.923924	-0.0736003
0.924925	-0.0737117
0.925926	-0.073823
0.926927	-0.0739343
0.927928	-0.0740456
0.928929	-0.0741569
0.92993	-0.0742682
0.930931	-0.0743795
0.931932	-0.0744908
0.932933	-0.0746021
0.933934	-0.0747135
0.934935	-0.0748248
0.935936	-0.0749361
0.936937	-0.0750474
0.937938	-0.0751587
0.938939	-0.07527
0.93994	-0.0753813
0.940941	-0.0754926
0.941942	-0.0756039
0.942943	-0.0757153
0.943944	-0.0758266
0.944945	-0.0759379
0.945946	-0.0760492
0.946947	-0.0761605
0.947948	-0.0762718
0.948949	-0.0763831
0.94995	-0.0764944
0.950951	-0.0766057
0.951952	-0.0767171
0.952953	-0.0768284
0.953954	-0.0769397
0.954955	-0.077051
0.955956	-0.0771623
0.956957	-0.0772736
0.957958	-0.0773849
0.958959	-0.0774962
0.95996	-0.0776075
0.960961	-0.0777189
0.961962	-0.0778302
0.962963	-0.0779415
0.963964	-0.0780528
0.964965	-0.0781641
0.965966	-0.0782754
0.966967	-0.0783867
0.967968	-0.078498
0.968969	-0.0786093
0.96997	-0.0787207
0.970971	-0.078832
0.971972	-0.0789433
0.972973	-0.0790546
0.973974	-0.0791659
0.974975	-0.0792772
0.975976	-0.0793885
0.976977	-0.0794998
0.977978	-0.0796112
0.978979	-0.0797225
0.97998	-0.0798338
0.980981	-0.0799451
0.981982	-0.0800564
0.982983	-0.0801677
0.983984	-0.080279
0.984985	-0.0803903
0.985986	-0.0805016
0.986987	-0.080613
0.987988	-0.0807243
0.988989	-0.0808356
0.98999	-0.0809469
0.990991	-0.0810582
0.991992	-0.0811695
0.992993	-0.0812808
0.993994	-0.0813921
0.994995	-0.0815034
0.995996	-0.0816148
0.996997	-0.0817261
0.997998	-0.0818374
0.998999	-0.0819487
1	-0.08206

## Sheet: fig(d)
sto	dUdT_ncm
0	-9.22958e-15
0.001001	-9.93599e-15
0.002002	-1.06955e-14
0.003003	-1.1512e-14
0.004004	-1.23896e-14
0.00500501	-1.3333e-14
0.00600601	-1.43469e-14
0.00700701	-1.54364e-14
0.00800801	-1.66072e-14
0.00900901	-1.78651e-14
0.01001	-1.92166e-14
0.011011	-2.06683e-14
0.012012	-2.22277e-14
0.013013	-2.39026e-14
0.014014	-2.57013e-14
0.015015	-2.76328e-14
0.016016	-2.97067e-14
0.017017	-3.19333e-14
0.018018	-3.43237e-14
0.019019	-3.68897e-14
0.02002	-3.96438e-14
0.021021	-4.25996e-14
0.022022	-4.57715e-14
0.023023	-4.91752e-14
0.024024	-5.2827e-14
0.025025	-5.67449e-14
0.026026	-6.09477e-14
0.027027	-6.54558e-14
0.028028	-7.02908e-14
0.029029	-7.54761e-14
0.03003	-8.10364e-14
0.031031	-8.69983e-14
0.032032	-9.33903e-14
0.033033	-1.00243e-13
0.034034	-1.07588e-13
0.035035	-1.15461e-13
0.036036	-1.23898e-13
0.037037	-1.3294e-13
0.038038	-1.42629e-13
0.039039	-1.5301e-13
0.04004	-1.64131e-13
0.041041	-1.76044e-13
0.042042	-1.88805e-13
0.043043	-2.02472e-13
0.044044	-2.17109e-13
0.045045	-2.32782e-13
0.046046	-2.49563e-13
0.047047	-2.6753e-13
0.048048	-2.86764e-13
0.049049	-3.07352e-13
0.0500501	-3.29388e-13
0.0510511	-3.52972e-13
0.0520521	-3.78209e-13
0.0530531	-4.05214e-13
0.0540541	-4.34106e-13
0.0550551	-4.65017e-13
0.0560561	-4.98082e-13
0.0570571	-5.33449e-13
0.0580581	-5.71275e-13
0.0590591	-6.11727e-13
0.0600601	-6.54984e-13
0.0610611	-7.01234e-13
0.0620621	-7.50682e-13
0.0630631	-8.03542e-13
0.0640641	-8.60045e-13
0.0650651	-9.20437e-13
0.0660661	-9.84979e-13
0.0670671	-1.05395e-12
0.0680681	-1.12765e-12
0.0690691	-1.20639e-12
0.0700701	-1.2905e-12
0.0710711	-1.38036e-12
0.0720721	-1.47634e-12
0.0730731	-1.57884e-12
0.0740741	-1.68831e-12
0.0750751	-1.8052e-12
0.0760761	-1.93001e-12
0.0770771	-2.06325e-12
0.0780781	-2.20549e-12
0.0790791	-2.35733e-12
0.0800801	-2.51938e-12
0.0810811	-2.69232e-12
0.0820821	-2.87687e-12
0.0830831	-3.07379e-12
0.0840841	-3.28389e-12
0.0850851	-3.50803e-12
0.0860861	-3.74711e-12
0.0870871	-4.00213e-12
0.0880881	-4.2741e-12
0.0890891	-4.56414e-12
0.0900901	-4.87342e-12
0.0910911	-5.20317e-12
0.0920921	-5.55472e-12
0.0930931	-5.92948e-12
0.0940941	-6.32894e-12
0.0950951	-6.75468e-12
0.0960961	-7.20841e-12
0.0970971	-7.6919e-12
0.0980981	-8.20707e-12
0.0990991	-8.75593e-12
0.1001	-9.34063e-12
0.101101	-9.96345e-12
0.102102	-1.06268e-11
0.103103	-1.13333e-11
0.104104	-1.20856e-11
0.105105	-1.28866e-11
0.106106	-1.37394e-11
0.107107	-1.46472e-11
0.108108	-1.56135e-11
0.109109	-1.66419e-11
0.11011	-1.77362e-11
0.111111	-1.89005e-11
0.112112	-2.0139e-11
0.113113	-2.14562e-11
0.114114	-2.28567e-11
0.115115	-2.43455e-11
0.116116	-2.59276e-11
0.117117	-2.76082e-11
0.118118	-2.93924e-11
0.119119	-3.12857e-11
0.12012	-3.32931e-11
0.121121	-3.54195e-11
0.122122	-3.76694e-11
0.123123	-4.00462e-11
0.124124	-4.25525e-11
0.125125	-4.51888e-11
0.126126	-4.79531e-11
0.127127	-5.08399e-11
0.128128	-5.38387e-11
0.129129	-5.69321e-11
0.13013	-6.00937e-11
0.131131	-6.32843e-11
0.132132	-6.64481e-11
0.133133	-6.95068e-11
0.134134	-7.23522e-11
0.135135	-7.48366e-11
0.136136	-7.67598e-11
0.137137	-7.7853e-11
0.138138	-7.77567e-11
0.139139	-7.59932e-11
0.14014	-7.19298e-11
0.141141	-6.47328e-11
0.142142	-5.33067e-11
0.143143	-3.62173e-11
0.144144	-1.15921e-11
0.145145	2.30061e-11
0.146146	7.07409e-11
0.147147	1.35708e-10
0.148148	2.23196e-10
0.149149	3.40018e-10
0.15015	4.94927e-10
0.151151	6.99146e-10
0.152152	9.67024e-10
0.153153	1.31687e-09
0.154154	1.77199e-09
0.155155	2.36197e-09
0.156156	3.12431e-09
0.157157	4.1064e-09
0.158158	5.36801e-09
0.159159	6.98434e-09
0.16016	9.04982e-09
0.161161	1.16827e-08
0.162162	1.50307e-08
0.163163	1.9278e-08
0.164164	2.46539e-08
0.165165	3.14427e-08
0.166166	3.99966e-08
0.167167	5.07504e-08
0.168168	6.42404e-08
0.169169	8.11256e-08
0.17017	1.02215e-07
0.171171	1.28497e-07
0.172172	1.61182e-07
0.173173	2.01741e-07
0.174174	2.51962e-07
0.175175	3.14016e-07
0.176176	3.90526e-07
0.177177	4.84658e-07
0.178178	6.00223e-07
0.179179	7.418e-07
0.18018	9.14871e-07
0.181181	1.12599e-06
0.182182	1.38298e-06
0.183183	1.69513e-06
0.184184	2.07348e-06
0.185185	2.53107e-06
0.186186	3.08333e-06
0.187187	3.74841e-06
0.188188	4.54765e-06
0.189189	5.50605e-06
0.19019	6.65283e-06
0.191191	8.02209e-06
0.192192	9.65345e-06
0.193193	1.15929e-05
0.194194	1.38937e-05
0.195195	1.66172e-05
0.196196	1.98342e-05
0.197197	2.36259e-05
0.198198	2.80851e-05
0.199199	3.33181e-05
0.2002	3.94457e-05
0.201201	4.66054e-05
0.202202	5.49528e-05
0.203203	6.46635e-05
0.204204	7.59355e-05
0.205205	8.89912e-05
0.206206	0.00010408
0.207207	0.000121479
0.208208	0.000141499
0.209209	0.000164483
0.21021	0.000190813
0.211211	0.000220907
0.212212	0.000255228
0.213213	0.000294282
0.214214	0.000338623
0.215215	0.000388853
0.216216	0.000445627
0.217217	0.000509653
0.218218	0.000581693
0.219219	0.000662568
0.22022	0.000753154
0.221221	0.000854385
0.222222	0.000967253
0.223223	0.00109281
0.224224	0.00123215
0.225225	0.00138644
0.226226	0.00155688
0.227227	0.00174472
0.228228	0.00195126
0.229229	0.00217781
0.23023	0.00242572
0.231231	0.00269637
0.232232	0.00299112
0.233233	0.00331136
0.234234	0.00365843
0.235235	0.00403367
0.236236	0.00443837
0.237237	0.00487375
0.238238	0.00534096
0.239239	0.00584107
0.24024	0.00637503
0.241241	0.00694367
0.242242	0.00754767
0.243243	0.00818755
0.244244	0.00886362
0.245245	0.00957603
0.246246	0.0103247
0.247247	0.0111093
0.248248	0.0119292
0.249249	0.0127836
0.25025	0.0136713
0.251251	0.014591
0.252252	0.015541
0.253253	0.0165191
0.254254	0.0175232
0.255255	0.0185505
0.256256	0.0195982
0.257257	0.020663
0.258258	0.0217413
0.259259	0.0228295
0.26026	0.0239235
0.261261	0.0250189
0.262262	0.0261113
0.263263	0.0271961
0.264264	0.0282684
0.265265	0.0293233
0.266266	0.0303558
0.267267	0.0313608
0.268268	0.0323332
0.269269	0.0332681
0.27027	0.0341605
0.271271	0.0350056
0.272272	0.0357986
0.273273	0.0365353
0.274274	0.0372114
0.275275	0.0378231
0.276276	0.0383666
0.277277	0.038839
0.278278	0.0392372
0.279279	0.0395591
0.28028	0.0398025
0.281281	0.0399661
0.282282	0.0400488
0.283283	0.0400502
0.284284	0.0399703
0.285285	0.0398094
0.286286	0.0395687
0.287287	0.0392495
0.288288	0.0388538
0.289289	0.0383839
0.29029	0.0378427
0.291291	0.0372333
0.292292	0.0365594
0.293293	0.0358247
0.294294	0.0350334
0.295295	0.03419
0.296296	0.0332992
0.297297	0.0323657
0.298298	0.0313944
0.299299	0.0303904
0.3003	0.0293588
0.301301	0.0283045
0.302302	0.0272327
0.303303	0.0261482
0.304304	0.0250559
0.305305	0.0239605
0.306306	0.0228664
0.307307	0.0217779
0.308308	0.0206991
0.309309	0.0196337
0.31031	0.0185854
0.311311	0.0175572
0.312312	0.0165523
0.313313	0.0155731
0.314314	0.0146221
0.315315	0.0137013
0.316316	0.0128123
0.317317	0.0119567
0.318318	0.0111355
0.319319	0.0103497
0.32032	0.00959973
0.321321	0.008886
0.322322	0.0082086
0.323323	0.00756741
0.324324	0.00696211
0.325325	0.00639218
0.326326	0.00585695
0.327327	0.0053556
0.328328	0.00488718
0.329329	0.00445063
0.33033	0.0040448
0.331331	0.00366846
0.332332	0.00332033
0.333333	0.00299908
0.334334	0.00270335
0.335335	0.00243178
0.336336	0.00218298
0.337337	0.00195558
0.338338	0.00174824
0.339339	0.00155964
0.34034	0.00138847
0.341341	0.00123349
0.342342	0.00109349
0.343343	0.000967309
0.344344	0.000853846
0.345345	0.000752048
0.346346	0.000660922
0.347347	0.000579531
0.348348	0.000506995
0.349349	0.000442492
0.35035	0.000385258
0.351351	0.000334583
0.352352	0.000289809
0.353353	0.000250332
0.354354	0.000215597
0.355355	0.000185094
0.356356	0.000158361
0.357357	0.000134976
0.358358	0.000114556
0.359359	9.6756e-05
0.36036	8.12646e-05
0.361361	6.78023e-05
0.362362	5.61184e-05
0.363363	4.59893e-05
0.364364	3.72157e-05
0.365365	2.96207e-05
0.366366	2.30473e-05
0.367367	1.73573e-05
0.368368	1.24284e-05
0.369369	8.15344e-06
0.37037	4.43849e-06
0.371371	1.20132e-06
0.372372	-1.62978e-06
0.373373	-4.11719e-06
0.374374	-6.31509e-06
0.375375	-8.27042e-06
0.376376	-1.00238e-05
0.377377	-1.16101e-05
0.378378	-1.30597e-05
0.379379	-1.43984e-05
0.38038	-1.56485e-05
0.381381	-1.68292e-05
0.382382	-1.79568e-05
0.383383	-1.90454e-05
0.384384	-2.0107e-05
0.385385	-2.1152e-05
0.386386	-2.21891e-05
0.387387	-2.32261e-05
0.388388	-2.42695e-05
0.389389	-2.53249e-05
0.39039	-2.63975e-05
0.391391	-2.74915e-05
0.392392	-2.86107e-05
0.393393	-2.97586e-05
0.394394	-3.09382e-05
0.395395	-3.21524e-05
0.396396	-3.34036e-05
0.397397	-3.46943e-05
0.398398	-3.60267e-05
0.399399	-3.7403e-05
0.4004	-3.88251e-05
0.401401	-4.02951e-05
0.402402	-4.18149e-05
0.403403	-4.33865e-05
0.404404	-4.50117e-05
0.405405	-4.66925e-05
0.406406	-4.84308e-05
0.407407	-5.02286e-05
0.408408	-5.20879e-05
0.409409	-5.40106e-05
0.41041	-5.59989e-05
0.411411	-5.80547e-05
0.412412	-6.01803e-05
0.413413	-6.23779e-05
0.414414	-6.46496e-05
0.415415	-6.69979e-05
0.416416	-6.94249e-05
0.417417	-7.19332e-05
0.418418	-7.45253e-05
0.419419	-7.72036e-05
0.42042	-7.99708e-05
0.421421	-8.28296e-05
0.422422	-8.57826e-05
0.423423	-8.88328e-05
0.424424	-9.19829e-05
0.425425	-9.5236e-05
0.426426	-9.8595e-05
0.427427	-0.000102063
0.428428	-0.000105644
0.429429	-0.000109339
0.43043	-0.000113154
0.431431	-0.000117091
0.432432	-0.000121154
0.433433	-0.000125347
0.434434	-0.000129673
0.435435	-0.000134135
0.436436	-0.000138739
0.437437	-0.000143487
0.438438	-0.000148384
0.439439	-0.000153434
0.44044	-0.000158641
0.441441	-0.00016401
0.442442	-0.000169545
0.443443	-0.000175251
0.444444	-0.000181132
0.445445	-0.000187193
0.446446	-0.000193439
0.447447	-0.000199876
0.448448	-0.000206507
0.449449	-0.000213339
0.45045	-0.000220377
0.451451	-0.000227626
0.452452	-0.000235091
0.453453	-0.000242779
0.454454	-0.000250696
0.455455	-0.000258847
0.456456	-0.000267238
0.457457	-0.000275876
0.458458	-0.000284767
0.459459	-0.000293918
0.46046	-0.000303334
0.461461	-0.000313024
0.462462	-0.000322993
0.463463	-0.00033325
0.464464	-0.0003438
0.465465	-0.000354652
0.466466	-0.000365812
0.467467	-0.000377289
0.468468	-0.000389091
0.469469	-0.000401224
0.47047	-0.000413698
0.471471	-0.000426521
0.472472	-0.0004397
0.473473	-0.000453245
0.474474	-0.000467165
0.475475	-0.000481467
0.476476	-0.000496162
0.477477	-0.000511258
0.478478	-0.000526766
0.479479	-0.000542693
0.48048	-0.000559051
0.481481	-0.000575849
0.482482	-0.000593097
0.483483	-0.000610805
0.484484	-0.000628985
0.485485	-0.000647646
0.486486	-0.000666799
0.487487	-0.000686455
0.488488	-0.000706626
0.489489	-0.000727323
0.49049	-0.000748557
0.491491	-0.00077034
0.492492	-0.000792684
0.493493	-0.000815602
0.494494	-0.000839104
0.495495	-0.000863205
0.496496	-0.000887916
0.497497	-0.00091325
0.498498	-0.000939221
0.499499	-0.000965842
0.500501	-0.000993126
0.501502	-0.00102109
0.502503	-0.00104974
0.503504	-0.00107909
0.504505	-0.00110917
0.505506	-0.00113998
0.506507	-0.00117153
0.507508	-0.00120385
0.508509	-0.00123695
0.50951	-0.00127084
0.510511	-0.00130554
0.511512	-0.00134106
0.512513	-0.00137742
0.513514	-0.00141464
0.514515	-0.00145273
0.515516	-0.00149171
0.516517	-0.00153159
0.517518	-0.0015724
0.518519	-0.00161414
0.51952	-0.00165684
0.520521	-0.00170052
0.521522	-0.00174518
0.522523	-0.00179085
0.523524	-0.00183755
0.524525	-0.00188529
0.525526	-0.0019341
0.526527	-0.00198398
0.527528	-0.00203497
0.528529	-0.00208707
0.52953	-0.00214031
0.530531	-0.00219471
0.531532	-0.00225028
0.532533	-0.00230705
0.533534	-0.00236504
0.534535	-0.00242425
0.535536	-0.00248472
0.536537	-0.00254647
0.537538	-0.00260951
0.538539	-0.00267386
0.53954	-0.00273955
0.540541	-0.0028066
0.541542	-0.00287502
0.542543	-0.00294484
0.543544	-0.00301607
0.544545	-0.00308875
0.545546	-0.00316289
0.546547	-0.00323851
0.547548	-0.00331563
0.548549	-0.00339427
0.54955	-0.00347446
0.550551	-0.00355622
0.551552	-0.00363957
0.552553	-0.00372453
0.553554	-0.00381112
0.554555	-0.00389936
0.555556	-0.00398929
0.556557	-0.00408091
0.557558	-0.00417425
0.558559	-0.00426933
0.55956	-0.00436618
0.560561	-0.00446481
0.561562	-0.00456525
0.562563	-0.00466753
0.563564	-0.00477165
0.564565	-0.00487765
0.565566	-0.00498554
0.566567	-0.00509536
0.567568	-0.00520711
0.568569	-0.00532082
0.56957	-0.00543652
0.570571	-0.00555422
0.571572	-0.00567395
0.572573	-0.00579573
0.573574	-0.00591957
0.574575	-0.00604551
0.575576	-0.00617356
0.576577	-0.00630374
0.577578	-0.00643607
0.578579	-0.00657058
0.57958	-0.00670728
0.580581	-0.0068462
0.581582	-0.00698735
0.582583	-0.00713075
0.583584	-0.00727643
0.584585	-0.0074244
0.585586	-0.00757468
0.586587	-0.0077273
0.587588	-0.00788227
0.588589	-0.0080396
0.58959	-0.00819932
0.590591	-0.00836144
0.591592	-0.00852599
0.592593	-0.00869297
0.593594	-0.00886241
0.594595	-0.00903432
0.595596	-0.00920872
0.596597	-0.00938562
0.597598	-0.00956505
0.598599	-0.009747
0.5996	-0.0099315
0.600601	-0.0101186
0.601602	-0.0103082
0.602603	-0.0105004
0.603604	-0.0106953
0.604605	-0.0108927
0.605606	-0.0110928
0.606607	-0.0112955
0.607608	-0.0115008
0.608609	-0.0117088
0.60961	-0.0119195
0.610611	-0.0121328
0.611612	-0.0123489
0.612613	-0.0125676
0.613614	-0.012789
0.614615	-0.0130131
0.615616	-0.01324
0.616617	-0.0134695
0.617618	-0.0137018
0.618619	-0.0139368
0.61962	-0.0141745
0.620621	-0.0144149
0.621622	-0.0146581
0.622623	-0.014904
0.623624	-0.0151526
0.624625	-0.015404
0.625626	-0.0156581
0.626627	-0.0159149
0.627628	-0.0161745
0.628629	-0.0164367
0.62963	-0.0167017
0.630631	-0.0169694
0.631632	-0.0172398
0.632633	-0.0175129
0.633634	-0.0177887
0.634635	-0.0180672
0.635636	-0.0183483
0.636637	-0.0186322
0.637638	-0.0189186
0.638639	-0.0192077
0.63964	-0.0194994
0.640641	-0.0197938
0.641642	-0.0200907
0.642643	-0.0203902
0.643644	-0.0206922
0.644645	-0.0209969
0.645646	-0.021304
0.646647	-0.0216136
0.647648	-0.0219257
0.648649	-0.0222403
0.64965	-0.0225574
0.650651	-0.0228768
0.651652	-0.0231986
0.652653	-0.0235228
0.653654	-0.0238493
0.654655	-0.0241782
0.655656	-0.0245093
0.656657	-0.0248427
0.657658	-0.0251782
0.658659	-0.025516
0.65966	-0.0258559
0.660661	-0.026198
0.661662	-0.0265421
0.662663	-0.0268883
0.663664	-0.0272365
0.664665	-0.0275866
0.665666	-0.0279387
0.666667	-0.0282927
0.667668	-0.0286485
0.668669	-0.0290062
0.66967	-0.0293656
0.670671	-0.0297267
0.671672	-0.0300895
0.672673	-0.0304539
0.673674	-0.0308199
0.674675	-0.0311874
0.675676	-0.0315564
0.676677	-0.0319269
0.677678	-0.0322987
0.678679	-0.0326718
0.67968	-0.0330462
0.680681	-0.0334219
0.681682	-0.0337987
0.682683	-0.0341766
0.683684	-0.0345555
0.684685	-0.0349354
0.685686	-0.0353163
0.686687	-0.035698
0.687688	-0.0360806
0.688689	-0.0364638
0.68969	-0.0368478
0.690691	-0.0372324
0.691692	-0.0376175
0.692693	-0.0380032
0.693694	-0.0383892
0.694695	-0.0387756
0.695696	-0.0391623
0.696697	-0.0395492
0.697698	-0.0399363
0.698699	-0.0403234
0.6997	-0.0407106
0.700701	-0.0410977
0.701702	-0.0414846
0.702703	-0.0418714
0.703704	-0.0422578
0.704705	-0.0426439
0.705706	-0.0430296
0.706707	-0.0434148
0.707708	-0.0437994
0.708709	-0.0441833
0.70971	-0.0445665
0.710711	-0.0449489
0.711712	-0.0453304
0.712713	-0.0457109
0.713714	-0.0460904
0.714715	-0.0464688
0.715716	-0.046846
0.716717	-0.0472218
0.717718	-0.0475964
0.718719	-0.0479694
0.71972	-0.048341
0.720721	-0.048711
0.721722	-0.0490792
0.722723	-0.0494457
0.723724	-0.0498104
0.724725	-0.0501732
0.725726	-0.0505339
0.726727	-0.0508925
0.727728	-0.051249
0.728729	-0.0516033
0.72973	-0.0519552
0.730731	-0.0523046
0.731732	-0.0526516
0.732733	-0.0529961
0.733734	-0.0533378
0.734735	-0.0536769
0.735736	-0.0540131
0.736737	-0.0543465
0.737738	-0.0546768
0.738739	-0.0550041
0.73974	-0.0553283
0.740741	-0.0556493
0.741742	-0.055967
0.742743	-0.0562813
0.743744	-0.0565922
0.744745	-0.0568996
0.745746	-0.0572034
0.746747	-0.0575035
0.747748	-0.0577999
0.748749	-0.0580924
0.74975	-0.0583811
0.750751	-0.0586658
0.751752	-0.0589465
0.752753	-0.059223
0.753754	-0.0594954
0.754755	-0.0597636
0.755756	-0.0600274
0.756757	-0.0602869
0.757758	-0.0605419
0.758759	-0.0607924
0.75976	-0.0610383
0.760761	-0.0612796
0.761762	-0.0615162
0.762763	-0.061748
0.763764	-0.061975
0.764765	-0.0621971
0.765766	-0.0624142
0.766767	-0.0626264
0.767768	-0.0628335
0.768769	-0.0630355
0.76977	-0.0632323
0.770771	-0.0634239
0.771772	-0.0636102
0.772773	-0.0637912
0.773774	-0.0639669
0.774775	-0.0641371
0.775776	-0.0643019
0.776777	-0.0644611
0.777778	-0.0646148
0.778779	-0.0647629
0.77978	-0.0649054
0.780781	-0.0650423
0.781782	-0.0651734
0.782783	-0.0652987
0.783784	-0.0654183
0.784785	-0.0655321
0.785786	-0.0656401
0.786787	-0.0657422
0.787788	-0.0658384
0.788789	-0.0659286
0.78979	-0.0660129
0.790791	-0.0660913
0.791792	-0.0661636
0.792793	-0.06623
0.793794	-0.0662903
0.794795	-0.0663445
0.795796	-0.0663927
0.796797	-0.0664349
0.797798	-0.0664709
0.798799	-0.0665009
0.7998	-0.0665247
0.800801	-0.0665424
0.801802	-0.066554
0.802803	-0.0665595
0.803804	-0.0665589
0.804805	-0.0665521
0.805806	-0.0665393
0.806807	-0.0665203
0.807808	-0.0664952
0.808809	-0.066464
0.80981	-0.0664267
0.810811	-0.0663833
0.811812	-0.0663338
0.812813	-0.0662783
0.813814	-0.0662168
0.814815	-0.0661492
0.815816	-0.0660756
0.816817	-0.065996
0.817818	-0.0659105
0.818819	-0.065819
0.81982	-0.0657216
0.820821	-0.0656183
0.821822	-0.0655091
0.822823	-0.0653941
0.823824	-0.0652733
0.824825	-0.0651468
0.825826	-0.0650145
0.826827	-0.0648765
0.827828	-0.0647328
0.828829	-0.0645836
0.82983	-0.0644287
0.830831	-0.0642683
0.831832	-0.0641024
0.832833	-0.0639311
0.833834	-0.0637543
0.834835	-0.0635722
0.835836	-0.0633848
0.836837	-0.0631921
0.837838	-0.0629942
0.838839	-0.0627912
0.83984	-0.062583
0.840841	-0.0623698
0.841842	-0.0621516
0.842843	-0.0619285
0.843844	-0.0617005
0.844845	-0.0614677
0.845846	-0.0612302
0.846847	-0.0609879
0.847848	-0.0607411
0.848849	-0.0604896
0.84985	-0.0602337
0.850851	-0.0599733
0.851852	-0.0597086
0.852853	-0.0594396
0.853854	-0.0591663
0.854855	-0.0588889
0.855856	-0.0586074
0.856857	-0.0583218
0.857858	-0.0580323
0.858859	-0.057739
0.85986	-0.0574418
0.860861	-0.057141
0.861862	-0.0568364
0.862863	-0.0565283
0.863864	-0.0562167
0.864865	-0.0559017
0.865866	-0.0555833
0.866867	-0.0552617
0.867868	-0.0549368
0.868869	-0.0546089
0.86987	-0.0542779
0.870871	-0.053944
0.871872	-0.0536071
0.872873	-0.0532675
0.873874	-0.0529252
0.874875	-0.0525802
0.875876	-0.0522327
0.876877	-0.0518827
0.877878	-0.0515303
0.878879	-0.0511756
0.87988	-0.0508187
0.880881	-0.0504596
0.881882	-0.0500984
0.882883	-0.0497353
0.883884	-0.0493702
0.884885	-0.0490034
0.885886	-0.0486347
0.886887	-0.0482644
0.887888	-0.0478926
0.888889	-0.0475192
0.88989	-0.0471444
0.890891	-0.0467682
0.891892	-0.0463908
0.892893	-0.0460122
0.893894	-0.0456325
0.894895	-0.0452517
0.895896	-0.04487
0.896897	-0.0444875
0.897898	-0.0441041
0.898899	-0.04372
0.8999	-0.0433353
0.900901	-0.04295
0.901902	-0.0425643
0.902903	-0.0421781
0.903904	-0.0417915
0.904905	-0.0414048
0.905906	-0.0410178
0.906907	-0.0406307
0.907908	-0.0402435
0.908909	-0.0398564
0.90991	-0.0394693
0.910911	-0.0390825
0.911912	-0.0386958
0.912913	-0.0383095
0.913914	-0.0379235
0.914915	-0.037538
0.915916	-0.037153
0.916917	-0.0367685
0.917918	-0.0363847
0.918919	-0.0360015
0.91992	-0.0356192
0.920921	-0.0352376
0.921922	-0.0348569
0.922923	-0.0344772
0.923924	-0.0340985
0.924925	-0.0337208
0.925926	-0.0333442
0.926927	-0.0329689
0.927928	-0.0325947
0.928929	-0.0322218
0.92993	-0.0318503
0.930931	-0.0314801
0.931932	-0.0311114
0.932933	-0.0307442
0.933934	-0.0303785
0.934935	-0.0300145
0.935936	-0.029652
0.936937	-0.0292912
0.937938	-0.0289322
0.938939	-0.0285749
0.93994	-0.0282195
0.940941	-0.0278659
0.941942	-0.0275142
0.942943	-0.0271644
0.943944	-0.0268167
0.944945	-0.0264709
0.945946	-0.0261272
0.946947	-0.0257856
0.947948	-0.0254461
0.948949	-0.0251088
0.94995	-0.0247737
0.950951	-0.0244408
0.951952	-0.0241101
0.952953	-0.0237818
0.953954	-0.0234557
0.954955	-0.023132
0.955956	-0.0228107
0.956957	-0.0224917
0.957958	-0.0221752
0.958959	-0.0218611
0.95996	-0.0215495
0.960961	-0.0212404
0.961962	-0.0209338
0.962963	-0.0206297
0.963964	-0.0203282
0.964965	-0.0200292
0.965966	-0.0197328
0.966967	-0.019439
0.967968	-0.0191478
0.968969	-0.0188593
0.96997	-0.0185734
0.970971	-0.0182901
0.971972	-0.0180095
0.972973	-0.0177316
0.973974	-0.0174563
0.974975	-0.0171838
0.975976	-0.016914
0.976977	-0.0166468
0.977978	-0.0163824
0.978979	-0.0161207
0.97998	-0.0158617
0.980981	-0.0156054
0.981982	-0.0153519
0.982983	-0.0151011
0.983984	-0.014853
0.984985	-0.0146077
0.985986	-0.0143651
0.986987	-0.0141252
0.987988	-0.013888
0.988989	-0.0136536
0.98999	-0.0134219
0.990991	-0.0131929
0.991992	-0.0129666
0.992993	-0.0127431
0.993994	-0.0125222
0.994995	-0.0123041
0.995996	-0.0120886
0.996997	-0.0118758
0.997998	-0.0116657
0.998999	-0.0114582
1	-0.0112534
