# Supplementary material for: The importance of degradation mode analysis in parameterising lifetime prediction models of lithium-ion battery degradation
Source: Nat Commun. 2025 Mar 21;16:2776. doi: 10.1038/s41467-025-57968-3 (PMC11926349; doi:10.1038/s41467-025-57968-3)
Supplement: Supplementary file 3 — Source Data [file 41467_2025_57968_MOESM3_ESM.zip › Source_Data/Supplementary Figure 11.xlsx]

## Sheet: fig(a)
c_e	cond
0	0
40.404	0.119779
80.8081	0.216954
121.212	0.30075
161.616	0.374457
202.02	0.43997
242.424	0.498564
282.828	0.551169
323.232	0.598499
363.636	0.641121
404.04	0.679498
444.444	0.714014
484.848	0.744993
525.253	0.772709
565.657	0.7974
606.061	0.819267
646.465	0.838489
686.869	0.855221
727.273	0.869599
767.677	0.881743
808.081	0.89176
848.485	0.899746
888.889	0.905789
929.293	0.909969
969.697	0.91236
1010.1	0.913032
1050.51	0.912052
1090.91	0.909487
1131.31	0.905402
1171.72	0.899863
1212.12	0.892936
1252.53	0.88469
1292.93	0.875196
1333.33	0.864529
1373.74	0.852765
1414.14	0.839984
1454.55	0.826269
1494.95	0.811706
1535.35	0.796381
1575.76	0.780385
1616.16	0.763807
1656.57	0.746738
1696.97	0.729267
1737.37	0.711485
1777.78	0.693476
1818.18	0.675326
1858.59	0.657114
1898.99	0.638916
1939.39	0.620804
1979.8	0.602844
2020.2	0.585097
2060.61	0.567616
2101.01	0.550452
2141.41	0.533646
2181.82	0.517236
2222.22	0.501253
2262.63	0.485722
2303.03	0.470663
2343.43	0.456092
2383.84	0.44202
2424.24	0.428452
2464.65	0.415393
2505.05	0.40284
2545.45	0.390791
2585.86	0.379239
2626.26	0.368175
2666.67	0.357589
2707.07	0.34747
2747.47	0.337803
2787.88	0.328575
2828.28	0.31977
2868.69	0.311373
2909.09	0.303368
2949.49	0.295739
2989.9	0.28847
3030.3	0.281545
3070.71	0.274947
3111.11	0.268663
3151.52	0.262675
3191.92	0.25697
3232.32	0.251534
3272.73	0.246352
3313.13	0.241411
3353.54	0.236698
3393.94	0.232202
3434.34	0.22791
3474.75	0.223811
3515.15	0.219896
3555.56	0.216153
3595.96	0.212573
3636.36	0.209147
3676.77	0.205867
3717.17	0.202723
3757.58	0.19971
3797.98	0.196819
3838.38	0.194043
3878.79	0.191377
3919.19	0.188814
3959.6	0.186347
4000	0.183973

## Sheet: fig(b)
c_e	D_e
0	5.39482e-10
40.404	5.26064e-10
80.8081	5.12978e-10
121.212	5.00219e-10
161.616	4.87777e-10
202.02	4.75644e-10
242.424	4.63813e-10
282.828	4.52276e-10
323.232	4.41027e-10
363.636	4.30057e-10
404.04	4.1936e-10
444.444	4.08929e-10
484.848	3.98757e-10
525.253	3.88839e-10
565.657	3.79167e-10
606.061	3.69736e-10
646.465	3.60539e-10
686.869	3.51571e-10
727.273	3.42826e-10
767.677	3.34299e-10
808.081	3.25984e-10
848.485	3.17875e-10
888.889	3.09969e-10
929.293	3.02259e-10
969.697	2.9474e-10
1010.1	2.87409e-10
1050.51	2.8026e-10
1090.91	2.73289e-10
1131.31	2.66492e-10
1171.72	2.59863e-10
1212.12	2.53399e-10
1252.53	2.47096e-10
1292.93	2.4095e-10
1333.33	2.34957e-10
1373.74	2.29113e-10
1414.14	2.23414e-10
1454.55	2.17857e-10
1494.95	2.12438e-10
1535.35	2.07154e-10
1575.76	2.02001e-10
1616.16	1.96977e-10
1656.57	1.92077e-10
1696.97	1.873e-10
1737.37	1.82641e-10
1777.78	1.78098e-10
1818.18	1.73668e-10
1858.59	1.69348e-10
1898.99	1.65136e-10
1939.39	1.61028e-10
1979.8	1.57023e-10
2020.2	1.53117e-10
2060.61	1.49309e-10
2101.01	1.45595e-10
2141.41	1.41973e-10
2181.82	1.38442e-10
2222.22	1.34998e-10
2262.63	1.31641e-10
2303.03	1.28366e-10
2343.43	1.25173e-10
2383.84	1.2206e-10
2424.24	1.19024e-10
2464.65	1.16063e-10
2505.05	1.13176e-10
2545.45	1.10361e-10
2585.86	1.07616e-10
2626.26	1.04939e-10
2666.67	1.02329e-10
2707.07	9.97838e-11
2747.47	9.73018e-11
2787.88	9.48816e-11
2828.28	9.25216e-11
2868.69	9.02202e-11
2909.09	8.79761e-11
2949.49	8.57878e-11
2989.9	8.3654e-11
3030.3	8.15732e-11
3070.71	7.95442e-11
3111.11	7.75657e-11
3151.52	7.56363e-11
3191.92	7.3755e-11
3232.32	7.19204e-11
3272.73	7.01315e-11
3313.13	6.83871e-11
3353.54	6.66861e-11
3393.94	6.50274e-11
3434.34	6.34099e-11
3474.75	6.18327e-11
3515.15	6.02947e-11
3555.56	5.87949e-11
3595.96	5.73325e-11
3636.36	5.59064e-11
3676.77	5.45158e-11
3717.17	5.31598e-11
3757.58	5.18376e-11
3797.98	5.05482e-11
3838.38	4.92909e-11
3878.79	4.80648e-11
3919.19	4.68693e-11
3959.6	4.57035e-11
4000	4.45667e-11

## Sheet: fig(c)
c_e	t_0plus
0	0.38865
40.404	0.382184
80.8081	0.375639
121.212	0.369022
161.616	0.362341
202.02	0.355601
242.424	0.34881
282.828	0.341976
323.232	0.335104
363.636	0.328202
404.04	0.321277
444.444	0.314335
484.848	0.307384
525.253	0.30043
565.657	0.293481
606.061	0.286543
646.465	0.279623
686.869	0.272729
727.273	0.265866
767.677	0.259043
808.081	0.252265
848.485	0.245541
888.889	0.238876
929.293	0.232278
969.697	0.225754
1010.1	0.21931
1050.51	0.212954
1090.91	0.206692
1131.31	0.200531
1171.72	0.194479
1212.12	0.188542
1252.53	0.182727
1292.93	0.177041
1333.33	0.171492
1373.74	0.166085
1414.14	0.160828
1454.55	0.155727
1494.95	0.150791
1535.35	0.146025
1575.76	0.141436
1616.16	0.137032
1656.57	0.13282
1696.97	0.128806
1737.37	0.124997
1777.78	0.1214
1818.18	0.118022
1858.59	0.11487
1898.99	0.111952
1939.39	0.109273
1979.8	0.106841
2020.2	0.104662
2060.61	0.102745
2101.01	0.101094
2141.41	0.0997188
2181.82	0.0986246
2222.22	0.0978187
2262.63	0.0973082
2303.03	0.0970998
2343.43	0.0972006
2383.84	0.0976174
2424.24	0.0983572
2464.65	0.0994269
2505.05	0.100833
2545.45	0.102584
2585.86	0.104685
2626.26	0.107143
2666.67	0.109967
2707.07	0.113161
2747.47	0.116734
2787.88	0.120692
2828.28	0.125043
2868.69	0.129793
2909.09	0.134949
2949.49	0.140517
2989.9	0.146506
3030.3	0.152922
3070.71	0.159771
3111.11	0.167061
3151.52	0.174799
3191.92	0.182991
3232.32	0.191645
3272.73	0.200768
3313.13	0.210365
3353.54	0.220445
3393.94	0.231014
3434.34	0.242079
3474.75	0.253648
3515.15	0.265726
3555.56	0.278321
3595.96	0.29144
3636.36	0.30509
3676.77	0.319277
3717.17	0.334009
3757.58	0.349293
3797.98	0.365135
3838.38	0.381542
3878.79	0.398522
3919.19	0.416081
3959.6	0.434226
4000	0.452964

## Sheet: fig(d)
c_e	TDF
0	0.306624
40.404	0.406078
80.8081	0.50276
121.212	0.596771
161.616	0.688216
202.02	0.777195
242.424	0.863813
282.828	0.94817
323.232	1.03037
363.636	1.11052
404.04	1.18871
444.444	1.26505
484.848	1.33965
525.253	1.4126
565.657	1.48401
606.061	1.55398
646.465	1.62261
686.869	1.69001
727.273	1.75627
767.677	1.82151
808.081	1.88581
848.485	1.9493
888.889	2.01206
929.293	2.0742
969.697	2.13582
1010.1	2.19703
1050.51	2.25793
1090.91	2.31861
1131.31	2.37919
1171.72	2.43977
1212.12	2.50044
1252.53	2.56131
1292.93	2.62249
1333.33	2.68407
1373.74	2.74615
1414.14	2.80885
1454.55	2.87226
1494.95	2.93649
1535.35	3.00163
1575.76	3.0678
1616.16	3.13508
1656.57	3.2036
1696.97	3.27344
1737.37	3.34471
1777.78	3.41751
1818.18	3.49195
1858.59	3.56812
1898.99	3.64614
1939.39	3.7261
1979.8	3.8081
2020.2	3.89225
2060.61	3.97865
2101.01	4.06741
2141.41	4.15862
2181.82	4.25238
2222.22	4.34881
2262.63	4.448
2303.03	4.55006
2343.43	4.65508
2383.84	4.76317
2424.24	4.87444
2464.65	4.98898
2505.05	5.1069
2545.45	5.2283
2585.86	5.35328
2626.26	5.48195
2666.67	5.6144
2707.07	5.75075
2747.47	5.89108
2787.88	6.03552
2828.28	6.18415
2868.69	6.33708
2909.09	6.49441
2949.49	6.65625
2989.9	6.8227
3030.3	6.99385
3070.71	7.16982
3111.11	7.35071
3151.52	7.53661
3191.92	7.72763
3232.32	7.92388
3272.73	8.12545
3313.13	8.33245
3353.54	8.54498
3393.94	8.76314
3434.34	8.98703
3474.75	9.21677
3515.15	9.45244
3555.56	9.69416
3595.96	9.94202
3636.36	10.1961
3676.77	10.4566
3717.17	10.7235
3757.58	10.997
3797.98	11.2771
3838.38	11.564
3878.79	11.8577
3919.19	12.1585
3959.6	12.4662
4000	12.7812
