# Supplementary material for: The importance of degradation mode analysis in parameterising lifetime prediction models of lithium-ion battery degradation
Source: Nat Commun. 2025 Mar 21;16:2776. doi: 10.1038/s41467-025-57968-3 (PMC11926349; doi:10.1038/s41467-025-57968-3)
Supplement: Supplementary file 3 — Source Data [file 41467_2025_57968_MOESM3_ESM.zip › Source_Data/Supplementary Figure 12.xlsx]

## Sheet: fig(a)
sto_neg	Ds_neg
0	2.00779e-15
0.000900901	2.04991e-15
0.0018018	2.09285e-15
0.0027027	2.13662e-15
0.0036036	2.18124e-15
0.0045045	2.22671e-15
0.00540541	2.27305e-15
0.00630631	2.32028e-15
0.00720721	2.36841e-15
0.00810811	2.41745e-15
0.00900901	2.46742e-15
0.00990991	2.51833e-15
0.0108108	2.5702e-15
0.0117117	2.62304e-15
0.0126126	2.67687e-15
0.0135135	2.73171e-15
0.0144144	2.78756e-15
0.0153153	2.84444e-15
0.0162162	2.90238e-15
0.0171171	2.96138e-15
0.018018	3.02145e-15
0.0189189	3.08263e-15
0.0198198	3.14492e-15
0.0207207	3.20833e-15
0.0216216	3.27289e-15
0.0225225	3.33861e-15
0.0234234	3.40551e-15
0.0243243	3.4736e-15
0.0252252	3.5429e-15
0.0261261	3.61342e-15
0.027027	3.68519e-15
0.0279279	3.75822e-15
0.0288288	3.83252e-15
0.0297297	3.90812e-15
0.0306306	3.98503e-15
0.0315315	4.06326e-15
0.0324324	4.14284e-15
0.0333333	4.22378e-15
0.0342342	4.30609e-15
0.0351351	4.3898e-15
0.036036	4.47492e-15
0.0369369	4.56146e-15
0.0378378	4.64945e-15
0.0387387	4.73891e-15
0.0396396	4.82984e-15
0.0405405	4.92226e-15
0.0414414	5.0162e-15
0.0423423	5.11166e-15
0.0432432	5.20867e-15
0.0441441	5.30724e-15
0.045045	5.40738e-15
0.0459459	5.50912e-15
0.0468468	5.61247e-15
0.0477477	5.71744e-15
0.0486486	5.82405e-15
0.0495495	5.93232e-15
0.0504505	6.04226e-15
0.0513514	6.15389e-15
0.0522523	6.26722e-15
0.0531532	6.38227e-15
0.0540541	6.49904e-15
0.054955	6.61756e-15
0.0558559	6.73784e-15
0.0567568	6.8599e-15
0.0576577	6.98374e-15
0.0585586	7.10937e-15
0.0594595	7.23683e-15
0.0603604	7.3661e-15
0.0612613	7.49721e-15
0.0621622	7.63017e-15
0.0630631	7.76499e-15
0.063964	7.90168e-15
0.0648649	8.04026e-15
0.0657658	8.18072e-15
0.0666667	8.32308e-15
0.0675676	8.46735e-15
0.0684685	8.61354e-15
0.0693694	8.76166e-15
0.0702703	8.91171e-15
0.0711712	9.0637e-15
0.0720721	9.21763e-15
0.072973	9.37352e-15
0.0738739	9.53137e-15
0.0747748	9.69118e-15
0.0756757	9.85295e-15
0.0765766	1.00167e-14
0.0774775	1.01824e-14
0.0783784	1.03501e-14
0.0792793	1.05198e-14
0.0801802	1.06914e-14
0.0810811	1.0865e-14
0.081982	1.10406e-14
0.0828829	1.12181e-14
0.0837838	1.13976e-14
0.0846847	1.15791e-14
0.0855856	1.17625e-14
0.0864865	1.19479e-14
0.0873874	1.21353e-14
0.0882883	1.23245e-14
0.0891892	1.25157e-14
0.0900901	1.27088e-14
0.090991	1.29039e-14
0.0918919	1.31008e-14
0.0927928	1.32996e-14
0.0936937	1.35002e-14
0.0945946	1.37028e-14
0.0954955	1.39071e-14
0.0963964	1.41133e-14
0.0972973	1.43213e-14
0.0981982	1.4531e-14
0.0990991	1.47426e-14
0.1	1.49558e-14
0.100901	1.51708e-14
0.101802	1.53875e-14
0.102703	1.56058e-14
0.103604	1.58258e-14
0.104505	1.60474e-14
0.105405	1.62705e-14
0.106306	1.64952e-14
0.107207	1.67214e-14
0.108108	1.69491e-14
0.109009	1.71783e-14
0.10991	1.74088e-14
0.110811	1.76408e-14
0.111712	1.7874e-14
0.112613	1.81086e-14
0.113514	1.83444e-14
0.114414	1.85813e-14
0.115315	1.88195e-14
0.116216	1.90587e-14
0.117117	1.9299e-14
0.118018	1.95403e-14
0.118919	1.97825e-14
0.11982	2.00256e-14
0.120721	2.02695e-14
0.121622	2.05141e-14
0.122523	2.07594e-14
0.123423	2.10053e-14
0.124324	2.12517e-14
0.125225	2.14985e-14
0.126126	2.17457e-14
0.127027	2.1993e-14
0.127928	2.22404e-14
0.128829	2.24877e-14
0.12973	2.27348e-14
0.130631	2.29815e-14
0.131532	2.32276e-14
0.132432	2.34728e-14
0.133333	2.3717e-14
0.134234	2.39598e-14
0.135135	2.42009e-14
0.136036	2.44399e-14
0.136937	2.46763e-14
0.137838	2.49097e-14
0.138739	2.51395e-14
0.13964	2.53649e-14
0.140541	2.55853e-14
0.141441	2.57998e-14
0.142342	2.60074e-14
0.143243	2.62069e-14
0.144144	2.63972e-14
0.145045	2.65768e-14
0.145946	2.67442e-14
0.146847	2.68976e-14
0.147748	2.70351e-14
0.148649	2.71545e-14
0.14955	2.72535e-14
0.15045	2.73296e-14
0.151351	2.738e-14
0.152252	2.7402e-14
0.153153	2.73924e-14
0.154054	2.73479e-14
0.154955	2.72655e-14
0.155856	2.71416e-14
0.156757	2.6973e-14
0.157658	2.67565e-14
0.158559	2.6489e-14
0.159459	2.61676e-14
0.16036	2.579e-14
0.161261	2.53542e-14
0.162162	2.48587e-14
0.163063	2.4303e-14
0.163964	2.36871e-14
0.164865	2.30121e-14
0.165766	2.22799e-14
0.166667	2.14936e-14
0.167568	2.06573e-14
0.168468	1.97761e-14
0.169369	1.8856e-14
0.17027	1.7904e-14
0.171171	1.69278e-14
0.172072	1.59356e-14
0.172973	1.4936e-14
0.173874	1.39377e-14
0.174775	1.29494e-14
0.175676	1.19795e-14
0.176577	1.10355e-14
0.177477	1.01247e-14
0.178378	9.25294e-15
0.179279	8.42536e-15
0.18018	7.6459e-15
0.181081	6.91736e-15
0.181982	6.24144e-15
0.182883	5.61879e-15
0.183784	5.0491e-15
0.184685	4.53125e-15
0.185586	4.06339e-15
0.186486	3.64315e-15
0.187387	3.26775e-15
0.188288	2.93412e-15
0.189189	2.63907e-15
0.19009	2.37933e-15
0.190991	2.15173e-15
0.191892	1.95317e-15
0.192793	1.78075e-15
0.193694	1.63179e-15
0.194595	1.50382e-15
0.195495	1.39464e-15
0.196396	1.3023e-15
0.197297	1.22508e-15
0.198198	1.16154e-15
0.199099	1.11045e-15
0.2	1.07082e-15
0.200901	1.04185e-15
0.201802	1.02297e-15
0.202703	1.01381e-15
0.203604	1.01419e-15
0.204505	1.02409e-15
0.205405	1.04373e-15
0.206306	1.07349e-15
0.207207	1.11395e-15
0.208108	1.16592e-15
0.209009	1.23039e-15
0.20991	1.3086e-15
0.210811	1.40202e-15
0.211712	1.51234e-15
0.212613	1.64152e-15
0.213514	1.79176e-15
0.214414	1.9655e-15
0.215315	2.16542e-15
0.216216	2.39438e-15
0.217117	2.65541e-15
0.218018	2.95165e-15
0.218919	3.28626e-15
0.21982	3.66235e-15
0.220721	4.08285e-15
0.221622	4.5504e-15
0.222523	5.06722e-15
0.223423	5.63494e-15
0.224324	6.25448e-15
0.225225	6.92594e-15
0.226126	7.64843e-15
0.227027	8.42002e-15
0.227928	9.23768e-15
0.228829	1.00973e-14
0.22973	1.09935e-14
0.230631	1.19203e-14
0.231532	1.28704e-14
0.232432	1.3836e-14
0.233333	1.48089e-14
0.234234	1.57804e-14
0.235135	1.67419e-14
0.236036	1.76849e-14
0.236937	1.86014e-14
0.237838	1.94839e-14
0.238739	2.03258e-14
0.23964	2.11211e-14
0.240541	2.18652e-14
0.241441	2.25542e-14
0.242342	2.31853e-14
0.243243	2.37569e-14
0.244144	2.42681e-14
0.245045	2.47191e-14
0.245946	2.51108e-14
0.246847	2.54446e-14
0.247748	2.57227e-14
0.248649	2.59477e-14
0.24955	2.61224e-14
0.25045	2.62499e-14
0.251351	2.63337e-14
0.252252	2.63769e-14
0.253153	2.6383e-14
0.254054	2.63551e-14
0.254955	2.62966e-14
0.255856	2.62104e-14
0.256757	2.60993e-14
0.257658	2.59661e-14
0.258559	2.58132e-14
0.259459	2.5643e-14
0.26036	2.54574e-14
0.261261	2.52585e-14
0.262162	2.50479e-14
0.263063	2.48271e-14
0.263964	2.45976e-14
0.264865	2.43606e-14
0.265766	2.4117e-14
0.266667	2.3868e-14
0.267568	2.36144e-14
0.268468	2.33568e-14
0.269369	2.3096e-14
0.27027	2.28325e-14
0.271171	2.25668e-14
0.272072	2.22994e-14
0.272973	2.20306e-14
0.273874	2.17608e-14
0.274775	2.14904e-14
0.275676	2.12194e-14
0.276577	2.09483e-14
0.277477	2.06772e-14
0.278378	2.04062e-14
0.279279	2.01356e-14
0.28018	1.98655e-14
0.281081	1.9596e-14
0.281982	1.93273e-14
0.282883	1.90594e-14
0.283784	1.87925e-14
0.284685	1.85267e-14
0.285586	1.82621e-14
0.286486	1.79987e-14
0.287387	1.77366e-14
0.288288	1.7476e-14
0.289189	1.72168e-14
0.29009	1.69591e-14
0.290991	1.67031e-14
0.291892	1.64488e-14
0.292793	1.61962e-14
0.293694	1.59454e-14
0.294595	1.56964e-14
0.295495	1.54493e-14
0.296396	1.52042e-14
0.297297	1.4961e-14
0.298198	1.47199e-14
0.299099	1.44809e-14
0.3	1.4244e-14
0.300901	1.40092e-14
0.301802	1.37766e-14
0.302703	1.35463e-14
0.303604	1.33182e-14
0.304505	1.30924e-14
0.305405	1.2869e-14
0.306306	1.26478e-14
0.307207	1.24291e-14
0.308108	1.22127e-14
0.309009	1.19988e-14
0.30991	1.17873e-14
0.310811	1.15782e-14
0.311712	1.13717e-14
0.312613	1.11675e-14
0.313514	1.09659e-14
0.314414	1.07668e-14
0.315315	1.05703e-14
0.316216	1.03762e-14
0.317117	1.01847e-14
0.318018	9.99565e-15
0.318919	9.80919e-15
0.31982	9.62527e-15
0.320721	9.44389e-15
0.321622	9.26505e-15
0.322523	9.08875e-15
0.323423	8.91498e-15
0.324324	8.74374e-15
0.325225	8.57503e-15
0.326126	8.40883e-15
0.327027	8.24514e-15
0.327928	8.08395e-15
0.328829	7.92525e-15
0.32973	7.76903e-15
0.330631	7.61528e-15
0.331532	7.46397e-15
0.332432	7.31511e-15
0.333333	7.16867e-15
0.334234	7.02464e-15
0.335135	6.883e-15
0.336036	6.74374e-15
0.336937	6.60683e-15
0.337838	6.47226e-15
0.338739	6.34e-15
0.33964	6.21005e-15
0.340541	6.08237e-15
0.341441	5.95695e-15
0.342342	5.83376e-15
0.343243	5.71278e-15
0.344144	5.594e-15
0.345045	5.47738e-15
0.345946	5.3629e-15
0.346847	5.25055e-15
0.347748	5.14028e-15
0.348649	5.03209e-15
0.34955	4.92594e-15
0.35045	4.82182e-15
0.351351	4.71969e-15
0.352252	4.61953e-15
0.353153	4.52131e-15
0.354054	4.42501e-15
0.354955	4.3306e-15
0.355856	4.23806e-15
0.356757	4.14736e-15
0.357658	4.05847e-15
0.358559	3.97137e-15
0.359459	3.88603e-15
0.36036	3.80242e-15
0.361261	3.72053e-15
0.362162	3.64031e-15
0.363063	3.56175e-15
0.363964	3.48482e-15
0.364865	3.40949e-15
0.365766	3.33574e-15
0.366667	3.26354e-15
0.367568	3.19286e-15
0.368468	3.12369e-15
0.369369	3.05599e-15
0.37027	2.98974e-15
0.371171	2.92491e-15
0.372072	2.86148e-15
0.372973	2.79942e-15
0.373874	2.73871e-15
0.374775	2.67933e-15
0.375676	2.62125e-15
0.376577	2.56444e-15
0.377477	2.50889e-15
0.378378	2.45456e-15
0.379279	2.40144e-15
0.38018	2.34951e-15
0.381081	2.29873e-15
0.381982	2.24909e-15
0.382883	2.20057e-15
0.383784	2.15314e-15
0.384685	2.10678e-15
0.385586	2.06148e-15
0.386486	2.0172e-15
0.387387	1.97393e-15
0.388288	1.93165e-15
0.389189	1.89033e-15
0.39009	1.84997e-15
0.390991	1.81053e-15
0.391892	1.772e-15
0.392793	1.73436e-15
0.393694	1.69759e-15
0.394595	1.66168e-15
0.395495	1.62659e-15
0.396396	1.59233e-15
0.397297	1.55886e-15
0.398198	1.52618e-15
0.399099	1.49426e-15
0.4	1.46309e-15
0.400901	1.43265e-15
0.401802	1.40293e-15
0.402703	1.3739e-15
0.403604	1.34557e-15
0.404505	1.3179e-15
0.405405	1.29088e-15
0.406306	1.2645e-15
0.407207	1.23875e-15
0.408108	1.21361e-15
0.409009	1.18907e-15
0.40991	1.16511e-15
0.410811	1.14172e-15
0.411712	1.11889e-15
0.412613	1.0966e-15
0.413514	1.07484e-15
0.414414	1.05361e-15
0.415315	1.03288e-15
0.416216	1.01265e-15
0.417117	9.929e-16
0.418018	9.73625e-16
0.418919	9.54813e-16
0.41982	9.36452e-16
0.420721	9.18532e-16
0.421622	9.01042e-16
0.422523	8.83973e-16
0.423423	8.67314e-16
0.424324	8.51056e-16
0.425225	8.3519e-16
0.426126	8.19705e-16
0.427027	8.04594e-16
0.427928	7.89847e-16
0.428829	7.75455e-16
0.42973	7.61411e-16
0.430631	7.47705e-16
0.431532	7.34331e-16
0.432432	7.21279e-16
0.433333	7.08543e-16
0.434234	6.96114e-16
0.435135	6.83986e-16
0.436036	6.72152e-16
0.436937	6.60603e-16
0.437838	6.49335e-16
0.438739	6.38339e-16
0.43964	6.27609e-16
0.440541	6.17139e-16
0.441441	6.06924e-16
0.442342	5.96956e-16
0.443243	5.87229e-16
0.444144	5.77739e-16
0.445045	5.6848e-16
0.445946	5.59445e-16
0.446847	5.50631e-16
0.447748	5.4203e-16
0.448649	5.3364e-16
0.44955	5.25453e-16
0.45045	5.17466e-16
0.451351	5.09675e-16
0.452252	5.02073e-16
0.453153	4.94657e-16
0.454054	4.87423e-16
0.454955	4.80366e-16
0.455856	4.73483e-16
0.456757	4.66768e-16
0.457658	4.60219e-16
0.458559	4.5383e-16
0.459459	4.476e-16
0.46036	4.41523e-16
0.461261	4.35597e-16
0.462162	4.29818e-16
0.463063	4.24183e-16
0.463964	4.18687e-16
0.464865	4.13329e-16
0.465766	4.08106e-16
0.466667	4.03013e-16
0.467568	3.98048e-16
0.468468	3.93209e-16
0.469369	3.88492e-16
0.47027	3.83896e-16
0.471171	3.79416e-16
0.472072	3.75052e-16
0.472973	3.70799e-16
0.473874	3.66657e-16
0.474775	3.62622e-16
0.475676	3.58693e-16
0.476577	3.54867e-16
0.477477	3.51143e-16
0.478378	3.47517e-16
0.479279	3.43989e-16
0.48018	3.40556e-16
0.481081	3.37217e-16
0.481982	3.3397e-16
0.482883	3.30814e-16
0.483784	3.27746e-16
0.484685	3.24765e-16
0.485586	3.21871e-16
0.486486	3.19062e-16
0.487387	3.16336e-16
0.488288	3.13692e-16
0.489189	3.1113e-16
0.49009	3.08649e-16
0.490991	3.06248e-16
0.491892	3.03926e-16
0.492793	3.01683e-16
0.493694	2.99518e-16
0.494595	2.97431e-16
0.495495	2.95422e-16
0.496396	2.93491e-16
0.497297	2.91638e-16
0.498198	2.89864e-16
0.499099	2.88169e-16
0.5	2.86554e-16
0.500901	2.85019e-16
0.501802	2.83567e-16
0.502703	2.82199e-16
0.503604	2.80915e-16
0.504505	2.79719e-16
0.505405	2.78613e-16
0.506306	2.77598e-16
0.507207	2.76679e-16
0.508108	2.75859e-16
0.509009	2.75141e-16
0.50991	2.74529e-16
0.510811	2.74029e-16
0.511712	2.73645e-16
0.512613	2.73382e-16
0.513514	2.73249e-16
0.514414	2.7325e-16
0.515315	2.73394e-16
0.516216	2.7369e-16
0.517117	2.74146e-16
0.518018	2.74772e-16
0.518919	2.75579e-16
0.51982	2.7658e-16
0.520721	2.77787e-16
0.521622	2.79214e-16
0.522523	2.80878e-16
0.523423	2.82795e-16
0.524324	2.84984e-16
0.525225	2.87466e-16
0.526126	2.90262e-16
0.527027	2.93399e-16
0.527928	2.96902e-16
0.528829	3.00801e-16
0.52973	3.05128e-16
0.530631	3.0992e-16
0.531532	3.15216e-16
0.532432	3.21059e-16
0.533333	3.27497e-16
0.534234	3.34582e-16
0.535135	3.42374e-16
0.536036	3.50937e-16
0.536937	3.60343e-16
0.537838	3.70672e-16
0.538739	3.82011e-16
0.53964	3.9446e-16
0.540541	4.08129e-16
0.541441	4.23138e-16
0.542342	4.39626e-16
0.543243	4.57743e-16
0.544144	4.77661e-16
0.545045	4.9957e-16
0.545946	5.23682e-16
0.546847	5.50236e-16
0.547748	5.79499e-16
0.548649	6.11771e-16
0.54955	6.47387e-16
0.55045	6.86723e-16
0.551351	7.30199e-16
0.552252	7.78287e-16
0.553153	8.31515e-16
0.554054	8.90472e-16
0.554955	9.55819e-16
0.555856	1.02829e-15
0.556757	1.1087e-15
0.557658	1.19797e-15
0.558559	1.29711e-15
0.559459	1.40723e-15
0.56036	1.52956e-15
0.561261	1.66547e-15
0.562162	1.81644e-15
0.563063	1.98408e-15
0.563964	2.17016e-15
0.564865	2.37655e-15
0.565766	2.60529e-15
0.566667	2.85851e-15
0.567568	3.13846e-15
0.568468	3.44749e-15
0.569369	3.788e-15
0.57027	4.1624e-15
0.571171	4.57308e-15
0.572072	5.02236e-15
0.572973	5.51238e-15
0.573874	6.04505e-15
0.574775	6.62195e-15
0.575676	7.2442e-15
0.576577	7.9124e-15
0.577477	8.62645e-15
0.578378	9.38547e-15
0.579279	1.01877e-14
0.58018	1.10302e-14
0.581081	1.19092e-14
0.581982	1.28194e-14
0.582883	1.37546e-14
0.583784	1.47071e-14
0.584685	1.56681e-14
0.585586	1.66276e-14
0.586486	1.75747e-14
0.587387	1.84977e-14
0.588288	1.93844e-14
0.589189	2.0222e-14
0.59009	2.09982e-14
0.590991	2.17007e-14
0.591892	2.23183e-14
0.592793	2.28406e-14
0.593694	2.32587e-14
0.594595	2.35655e-14
0.595495	2.37559e-14
0.596396	2.38268e-14
0.597297	2.37773e-14
0.598198	2.3609e-14
0.599099	2.33254e-14
0.6	2.29322e-14
0.600901	2.2437e-14
0.601802	2.18488e-14
0.602703	2.1178e-14
0.603604	2.04359e-14
0.604505	1.96343e-14
0.605405	1.87854e-14
0.606306	1.79014e-14
0.607207	1.69938e-14
0.608108	1.60737e-14
0.609009	1.51515e-14
0.60991	1.42365e-14
0.610811	1.33368e-14
0.611712	1.24595e-14
0.612613	1.16105e-14
0.613514	1.07946e-14
0.614414	1.00154e-14
0.615315	9.27572e-15
0.616216	8.57717e-15
0.617117	7.92069e-15
0.618018	7.30647e-15
0.618919	6.73412e-15
0.61982	6.20273e-15
0.620721	5.711e-15
0.621622	5.25731e-15
0.622523	4.83982e-15
0.623423	4.45657e-15
0.624324	4.10545e-15
0.625225	3.78437e-15
0.626126	3.49121e-15
0.627027	3.22389e-15
0.627928	2.98041e-15
0.628829	2.75885e-15
0.62973	2.55738e-15
0.630631	2.37428e-15
0.631532	2.20794e-15
0.632432	2.05687e-15
0.633333	1.91969e-15
0.634234	1.79512e-15
0.635135	1.68199e-15
0.636036	1.57924e-15
0.636937	1.4859e-15
0.637838	1.40107e-15
0.638739	1.32397e-15
0.63964	1.25385e-15
0.640541	1.19006e-15
0.641441	1.13201e-15
0.642342	1.07916e-15
0.643243	1.03102e-15
0.644144	9.87165e-16
0.645045	9.47189e-16
0.645946	9.10741e-16
0.646847	8.775e-16
0.647748	8.47177e-16
0.648649	8.1951e-16
0.64955	7.94265e-16
0.65045	7.71228e-16
0.651351	7.50205e-16
0.652252	7.31024e-16
0.653153	7.13525e-16
0.654054	6.97565e-16
0.654955	6.83013e-16
0.655856	6.69752e-16
0.656757	6.57672e-16
0.657658	6.46676e-16
0.658559	6.36672e-16
0.659459	6.2758e-16
0.66036	6.19322e-16
0.661261	6.1183e-16
0.662162	6.0504e-16
0.663063	5.98894e-16
0.663964	5.93337e-16
0.664865	5.88319e-16
0.665766	5.83795e-16
0.666667	5.79721e-16
0.667568	5.76058e-16
0.668468	5.7277e-16
0.669369	5.69822e-16
0.67027	5.67183e-16
0.671171	5.64824e-16
0.672072	5.62717e-16
0.672973	5.60837e-16
0.673874	5.59161e-16
0.674775	5.57666e-16
0.675676	5.56333e-16
0.676577	5.55142e-16
0.677477	5.54076e-16
0.678378	5.53118e-16
0.679279	5.52254e-16
0.68018	5.51469e-16
0.681081	5.50751e-16
0.681982	5.50088e-16
0.682883	5.49467e-16
0.683784	5.48881e-16
0.684685	5.48318e-16
0.685586	5.4777e-16
0.686486	5.47229e-16
0.687387	5.46689e-16
0.688288	5.46142e-16
0.689189	5.45582e-16
0.69009	5.45004e-16
0.690991	5.44403e-16
0.691892	5.43774e-16
0.692793	5.43114e-16
0.693694	5.42418e-16
0.694595	5.41684e-16
0.695495	5.40908e-16
0.696396	5.40088e-16
0.697297	5.39223e-16
0.698198	5.38309e-16
0.699099	5.37345e-16
0.7	5.3633e-16
0.700901	5.35263e-16
0.701802	5.34143e-16
0.702703	5.32969e-16
0.703604	5.3174e-16
0.704505	5.30456e-16
0.705405	5.29117e-16
0.706306	5.27722e-16
0.707207	5.26272e-16
0.708108	5.24768e-16
0.709009	5.23208e-16
0.70991	5.21594e-16
0.710811	5.19926e-16
0.711712	5.18205e-16
0.712613	5.16431e-16
0.713514	5.14605e-16
0.714414	5.12727e-16
0.715315	5.108e-16
0.716216	5.08823e-16
0.717117	5.06798e-16
0.718018	5.04725e-16
0.718919	5.02606e-16
0.71982	5.00442e-16
0.720721	4.98234e-16
0.721622	4.95983e-16
0.722523	4.93691e-16
0.723423	4.91358e-16
0.724324	4.88986e-16
0.725225	4.86577e-16
0.726126	4.84131e-16
0.727027	4.8165e-16
0.727928	4.79135e-16
0.728829	4.76588e-16
0.72973	4.7401e-16
0.730631	4.71402e-16
0.731532	4.68766e-16
0.732432	4.66104e-16
0.733333	4.63416e-16
0.734234	4.60705e-16
0.735135	4.57971e-16
0.736036	4.55216e-16
0.736937	4.52442e-16
0.737838	4.49649e-16
0.738739	4.4684e-16
0.73964	4.44015e-16
0.740541	4.41177e-16
0.741441	4.38326e-16
0.742342	4.35464e-16
0.743243	4.32592e-16
0.744144	4.29712e-16
0.745045	4.26826e-16
0.745946	4.23933e-16
0.746847	4.21037e-16
0.747748	4.18138e-16
0.748649	4.15237e-16
0.74955	4.12336e-16
0.75045	4.09436e-16
0.751351	4.06538e-16
0.752252	4.03644e-16
0.753153	4.00755e-16
0.754054	3.97872e-16
0.754955	3.94996e-16
0.755856	3.92129e-16
0.756757	3.89271e-16
0.757658	3.86425e-16
0.758559	3.8359e-16
0.759459	3.80768e-16
0.76036	3.7796e-16
0.761261	3.75167e-16
0.762162	3.72391e-16
0.763063	3.69631e-16
0.763964	3.6689e-16
0.764865	3.64169e-16
0.765766	3.61467e-16
0.766667	3.58787e-16
0.767568	3.56128e-16
0.768468	3.53492e-16
0.769369	3.50881e-16
0.77027	3.48294e-16
0.771171	3.45732e-16
0.772072	3.43197e-16
0.772973	3.40688e-16
0.773874	3.38208e-16
0.774775	3.35756e-16
0.775676	3.33334e-16
0.776577	3.30942e-16
0.777477	3.2858e-16
0.778378	3.2625e-16
0.779279	3.23953e-16
0.78018	3.21687e-16
0.781081	3.19456e-16
0.781982	3.17258e-16
0.782883	3.15095e-16
0.783784	3.12967e-16
0.784685	3.10876e-16
0.785586	3.0882e-16
0.786486	3.06801e-16
0.787387	3.0482e-16
0.788288	3.02877e-16
0.789189	3.00973e-16
0.79009	2.99107e-16
0.790991	2.97281e-16
0.791892	2.95495e-16
0.792793	2.9375e-16
0.793694	2.92045e-16
0.794595	2.90382e-16
0.795495	2.88761e-16
0.796396	2.87183e-16
0.797297	2.85647e-16
0.798198	2.84155e-16
0.799099	2.82706e-16
0.8	2.81302e-16
0.800901	2.79943e-16
0.801802	2.78628e-16
0.802703	2.7736e-16
0.803604	2.76138e-16
0.804505	2.74962e-16
0.805405	2.73834e-16
0.806306	2.72753e-16
0.807207	2.71721e-16
0.808108	2.70737e-16
0.809009	2.69803e-16
0.80991	2.68918e-16
0.810811	2.68084e-16
0.811712	2.673e-16
0.812613	2.66569e-16
0.813514	2.65889e-16
0.814414	2.65262e-16
0.815315	2.64689e-16
0.816216	2.6417e-16
0.817117	2.63705e-16
0.818018	2.63296e-16
0.818919	2.62944e-16
0.81982	2.62648e-16
0.820721	2.62411e-16
0.821622	2.62232e-16
0.822523	2.62113e-16
0.823423	2.62055e-16
0.824324	2.62058e-16
0.825225	2.62123e-16
0.826126	2.62253e-16
0.827027	2.62447e-16
0.827928	2.62706e-16
0.828829	2.63033e-16
0.82973	2.63428e-16
0.830631	2.63893e-16
0.831532	2.64428e-16
0.832432	2.65036e-16
0.833333	2.65718e-16
0.834234	2.66475e-16
0.835135	2.67309e-16
0.836036	2.68222e-16
0.836937	2.69215e-16
0.837838	2.70291e-16
0.838739	2.71451e-16
0.83964	2.72698e-16
0.840541	2.74033e-16
0.841441	2.75458e-16
0.842342	2.76977e-16
0.843243	2.78591e-16
0.844144	2.80304e-16
0.845045	2.82117e-16
0.845946	2.84033e-16
0.846847	2.86057e-16
0.847748	2.88189e-16
0.848649	2.90435e-16
0.84955	2.92797e-16
0.85045	2.95279e-16
0.851351	2.97884e-16
0.852252	3.00617e-16
0.853153	3.03481e-16
0.854054	3.06481e-16
0.854955	3.09621e-16
0.855856	3.12906e-16
0.856757	3.16341e-16
0.857658	3.19931e-16
0.858559	3.23682e-16
0.859459	3.27599e-16
0.86036	3.31688e-16
0.861261	3.35956e-16
0.862162	3.40409e-16
0.863063	3.45054e-16
0.863964	3.49898e-16
0.864865	3.54949e-16
0.865766	3.60216e-16
0.866667	3.65705e-16
0.867568	3.71427e-16
0.868468	3.77391e-16
0.869369	3.83606e-16
0.87027	3.90083e-16
0.871171	3.96832e-16
0.872072	4.03865e-16
0.872973	4.11195e-16
0.873874	4.18833e-16
0.874775	4.26793e-16
0.875676	4.35089e-16
0.876577	4.43735e-16
0.877477	4.52748e-16
0.878378	4.62144e-16
0.879279	4.71939e-16
0.88018	4.82153e-16
0.881081	4.92804e-16
0.881982	5.03912e-16
0.882883	5.155e-16
0.883784	5.27589e-16
0.884685	5.40204e-16
0.885586	5.53369e-16
0.886486	5.67112e-16
0.887387	5.81459e-16
0.888288	5.96442e-16
0.889189	6.12092e-16
0.89009	6.2844e-16
0.890991	6.45524e-16
0.891892	6.6338e-16
0.892793	6.82047e-16
0.893694	7.01567e-16
0.894595	7.21984e-16
0.895495	7.43345e-16
0.896396	7.65699e-16
0.897297	7.891e-16
0.898198	8.13602e-16
0.899099	8.39265e-16
0.9	8.66151e-16

## Sheet: fig(b)
sto_pos	Ds_pos
0.25	2.02794e-14
0.250751	2.00186e-14
0.251502	1.97534e-14
0.252252	1.94839e-14
0.253003	1.92104e-14
0.253754	1.8933e-14
0.254505	1.8652e-14
0.255255	1.83675e-14
0.256006	1.80798e-14
0.256757	1.77891e-14
0.257508	1.74957e-14
0.258258	1.71997e-14
0.259009	1.69016e-14
0.25976	1.66015e-14
0.260511	1.62998e-14
0.261261	1.59967e-14
0.262012	1.56925e-14
0.262763	1.53876e-14
0.263514	1.50822e-14
0.264264	1.47765e-14
0.265015	1.44711e-14
0.265766	1.4166e-14
0.266517	1.38617e-14
0.267267	1.35584e-14
0.268018	1.32565e-14
0.268769	1.29562e-14
0.26952	1.26578e-14
0.27027	1.23616e-14
0.271021	1.2068e-14
0.271772	1.1777e-14
0.272523	1.14891e-14
0.273273	1.12044e-14
0.274024	1.09233e-14
0.274775	1.06458e-14
0.275526	1.03724e-14
0.276276	1.0103e-14
0.277027	9.83803e-15
0.277778	9.57756e-15
0.278529	9.32177e-15
0.279279	9.07082e-15
0.28003	8.82485e-15
0.280781	8.58397e-15
0.281532	8.34831e-15
0.282282	8.11795e-15
0.283033	7.89299e-15
0.283784	7.67348e-15
0.284535	7.45949e-15
0.285285	7.25105e-15
0.286036	7.04821e-15
0.286787	6.85098e-15
0.287538	6.65937e-15
0.288288	6.47338e-15
0.289039	6.29299e-15
0.28979	6.11818e-15
0.290541	5.94891e-15
0.291291	5.78516e-15
0.292042	5.62686e-15
0.292793	5.47397e-15
0.293544	5.32642e-15
0.294294	5.18414e-15
0.295045	5.04706e-15
0.295796	4.9151e-15
0.296547	4.78817e-15
0.297297	4.6662e-15
0.298048	4.54909e-15
0.298799	4.43675e-15
0.29955	4.32908e-15
0.3003	4.22599e-15
0.301051	4.12739e-15
0.301802	4.03317e-15
0.302553	3.94325e-15
0.303303	3.85752e-15
0.304054	3.77589e-15
0.304805	3.69826e-15
0.305556	3.62455e-15
0.306306	3.55466e-15
0.307057	3.4885e-15
0.307808	3.42598e-15
0.308559	3.36703e-15
0.309309	3.31155e-15
0.31006	3.25947e-15
0.310811	3.21072e-15
0.311562	3.16522e-15
0.312312	3.1229e-15
0.313063	3.0837e-15
0.313814	3.04755e-15
0.314565	3.0144e-15
0.315315	2.98418e-15
0.316066	2.95686e-15
0.316817	2.93237e-15
0.317568	2.91068e-15
0.318318	2.89175e-15
0.319069	2.87553e-15
0.31982	2.862e-15
0.320571	2.85113e-15
0.321321	2.84288e-15
0.322072	2.83725e-15
0.322823	2.8342e-15
0.323574	2.83373e-15
0.324324	2.83582e-15
0.325075	2.84046e-15
0.325826	2.84765e-15
0.326577	2.85739e-15
0.327327	2.86968e-15
0.328078	2.88451e-15
0.328829	2.90191e-15
0.32958	2.92187e-15
0.33033	2.9444e-15
0.331081	2.96953e-15
0.331832	2.99727e-15
0.332583	3.02763e-15
0.333333	3.06063e-15
0.334084	3.0963e-15
0.334835	3.13466e-15
0.335586	3.17573e-15
0.336336	3.21954e-15
0.337087	3.26611e-15
0.337838	3.31545e-15
0.338589	3.36761e-15
0.339339	3.4226e-15
0.34009	3.48045e-15
0.340841	3.54117e-15
0.341592	3.60479e-15
0.342342	3.67132e-15
0.343093	3.74079e-15
0.343844	3.8132e-15
0.344595	3.88856e-15
0.345345	3.96688e-15
0.346096	4.04817e-15
0.346847	4.13241e-15
0.347598	4.2196e-15
0.348348	4.30972e-15
0.349099	4.40277e-15
0.34985	4.4987e-15
0.350601	4.59749e-15
0.351351	4.69909e-15
0.352102	4.80347e-15
0.352853	4.91055e-15
0.353604	5.02029e-15
0.354354	5.13259e-15
0.355105	5.24739e-15
0.355856	5.36459e-15
0.356607	5.48408e-15
0.357357	5.60577e-15
0.358108	5.72951e-15
0.358859	5.85519e-15
0.35961	5.98266e-15
0.36036	6.11178e-15
0.361111	6.24238e-15
0.361862	6.37429e-15
0.362613	6.50733e-15
0.363363	6.64132e-15
0.364114	6.77606e-15
0.364865	6.91135e-15
0.365616	7.04697e-15
0.366366	7.18271e-15
0.367117	7.31834e-15
0.367868	7.45363e-15
0.368619	7.58836e-15
0.369369	7.72227e-15
0.37012	7.85514e-15
0.370871	7.98672e-15
0.371622	8.11676e-15
0.372372	8.24503e-15
0.373123	8.37128e-15
0.373874	8.49528e-15
0.374625	8.61678e-15
0.375375	8.73556e-15
0.376126	8.85139e-15
0.376877	8.96406e-15
0.377628	9.07334e-15
0.378378	9.17904e-15
0.379129	9.28096e-15
0.37988	9.37892e-15
0.380631	9.47274e-15
0.381381	9.56226e-15
0.382132	9.64734e-15
0.382883	9.72782e-15
0.383634	9.8036e-15
0.384384	9.87455e-15
0.385135	9.94059e-15
0.385886	1.00016e-14
0.386637	1.00576e-14
0.387387	1.01085e-14
0.388138	1.01542e-14
0.388889	1.01947e-14
0.38964	1.02301e-14
0.39039	1.02602e-14
0.391141	1.02852e-14
0.391892	1.03051e-14
0.392643	1.03199e-14
0.393393	1.03297e-14
0.394144	1.03346e-14
0.394895	1.03345e-14
0.395646	1.03297e-14
0.396396	1.03203e-14
0.397147	1.03062e-14
0.397898	1.02878e-14
0.398649	1.0265e-14
0.399399	1.02381e-14
0.40015	1.02072e-14
0.400901	1.01724e-14
0.401652	1.0134e-14
0.402402	1.00919e-14
0.403153	1.00465e-14
0.403904	9.99787e-15
0.404655	9.9462e-15
0.405405	9.89165e-15
0.406156	9.83441e-15
0.406907	9.77464e-15
0.407658	9.71252e-15
0.408408	9.64822e-15
0.409159	9.58191e-15
0.40991	9.51375e-15
0.410661	9.44393e-15
0.411411	9.37259e-15
0.412162	9.29991e-15
0.412913	9.22603e-15
0.413664	9.15112e-15
0.414414	9.07533e-15
0.415165	8.9988e-15
0.415916	8.92167e-15
0.416667	8.84408e-15
0.417417	8.76616e-15
0.418168	8.68805e-15
0.418919	8.60986e-15
0.41967	8.53172e-15
0.42042	8.45373e-15
0.421171	8.37601e-15
0.421922	8.29865e-15
0.422673	8.22176e-15
0.423423	8.14543e-15
0.424174	8.06975e-15
0.424925	7.9948e-15
0.425676	7.92066e-15
0.426426	7.84741e-15
0.427177	7.77511e-15
0.427928	7.70383e-15
0.428679	7.63363e-15
0.429429	7.56457e-15
0.43018	7.4967e-15
0.430931	7.43007e-15
0.431682	7.36473e-15
0.432432	7.30071e-15
0.433183	7.23806e-15
0.433934	7.17681e-15
0.434685	7.117e-15
0.435435	7.05864e-15
0.436186	7.00177e-15
0.436937	6.94642e-15
0.437688	6.89259e-15
0.438438	6.84032e-15
0.439189	6.78961e-15
0.43994	6.74048e-15
0.440691	6.69295e-15
0.441441	6.64701e-15
0.442192	6.60268e-15
0.442943	6.55997e-15
0.443694	6.51888e-15
0.444444	6.47941e-15
0.445195	6.44156e-15
0.445946	6.40534e-15
0.446697	6.37075e-15
0.447447	6.33777e-15
0.448198	6.30642e-15
0.448949	6.27668e-15
0.4497	6.24855e-15
0.45045	6.22202e-15
0.451201	6.19709e-15
0.451952	6.17375e-15
0.452703	6.15199e-15
0.453453	6.13181e-15
0.454204	6.11319e-15
0.454955	6.09612e-15
0.455706	6.08059e-15
0.456456	6.06659e-15
0.457207	6.05412e-15
0.457958	6.04315e-15
0.458709	6.03368e-15
0.459459	6.02569e-15
0.46021	6.01917e-15
0.460961	6.01411e-15
0.461712	6.01048e-15
0.462462	6.00829e-15
0.463213	6.00751e-15
0.463964	6.00812e-15
0.464715	6.01011e-15
0.465465	6.01347e-15
0.466216	6.01818e-15
0.466967	6.02422e-15
0.467718	6.03158e-15
0.468468	6.04023e-15
0.469219	6.05016e-15
0.46997	6.06135e-15
0.470721	6.07379e-15
0.471471	6.08744e-15
0.472222	6.1023e-15
0.472973	6.11834e-15
0.473724	6.13554e-15
0.474474	6.15387e-15
0.475225	6.17333e-15
0.475976	6.19388e-15
0.476727	6.2155e-15
0.477477	6.23817e-15
0.478228	6.26186e-15
0.478979	6.28655e-15
0.47973	6.31221e-15
0.48048	6.33882e-15
0.481231	6.36635e-15
0.481982	6.39477e-15
0.482733	6.42406e-15
0.483483	6.45418e-15
0.484234	6.48511e-15
0.484985	6.51682e-15
0.485736	6.54927e-15
0.486486	6.58244e-15
0.487237	6.61629e-15
0.487988	6.65079e-15
0.488739	6.68591e-15
0.489489	6.72161e-15
0.49024	6.75787e-15
0.490991	6.79463e-15
0.491742	6.83188e-15
0.492492	6.86957e-15
0.493243	6.90766e-15
0.493994	6.94613e-15
0.494745	6.98493e-15
0.495495	7.02403e-15
0.496246	7.06338e-15
0.496997	7.10295e-15
0.497748	7.1427e-15
0.498498	7.1826e-15
0.499249	7.2226e-15
0.5	7.26266e-15
0.500751	7.30274e-15
0.501502	7.34281e-15
0.502252	7.38283e-15
0.503003	7.42275e-15
0.503754	7.46254e-15
0.504505	7.50215e-15
0.505255	7.54156e-15
0.506006	7.58071e-15
0.506757	7.61958e-15
0.507508	7.65813e-15
0.508258	7.69631e-15
0.509009	7.73409e-15
0.50976	7.77144e-15
0.510511	7.80831e-15
0.511261	7.84468e-15
0.512012	7.88051e-15
0.512763	7.91576e-15
0.513514	7.95041e-15
0.514264	7.98441e-15
0.515015	8.01775e-15
0.515766	8.05038e-15
0.516517	8.08229e-15
0.517267	8.11344e-15
0.518018	8.1438e-15
0.518769	8.17336e-15
0.51952	8.20208e-15
0.52027	8.22994e-15
0.521021	8.25692e-15
0.521772	8.283e-15
0.522523	8.30816e-15
0.523273	8.33238e-15
0.524024	8.35564e-15
0.524775	8.37793e-15
0.525526	8.39923e-15
0.526276	8.41953e-15
0.527027	8.43882e-15
0.527778	8.45708e-15
0.528529	8.47431e-15
0.529279	8.49051e-15
0.53003	8.50565e-15
0.530781	8.51974e-15
0.531532	8.53277e-15
0.532282	8.54474e-15
0.533033	8.55565e-15
0.533784	8.5655e-15
0.534535	8.57429e-15
0.535285	8.58201e-15
0.536036	8.58868e-15
0.536787	8.5943e-15
0.537538	8.59887e-15
0.538288	8.6024e-15
0.539039	8.6049e-15
0.53979	8.60637e-15
0.540541	8.60682e-15
0.541291	8.60627e-15
0.542042	8.60472e-15
0.542793	8.60219e-15
0.543544	8.59869e-15
0.544294	8.59423e-15
0.545045	8.58882e-15
0.545796	8.58249e-15
0.546547	8.57524e-15
0.547297	8.5671e-15
0.548048	8.55807e-15
0.548799	8.54817e-15
0.54955	8.53743e-15
0.5503	8.52586e-15
0.551051	8.51347e-15
0.551802	8.50029e-15
0.552553	8.48634e-15
0.553303	8.47163e-15
0.554054	8.45617e-15
0.554805	8.44e-15
0.555556	8.42313e-15
0.556306	8.40558e-15
0.557057	8.38737e-15
0.557808	8.36852e-15
0.558559	8.34904e-15
0.559309	8.32897e-15
0.56006	8.30831e-15
0.560811	8.28708e-15
0.561562	8.26531e-15
0.562312	8.24302e-15
0.563063	8.22022e-15
0.563814	8.19693e-15
0.564565	8.17318e-15
0.565315	8.14897e-15
0.566066	8.12433e-15
0.566817	8.09928e-15
0.567568	8.07383e-15
0.568318	8.048e-15
0.569069	8.02181e-15
0.56982	7.99527e-15
0.570571	7.96841e-15
0.571321	7.94123e-15
0.572072	7.91376e-15
0.572823	7.88601e-15
0.573574	7.85799e-15
0.574324	7.82972e-15
0.575075	7.80122e-15
0.575826	7.7725e-15
0.576577	7.74357e-15
0.577327	7.71444e-15
0.578078	7.68514e-15
0.578829	7.65566e-15
0.57958	7.62604e-15
0.58033	7.59627e-15
0.581081	7.56637e-15
0.581832	7.53635e-15
0.582583	7.50622e-15
0.583333	7.476e-15
0.584084	7.44568e-15
0.584835	7.4153e-15
0.585586	7.38484e-15
0.586336	7.35433e-15
0.587087	7.32377e-15
0.587838	7.29318e-15
0.588589	7.26255e-15
0.589339	7.2319e-15
0.59009	7.20124e-15
0.590841	7.17057e-15
0.591592	7.1399e-15
0.592342	7.10924e-15
0.593093	7.07859e-15
0.593844	7.04797e-15
0.594595	7.01738e-15
0.595345	6.98682e-15
0.596096	6.9563e-15
0.596847	6.92582e-15
0.597598	6.8954e-15
0.598348	6.86504e-15
0.599099	6.83473e-15
0.59985	6.80449e-15
0.600601	6.77432e-15
0.601351	6.74423e-15
0.602102	6.71422e-15
0.602853	6.68429e-15
0.603604	6.65444e-15
0.604354	6.62469e-15
0.605105	6.59503e-15
0.605856	6.56546e-15
0.606607	6.536e-15
0.607357	6.50664e-15
0.608108	6.47739e-15
0.608859	6.44824e-15
0.60961	6.41921e-15
0.61036	6.39029e-15
0.611111	6.36148e-15
0.611862	6.33279e-15
0.612613	6.30422e-15
0.613363	6.27578e-15
0.614114	6.24745e-15
0.614865	6.21925e-15
0.615616	6.19118e-15
0.616366	6.16324e-15
0.617117	6.13542e-15
0.617868	6.10774e-15
0.618619	6.08019e-15
0.619369	6.05277e-15
0.62012	6.02548e-15
0.620871	5.99834e-15
0.621622	5.97132e-15
0.622372	5.94445e-15
0.623123	5.91771e-15
0.623874	5.89111e-15
0.624625	5.86465e-15
0.625375	5.83833e-15
0.626126	5.81215e-15
0.626877	5.78611e-15
0.627628	5.76021e-15
0.628378	5.73445e-15
0.629129	5.70883e-15
0.62988	5.68336e-15
0.630631	5.65803e-15
0.631381	5.63284e-15
0.632132	5.6078e-15
0.632883	5.5829e-15
0.633634	5.55814e-15
0.634384	5.53352e-15
0.635135	5.50905e-15
0.635886	5.48472e-15
0.636637	5.46054e-15
0.637387	5.4365e-15
0.638138	5.4126e-15
0.638889	5.38885e-15
0.63964	5.36523e-15
0.64039	5.34177e-15
0.641141	5.31844e-15
0.641892	5.29526e-15
0.642643	5.27222e-15
0.643393	5.24932e-15
0.644144	5.22657e-15
0.644895	5.20396e-15
0.645646	5.18149e-15
0.646396	5.15916e-15
0.647147	5.13697e-15
0.647898	5.11493e-15
0.648649	5.09302e-15
0.649399	5.07126e-15
0.65015	5.04963e-15
0.650901	5.02815e-15
0.651652	5.0068e-15
0.652402	4.9856e-15
0.653153	4.96453e-15
0.653904	4.94361e-15
0.654655	4.92282e-15
0.655405	4.90217e-15
0.656156	4.88166e-15
0.656907	4.86128e-15
0.657658	4.84104e-15
0.658408	4.82094e-15
0.659159	4.80097e-15
0.65991	4.78114e-15
0.660661	4.76145e-15
0.661411	4.74189e-15
0.662162	4.72246e-15
0.662913	4.70317e-15
0.663664	4.68401e-15
0.664414	4.66499e-15
0.665165	4.6461e-15
0.665916	4.62734e-15
0.666667	4.60871e-15
0.667417	4.59022e-15
0.668168	4.57185e-15
0.668919	4.55362e-15
0.66967	4.53552e-15
0.67042	4.51755e-15
0.671171	4.4997e-15
0.671922	4.48199e-15
0.672673	4.4644e-15
0.673423	4.44695e-15
0.674174	4.42962e-15
0.674925	4.41242e-15
0.675676	4.39534e-15
0.676426	4.37839e-15
0.677177	4.36157e-15
0.677928	4.34487e-15
0.678679	4.3283e-15
0.679429	4.31185e-15
0.68018	4.29553e-15
0.680931	4.27933e-15
0.681682	4.26326e-15
0.682432	4.2473e-15
0.683183	4.23147e-15
0.683934	4.21576e-15
0.684685	4.20018e-15
0.685435	4.18471e-15
0.686186	4.16937e-15
0.686937	4.15414e-15
0.687688	4.13904e-15
0.688438	4.12405e-15
0.689189	4.10918e-15
0.68994	4.09444e-15
0.690691	4.07981e-15
0.691441	4.06529e-15
0.692192	4.0509e-15
0.692943	4.03662e-15
0.693694	4.02246e-15
0.694444	4.00841e-15
0.695195	3.99448e-15
0.695946	3.98066e-15
0.696697	3.96696e-15
0.697447	3.95337e-15
0.698198	3.9399e-15
0.698949	3.92654e-15
0.6997	3.91329e-15
0.70045	3.90016e-15
0.701201	3.88714e-15
0.701952	3.87422e-15
0.702703	3.86142e-15
0.703453	3.84873e-15
0.704204	3.83615e-15
0.704955	3.82369e-15
0.705706	3.81133e-15
0.706456	3.79908e-15
0.707207	3.78693e-15
0.707958	3.7749e-15
0.708709	3.76297e-15
0.709459	3.75116e-15
0.71021	3.73944e-15
0.710961	3.72784e-15
0.711712	3.71634e-15
0.712462	3.70495e-15
0.713213	3.69366e-15
0.713964	3.68248e-15
0.714715	3.6714e-15
0.715465	3.66043e-15
0.716216	3.64956e-15
0.716967	3.63879e-15
0.717718	3.62813e-15
0.718468	3.61757e-15
0.719219	3.60711e-15
0.71997	3.59676e-15
0.720721	3.58651e-15
0.721471	3.57635e-15
0.722222	3.5663e-15
0.722973	3.55635e-15
0.723724	3.5465e-15
0.724474	3.53675e-15
0.725225	3.5271e-15
0.725976	3.51754e-15
0.726727	3.50809e-15
0.727477	3.49874e-15
0.728228	3.48948e-15
0.728979	3.48032e-15
0.72973	3.47126e-15
0.73048	3.46229e-15
0.731231	3.45342e-15
0.731982	3.44465e-15
0.732733	3.43597e-15
0.733483	3.42739e-15
0.734234	3.41891e-15
0.734985	3.41052e-15
0.735736	3.40222e-15
0.736486	3.39402e-15
0.737237	3.38591e-15
0.737988	3.3779e-15
0.738739	3.36998e-15
0.739489	3.36215e-15
0.74024	3.35442e-15
0.740991	3.34678e-15
0.741742	3.33923e-15
0.742492	3.33177e-15
0.743243	3.3244e-15
0.743994	3.31713e-15
0.744745	3.30995e-15
0.745495	3.30285e-15
0.746246	3.29585e-15
0.746997	3.28894e-15
0.747748	3.28212e-15
0.748498	3.27538e-15
0.749249	3.26874e-15
0.75	3.26219e-15
0.750751	3.25572e-15
0.751502	3.24934e-15
0.752252	3.24306e-15
0.753003	3.23686e-15
0.753754	3.23074e-15
0.754505	3.22472e-15
0.755255	3.21878e-15
0.756006	3.21293e-15
0.756757	3.20716e-15
0.757508	3.20149e-15
0.758258	3.1959e-15
0.759009	3.19039e-15
0.75976	3.18497e-15
0.760511	3.17964e-15
0.761261	3.17439e-15
0.762012	3.16923e-15
0.762763	3.16415e-15
0.763514	3.15916e-15
0.764264	3.15425e-15
0.765015	3.14943e-15
0.765766	3.14469e-15
0.766517	3.14003e-15
0.767267	3.13546e-15
0.768018	3.13097e-15
0.768769	3.12657e-15
0.76952	3.12224e-15
0.77027	3.118e-15
0.771021	3.11385e-15
0.771772	3.10978e-15
0.772523	3.10578e-15
0.773273	3.10188e-15
0.774024	3.09805e-15
0.774775	3.09431e-15
0.775526	3.09064e-15
0.776276	3.08706e-15
0.777027	3.08356e-15
0.777778	3.08015e-15
0.778529	3.07681e-15
0.779279	3.07355e-15
0.78003	3.07038e-15
0.780781	3.06729e-15
0.781532	3.06427e-15
0.782282	3.06134e-15
0.783033	3.05849e-15
0.783784	3.05572e-15
0.784535	3.05303e-15
0.785285	3.05042e-15
0.786036	3.04788e-15
0.786787	3.04543e-15
0.787538	3.04306e-15
0.788288	3.04077e-15
0.789039	3.03856e-15
0.78979	3.03642e-15
0.790541	3.03437e-15
0.791291	3.03239e-15
0.792042	3.0305e-15
0.792793	3.02868e-15
0.793544	3.02695e-15
0.794294	3.02529e-15
0.795045	3.02371e-15
0.795796	3.02221e-15
0.796547	3.02078e-15
0.797297	3.01944e-15
0.798048	3.01818e-15
0.798799	3.01699e-15
0.79955	3.01588e-15
0.8003	3.01485e-15
0.801051	3.0139e-15
0.801802	3.01303e-15
0.802553	3.01224e-15
0.803303	3.01152e-15
0.804054	3.01088e-15
0.804805	3.01033e-15
0.805556	3.00984e-15
0.806306	3.00944e-15
0.807057	3.00912e-15
0.807808	3.00887e-15
0.808559	3.0087e-15
0.809309	3.00861e-15
0.81006	3.0086e-15
0.810811	3.00867e-15
0.811562	3.00881e-15
0.812312	3.00903e-15
0.813063	3.00933e-15
0.813814	3.00971e-15
0.814565	3.01017e-15
0.815315	3.0107e-15
0.816066	3.01132e-15
0.816817	3.01201e-15
0.817568	3.01278e-15
0.818318	3.01363e-15
0.819069	3.01455e-15
0.81982	3.01556e-15
0.820571	3.01664e-15
0.821321	3.0178e-15
0.822072	3.01904e-15
0.822823	3.02036e-15
0.823574	3.02176e-15
0.824324	3.02324e-15
0.825075	3.02479e-15
0.825826	3.02643e-15
0.826577	3.02814e-15
0.827327	3.02993e-15
0.828078	3.0318e-15
0.828829	3.03375e-15
0.82958	3.03578e-15
0.83033	3.03789e-15
0.831081	3.04008e-15
0.831832	3.04235e-15
0.832583	3.0447e-15
0.833333	3.04712e-15
0.834084	3.04963e-15
0.834835	3.05222e-15
0.835586	3.05488e-15
0.836336	3.05763e-15
0.837087	3.06046e-15
0.837838	3.06336e-15
0.838589	3.06635e-15
0.839339	3.06942e-15
0.84009	3.07257e-15
0.840841	3.0758e-15
0.841592	3.07911e-15
0.842342	3.08251e-15
0.843093	3.08598e-15
0.843844	3.08954e-15
0.844595	3.09317e-15
0.845345	3.09689e-15
0.846096	3.10069e-15
0.846847	3.10458e-15
0.847598	3.10854e-15
0.848348	3.11259e-15
0.849099	3.11672e-15
0.84985	3.12093e-15
0.850601	3.12523e-15
0.851351	3.12961e-15
0.852102	3.13407e-15
0.852853	3.13862e-15
0.853604	3.14325e-15
0.854354	3.14796e-15
0.855105	3.15276e-15
0.855856	3.15764e-15
0.856607	3.16261e-15
0.857357	3.16766e-15
0.858108	3.1728e-15
0.858859	3.17802e-15
0.85961	3.18333e-15
0.86036	3.18872e-15
0.861111	3.1942e-15
0.861862	3.19976e-15
0.862613	3.20541e-15
0.863363	3.21115e-15
0.864114	3.21697e-15
0.864865	3.22288e-15
0.865616	3.22888e-15
0.866366	3.23497e-15
0.867117	3.24114e-15
0.867868	3.2474e-15
0.868619	3.25375e-15
0.869369	3.26019e-15
0.87012	3.26672e-15
0.870871	3.27333e-15
0.871622	3.28004e-15
0.872372	3.28683e-15
0.873123	3.29372e-15
0.873874	3.30069e-15
0.874625	3.30776e-15
0.875375	3.31491e-15
0.876126	3.32216e-15
0.876877	3.3295e-15
0.877628	3.33693e-15
0.878378	3.34445e-15
0.879129	3.35206e-15
0.87988	3.35977e-15
0.880631	3.36757e-15
0.881381	3.37546e-15
0.882132	3.38344e-15
0.882883	3.39152e-15
0.883634	3.39969e-15
0.884384	3.40796e-15
0.885135	3.41632e-15
0.885886	3.42478e-15
0.886637	3.43333e-15
0.887387	3.44197e-15
0.888138	3.45072e-15
0.888889	3.45956e-15
0.88964	3.46849e-15
0.89039	3.47752e-15
0.891141	3.48665e-15
0.891892	3.49588e-15
0.892643	3.50521e-15
0.893393	3.51463e-15
0.894144	3.52415e-15
0.894895	3.53377e-15
0.895646	3.54349e-15
0.896396	3.55331e-15
0.897147	3.56323e-15
0.897898	3.57325e-15
0.898649	3.58338e-15
0.899399	3.5936e-15
0.90015	3.60392e-15
0.900901	3.61435e-15
0.901652	3.62488e-15
0.902402	3.63551e-15
0.903153	3.64624e-15
0.903904	3.65708e-15
0.904655	3.66802e-15
0.905405	3.67907e-15
0.906156	3.69021e-15
0.906907	3.70147e-15
0.907658	3.71283e-15
0.908408	3.7243e-15
0.909159	3.73587e-15
0.90991	3.74755e-15
0.910661	3.75933e-15
0.911411	3.77122e-15
0.912162	3.78323e-15
0.912913	3.79533e-15
0.913664	3.80755e-15
0.914414	3.81988e-15
0.915165	3.83231e-15
0.915916	3.84486e-15
0.916667	3.85751e-15
0.917417	3.87028e-15
0.918168	3.88316e-15
0.918919	3.89615e-15
0.91967	3.90925e-15
0.92042	3.92246e-15
0.921171	3.93579e-15
0.921922	3.94922e-15
0.922673	3.96278e-15
0.923423	3.97644e-15
0.924174	3.99022e-15
0.924925	4.00412e-15
0.925676	4.01813e-15
0.926426	4.03226e-15
0.927177	4.0465e-15
0.927928	4.06086e-15
0.928679	4.07534e-15
0.929429	4.08993e-15
0.93018	4.10464e-15
0.930931	4.11947e-15
0.931682	4.13442e-15
0.932432	4.14949e-15
0.933183	4.16468e-15
0.933934	4.17999e-15
0.934685	4.19542e-15
0.935435	4.21097e-15
0.936186	4.22664e-15
0.936937	4.24243e-15
0.937688	4.25835e-15
0.938438	4.27439e-15
0.939189	4.29055e-15
0.93994	4.30683e-15
0.940691	4.32324e-15
0.941441	4.33978e-15
0.942192	4.35644e-15
0.942943	4.37322e-15
0.943694	4.39013e-15
0.944444	4.40717e-15
0.945195	4.42434e-15
0.945946	4.44163e-15
0.946697	4.45905e-15
0.947447	4.47659e-15
0.948198	4.49427e-15
0.948949	4.51208e-15
0.9497	4.53001e-15
0.95045	4.54808e-15
0.951201	4.56627e-15
0.951952	4.5846e-15
0.952703	4.60306e-15
0.953453	4.62165e-15
0.954204	4.64037e-15
0.954955	4.65922e-15
0.955706	4.67821e-15
0.956456	4.69733e-15
0.957207	4.71659e-15
0.957958	4.73598e-15
0.958709	4.7555e-15
0.959459	4.77516e-15
0.96021	4.79496e-15
0.960961	4.81489e-15
0.961712	4.83496e-15
0.962462	4.85516e-15
0.963213	4.87551e-15
0.963964	4.89599e-15
0.964715	4.91661e-15
0.965465	4.93736e-15
0.966216	4.95826e-15
0.966967	4.9793e-15
0.967718	5.00048e-15
0.968468	5.0218e-15
0.969219	5.04325e-15
0.96997	5.06485e-15
0.970721	5.0866e-15
0.971471	5.10848e-15
0.972222	5.13051e-15
0.972973	5.15268e-15
0.973724	5.17499e-15
0.974474	5.19745e-15
0.975225	5.22005e-15
0.975976	5.2428e-15
0.976727	5.26569e-15
0.977477	5.28872e-15
0.978228	5.31191e-15
0.978979	5.33524e-15
0.97973	5.35871e-15
0.98048	5.38233e-15
0.981231	5.4061e-15
0.981982	5.43002e-15
0.982733	5.45408e-15
0.983483	5.4783e-15
0.984234	5.50266e-15
0.984985	5.52717e-15
0.985736	5.55183e-15
0.986486	5.57665e-15
0.987237	5.60161e-15
0.987988	5.62672e-15
0.988739	5.65198e-15
0.989489	5.6774e-15
0.99024	5.70296e-15
0.990991	5.72868e-15
0.991742	5.75455e-15
0.992492	5.78058e-15
0.993243	5.80675e-15
0.993994	5.83308e-15
0.994745	5.85956e-15
0.995495	5.8862e-15
0.996246	5.91299e-15
0.996997	5.93994e-15
0.997748	5.96704e-15
0.998498	5.99429e-15
0.999249	6.0217e-15
1	6.04927e-15
