# Supplementary material for: The importance of degradation mode analysis in parameterising lifetime prediction models of lithium-ion battery degradation
Source: Nat Commun. 2025 Mar 21;16:2776. doi: 10.1038/s41467-025-57968-3 (PMC11926349; doi:10.1038/s41467-025-57968-3)
Supplement: Supplementary file 3 — Source Data [file 41467_2025_57968_MOESM3_ESM.zip › Source_Data/Supplementary Figure 13.xlsx]

## Sheet: fig(a)
E_act_SEI	E_act_Dn	Dependency_Type_SEI_only
500	20000	3
5000	20000	2
50000	20000	1
500	40000	3
5000	40000	2
50000	40000	1
500	60000	3
5000	60000	3
50000	60000	1

## Sheet: fig(b)
E_act_SEI	E_act_Dn	Dependency_Type_SEI_Dry_out
500	20000	3
5000	20000	2
50000	20000	1
500	40000	3
5000	40000	2
50000	40000	1
500	60000	3
5000	60000	3
50000	60000	2

## Sheet: fig(c)
E_act_SEI	E_act_Dn	Dependency_Type_5_coupled
500	20000	3
5000	20000	2
50000	20000	1
500	40000	3
5000	40000	3
50000	40000	2
500	60000	3
5000	60000	3
50000	60000	2
