# Supplementary material for: The importance of degradation mode analysis in parameterising lifetime prediction models of lithium-ion battery degradation
Source: Nat Commun. 2025 Mar 21;16:2776. doi: 10.1038/s41467-025-57968-3 (PMC11926349; doi:10.1038/s41467-025-57968-3)
Supplement: Supplementary file 3 — Source Data [file 41467_2025_57968_MOESM3_ESM.zip › Source_Data/Supplementary Figure 14.xlsx]

## Sheet: fig(a)
Time_h_Experiment	Voltage_V_Experiment	Time_h_Model	Voltage_V_Model
0	4.1843	-1.54445	4.11478
3.72222e-05	3.9095	-1.52779	4.07525
6.5e-05	3.8918	-1.51112	4.05657
9.27778e-05	3.8878	-1.49445	4.03966
0.000120556	3.8852	-1.47779	4.02527
0.000148333	3.8824	-1.46112	4.01379
0.000176111	3.8801	-1.44445	4.00462
0.000203889	3.8783	-1.43436	4.00001
0.000231667	3.8767	-1.43436	4.11903
0.000259444	3.8753	-1.41769	4.15728
0.000287222	3.8738	-1.40102	4.16332
0.000315	3.8722	-1.38436	4.16976
0.000342778	3.871	-1.36769	4.17718
0.000370556	3.87	-1.35102	4.18503
0.000398333	3.8685	-1.33436	4.19344
0.000426111	3.8676	-1.32219	4.19999
0.000453889	3.8665	-1.32219	4.2
0.000481667	3.8653	-1.30553	4.2
0.000509444	3.8647	-1.28886	4.2
0.000537222	3.8637	-1.27219	4.2
0.000565	3.8628	-1.25553	4.2
0.000592778	3.8619	-1.23886	4.2
0.000620556	3.861	-1.22219	4.2
0.000648333	3.86	-1.20553	4.2
0.000676111	3.8591	-1.18886	4.2
0.000703889	3.8583	-1.17219	4.2
0.000731667	3.8576	-1.15553	4.2
0.000759444	3.8568	-1.13886	4.2
0.000787222	3.8561	-1.12219	4.2
0.000815	3.8552	-1.10553	4.2
0.000842778	3.8545	-1.08886	4.2
0.000870556	3.8537	-1.07219	4.2
0.000898333	3.853	-1.05553	4.2
0.000926111	3.8524	-1.03886	4.2
0.000953889	3.8518	-1.03667	4.2
0.000981667	3.851	-1.03667	4.18701
0.00100944	3.8503	-1.02	4.18646
0.00103722	3.8497	-1.00333	4.18643
0.001065	3.849	-0.986667	4.18642
0.00109278	3.8484	-0.97	4.18642
0.00112056	3.8477	-0.953333	4.18642
0.00114833	3.8471	-0.936667	4.18642
0.00117611	3.8465	-0.92	4.18642
0.00120389	3.8459	-0.903333	4.18641
0.00123167	3.8454	-0.886667	4.18641
0.00125944	3.8447	-0.87	4.18641
0.00128722	3.8441	-0.853333	4.18641
0.001315	3.8436	-0.836667	4.18641
0.00134278	3.843	-0.82	4.18641
0.00137056	3.8423	-0.803333	4.18641
0.00139833	3.8419	-0.786667	4.18641
0.00142611	3.8412	-0.77	4.18641
0.00145389	3.8408	-0.753333	4.18641
0.00148167	3.8402	-0.736667	4.18641
0.00150944	3.8396	-0.72	4.18641
0.00153722	3.8392	-0.703333	4.18641
0.001565	3.8386	-0.686667	4.18641
0.00159278	3.8381	-0.67	4.18641
0.00162056	3.8376	-0.653333	4.18641
0.00164833	3.8371	-0.636667	4.18641
0.00167611	3.8365	-0.62	4.18641
0.00170389	3.8361	-0.603333	4.18641
0.00173167	3.8354	-0.586667	4.18641
0.00175944	3.835	-0.57	4.1864
0.00178722	3.8345	-0.553333	4.1864
0.001815	3.8339	-0.536667	4.1864
0.00184278	3.8337	-0.52	4.1864
0.00187056	3.8332	-0.503333	4.1864
0.00189833	3.8327	-0.486667	4.1864
0.00192611	3.8321	-0.47	4.1864
0.00195389	3.8318	-0.453333	4.1864
0.00198167	3.8312	-0.436667	4.1864
0.00200944	3.8307	-0.42	4.1864
0.00203722	3.8303	-0.403333	4.1864
0.002065	3.8299	-0.386667	4.1864
0.00209278	3.8295	-0.37	4.1864
0.00212056	3.829	-0.353333	4.1864
0.00214833	3.8286	-0.336667	4.1864
0.00217611	3.8282	-0.32	4.1864
0.00220389	3.8278	-0.303333	4.1864
0.00223167	3.8272	-0.286667	4.1864
0.00225944	3.8269	-0.27	4.1864
0.00228722	3.8263	-0.253333	4.1864
0.002315	3.8258	-0.236667	4.1864
0.00234278	3.8255	-0.22	4.1864
0.00237056	3.8252	-0.203333	4.1864
0.00239833	3.8249	-0.186667	4.1864
0.00242611	3.8243	-0.17	4.1864
0.00245389	3.8241	-0.153333	4.1864
0.00248167	3.8234	-0.136667	4.1864
0.00250944	3.8232	-0.12	4.1864
0.00253722	3.8226	-0.103333	4.1864
0.002565	3.8224	-0.0866667	4.1864
0.00259278	3.822	-0.07	4.1864
0.00262056	3.8215	-0.0533333	4.1864
0.00264833	3.8212	-0.0366667	4.1864
0.00267611	3.8209	-0.0366667	4.1864
0.00270389	3.8206	-0.0363889	4.1864
0.00273167	3.8202	-0.0361111	4.1864
0.00275944	3.8198	-0.0358333	4.1864
0.00278722	3.8194	-0.0355556	4.1864
0.002815	3.8191	-0.0352778	4.1864
0.00284278	3.8187	-0.035	4.1864
0.00287056	3.8183	-0.0347222	4.1864
0.00289833	3.8179	-0.0344444	4.1864
0.00292611	3.8175	-0.0341667	4.1864
0.00295389	3.8173	-0.0338889	4.1864
0.00298167	3.8169	-0.0336111	4.1864
0.00300944	3.8165	-0.0333333	4.1864
0.00303722	3.8163	-0.0330556	4.1864
0.003065	3.8158	-0.0327778	4.1864
0.00309278	3.8154	-0.0325	4.1864
0.00312056	3.8151	-0.0322222	4.1864
0.00314833	3.8147	-0.0319444	4.1864
0.00317611	3.8144	-0.0316667	4.1864
0.00320389	3.814	-0.0313889	4.1864
0.00323167	3.8138	-0.0311111	4.1864
0.00325944	3.8135	-0.0308333	4.1864
0.00328722	3.813	-0.0305556	4.1864
0.003315	3.8127	-0.0302778	4.1864
0.00334278	3.8124	-0.03	4.1864
0.00337056	3.812	-0.0297222	4.1864
0.00339833	3.812	-0.0294444	4.1864
0.00342611	3.8115	-0.0291667	4.1864
0.00345389	3.8111	-0.0288889	4.1864
0.00348167	3.8107	-0.0286111	4.1864
0.00350944	3.8105	-0.0283333	4.1864
0.00353722	3.8102	-0.0280556	4.1864
0.003565	3.8099	-0.0277778	4.1864
0.00359278	3.8096	-0.0275	4.1864
0.00362056	3.8093	-0.0272222	4.1864
0.00364833	3.809	-0.0269444	4.1864
0.00367611	3.8086	-0.0266667	4.1864
0.00370389	3.8082	-0.0263889	4.1864
0.00373167	3.8081	-0.0261111	4.1864
0.00375944	3.8078	-0.0258333	4.1864
0.00378722	3.8075	-0.0255556	4.1864
0.003815	3.8073	-0.0252778	4.1864
0.00384278	3.807	-0.025	4.1864
0.00387056	3.8065	-0.0247222	4.1864
0.00389833	3.8061	-0.0244444	4.1864
0.00392611	3.8062	-0.0241667	4.1864
0.00395389	3.8057	-0.0238889	4.1864
0.00398167	3.8053	-0.0236111	4.1864
0.00400944	3.805	-0.0233333	4.1864
0.00403722	3.8048	-0.0230556	4.1864
0.004065	3.8045	-0.0227778	4.1864
0.00409278	3.8042	-0.0225	4.1864
0.00412056	3.8041	-0.0222222	4.1864
0.00414833	3.8035	-0.0219444	4.1864
0.00417611	3.8035	-0.0216667	4.1864
0.00420389	3.8031	-0.0213889	4.1864
0.00423167	3.8029	-0.0211111	4.1864
0.00425944	3.8026	-0.0208333	4.1864
0.00428722	3.8022	-0.0205556	4.1864
0.004315	3.802	-0.0202778	4.1864
0.00434278	3.8017	-0.02	4.1864
0.00437056	3.8013	-0.02	3.93694
0.00439833	3.8012	-0.0199722	3.93575
0.00442611	3.801	-0.0199444	3.93487
0.00445389	3.8006	-0.0199167	3.93406
0.00448167	3.8004	-0.0198889	3.93329
0.00450944	3.8002	-0.0198611	3.93255
0.00453722	3.8	-0.0198333	3.93184
0.004565	3.7995	-0.0198056	3.93114
0.00459278	3.7993	-0.0197778	3.93046
0.00462056	3.7991	-0.01975	3.92978
0.00464833	3.7989	-0.0197222	3.92913
0.00467611	3.7985	-0.0196944	3.92848
0.00470389	3.7984	-0.0196667	3.92784
0.00473167	3.7981	-0.0196389	3.92721
0.00475944	3.7979	-0.0196111	3.92658
0.00478722	3.7975	-0.0195833	3.92597
0.004815	3.7973	-0.0195556	3.92536
0.00484278	3.7971	-0.0195278	3.92475
0.00487056	3.7969	-0.0195	3.92415
0.00489833	3.7966	-0.0194722	3.92356
0.00492611	3.7964	-0.0194444	3.92297
0.00495389	3.7961	-0.0194167	3.92239
0.00498167	3.7959	-0.0193889	3.92181
0.00500944	3.7956	-0.0193611	3.92124
0.00503722	3.7954	-0.0193333	3.92066
0.005065	3.7951	-0.0193056	3.9201
0.00509278	3.7949	-0.0192778	3.91953
0.00512056	3.7946	-0.01925	3.91897
0.00514833	3.7944	-0.0192222	3.91842
0.00517611	3.7941	-0.0191944	3.91787
0.00520389	3.794	-0.0191667	3.91732
0.00523167	3.7937	-0.0191389	3.91677
0.00525944	3.7934	-0.0191111	3.91623
0.00528722	3.7934	-0.0190833	3.91569
0.005315	3.7929	-0.0190556	3.91515
0.00534278	3.7928	-0.0190278	3.91461
0.00537056	3.7926	-0.019	3.91408
0.00539833	3.7924	-0.0189722	3.91355
0.00542611	3.7921	-0.0189444	3.91303
0.00545389	3.792	-0.0189167	3.9125
0.00548167	3.7915	-0.0188889	3.91198
0.00550944	3.7914	-0.0188611	3.91146
0.00553722	3.7913	-0.0188333	3.91094
0.005565	3.791	-0.0188056	3.91043
0.00559278	3.7908	-0.0187778	3.90992
0.00562056	3.7905	-0.01875	3.90941
0.00564833	3.7903	-0.0187222	3.9089
0.00567611	3.79	-0.0186944	3.9084
0.00570389	3.7901	-0.0186667	3.90789
0.00573167	3.7897	-0.0186389	3.90739
0.00575944	3.7894	-0.0186111	3.90689
0.00578722	3.7891	-0.0185833	3.9064
0.005815	3.789	-0.0185556	3.9059
0.00584278	3.7887	-0.0185278	3.90541
0.00587056	3.7886	-0.0185	3.90492
0.00589833	3.7886	-0.0184722	3.90443
0.00592611	3.7881	-0.0184444	3.90394
0.00595389	3.7878	-0.0184167	3.90346
0.00598167	3.7876	-0.0183889	3.90298
0.00600944	3.7876	-0.0183611	3.9025
0.00603722	3.7873	-0.0183333	3.90202
0.006065	3.787	-0.0183056	3.90154
0.00609278	3.787	-0.0182778	3.90107
0.00612056	3.7866	-0.01825	3.9006
0.00614833	3.7865	-0.0182222	3.90012
0.00617611	3.7863	-0.0181944	3.89965
0.00620389	3.786	-0.0181667	3.89919
0.00623167	3.7859	-0.0181389	3.89872
0.00625944	3.7856	-0.0181111	3.89826
0.00628722	3.7855	-0.0180833	3.8978
0.006315	3.7852	-0.0180556	3.89733
0.00634278	3.7849	-0.0180278	3.89688
0.00637056	3.7848	-0.018	3.89642
0.00639833	3.7846	-0.0179722	3.89596
0.00642611	3.7845	-0.0179444	3.89551
0.00645389	3.7843	-0.0179167	3.89506
0.00648167	3.7841	-0.0178889	3.89461
0.00650944	3.7838	-0.0178611	3.89416
0.00653722	3.7837	-0.0178333	3.89371
0.006565	3.7835	-0.0178056	3.89326
0.00659278	3.7832	-0.0177778	3.89282
0.00662056	3.7832	-0.01775	3.89237
0.00664833	3.7828	-0.0177222	3.89193
0.00667611	3.7826	-0.0176944	3.89149
0.00670389	3.7825	-0.0176667	3.89105
0.00673167	3.7822	-0.0176389	3.89061
0.00675944	3.7822	-0.0176111	3.89017
0.00678722	3.7819	-0.0175833	3.88973
0.006815	3.7817	-0.0175556	3.8893
0.00684278	3.7815	-0.0175278	3.88886
0.00687056	3.7813	-0.0175	3.88843
0.00689833	3.7812	-0.0174722	3.88799
0.00692611	3.781	-0.0174444	3.88756
0.00695389	3.7809	-0.0174167	3.88713
0.00698167	3.7805	-0.0173889	3.8867
0.00700944	3.7804	-0.0173611	3.88627
0.00703722	3.7802	-0.0173333	3.88584
0.007065	3.7802	-0.0173056	3.88541
0.00709278	3.7799	-0.0172778	3.88498
0.00712056	3.7797	-0.01725	3.88455
0.00714833	3.7796	-0.0172222	3.88412
0.00717611	3.7794	-0.0171944	3.88369
0.00720389	3.7792	-0.0171667	3.88326
0.00723167	3.779	-0.0171389	3.88283
0.00725944	3.7789	-0.0171111	3.8824
0.00728722	3.7786	-0.0170833	3.88197
0.007315	3.7785	-0.0170556	3.88153
0.00734278	3.7781	-0.0170278	3.8811
0.00737056	3.7781	-0.017	3.88067
0.00739833	3.7777	-0.0169722	3.88023
0.00742611	3.7778	-0.0169444	3.8798
0.00745389	3.7776	-0.0169167	3.87936
0.00748167	3.7773	-0.0168889	3.87892
0.00750944	3.7772	-0.0168611	3.87848
0.00753722	3.777	-0.0168333	3.87804
0.007565	3.7769	-0.0168056	3.8776
0.00759278	3.7766	-0.0167778	3.87715
0.00762056	3.7766	-0.01675	3.87671
0.00764833	3.7763	-0.0167222	3.87626
0.00767611	3.7761	-0.0166944	3.87581
0.00770389	3.776	-0.0166667	3.87535
0.00773167	3.7757	-0.0166389	3.87489
0.00775944	3.7756	-0.0166111	3.87443
0.00778722	3.7755	-0.0165833	3.87397
0.007815	3.7754	-0.0165556	3.87351
0.00784278	3.7751	-0.0165278	3.87304
0.00787056	3.7748	-0.0165	3.87257
0.00789833	3.7748	-0.0164722	3.8721
0.00792611	3.7745	-0.0164444	3.87162
0.00795389	3.7744	-0.0164167	3.87114
0.00798167	3.7744	-0.0163889	3.87066
0.00800944	3.7741	-0.0163611	3.87017
0.00803722	3.774	-0.0163333	3.86969
0.008065	3.7737	-0.0163056	3.8692
0.00809278	3.7736	-0.0162778	3.8687
0.00812056	3.7737	-0.01625	3.86821
0.00814833	3.7733	-0.0162222	3.86771
0.00817611	3.773	-0.0161944	3.86721
0.00820389	3.773	-0.0161667	3.86671
0.00823167	3.773	-0.0161389	3.86621
0.00825944	3.7725	-0.0161111	3.86571
0.00828722	3.7725	-0.0160833	3.8652
0.008315	3.7724	-0.0160556	3.8647
0.00834278	3.7722	-0.0160278	3.86419
0.00837056	3.7719	-0.016	3.86368
0.00839833	3.7719	-0.0159722	3.86318
0.00842611	3.7717	-0.0159444	3.86267
0.00845389	3.7715	-0.0159167	3.86216
0.00848167	3.7715	-0.0158889	3.86165
0.00850944	3.7711	-0.0158611	3.86115
0.00853722	3.7711	-0.0158333	3.86064
0.008565	3.7708	-0.0158056	3.86014
0.00859278	3.7708	-0.0157778	3.85963
0.00862056	3.7706	-0.01575	3.85913
0.00864833	3.7705	-0.0157222	3.85863
0.00867611	3.7704	-0.0156944	3.85813
0.00870389	3.7702	-0.0156667	3.85763
0.00873167	3.77	-0.0156389	3.85713
0.00875944	3.7699	-0.0156111	3.85664
0.00878722	3.7696	-0.0155833	3.85615
0.008815	3.7695	-0.0155556	3.85566
0.00884278	3.7694	-0.0155278	3.85517
0.00887056	3.7691	-0.0155	3.85468
0.00889833	3.7691	-0.0154722	3.8542
0.00892611	3.7689	-0.0154444	3.85371
0.00895389	3.7688	-0.0154167	3.85323
0.00898167	3.7687	-0.0153889	3.85276
0.00900944	3.7685	-0.0153611	3.85228
0.00903722	3.7683	-0.0153333	3.85181
0.009065	3.7681	-0.0153056	3.85134
0.00909278	3.768	-0.0152778	3.85087
0.00912056	3.7679	-0.01525	3.8504
0.00914833	3.7677	-0.0152222	3.84993
0.00917611	3.7676	-0.0151944	3.84947
0.00920389	3.7674	-0.0151667	3.84901
0.00923167	3.7673	-0.0151389	3.84855
0.00925944	3.7672	-0.0151111	3.8481
0.00928722	3.7669	-0.0150833	3.84764
0.009315	3.7668	-0.0150556	3.84719
0.00934278	3.7667	-0.0150278	3.84674
0.00937056	3.7665	-0.015	3.84629
0.00939833	3.7664	-0.0149722	3.84585
0.00942611	3.7663	-0.0149444	3.84541
0.00945389	3.7661	-0.0149167	3.84496
0.00948167	3.766	-0.0148889	3.84453
0.00950944	3.7658	-0.0148611	3.84409
0.00953722	3.7657	-0.0148333	3.84365
0.009565	3.7654	-0.0148056	3.84322
0.00959278	3.7654	-0.0147778	3.84279
0.00962056	3.7653	-0.01475	3.84236
0.00964833	3.765	-0.0147222	3.84193
0.00967611	3.765	-0.0146944	3.84151
0.00970389	3.7647	-0.0146667	3.84109
0.00973167	3.7647	-0.0146389	3.84067
0.00975944	3.7645	-0.0146111	3.84025
0.00978722	3.7644	-0.0145833	3.83983
0.009815	3.7642	-0.0145556	3.83942
0.00984278	3.7641	-0.0145278	3.83901
0.00987056	3.7638	-0.0145	3.8386
0.00989833	3.7638	-0.0144722	3.83819
0.00992611	3.7635	-0.0144444	3.83779
0.00995389	3.7635	-0.0144167	3.83738
0.00998167	3.7633	-0.0143889	3.83698
0.0100094	3.7633	-0.0143611	3.83659
0.0100372	3.7632	-0.0143333	3.83619
0.010065	3.763	-0.0143056	3.8358
0.0100928	3.7626	-0.0142778	3.83541
0.0101206	3.7626	-0.01425	3.83502
0.0101483	3.7626	-0.0142222	3.83463
0.0101761	3.7625	-0.0141944	3.83425
0.0102039	3.7622	-0.0141667	3.83387
0.0102317	3.7622	-0.0141389	3.83349
0.0102594	3.762	-0.0141111	3.83311
0.0102872	3.7618	-0.0140833	3.83274
0.010315	3.7618	-0.0140556	3.83237
0.0103428	3.7615	-0.0140278	3.832
0.0103706	3.7614	-0.014	3.83164
0.0103983	3.7612	-0.0139722	3.83127
0.0104261	3.7613	-0.0139444	3.83091
0.0104539	3.761	-0.0139167	3.83056
0.0104817	3.7609	-0.0138889	3.8302
0.0105094	3.7609	-0.0138611	3.82985
0.0105372	3.7606	-0.0138333	3.8295
0.010565	3.7606	-0.0138056	3.82915
0.0105928	3.7604	-0.0137778	3.8288
0.0106206	3.7603	-0.01375	3.82846
0.0106483	3.7602	-0.0137222	3.82812
0.0106761	3.76	-0.0136944	3.82778
0.0107039	3.7598	-0.0136667	3.82745
0.0107317	3.7597	-0.0136389	3.82712
0.0107594	3.7596	-0.0136111	3.82679
0.0107872	3.7595	-0.0135833	3.82646
0.010815	3.7592	-0.0135556	3.82613
0.0108428	3.7592	-0.0135278	3.82581
0.0108706	3.7591	-0.0135	3.82549
0.0108983	3.7589	-0.0134722	3.82517
0.0109261	3.7588	-0.0134444	3.82486
0.0109539	3.7586	-0.0134167	3.82454
0.0109817	3.7585	-0.0133889	3.82423
0.0110094	3.7584	-0.0133611	3.82392
0.0110372	3.7582	-0.0133333	3.82361
0.011065	3.7582	-0.0133056	3.82331
0.0110928	3.758	-0.0132778	3.823
0.0111206	3.758	-0.01325	3.8227
0.0111483	3.7576	-0.0132222	3.8224
0.0111761	3.7576	-0.0131944	3.82211
0.0112039	3.7575	-0.0131667	3.82181
0.0112317	3.7574	-0.0131389	3.82152
0.0112594	3.7572	-0.0131111	3.82122
0.0112872	3.7572	-0.0130833	3.82093
0.011315	3.757	-0.0130556	3.82065
0.0113428	3.7569	-0.0130278	3.82036
0.0113706	3.7567	-0.013	3.82008
0.0113983	3.7565	-0.0129722	3.81979
0.0114261	3.7564	-0.0129444	3.81951
0.0114539	3.7563	-0.0129167	3.81923
0.0114817	3.7562	-0.0128889	3.81895
0.0115094	3.7561	-0.0128611	3.81867
0.0115372	3.7559	-0.0128333	3.8184
0.011565	3.7558	-0.0128056	3.81812
0.0115928	3.7558	-0.0127778	3.81785
0.0116206	3.7556	-0.01275	3.81758
0.0116483	3.7554	-0.0127222	3.81731
0.0116761	3.7553	-0.0126944	3.81704
0.0117039	3.7553	-0.0126667	3.81677
0.0117317	3.755	-0.0126389	3.8165
0.0117594	3.755	-0.0126111	3.81624
0.0117872	3.7549	-0.0125833	3.81597
0.011815	3.7548	-0.0125556	3.81571
0.0118428	3.7545	-0.0125278	3.81545
0.0118706	3.7544	-0.0125	3.81519
0.0118983	3.7544	-0.0124722	3.81492
0.0119261	3.7543	-0.0124444	3.81466
0.0119539	3.7541	-0.0124167	3.8144
0.0119817	3.7539	-0.0123889	3.81415
0.0120094	3.754	-0.0123611	3.81389
0.0120372	3.7537	-0.0123333	3.81363
0.012065	3.7537	-0.0123056	3.81337
0.0120928	3.7535	-0.0122778	3.81312
0.0121206	3.7534	-0.01225	3.81286
0.0121483	3.7534	-0.0122222	3.81261
0.0121761	3.7532	-0.0121944	3.81235
0.0122039	3.753	-0.0121667	3.8121
0.0122317	3.7532	-0.0121389	3.81185
0.0122594	3.7528	-0.0121111	3.8116
0.0122872	3.7527	-0.0120833	3.81134
0.012315	3.7526	-0.0120556	3.81109
0.0123428	3.7523	-0.0120278	3.81084
0.0123706	3.7525	-0.012	3.81059
0.0123983	3.7522	-0.0119722	3.81034
0.0124261	3.7521	-0.0119444	3.81009
0.0124539	3.7519	-0.0119167	3.80984
0.0124817	3.7519	-0.0118889	3.80959
0.0125094	3.7517	-0.0118611	3.80934
0.0125372	3.7517	-0.0118333	3.80909
0.012565	3.7515	-0.0118056	3.80884
0.0125928	3.7512	-0.0117778	3.80859
0.0126206	3.7511	-0.01175	3.80834
0.0126483	3.7511	-0.0117222	3.80809
0.0126761	3.7512	-0.0116944	3.80785
0.0127039	3.7509	-0.0116667	3.8076
0.0127317	3.7508	-0.0116389	3.80735
0.0127594	3.7505	-0.0116111	3.8071
0.0127872	3.7507	-0.0115833	3.80686
0.012815	3.7505	-0.0115556	3.80661
0.0128428	3.7504	-0.0115278	3.80636
0.0128706	3.7503	-0.0115	3.80612
0.0128983	3.7499	-0.0114722	3.80587
0.0129261	3.75	-0.0114444	3.80562
0.0129539	3.7498	-0.0114167	3.80538
0.0129817	3.75	-0.0113889	3.80513
0.0130094	3.7496	-0.0113611	3.80489
0.0130372	3.7496	-0.0113333	3.80464
0.013065	3.7494	-0.0113056	3.8044
0.0130928	3.7494	-0.0112778	3.80416
0.0131206	3.7492	-0.01125	3.80391
0.0131483	3.7492	-0.0112222	3.80367
0.0131761	3.749	-0.0111944	3.80343
0.0132039	3.7488	-0.0111667	3.80318
0.0132317	3.7487	-0.0111389	3.80294
0.0132594	3.7486	-0.0111111	3.8027
0.0132872	3.7486	-0.0110833	3.80246
0.013315	3.7484	-0.0110556	3.80222
0.0133428	3.7483	-0.0110278	3.80198
0.0133706	3.7482	-0.011	3.80174
0.0133983	3.7481	-0.0109722	3.80151
0.0134261	3.748	-0.0109444	3.80127
0.0134539	3.7479	-0.0109167	3.80103
0.0134817	3.7477	-0.0108889	3.8008
0.0135094	3.7476	-0.0108611	3.80056
0.0135372	3.7476	-0.0108333	3.80033
0.013565	3.7474	-0.0108056	3.8001
0.0135928	3.7473	-0.0107778	3.79987
0.0136206	3.7473	-0.01075	3.79964
0.0136483	3.747	-0.0107222	3.79941
0.0136761	3.7469	-0.0106944	3.79918
0.0137039	3.7468	-0.0106667	3.79895
0.0137317	3.7467	-0.0106389	3.79873
0.0137594	3.7466	-0.0106111	3.7985
0.0137872	3.7465	-0.0105833	3.79828
0.013815	3.7465	-0.0105556	3.79806
0.0138428	3.7463	-0.0105278	3.79784
0.0138706	3.7462	-0.0105	3.79762
0.0138983	3.746	-0.0104722	3.7974
0.0139261	3.746	-0.0104444	3.79718
0.0139539	3.7459	-0.0104167	3.79697
0.0139817	3.7458	-0.0103889	3.79676
0.0140094	3.7457	-0.0103611	3.79654
0.0140372	3.7456	-0.0103333	3.79633
0.014065	3.7455	-0.0103056	3.79613
0.0140928	3.7454	-0.0102778	3.79592
0.0141206	3.7453	-0.01025	3.79571
0.0141483	3.7451	-0.0102222	3.79551
0.0141761	3.745	-0.0101944	3.79531
0.0142039	3.7449	-0.0101667	3.79511
0.0142317	3.7449	-0.0101389	3.79492
0.0142594	3.7447	-0.0101111	3.79472
0.0142872	3.7447	-0.0100833	3.79453
0.014315	3.7445	-0.0100556	3.79434
0.0143428	3.7444	-0.0100278	3.79415
0.0143706	3.7443	-0.01	3.79397
0.0143983	3.7441	-0.00997222	3.79378
0.0144261	3.7442	-0.00994444	3.7936
0.0144539	3.744	-0.00991667	3.79342
0.0144817	3.7438	-0.00988889	3.79325
0.0145094	3.7437	-0.00986111	3.79308
0.0145372	3.7436	-0.00983333	3.79291
0.014565	3.7436	-0.00980556	3.79275
0.0145928	3.7434	-0.00977778	3.79259
0.0146206	3.7432	-0.00975	3.79243
0.0146483	3.7434	-0.00972222	3.79228
0.0146761	3.7432	-0.00969444	3.79213
0.0147039	3.743	-0.00966667	3.79199
0.0147317	3.743	-0.00963889	3.79185
0.0147594	3.7428	-0.00961111	3.79172
0.0147872	3.7427	-0.00958333	3.79159
0.014815	3.7426	-0.00955556	3.79147
0.0148428	3.7425	-0.00952778	3.79136
0.0148706	3.7425	-0.0095	3.79125
0.0148983	3.7423	-0.00947222	3.79115
0.0149261	3.7421	-0.00944444	3.79106
0.0149539	3.7422	-0.00941667	3.79098
0.0149817	3.7421	-0.00938889	3.7909
0.0150094	3.7419	-0.00936111	3.79084
0.0150372	3.7419	-0.00933333	3.79078
0.015065	3.7417	-0.00930556	3.79073
0.0150928	3.7415	-0.00927778	3.79069
0.0151206	3.7415	-0.00925	3.79066
0.0151483	3.7414	-0.00922222	3.79063
0.0151761	3.7413	-0.00919444	3.7906
0.0152039	3.7412	-0.00916667	3.79058
0.0152317	3.7411	-0.00913889	3.79057
0.0152594	3.7409	-0.00911111	3.79055
0.0152872	3.7409	-0.00908333	3.79052
0.015315	3.7407	-0.00905556	3.79049
0.0153428	3.7407	-0.00902778	3.79046
0.0153706	3.7406	-0.009	3.79041
0.0153983	3.7404	-0.00897222	3.79036
0.0154261	3.7404	-0.00894444	3.7903
0.0154539	3.7403	-0.00891667	3.79023
0.0154817	3.7402	-0.00888889	3.79015
0.0155094	3.7401	-0.00886111	3.79006
0.0155372	3.7399	-0.00883333	3.78997
0.015565	3.7398	-0.00880556	3.78987
0.0155928	3.7398	-0.00877778	3.78977
0.0156206	3.7397	-0.00875	3.78966
0.0156483	3.7395	-0.00872222	3.78955
0.0156761	3.7394	-0.00869444	3.78943
0.0157039	3.7395	-0.00866667	3.78931
0.0157317	3.7394	-0.00863889	3.78919
0.0157594	3.7394	-0.00861111	3.78907
0.0157872	3.7391	-0.00858333	3.78895
0.015815	3.7391	-0.00855556	3.78882
0.0158428	3.7389	-0.00852778	3.7887
0.0158706	3.7389	-0.0085	3.78857
0.0158983	3.7387	-0.00847222	3.78844
0.0159261	3.7385	-0.00844444	3.78831
0.0159539	3.7386	-0.00841667	3.78817
0.0159817	3.7385	-0.00838889	3.78804
0.0160094	3.7383	-0.00836111	3.7879
0.0160372	3.7381	-0.00833333	3.78777
0.016065	3.7382	-0.00830556	3.78763
0.0160928	3.738	-0.00827778	3.78749
0.0161206	3.7379	-0.00825	3.78735
0.0161483	3.7377	-0.00822222	3.7872
0.0161761	3.7376	-0.00819444	3.78706
0.0162039	3.7376	-0.00816667	3.78691
0.0162317	3.7375	-0.00813889	3.78676
0.0162594	3.7375	-0.00811111	3.78661
0.0162872	3.7372	-0.00808333	3.78646
0.016315	3.7372	-0.00805556	3.78631
0.0163428	3.7375	-0.00802778	3.78615
0.0163706	3.737	-0.008	3.78599
0.0163983	3.7369	-0.00797222	3.78583
0.0164261	3.7367	-0.00794444	3.78567
0.0164539	3.7366	-0.00791667	3.78551
0.0164817	3.7364	-0.00788889	3.78535
0.0165094	3.7365	-0.00786111	3.78519
0.0165372	3.7364	-0.00783333	3.78502
0.016565	3.7364	-0.00780556	3.78486
0.0165928	3.7362	-0.00777778	3.78469
0.0166206	3.7362	-0.00775	3.78452
0.0166483	3.7362	-0.00772222	3.78435
0.0166761	3.736	-0.00769444	3.78418
0.0167039	3.7359	-0.00766667	3.78401
0.0167317	3.7358	-0.00763889	3.78384
0.0167594	3.7357	-0.00761111	3.78367
0.0167872	3.7357	-0.00758333	3.78349
0.016815	3.7356	-0.00755556	3.78332
0.0168428	3.7354	-0.00752778	3.78315
0.0168706	3.7353	-0.0075	3.78297
0.0168983	3.7352	-0.00747222	3.7828
0.0169261	3.7351	-0.00744444	3.78262
0.0169539	3.7352	-0.00741667	3.78245
0.0169817	3.735	-0.00738889	3.78228
0.0170094	3.7348	-0.00736111	3.7821
0.0170372	3.7347	-0.00733333	3.78193
0.017065	3.7347	-0.00730556	3.78175
0.0170928	3.7345	-0.00727778	3.78158
0.0171206	3.7345	-0.00725	3.78141
0.0171483	3.7345	-0.00722222	3.78124
0.0171761	3.7343	-0.00719444	3.78106
0.0172039	3.7341	-0.00716667	3.78089
0.0172317	3.7343	-0.00713889	3.78072
0.0172594	3.7341	-0.00711111	3.78055
0.0172872	3.7341	-0.00708333	3.78038
0.017315	3.7339	-0.00705556	3.78022
0.0173428	3.7338	-0.00702778	3.78005
0.0173706	3.7338	-0.007	3.77988
0.0173983	3.7336	-0.00697222	3.77972
0.0174261	3.7335	-0.00694444	3.77956
0.0174539	3.7334	-0.00691667	3.7794
0.0174817	3.7333	-0.00688889	3.77924
0.0175094	3.7332	-0.00686111	3.77908
0.0175372	3.7332	-0.00683333	3.77892
0.017565	3.7331	-0.00680556	3.77876
0.0175928	3.7329	-0.00677778	3.77861
0.0176206	3.7328	-0.00675	3.77846
0.0176483	3.7328	-0.00672222	3.77831
0.0176761	3.7327	-0.00669444	3.77816
0.0177039	3.7327	-0.00666667	3.77802
0.0177317	3.7325	-0.00663889	3.77788
0.0177594	3.7324	-0.00661111	3.77774
0.0177872	3.7324	-0.00658333	3.7776
0.017815	3.7322	-0.00655556	3.77747
0.0178428	3.7322	-0.00652778	3.77733
0.0178706	3.7321	-0.0065	3.77721
0.0178983	3.7321	-0.00647222	3.77708
0.0179261	3.732	-0.00644444	3.77696
0.0179539	3.7317	-0.00641667	3.77685
0.0179817	3.7317	-0.00638889	3.77674
0.0180094	3.7317	-0.00636111	3.77663
0.0180372	3.7314	-0.00633333	3.77653
0.018065	3.7314	-0.00630556	3.77643
0.0180928	3.7314	-0.00627778	3.77634
0.0181206	3.7312	-0.00625	3.77625
0.0181483	3.7313	-0.00622222	3.77617
0.0181761	3.731	-0.00619444	3.7761
0.0182039	3.731	-0.00616667	3.77603
0.0182317	3.7309	-0.00613889	3.77597
0.0182594	3.7308	-0.00611111	3.77592
0.0182872	3.7308	-0.00608333	3.77587
0.018315	3.7307	-0.00605556	3.77582
0.0183428	3.7306	-0.00602778	3.77577
0.0183706	3.7304	-0.006	3.77573
0.0183983	3.7304	-0.00597222	3.77568
0.0184261	3.7303	-0.00594444	3.77563
0.0184539	3.7302	-0.00591667	3.77558
0.0184817	3.73	-0.00588889	3.77552
0.0185094	3.7301	-0.00586111	3.77545
0.0185372	3.73	-0.00583333	3.77537
0.018565	3.7298	-0.00580556	3.7753
0.0185928	3.7298	-0.00577778	3.77521
0.0186206	3.7297	-0.00575	3.77513
0.0186483	3.7295	-0.00572222	3.77504
0.0186761	3.7296	-0.00569444	3.77495
0.0187039	3.7293	-0.00566667	3.77485
0.0187317	3.7294	-0.00563889	3.77476
0.0187594	3.7293	-0.00561111	3.77466
0.0187872	3.7293	-0.00558333	3.77456
0.018815	3.729	-0.00555556	3.77446
0.0188428	3.7291	-0.00552778	3.77436
0.0188706	3.7289	-0.0055	3.77426
0.0188983	3.7289	-0.00547222	3.77416
0.0189261	3.7288	-0.00544444	3.77406
0.0189539	3.7287	-0.00541667	3.77396
0.0189817	3.7285	-0.00538889	3.77386
0.0190094	3.7286	-0.00536111	3.77376
0.0190372	3.7285	-0.00533333	3.77366
0.019065	3.7282	-0.00530556	3.77355
0.0190928	3.7282	-0.00527778	3.77345
0.0191206	3.7281	-0.00525	3.77335
0.0191483	3.728	-0.00522222	3.77324
0.0191761	3.728	-0.00519444	3.77314
0.0192039	3.7279	-0.00516667	3.77303
0.0192317	3.7279	-0.00513889	3.77293
0.0192594	3.7278	-0.00511111	3.77282
0.0192872	3.7277	-0.00508333	3.77272
0.019315	3.7275	-0.00505556	3.77261
0.0193428	3.7275	-0.00502778	3.77251
0.0193706	3.7274	-0.005	3.7724
0.0193983	3.7274	-0.00497222	3.77229
0.0194261	3.7272	-0.00494444	3.77219
0.0194539	3.7271	-0.00491667	3.77208
0.0194817	3.7271	-0.00488889	3.77197
0.0195094	3.7271	-0.00486111	3.77187
0.0195372	3.7268	-0.00483333	3.77176
0.019565	3.7268	-0.00480556	3.77165
0.0195928	3.7268	-0.00477778	3.77155
0.0196206	3.7266	-0.00475	3.77144
0.0196483	3.7266	-0.00472222	3.77133
0.0196761	3.7266	-0.00469444	3.77122
0.0197039	3.7265	-0.00466667	3.77112
0.0197317	3.7263	-0.00463889	3.77101
0.0197594	3.7264	-0.00461111	3.7709
0.0197872	3.7261	-0.00458333	3.77079
0.019815	3.7261	-0.00455556	3.77069
0.0198428	3.726	-0.00452778	3.77058
0.0198706	3.726	-0.0045	3.77047
0.0198983	3.7258	-0.00447222	3.77037
0.0199261	3.7258	-0.00444444	3.77026
0.0199539	3.7257	-0.00441667	3.77016
0.0199817	3.7256	-0.00438889	3.77005
0.0200094	3.7254	-0.00436111	3.76995
0.0200361	3.7254	-0.00433333	3.76985
0.0200367	3.7254	-0.00430556	3.76974
0.0200489	3.9961	-0.00427778	3.76964
0.0203267	4.0171	-0.00425	3.76954
0.0206044	4.0256	-0.00422222	3.76944
0.0208822	4.0312	-0.00419444	3.76934
0.02116	4.0357	-0.00416667	3.76924
0.0214378	4.0394	-0.00413889	3.76914
0.0217156	4.0425	-0.00411111	3.76904
0.0219933	4.0453	-0.00408333	3.76894
0.0222711	4.0476	-0.00405556	3.76885
0.0225489	4.0498	-0.00402778	3.76875
0.0228267	4.0518	-0.004	3.76865
0.0231044	4.0534	-0.00397222	3.76856
0.0233822	4.0552	-0.00394444	3.76847
0.02366	4.0568	-0.00391667	3.76838
0.0239378	4.0582	-0.00388889	3.76828
0.0242156	4.0596	-0.00386111	3.7682
0.0244933	4.0608	-0.00383333	3.76811
0.0247711	4.0619	-0.00380556	3.76802
0.0250489	4.063	-0.00377778	3.76793
0.0253267	4.0641	-0.00375	3.76785
0.0256044	4.0651	-0.00372222	3.76776
0.0258822	4.0661	-0.00369444	3.76768
0.02616	4.067	-0.00366667	3.7676
0.0264378	4.0681	-0.00363889	3.76752
0.0267156	4.0689	-0.00361111	3.76744
0.0269933	4.0695	-0.00358333	3.76737
0.0272711	4.0704	-0.00355556	3.76729
0.0275489	4.0712	-0.00352778	3.76722
0.0278267	4.0719	-0.0035	3.76715
0.0281044	4.0727	-0.00347222	3.76708
0.0283822	4.0733	-0.00344444	3.76701
0.02866	4.0739	-0.00341667	3.76694
0.0289378	4.0748	-0.00338889	3.76688
0.0292156	4.0754	-0.00336111	3.76682
0.0294933	4.0761	-0.00333333	3.76677
0.0297711	4.0767	-0.00330556	3.76671
0.0300489	4.0773	-0.00327778	3.76666
0.0303267	4.0779	-0.00325	3.76661
0.0306044	4.0785	-0.00322222	3.76657
0.0308822	4.0792	-0.00319444	3.76653
0.03116	4.0797	-0.00316667	3.76649
0.0314378	4.0802	-0.00313889	3.76646
0.0317156	4.0808	-0.00311111	3.76643
0.0319933	4.0813	-0.00308333	3.7664
0.0322711	4.0818	-0.00305556	3.76638
0.0325489	4.0824	-0.00302778	3.76636
0.0328267	4.0829	-0.003	3.76634
0.0331044	4.0835	-0.00297222	3.76631
0.0333822	4.084	-0.00294444	3.76629
0.03366	4.0845	-0.00291667	3.76627
0.0339378	4.085	-0.00288889	3.76624
0.0342156	4.0854	-0.00286111	3.76621
0.0344933	4.086	-0.00283333	3.76618
0.0347711	4.0864	-0.00280556	3.76614
0.0350489	4.0869	-0.00277778	3.76609
0.0353267	4.0873	-0.00275	3.76605
0.0356044	4.0878	-0.00272222	3.766
0.0358822	4.0884	-0.00269444	3.76595
0.03616	4.0886	-0.00266667	3.76589
0.0364378	4.0891	-0.00263889	3.76583
0.0367156	4.0896	-0.00261111	3.76578
0.0369933	4.09	-0.00258333	3.76571
0.0372711	4.0904	-0.00255556	3.76565
0.0375489	4.0909	-0.00252778	3.76559
0.0378267	4.0911	-0.0025	3.76552
0.0381044	4.0917	-0.00247222	3.76546
0.0383822	4.092	-0.00244444	3.76539
0.03866	4.0923	-0.00241667	3.76532
0.0389378	4.0927	-0.00238889	3.76525
0.0392156	4.0931	-0.00236111	3.76517
0.0394933	4.0935	-0.00233333	3.7651
0.0397711	4.0937	-0.00230556	3.76503
0.0400489	4.0941	-0.00227778	3.76495
0.0403267	4.0946	-0.00225	3.76488
0.0406044	4.0948	-0.00222222	3.7648
0.0408822	4.0951	-0.00219444	3.76472
0.04116	4.0955	-0.00216667	3.76464
0.0414378	4.0958	-0.00213889	3.76457
0.0417156	4.0959	-0.00211111	3.76448
0.0419933	4.0963	-0.00208333	3.7644
0.0422711	4.0966	-0.00205556	3.76432
0.0425489	4.0968	-0.00202778	3.76424
0.0428267	4.0971	-0.002	3.76416
0.0431044	4.0974	-0.00197222	3.76407
0.0433822	4.0977	-0.00194444	3.76399
0.04366	4.0978	-0.00191667	3.7639
0.0439378	4.0982	-0.00188889	3.76381
0.0442156	4.0984	-0.00186111	3.76373
0.0444933	4.0986	-0.00183333	3.76364
0.0447711	4.0989	-0.00180556	3.76355
0.0450489	4.0992	-0.00177778	3.76346
0.0453267	4.0993	-0.00175	3.76337
0.0456044	4.0995	-0.00172222	3.76328
0.0458822	4.0997	-0.00169444	3.76319
0.04616	4.0999	-0.00166667	3.7631
0.0464378	4.1002	-0.00163889	3.76301
0.0467156	4.1004	-0.00161111	3.76292
0.0469933	4.1006	-0.00158333	3.76283
0.0472711	4.1007	-0.00155556	3.76274
0.0475489	4.101	-0.00152778	3.76264
0.0478267	4.1012	-0.0015	3.76255
0.0481044	4.1013	-0.00147222	3.76246
0.0483822	4.1015	-0.00144444	3.76236
0.04866	4.1017	-0.00141667	3.76227
0.0489378	4.1019	-0.00138889	3.76218
0.0492156	4.1019	-0.00136111	3.76208
0.0494933	4.1021	-0.00133333	3.76199
0.0497711	4.1023	-0.00130556	3.7619
0.0500489	4.1024	-0.00127778	3.7618
0.0503267	4.1026	-0.00125	3.76171
0.0506044	4.1027	-0.00122222	3.76162
0.0508822	4.103	-0.00119444	3.76153
0.05116	4.1032	-0.00116667	3.76143
0.0514378	4.1032	-0.00113889	3.76134
0.0517156	4.1033	-0.00111111	3.76125
0.0519933	4.1034	-0.00108333	3.76116
0.0522711	4.1035	-0.00105556	3.76106
0.0525489	4.1039	-0.00102778	3.76097
0.0528267	4.104	-0.001	3.76088
0.0531044	4.104	-0.000972222	3.76079
0.0533822	4.1042	-0.000944444	3.7607
0.05366	4.1043	-0.000916667	3.76061
0.0539378	4.1044	-0.000888889	3.76052
0.0542156	4.1046	-0.000861111	3.76044
0.0544933	4.1046	-0.000833333	3.76035
0.0547711	4.1048	-0.000805556	3.76026
0.0550489	4.1049	-0.000777778	3.76018
0.0553267	4.105	-0.00075	3.76009
0.0556044	4.1051	-0.000722222	3.76001
0.0558822	4.1053	-0.000694444	3.75992
0.05616	4.1053	-0.000666667	3.75984
0.0564378	4.1054	-0.000638889	3.75976
0.0567156	4.1056	-0.000611111	3.75968
0.0569933	4.1055	-0.000583333	3.7596
0.0572711	4.1057	-0.000555556	3.75952
0.0575489	4.1058	-0.000527778	3.75944
0.0578267	4.1059	-0.0005	3.75937
0.0581044	4.1059	-0.000472222	3.7593
0.0583822	4.1062	-0.000444444	3.75922
0.05866	4.1063	-0.000416667	3.75915
0.0589378	4.1063	-0.000388889	3.75909
0.0592156	4.1065	-0.000361111	3.75902
0.0594933	4.1065	-0.000333333	3.75896
0.0597711	4.1065	-0.000305556	3.75889
0.0600489	4.1067	-0.000277778	3.75883
0.0603267	4.1068	-0.00025	3.75878
0.0606044	4.1068	-0.000222222	3.75872
0.0608822	4.1068	-0.000194444	3.75867
0.06116	4.1069	-0.000166667	3.75862
0.0614378	4.107	-0.000138889	3.75858
0.0617156	4.1072	-0.000111111	3.75853
0.0619933	4.1072	-8.33333e-05	3.75849
0.0622711	4.1072	-5.55556e-05	3.75846
0.0625489	4.1074	-2.77778e-05	3.75842
0.0628267	4.1075	-2.77901e-13	3.75839
0.0631044	4.1075	0	4.00869
0.0633822	4.1076	0.000277778	4.01938
0.06366	4.1076	0.000555556	4.02649
0.0639378	4.1077	0.000833333	4.03219
0.0642156	4.1078	0.00111111	4.03706
0.0644933	4.1079	0.00138889	4.0414
0.0647711	4.108	0.00166667	4.04533
0.0650489	4.108	0.00194444	4.04896
0.0653267	4.1081	0.00222222	4.05232
0.0656044	4.1083	0.0025	4.05547
0.0658822	4.1083	0.00277778	4.05842
0.06616	4.1083	0.00305556	4.06119
0.0664378	4.1083	0.00333333	4.06381
0.0667156	4.1084	0.00361111	4.06628
0.0669933	4.1085	0.00388889	4.06862
0.0672711	4.1084	0.00416667	4.07083
0.0675489	4.1085	0.00444444	4.07293
0.0678267	4.1084	0.00472222	4.07492
0.0681044	4.1087	0.005	4.07681
0.0683822	4.1087	0.00527778	4.0786
0.06866	4.1089	0.00555556	4.08029
0.0689378	4.1089	0.00583333	4.08191
0.0692156	4.1089	0.00611111	4.08344
0.0694933	4.1091	0.00638889	4.08489
0.0697711	4.1091	0.00666667	4.08627
0.0700489	4.109	0.00694444	4.08758
0.0703267	4.109	0.00722222	4.08882
0.0706044	4.1092	0.0075	4.09
0.0708822	4.1093	0.00777778	4.09113
0.07116	4.1093	0.00805556	4.09219
0.0714378	4.1092	0.00833333	4.09321
0.0717156	4.1094	0.00861111	4.09417
0.0719933	4.1094	0.00888889	4.09508
0.0722711	4.1095	0.00916667	4.09595
0.0725489	4.1096	0.00944444	4.09677
0.0728267	4.1095	0.00972222	4.09756
0.0731044	4.1094	0.01	4.0983
0.0733822	4.1095	0.0102778	4.09901
0.07366	4.1097	0.0105556	4.09968
0.0739378	4.1098	0.0108333	4.10032
0.0742156	4.1097	0.0111111	4.10093
0.0744933	4.1098	0.0113889	4.10151
0.0747711	4.1097	0.0116667	4.10205
0.0750489	4.1098	0.0119444	4.10257
0.0753267	4.1098	0.0122222	4.10307
0.0756044	4.11	0.0125	4.10354
0.0758822	4.11	0.0127778	4.10399
0.07616	4.11	0.0130556	4.10442
0.0764378	4.11	0.0133333	4.10482
0.0767156	4.1101	0.0136111	4.10521
0.0769933	4.1103	0.0138889	4.10558
0.0772711	4.1101	0.0141667	4.10593
0.0775489	4.1102	0.0144444	4.10626
0.0778267	4.1102	0.0147222	4.10658
0.0781044	4.1102	0.015	4.10688
0.0783822	4.1103	0.0152778	4.10717
0.07866	4.1104	0.0155556	4.10744
0.0789378	4.1104	0.0158333	4.1077
0.0792156	4.1104	0.0161111	4.10795
0.0794933	4.1104	0.0163889	4.10819
0.0797711	4.1105	0.0166667	4.10842
0.0800489	4.1106	0.0169444	4.10863
0.0803267	4.1106	0.0172222	4.10884
0.0806044	4.1106	0.0175	4.10904
0.0808822	4.1106	0.0177778	4.10923
0.08116	4.1107	0.0180556	4.10941
0.0814378	4.1107	0.0183333	4.10958
0.0817156	4.1107	0.0186111	4.10974
0.0819933	4.1107	0.0188889	4.1099
0.0822711	4.1107	0.0191667	4.11005
0.0825489	4.1109	0.0194444	4.1102
0.0828267	4.1108	0.0197222	4.11034
0.0831044	4.1109	0.02	4.11047
0.0833822	4.1108	0.0202778	4.1106
0.08366	4.1109	0.0205556	4.11072
0.0839378	4.1111	0.0208333	4.11084
0.0842156	4.1109	0.0211111	4.11095
0.0844933	4.1111	0.0213889	4.11106
0.0847711	4.1109	0.0216667	4.11116
0.0850489	4.111	0.0219444	4.11126
0.0853267	4.1111	0.0222222	4.11136
0.0856044	4.1112	0.0225	4.11145
0.0858822	4.1113	0.0227778	4.11154
0.08616	4.1112	0.0230556	4.11162
0.0864378	4.1113	0.0233333	4.1117
0.0867156	4.1113	0.0236111	4.11178
0.0869933	4.1112	0.0238889	4.11186
0.0872711	4.1113	0.0241667	4.11193
0.0875489	4.1112	0.0244444	4.112
0.0878267	4.1113	0.0247222	4.11207
0.0881044	4.1115	0.025	4.11214
0.0883822	4.1114	0.0252778	4.1122
0.08866	4.1114	0.0255556	4.11227
0.0889378	4.1114	0.0258333	4.11233
0.0892156	4.1115	0.0261111	4.11238
0.0894933	4.1115	0.0263889	4.11244
0.0897711	4.1114	0.0266667	4.11249
0.0900489	4.1117	0.0269444	4.11255
0.0903267	4.1117	0.0272222	4.1126
0.0906044	4.1116	0.0275	4.11265
0.0908822	4.1116	0.0277778	4.11269
0.09116	4.1116	0.0280556	4.11274
0.0914378	4.1117	0.0283333	4.11278
0.0917156	4.1117	0.0286111	4.11283
0.0919933	4.1118	0.0288889	4.11287
0.0922711	4.1118	0.0291667	4.11291
0.0925489	4.1117	0.0294444	4.11295
0.0928267	4.1118	0.0297222	4.11299
0.0931044	4.1119	0.03	4.11303
0.0933822	4.1117	0.0302778	4.11306
0.09366	4.1119	0.0305556	4.1131
0.0939378	4.1118	0.0308333	4.11313
0.0942156	4.1119	0.0311111	4.11317
0.0944933	4.1119	0.0313889	4.1132
0.0947711	4.1119	0.0316667	4.11323
0.0950489	4.1119	0.0319444	4.11326
0.0953267	4.1119	0.0322222	4.11329
0.0956044	4.112	0.0325	4.11332
0.0958822	4.112	0.0327778	4.11335
0.09616	4.112	0.0330556	4.11338
0.0964378	4.1121	0.0333333	4.11341
0.0967156	4.112	0.0336111	4.11344
0.0969933	4.1121	0.0338889	4.11346
0.0972711	4.112	0.0341667	4.11349
0.0975489	4.1121	0.0344444	4.11351
0.0978267	4.1121	0.0347222	4.11354
0.0981044	4.1122	0.035	4.11356
0.0983822	4.1121	0.0352778	4.11359
0.09866	4.1122	0.0355556	4.11361
0.0989378	4.1121	0.0358333	4.11363
0.0992156	4.1122	0.0361111	4.11365
0.0994933	4.1123	0.0363889	4.11367
0.0997711	4.1123	0.0366667	4.1137
0.100049	4.1123	0.0369444	4.11372
0.100327	4.1124	0.0372222	4.11374
0.100604	4.1123	0.0375	4.11376
0.100882	4.1124	0.0377778	4.11378
0.10116	4.1123	0.0380556	4.1138
0.101438	4.1124	0.0383333	4.11381
0.101716	4.1124	0.0386111	4.11383
0.101993	4.1123	0.0388889	4.11385
0.102271	4.1124	0.0391667	4.11387
0.102549	4.1125	0.0394444	4.11388
0.102827	4.1124	0.0397222	4.1139
0.103104	4.1124	0.04	4.11392
0.103382	4.1124	0.0402778	4.11393
0.10366	4.1125	0.0405556	4.11395
0.103938	4.1125	0.0408333	4.11397
0.104216	4.1124	0.0411111	4.11398
0.104493	4.1125	0.0413889	4.114
0.104771	4.1126	0.0416667	4.11401
0.105049	4.1126	0.0419444	4.11403
0.105327	4.1126	0.0422222	4.11404
0.105604	4.1126	0.0425	4.11406
0.105882	4.1126	0.0427778	4.11407
0.10616	4.1126	0.0430556	4.11408
0.106438	4.1127	0.0433333	4.1141
0.106716	4.1126	0.0436111	4.11411
0.106993	4.1128	0.0438889	4.11412
0.107271	4.1128	0.0441667	4.11414
0.107549	4.1127	0.0444444	4.11415
0.107827	4.1128	0.0447222	4.11416
0.108104	4.1128	0.045	4.11417
0.108382	4.1128	0.0452778	4.11418
0.10866	4.1127	0.0455556	4.1142
0.108938	4.1127	0.0458333	4.11421
0.109216	4.1126	0.0461111	4.11422
0.109493	4.1129	0.0463889	4.11423
0.109771	4.1128	0.0466667	4.11424
0.110049	4.1127	0.0469444	4.11425
0.110327	4.1128	0.0472222	4.11426
0.110604	4.1127	0.0475	4.11427
0.110882	4.1129	0.0477778	4.11428
0.11116	4.1129	0.0480556	4.11429
0.111438	4.1128	0.0483333	4.1143
0.111716	4.113	0.0486111	4.11431
0.111993	4.1129	0.0488889	4.11432
0.112271	4.113	0.0491667	4.11433
0.112549	4.1129	0.0494444	4.11434
0.112827	4.1129	0.0497222	4.11435
0.113104	4.1129	0.05	4.11436
0.113382	4.113	0.0502778	4.11437
0.11366	4.113	0.0505556	4.11438
0.113938	4.113	0.0508333	4.11439
0.114216	4.113	0.0511111	4.1144
0.114493	4.113	0.0513889	4.11441
0.114771	4.113	0.0516667	4.11441
0.115049	4.1131	0.0519444	4.11442
0.115327	4.113	0.0522222	4.11443
0.115604	4.1131	0.0525	4.11444
0.115882	4.1131	0.0527778	4.11445
0.11616	4.1131	0.0530556	4.11445
0.116438	4.1131	0.0533333	4.11446
0.116716	4.1131	0.0536111	4.11447
0.116993	4.113	0.0538889	4.11448
0.117271	4.1131	0.0541667	4.11448
0.117549	4.113	0.0544444	4.11449
0.117827	4.1131	0.0547222	4.1145
0.118104	4.1132	0.055	4.11451
0.118382	4.1131	0.0552778	4.11451
0.11866	4.1131	0.0555556	4.11452
0.118938	4.1131	0.0558333	4.11453
0.119216	4.1132	0.0561111	4.11453
0.119493	4.1132	0.0563889	4.11454
0.119771	4.1133	0.0566667	4.11455
0.120049	4.1132	0.0569444	4.11455
0.120327	4.1133	0.0572222	4.11456
0.120604	4.1132	0.0575	4.11456
0.120882	4.1133	0.0577778	4.11457
0.12116	4.1133	0.0580556	4.11458
0.121438	4.1133	0.0583333	4.11458
0.121716	4.1133	0.0586111	4.11459
0.121993	4.1134	0.0588889	4.11459
0.122271	4.1134	0.0591667	4.1146
0.122549	4.1133	0.0594444	4.11461
0.122827	4.1133	0.0597222	4.11461
0.123104	4.1133	0.06	4.11462
0.123382	4.1133	0.0602778	4.11462
0.12366	4.1134	0.0605556	4.11463
0.123938	4.1134	0.0608333	4.11463
0.124216	4.1134	0.0611111	4.11464
0.124493	4.1133	0.0613889	4.11464
0.124771	4.1134	0.0616667	4.11465
0.125049	4.1134	0.0619444	4.11465
0.125327	4.1134	0.0622222	4.11466
0.125604	4.1134	0.0625	4.11466
0.125882	4.1135	0.0627778	4.11467
0.12616	4.1134	0.0630556	4.11467
0.126438	4.1135	0.0633333	4.11468
0.126716	4.1135	0.0636111	4.11468
0.126993	4.1135	0.0638889	4.11469
0.127271	4.1134	0.0641667	4.11469
0.127549	4.1135	0.0644444	4.11469
0.127827	4.1134	0.0647222	4.1147
0.128104	4.1136	0.065	4.1147
0.128382	4.1135	0.0652778	4.11471
0.12866	4.1136	0.0655556	4.11471
0.128938	4.1137	0.0658333	4.11472
0.129216	4.1135	0.0661111	4.11472
0.129493	4.1136	0.0663889	4.11472
0.129771	4.1135	0.0666667	4.11473
0.130049	4.1136	0.0669444	4.11473
0.130327	4.1135	0.0672222	4.11473
0.130604	4.1136	0.0675	4.11474
0.130882	4.1136	0.0677778	4.11474
0.13116	4.1136	0.0680556	4.11475
0.131438	4.1136	0.0683333	4.11475
0.131716	4.1136	0.0686111	4.11475
0.131993	4.1136	0.0688889	4.11476
0.132271	4.1136	0.0691667	4.11476
0.132549	4.1137	0.0694444	4.11476
0.132827	4.1135	0.0697222	4.11477
0.133104	4.1137	0.07	4.11477
0.133382	4.1137	0.0702778	4.11477
0.13366	4.1137	0.0705556	4.11478
0.133938	4.1137	0.0708333	4.11478
0.134216	4.1137	0.0711111	4.11478
0.134493	4.1137	0.0713889	4.11479
0.134771	4.1136	0.0716667	4.11479
0.135049	4.1137	0.0719444	4.11479
0.135327	4.1137	0.0722222	4.1148
0.135604	4.1137	0.0725	4.1148
0.135882	4.1139	0.0727778	4.1148
0.13616	4.1137	0.0730556	4.1148
0.136438	4.1137	0.0733333	4.11481
0.136716	4.1138	0.0736111	4.11481
0.136993	4.1138	0.0738889	4.11481
0.137271	4.1137	0.0741667	4.11481
0.137549	4.1137	0.0744444	4.11482
0.137827	4.1137	0.0747222	4.11482
0.138104	4.1137	0.075	4.11482
0.138382	4.1139	0.0752778	4.11483
0.13866	4.1137	0.0755556	4.11483
0.138938	4.1138	0.0758333	4.11483
0.139216	4.1139	0.0761111	4.11483
0.139493	4.1137	0.0763889	4.11484
0.139771	4.1139	0.0766667	4.11484
0.140049	4.1138	0.0769444	4.11484
0.140327	4.1139	0.0772222	4.11484
0.140604	4.1139	0.0775	4.11484
0.140882	4.1138	0.0777778	4.11485
0.14116	4.1139	0.0780556	4.11485
0.141438	4.1139	0.0783333	4.11485
0.141716	4.1139	0.0786111	4.11485
0.141993	4.1139	0.0788889	4.11486
0.142271	4.1139	0.0791667	4.11486
0.142549	4.1139	0.0794444	4.11486
0.142827	4.1139	0.0797222	4.11486
0.143104	4.1139	0.08	4.11486
0.143382	4.1139	0.0802778	4.11487
0.14366	4.1141	0.0805556	4.11487
0.143938	4.1139	0.0808333	4.11487
0.144216	4.1139	0.0811111	4.11487
0.144493	4.1139	0.0813889	4.11487
0.144771	4.1139	0.0816667	4.11488
0.145049	4.114	0.0819444	4.11488
0.145327	4.1138	0.0822222	4.11488
0.145604	4.1141	0.0825	4.11488
0.145882	4.114	0.0827778	4.11488
0.14616	4.114	0.0830556	4.11488
0.146438	4.1141	0.0833333	4.11489
0.146716	4.114	0.0836111	4.11489
0.146993	4.1141	0.0838889	4.11489
0.147271	4.1141	0.0841667	4.11489
0.147549	4.1139	0.0844444	4.11489
0.147827	4.1141	0.0847222	4.11489
0.148104	4.1141	0.085	4.1149
0.148382	4.1141	0.0852778	4.1149
0.14866	4.1141	0.0855556	4.1149
0.148938	4.1141	0.0858333	4.1149
0.149216	4.1141	0.0861111	4.1149
0.149493	4.1139	0.0863889	4.1149
0.149771	4.1139	0.0866667	4.11491
0.150049	4.114	0.0869444	4.11491
0.150327	4.1141	0.0872222	4.11491
0.150604	4.1143	0.0875	4.11491
0.150882	4.1141	0.0877778	4.11491
0.15116	4.1142	0.0880556	4.11491
0.151438	4.114	0.0883333	4.11491
0.151716	4.1141	0.0886111	4.11492
0.151993	4.1141	0.0888889	4.11492
0.152271	4.1141	0.0891667	4.11492
0.152549	4.1141	0.0894444	4.11492
0.152827	4.1141	0.0897222	4.11492
0.153104	4.1142	0.09	4.11492
0.153382	4.1142	0.0902778	4.11492
0.15366	4.1141	0.0905556	4.11492
0.153938	4.1141	0.0908333	4.11493
0.154216	4.1141	0.0911111	4.11493
0.154493	4.1142	0.0913889	4.11493
0.154771	4.1142	0.0916667	4.11493
0.155049	4.1142	0.0919444	4.11493
0.155327	4.1143	0.0922222	4.11493
0.155604	4.1142	0.0925	4.11493
0.155882	4.1143	0.0927778	4.11493
0.15616	4.1143	0.0930556	4.11493
0.156438	4.1142	0.0933333	4.11494
0.156716	4.1142	0.0936111	4.11494
0.156993	4.1142	0.0938889	4.11494
0.157271	4.1144	0.0941667	4.11494
0.157549	4.1142	0.0944444	4.11494
0.157827	4.1143	0.0947222	4.11494
0.158104	4.1143	0.095	4.11494
0.158382	4.1143	0.0952778	4.11494
0.15866	4.1142	0.0955556	4.11494
0.158938	4.1143	0.0958333	4.11494
0.159216	4.1143	0.0961111	4.11495
0.159493	4.1143	0.0963889	4.11495
0.159771	4.1143	0.0966667	4.11495
0.160049	4.1143	0.0969444	4.11495
0.160327	4.1143	0.0972222	4.11495
0.160604	4.1143	0.0975	4.11495
0.160882	4.1144	0.0977778	4.11495
0.16116	4.1144	0.0980556	4.11495
0.161438	4.1143	0.0983333	4.11495
0.161716	4.1143	0.0986111	4.11495
0.161993	4.1142	0.0988889	4.11495
0.162271	4.1143	0.0991667	4.11495
0.162549	4.1144	0.0994444	4.11496
0.162827	4.1143	0.0997222	4.11496
0.163104	4.1144	0.1	4.11496
0.163382	4.1145	0.100278	4.11496
0.16366	4.1143	0.100556	4.11496
0.163938	4.1144	0.100833	4.11496
0.164216	4.1144	0.101111	4.11496
0.164493	4.1143	0.101389	4.11496
0.164771	4.1145	0.101667	4.11496
0.165049	4.1144	0.101944	4.11496
0.165327	4.1144	0.102222	4.11496
0.165604	4.1143	0.1025	4.11496
0.165882	4.1144	0.102778	4.11496
0.16616	4.1144	0.103056	4.11496
0.166438	4.1145	0.103333	4.11496
0.166716	4.1144	0.103611	4.11497
0.166993	4.1143	0.103889	4.11497
0.167271	4.1144	0.104167	4.11497
0.167549	4.1145	0.104444	4.11497
0.167827	4.1144	0.104722	4.11497
0.168104	4.1145	0.105	4.11497
0.168382	4.1144	0.105278	4.11497
0.16866	4.1145	0.105556	4.11497
0.168938	4.1144	0.105833	4.11497
0.169216	4.1145	0.106111	4.11497
0.169493	4.1146	0.106389	4.11497
0.169771	4.1144	0.106667	4.11497
0.170049	4.1145	0.106944	4.11497
0.170327	4.1144	0.107222	4.11497
0.170604	4.1144	0.1075	4.11497
0.170882	4.1144	0.107778	4.11497
0.17116	4.1144	0.108056	4.11497
0.171438	4.1144	0.108333	4.11497
0.171716	4.1144	0.108611	4.11498
0.171993	4.1146	0.108889	4.11498
0.172271	4.1145	0.109167	4.11498
0.172549	4.1145	0.109444	4.11498
0.172827	4.1146	0.109722	4.11498
0.173104	4.1145	0.11	4.11498
0.173382	4.1146	0.110278	4.11498
0.17366	4.1146	0.110556	4.11498
0.173938	4.1145	0.110833	4.11498
0.174216	4.1146	0.111111	4.11498
0.174493	4.1144	0.111389	4.11498
0.174771	4.1145	0.111667	4.11498
0.175049	4.1145	0.111944	4.11498
0.175327	4.1144	0.112222	4.11498
0.175604	4.1146	0.1125	4.11498
0.175882	4.1144	0.112778	4.11498
0.17616	4.1146	0.113056	4.11498
0.176438	4.1145	0.113333	4.11498
0.176716	4.1146	0.113611	4.11498
0.176993	4.1145	0.113889	4.11498
0.177271	4.1146	0.114167	4.11498
0.177549	4.1146	0.114444	4.11498
0.177827	4.1146	0.114722	4.11498
0.178104	4.1146	0.115	4.11498
0.178382	4.1146	0.115278	4.11499
0.17866	4.1146	0.115556	4.11499
0.178938	4.1147	0.115833	4.11499
0.179216	4.1146	0.116111	4.11499
0.179493	4.1146	0.116389	4.11499
0.179771	4.1146	0.116667	4.11499
0.180049	4.1146	0.116944	4.11499
0.180327	4.1145	0.117222	4.11499
0.180604	4.1146	0.1175	4.11499
0.180882	4.1146	0.117778	4.11499
0.18116	4.1146	0.118056	4.11499
0.181438	4.1146	0.118333	4.11499
0.181716	4.1146	0.118611	4.11499
0.181993	4.1145	0.118889	4.11499
0.182271	4.1146	0.119167	4.11499
0.182549	4.1146	0.119444	4.11499
0.182827	4.1146	0.119722	4.11499
0.183104	4.1147	0.12	4.11499
0.183382	4.1148	0.120278	4.11499
0.18366	4.1147	0.120556	4.11499
0.183938	4.1147	0.120833	4.11499
0.184216	4.1148	0.121111	4.11499
0.184493	4.1148	0.121389	4.11499
0.184771	4.1147	0.121667	4.11499
0.185049	4.1146	0.121944	4.11499
0.185327	4.1146	0.122222	4.11499
0.185604	4.1146	0.1225	4.11499
0.185882	4.1147	0.122778	4.11499
0.18616	4.1146	0.123056	4.11499
0.186438	4.1146	0.123333	4.11499
0.186716	4.1147	0.123611	4.11499
0.186993	4.1147	0.123889	4.11499
0.187271	4.1147	0.124167	4.11499
0.187549	4.1147	0.124444	4.11499
0.187827	4.1147	0.124722	4.11499
0.188104	4.1147	0.125	4.11499
0.188382	4.1147	0.125278	4.11499
0.18866	4.1147	0.125556	4.11499
0.188938	4.1146	0.125833	4.11499
0.189216	4.1148	0.126111	4.11499
0.189493	4.1148	0.126389	4.11499
0.189771	4.1148	0.126667	4.115
0.190049	4.1147	0.126944	4.115
0.190327	4.1147	0.127222	4.115
0.190604	4.1148	0.1275	4.115
0.190882	4.1148	0.127778	4.115
0.19116	4.1147	0.128056	4.115
0.191438	4.1148	0.128333	4.115
0.191716	4.1147	0.128611	4.115
0.191993	4.1149	0.128889	4.115
0.192271	4.1147	0.129167	4.115
0.192549	4.1147	0.129444	4.115
0.192827	4.1148	0.129722	4.115
0.193104	4.1147	0.13	4.115
0.193382	4.1148	0.130278	4.115
0.19366	4.1148	0.130556	4.115
0.193938	4.1148	0.130833	4.115
0.194216	4.1148	0.131111	4.115
0.194493	4.1148	0.131389	4.115
0.194771	4.1148	0.131667	4.115
0.195049	4.1148	0.131944	4.115
0.195327	4.1147	0.132222	4.115
0.195604	4.1148	0.1325	4.115
0.195882	4.1147	0.132778	4.115
0.19616	4.1149	0.133056	4.115
0.196438	4.1148	0.133333	4.115
0.196716	4.1148	0.133611	4.115
0.196993	4.1148	0.133889	4.115
0.197271	4.1148	0.134167	4.115
0.197549	4.115	0.134444	4.115
0.197827	4.1148	0.134722	4.115
0.198104	4.1149	0.135	4.115
0.198382	4.1148	0.135278	4.115
0.19866	4.1148	0.135556	4.115
0.198938	4.1149	0.135833	4.115
0.199216	4.1148	0.136111	4.115
0.199493	4.1148	0.136389	4.115
0.199771	4.1149	0.136667	4.115
0.200049	4.1148	0.136944	4.115
0.200327	4.1148	0.137222	4.115
0.200604	4.1149	0.1375	4.115
0.200882	4.1148	0.137778	4.115
0.20116	4.115	0.138056	4.115
0.201438	4.1148	0.138333	4.115
0.201716	4.1149	0.138611	4.115
0.201993	4.1149	0.138889	4.115
0.202271	4.1149	0.139167	4.115
0.202549	4.1148	0.139444	4.115
0.202827	4.1149	0.139722	4.115
0.203104	4.1149	0.14	4.115
0.203382	4.1148	0.140278	4.115
0.20366	4.115	0.140556	4.115
0.203938	4.1149	0.140833	4.115
0.204216	4.1149	0.141111	4.115
0.204493	4.115	0.141389	4.115
0.204771	4.115	0.141667	4.115
0.205049	4.1149	0.141944	4.115
0.205327	4.115	0.142222	4.115
0.205604	4.1149	0.1425	4.115
0.205882	4.1149	0.142778	4.115
0.20616	4.115	0.143056	4.115
0.206438	4.1148	0.143333	4.115
0.206716	4.115	0.143611	4.115
0.206993	4.1149	0.143889	4.115
0.207271	4.115	0.144167	4.115
0.207549	4.1149	0.144444	4.115
0.207827	4.1148	0.144722	4.115
0.208104	4.115	0.145	4.115
0.208382	4.1149	0.145278	4.115
0.20866	4.115	0.145556	4.115
0.208938	4.1151	0.145833	4.115
0.209216	4.1149	0.146111	4.115
0.209493	4.115	0.146389	4.115
0.209771	4.1149	0.146667	4.115
0.210049	4.115	0.146944	4.115
0.210327	4.1149	0.147222	4.115
0.210604	4.115	0.1475	4.115
0.210882	4.115	0.147778	4.115
0.21116	4.1149	0.148056	4.115
0.211438	4.115	0.148333	4.115
0.211716	4.115	0.148611	4.115
0.211993	4.1149	0.148889	4.115
0.212271	4.1149	0.149167	4.115
0.212549	4.1149	0.149444	4.115
0.212827	4.115	0.149722	4.115
0.213104	4.115	0.15	4.115
0.213382	4.1149	0.150278	4.115
0.21366	4.115	0.150556	4.115
0.213938	4.115	0.150833	4.115
0.214216	4.115	0.151111	4.115
0.214493	4.115	0.151389	4.115
0.214771	4.115	0.151667	4.115
0.215049	4.115	0.151944	4.115
0.215327	4.115	0.152222	4.115
0.215604	4.1149	0.1525	4.115
0.215882	4.115	0.152778	4.115
0.21616	4.115	0.153056	4.115
0.216438	4.1151	0.153333	4.115
0.216716	4.115	0.153611	4.115
0.216993	4.115	0.153889	4.115
0.217271	4.1149	0.154167	4.115
0.217549	4.115	0.154444	4.115
0.217827	4.1151	0.154722	4.115
0.218104	4.115	0.155	4.115
0.218382	4.115	0.155278	4.115
0.21866	4.115	0.155556	4.115
0.218938	4.115	0.155833	4.115
0.219216	4.115	0.156111	4.115
0.219493	4.115	0.156389	4.115
0.219771	4.115	0.156667	4.115
0.220049	4.115	0.156944	4.115
0.220327	4.1151	0.157222	4.115
0.220604	4.1151	0.1575	4.115
0.220882	4.1151	0.157778	4.115
0.22116	4.1151	0.158056	4.115
0.221438	4.115	0.158333	4.115
0.221716	4.115	0.158611	4.115
0.221993	4.1151	0.158889	4.115
0.222271	4.1151	0.159167	4.115
0.222549	4.115	0.159444	4.115
0.222827	4.115	0.159722	4.115
0.223104	4.1151	0.16	4.115
0.223382	4.1151	0.160278	4.115
0.22366	4.1152	0.160556	4.115
0.223938	4.1151	0.160833	4.115
0.224216	4.1151	0.161111	4.115
0.224493	4.1151	0.161389	4.115
0.224771	4.1151	0.161667	4.115
0.225049	4.115	0.161944	4.115
0.225327	4.1151	0.162222	4.115
0.225604	4.1151	0.1625	4.115
0.225882	4.1152	0.162778	4.115
0.22616	4.1152	0.163056	4.115
0.226438	4.1151	0.163333	4.115
0.226716	4.1151	0.163611	4.115
0.226993	4.115	0.163889	4.115
0.227271	4.1152	0.164167	4.115
0.227549	4.1152	0.164444	4.115
0.227827	4.1151	0.164722	4.115
0.228104	4.1152	0.165	4.115
0.228382	4.1152	0.165278	4.115
0.22866	4.1151	0.165556	4.115
0.228938	4.1151	0.165833	4.115
0.229216	4.1151	0.166111	4.115
0.229493	4.1153	0.166389	4.115
0.229771	4.1151	0.166667	4.115
0.230049	4.1151	0.166944	4.115
0.230327	4.1152	0.167222	4.115
0.230604	4.1153	0.1675	4.115
0.230882	4.1151	0.167778	4.115
0.23116	4.1152	0.168056	4.115
0.231438	4.1152	0.168333	4.115
0.231716	4.1151	0.168611	4.115
0.231993	4.1152	0.168889	4.115
0.232271	4.1152	0.169167	4.115
0.232549	4.1151	0.169444	4.115
0.232827	4.1151	0.169722	4.115
0.233104	4.1152	0.17	4.115
0.233382	4.1152	0.170278	4.115
0.23366	4.1152	0.170556	4.115
0.233938	4.1152	0.170833	4.115
0.234216	4.1152	0.171111	4.115
0.234493	4.1151	0.171389	4.115
0.234771	4.1151	0.171667	4.115
0.235049	4.1151	0.171944	4.115
0.235327	4.1152	0.172222	4.115
0.235604	4.1151	0.1725	4.115
0.235882	4.1152	0.172778	4.115
0.23616	4.1152	0.173056	4.115
0.236438	4.1152	0.173333	4.115
0.236716	4.1151	0.173611	4.115
0.236993	4.1151	0.173889	4.115
0.237271	4.1153	0.174167	4.115
0.237549	4.1152	0.174444	4.115
0.237827	4.1152	0.174722	4.115
0.238104	4.1152	0.175	4.115
0.238382	4.1153	0.175278	4.115
0.23866	4.1153	0.175556	4.115
0.238938	4.1152	0.175833	4.115
0.239216	4.1153	0.176111	4.115
0.239493	4.1152	0.176389	4.115
0.239771	4.1152	0.176667	4.115
0.240049	4.1152	0.176944	4.115
0.240327	4.1152	0.177222	4.115
0.240604	4.1152	0.1775	4.115
0.240882	4.1151	0.177778	4.115
0.24116	4.1152	0.178056	4.115
0.241438	4.1153	0.178333	4.115
0.241716	4.1152	0.178611	4.115
0.241993	4.1153	0.178889	4.115
0.242271	4.1153	0.179167	4.115
0.242549	4.1153	0.179444	4.115
0.242827	4.1152	0.179722	4.115
0.243104	4.1152	0.18	4.115
0.243382	4.1153	0.180278	4.115
0.24366	4.1153	0.180556	4.115
0.243938	4.1153	0.180833	4.115
0.244216	4.1152	0.181111	4.115
0.244493	4.1153	0.181389	4.115
0.244771	4.1153	0.181667	4.115
0.245049	4.1152	0.181944	4.115
0.245327	4.1153	0.182222	4.115
0.245604	4.1153	0.1825	4.115
0.245882	4.1153	0.182778	4.115
0.24616	4.1153	0.183056	4.115
0.246438	4.1153	0.183333	4.115
0.246716	4.1152	0.183611	4.115
0.246993	4.1153	0.183889	4.115
0.247271	4.1152	0.184167	4.115
0.247549	4.1154	0.184444	4.115
0.247827	4.1153	0.184722	4.115
0.248104	4.1152	0.185	4.115
0.248382	4.1154	0.185278	4.115
0.24866	4.1153	0.185556	4.115
0.248938	4.1153	0.185833	4.115
0.249216	4.1152	0.186111	4.115
0.249493	4.1152	0.186389	4.115
0.249771	4.1153	0.186667	4.115
0.250049	4.1154	0.186944	4.115
0.250327	4.1153	0.187222	4.115
0.250604	4.1152	0.1875	4.115
0.250882	4.1153	0.187778	4.115
0.25116	4.1152	0.188056	4.115
0.251438	4.1153	0.188333	4.115
0.251716	4.1154	0.188611	4.115
0.251993	4.1152	0.188889	4.115
0.252271	4.1153	0.189167	4.115
0.252549	4.1153	0.189444	4.115
0.252827	4.1152	0.189722	4.115
0.253104	4.1154	0.19	4.115
0.253382	4.1153	0.190278	4.115
0.25366	4.1152	0.190556	4.115
0.253938	4.1152	0.190833	4.115
0.254216	4.1154	0.191111	4.115
0.254493	4.1153	0.191389	4.115
0.254771	4.1154	0.191667	4.115
0.255049	4.1154	0.191944	4.115
0.255327	4.1152	0.192222	4.115
0.255604	4.1153	0.1925	4.115
0.255882	4.1153	0.192778	4.115
0.25616	4.1154	0.193056	4.115
0.256438	4.1154	0.193333	4.115
0.256716	4.1153	0.193611	4.115
0.256993	4.1154	0.193889	4.115
0.257271	4.1152	0.194167	4.115
0.257549	4.1152	0.194444	4.115
0.257827	4.1154	0.194722	4.115
0.258104	4.1153	0.195	4.115
0.258382	4.1154	0.195278	4.115
0.25866	4.1153	0.195556	4.115
0.258938	4.1154	0.195833	4.115
0.259216	4.1153	0.196111	4.115
0.259493	4.1154	0.196389	4.115
0.259771	4.1153	0.196667	4.115
0.260049	4.1153	0.196944	4.115
0.260327	4.1154	0.197222	4.115
0.260604	4.1154	0.1975	4.11499
0.260882	4.1154	0.197778	4.11499
0.26116	4.1153	0.198056	4.11499
0.261438	4.1154	0.198333	4.11499
0.261716	4.1153	0.198611	4.11499
0.261993	4.1154	0.198889	4.11499
0.262271	4.1153	0.199167	4.11499
0.262549	4.1154	0.199444	4.11499
0.262827	4.1154	0.199722	4.11499
0.263104	4.1153	0.2	4.11499
0.263382	4.1154	0.200278	4.11499
0.26366	4.1154	0.200556	4.11499
0.263938	4.1154	0.200833	4.11499
0.264216	4.1153	0.201111	4.11499
0.264493	4.1154	0.201389	4.11499
0.264771	4.1153	0.201667	4.11499
0.265049	4.1153	0.201944	4.11499
0.265327	4.1156	0.202222	4.11499
0.265604	4.1152	0.2025	4.11499
0.265882	4.1154	0.202778	4.11499
0.26616	4.1154	0.203056	4.11499
0.266438	4.1154	0.203333	4.11499
0.266716	4.1154	0.203611	4.11499
0.266993	4.1154	0.203889	4.11499
0.267271	4.1154	0.204167	4.11499
0.267549	4.1154	0.204444	4.11499
0.267827	4.1154	0.204722	4.11499
0.268104	4.1154	0.205	4.11499
0.268382	4.1154	0.205278	4.11499
0.26866	4.1155	0.205556	4.11499
0.268938	4.1153	0.205833	4.11499
0.269216	4.1154	0.206111	4.11499
0.269493	4.1154	0.206389	4.11499
0.269771	4.1154	0.206667	4.11499
0.270049	4.1154	0.206944	4.11499
0.270327	4.1155	0.207222	4.11499
0.270604	4.1154	0.2075	4.11499
0.270882	4.1154	0.207778	4.11499
0.27116	4.1154	0.208056	4.11499
0.271438	4.1155	0.208333	4.11499
0.271716	4.1154	0.208611	4.11499
0.271993	4.1155	0.208889	4.11499
0.272271	4.1154	0.209167	4.11499
0.272549	4.1154	0.209444	4.11499
0.272827	4.1154	0.209722	4.11499
0.273104	4.1154	0.21	4.11499
0.273382	4.1154	0.210278	4.11499
0.27366	4.1154	0.210556	4.11499
0.273938	4.1154	0.210833	4.11499
0.274216	4.1154	0.211111	4.11499
0.274493	4.1155	0.211389	4.11499
0.274771	4.1154	0.211667	4.11499
0.275049	4.1155	0.211944	4.11499
0.275327	4.1154	0.212222	4.11499
0.275604	4.1154	0.2125	4.11499
0.275882	4.1156	0.212778	4.11499
0.27616	4.1155	0.213056	4.11499
0.276438	4.1154	0.213333	4.11499
0.276716	4.1155	0.213611	4.11499
0.276993	4.1154	0.213889	4.11499
0.277271	4.1154	0.214167	4.11499
0.277549	4.1155	0.214444	4.11499
0.277827	4.1154	0.214722	4.11499
0.278104	4.1154	0.215	4.11499
0.278382	4.1154	0.215278	4.11499
0.27866	4.1156	0.215556	4.11499
0.278938	4.1154	0.215833	4.11499
0.279216	4.1154	0.216111	4.11499
0.279493	4.1154	0.216389	4.11499
0.279771	4.1155	0.216667	4.11499
0.280049	4.1155	0.216944	4.11499
0.280327	4.1156	0.217222	4.11499
0.280604	4.1154	0.2175	4.11499
0.280882	4.1155	0.217778	4.11499
0.28116	4.1156	0.218056	4.11499
0.281438	4.1155	0.218333	4.11499
0.281716	4.1155	0.218611	4.11499
0.281993	4.1156	0.218889	4.11499
0.282271	4.1155	0.219167	4.11499
0.282549	4.1155	0.219444	4.11499
0.282827	4.1155	0.219722	4.11499
0.283104	4.1154	0.22	4.11499
0.283382	4.1155	0.220278	4.11499
0.28366	4.1156	0.220556	4.11499
0.283938	4.1154	0.220833	4.11499
0.284216	4.1155	0.221111	4.11499
0.284493	4.1154	0.221389	4.11499
0.284771	4.1155	0.221667	4.11499
0.285049	4.1156	0.221944	4.11499
0.285327	4.1154	0.222222	4.11499
0.285604	4.1154	0.2225	4.11499
0.285882	4.1156	0.222778	4.11499
0.28616	4.1155	0.223056	4.11499
0.286438	4.1156	0.223333	4.11499
0.286716	4.1155	0.223611	4.11499
0.286993	4.1155	0.223889	4.11499
0.287271	4.1155	0.224167	4.11499
0.287549	4.1154	0.224444	4.11499
0.287827	4.1155	0.224722	4.11499
0.288104	4.1154	0.225	4.11499
0.288382	4.1155	0.225278	4.11499
0.28866	4.1154	0.225556	4.11499
0.288938	4.1155	0.225833	4.11499
0.289216	4.1155	0.226111	4.11499
0.289493	4.1157	0.226389	4.11499
0.289771	4.1157	0.226667	4.11499
0.290049	4.1155	0.226944	4.11499
0.290327	4.1156	0.227222	4.11499
0.290604	4.1154	0.2275	4.11499
0.290882	4.1155	0.227778	4.11499
0.29116	4.1156	0.228056	4.11499
0.291438	4.1155	0.228333	4.11499
0.291716	4.1154	0.228611	4.11499
0.291993	4.1155	0.228889	4.11499
0.292271	4.1155	0.229167	4.11499
0.292549	4.1156	0.229444	4.11499
0.292827	4.1156	0.229722	4.11499
0.293104	4.1155	0.23	4.11499
0.293382	4.1154	0.230278	4.11499
0.29366	4.1156	0.230556	4.11499
0.293938	4.1156	0.230833	4.11499
0.294216	4.1156	0.231111	4.11499
0.294493	4.1156	0.231389	4.11499
0.294771	4.1156	0.231667	4.11499
0.295049	4.1156	0.231944	4.11499
0.295327	4.1156	0.232222	4.11499
0.295604	4.1156	0.2325	4.11499
0.295882	4.1156	0.232778	4.11499
0.29616	4.1156	0.233056	4.11499
0.296438	4.1156	0.233333	4.11499
0.296716	4.1155	0.233611	4.11499
0.296993	4.1156	0.233889	4.11499
0.297271	4.1156	0.234167	4.11499
0.297549	4.1156	0.234444	4.11499
0.297827	4.1156	0.234722	4.11499
0.298104	4.1156	0.235	4.11499
0.298382	4.1156	0.235278	4.11499
0.29866	4.1155	0.235556	4.11499
0.298938	4.1156	0.235833	4.11499
0.299216	4.1156	0.236111	4.11499
0.299493	4.1156	0.236389	4.11499
0.299771	4.1156	0.236667	4.11499
0.300049	4.1156	0.236944	4.11499
0.300327	4.1155	0.237222	4.11499
0.300604	4.1156	0.2375	4.11499
0.300882	4.1156	0.237778	4.11499
0.30116	4.1156	0.238056	4.11499
0.301438	4.1157	0.238333	4.11499
0.301716	4.1155	0.238611	4.11499
0.301993	4.1158	0.238889	4.11499
0.302271	4.1155	0.239167	4.11499
0.302549	4.1155	0.239444	4.11499
0.302827	4.1156	0.239722	4.11499
0.303104	4.1156	0.24	4.11499
0.303382	4.1156	0.240278	4.11499
0.30366	4.1156	0.240556	4.11499
0.303938	4.1156	0.240833	4.11499
0.304216	4.1155	0.241111	4.11499
0.304493	4.1157	0.241389	4.11499
0.304771	4.1157	0.241667	4.11499
0.305049	4.1157	0.241944	4.11499
0.305327	4.1156	0.242222	4.11499
0.305604	4.1155	0.2425	4.11499
0.305882	4.1155	0.242778	4.11499
0.30616	4.1156	0.243056	4.11499
0.306438	4.1156	0.243333	4.11499
0.306716	4.1156	0.243611	4.11499
0.306993	4.1156	0.243889	4.11499
0.307271	4.1157	0.244167	4.11499
0.307549	4.1156	0.244444	4.11499
0.307827	4.1156	0.244722	4.11499
0.308104	4.1157	0.245	4.11499
0.308382	4.1156	0.245278	4.11499
0.30866	4.1156	0.245556	4.11499
0.308938	4.1156	0.245833	4.11499
0.309216	4.1156	0.246111	4.11498
0.309493	4.1157	0.246389	4.11498
0.309771	4.1156	0.246667	4.11498
0.310049	4.1156	0.246944	4.11498
0.310327	4.1156	0.247222	4.11498
0.310604	4.1157	0.2475	4.11498
0.310882	4.1157	0.247778	4.11498
0.31116	4.1156	0.248056	4.11498
0.311438	4.1157	0.248333	4.11498
0.311716	4.1157	0.248611	4.11498
0.311993	4.1156	0.248889	4.11498
0.312271	4.1157	0.249167	4.11498
0.312549	4.1156	0.249444	4.11498
0.312827	4.1156	0.249722	4.11498
0.313104	4.1156	0.25	4.11498
0.313382	4.1157	0.250278	4.11498
0.31366	4.1157	0.250556	4.11498
0.313938	4.1156	0.250833	4.11498
0.314216	4.1157	0.251111	4.11498
0.314493	4.1157	0.251389	4.11498
0.314771	4.1156	0.251667	4.11498
0.315049	4.1156	0.251944	4.11498
0.315327	4.1157	0.252222	4.11498
0.315604	4.1157	0.2525	4.11498
0.315882	4.1156	0.252778	4.11498
0.31616	4.1156	0.253056	4.11498
0.316438	4.1155	0.253333	4.11498
0.316716	4.1157	0.253611	4.11498
0.316993	4.1157	0.253889	4.11498
0.317271	4.1157	0.254167	4.11498
0.317549	4.1157	0.254444	4.11498
0.317827	4.1157	0.254722	4.11498
0.318104	4.1157	0.255	4.11498
0.318382	4.1157	0.255278	4.11498
0.31866	4.1156	0.255556	4.11498
0.318938	4.1156	0.255833	4.11498
0.319216	4.1157	0.256111	4.11498
0.319493	4.1157	0.256389	4.11498
0.319771	4.1156	0.256667	4.11498
0.320049	4.1156	0.256944	4.11498
0.320327	4.1158	0.257222	4.11498
0.320604	4.1156	0.2575	4.11498
0.320882	4.1157	0.257778	4.11498
0.32116	4.1156	0.258056	4.11498
0.321438	4.1157	0.258333	4.11498
0.321716	4.1156	0.258611	4.11498
0.321993	4.1157	0.258889	4.11498
0.322271	4.1157	0.259167	4.11498
0.322549	4.1157	0.259444	4.11498
0.322827	4.1156	0.259722	4.11498
0.323104	4.1157	0.26	4.11498
0.323382	4.1156	0.260278	4.11498
0.32366	4.1157	0.260556	4.11498
0.323938	4.1157	0.260833	4.11498
0.324216	4.1157	0.261111	4.11498
0.324493	4.1158	0.261389	4.11498
0.324771	4.1157	0.261667	4.11498
0.325049	4.1156	0.261944	4.11498
0.325327	4.1157	0.262222	4.11498
0.325604	4.1156	0.2625	4.11498
0.325882	4.1157	0.262778	4.11498
0.32616	4.1156	0.263056	4.11498
0.326438	4.1157	0.263333	4.11498
0.326716	4.1157	0.263611	4.11498
0.326993	4.1157	0.263889	4.11498
0.327271	4.1157	0.264167	4.11498
0.327549	4.1157	0.264444	4.11498
0.327827	4.1157	0.264722	4.11498
0.328104	4.1156	0.265	4.11498
0.328382	4.1157	0.265278	4.11498
0.32866	4.1156	0.265556	4.11498
0.328938	4.1156	0.265833	4.11498
0.329216	4.1157	0.266111	4.11498
0.329493	4.1157	0.266389	4.11498
0.329771	4.1157	0.266667	4.11498
0.330049	4.1157	0.266944	4.11498
0.330327	4.1157	0.267222	4.11498
0.330604	4.1157	0.2675	4.11498
0.330882	4.1157	0.267778	4.11498
0.33116	4.1156	0.268056	4.11498
0.331438	4.1157	0.268333	4.11498
0.331716	4.1157	0.268611	4.11498
0.331993	4.1156	0.268889	4.11498
0.332271	4.1155	0.269167	4.11498
0.332549	4.1157	0.269444	4.11498
0.332827	4.1156	0.269722	4.11498
0.333104	4.1156	0.27	4.11498
0.333382	4.1157	0.270278	4.11498
0.33366	4.1157	0.270556	4.11498
0.333938	4.1157	0.270833	4.11498
0.334216	4.1157	0.271111	4.11498
0.334493	4.1157	0.271389	4.11498
0.334771	4.1157	0.271667	4.11498
0.335049	4.1157	0.271944	4.11498
0.335327	4.1157	0.272222	4.11498
0.335604	4.1156	0.2725	4.11498
0.335882	4.1157	0.272778	4.11498
0.33616	4.1157	0.273056	4.11498
0.336438	4.1158	0.273333	4.11498
0.336716	4.1157	0.273611	4.11498
0.336993	4.1158	0.273889	4.11498
0.337271	4.1157	0.274167	4.11498
0.337549	4.1158	0.274444	4.11498
0.337827	4.1156	0.274722	4.11498
0.338104	4.1156	0.275	4.11498
0.338382	4.1158	0.275278	4.11498
0.33866	4.1158	0.275556	4.11498
0.338938	4.1157	0.275833	4.11498
0.339216	4.1157	0.276111	4.11498
0.339493	4.1158	0.276389	4.11498
0.339771	4.1156	0.276667	4.11498
0.340049	4.1157	0.276944	4.11498
0.340327	4.1157	0.277222	4.11498
0.340604	4.1158	0.2775	4.11498
0.340882	4.1157	0.277778	4.11498
0.34116	4.1157	0.278056	4.11498
0.341438	4.1157	0.278333	4.11498
0.341716	4.1156	0.278611	4.11498
0.341993	4.1157	0.278889	4.11498
0.342271	4.1158	0.279167	4.11498
0.342549	4.1158	0.279444	4.11498
0.342827	4.1158	0.279722	4.11498
0.343104	4.1157	0.28	4.11498
0.343382	4.1158	0.280278	4.11498
0.34366	4.1157	0.280556	4.11498
0.343938	4.1158	0.280833	4.11498
0.344216	4.1157	0.281111	4.11498
0.344493	4.1157	0.281389	4.11498
0.344771	4.1158	0.281667	4.11498
0.345049	4.1157	0.281944	4.11498
0.345327	4.1157	0.282222	4.11498
0.345604	4.1157	0.2825	4.11498
0.345882	4.1157	0.282778	4.11498
0.34616	4.1157	0.283056	4.11498
0.346438	4.1158	0.283333	4.11498
0.346716	4.1157	0.283611	4.11498
0.346993	4.1158	0.283889	4.11498
0.347271	4.1159	0.284167	4.11498
0.347549	4.1158	0.284444	4.11498
0.347827	4.1157	0.284722	4.11498
0.348104	4.1157	0.285	4.11498
0.348382	4.1156	0.285278	4.11498
0.34866	4.1159	0.285556	4.11498
0.348938	4.1158	0.285833	4.11498
0.349216	4.1158	0.286111	4.11498
0.349493	4.1158	0.286389	4.11498
0.349771	4.1158	0.286667	4.11498
0.350049	4.1156	0.286944	4.11498
0.350327	4.1158	0.287222	4.11498
0.350604	4.1158	0.2875	4.11498
0.350882	4.1158	0.287778	4.11498
0.35116	4.1157	0.288056	4.11498
0.351438	4.1158	0.288333	4.11498
0.351716	4.1158	0.288611	4.11498
0.351993	4.1157	0.288889	4.11498
0.352271	4.1158	0.289167	4.11498
0.352549	4.1157	0.289444	4.11498
0.352827	4.1158	0.289722	4.11498
0.353104	4.1157	0.29	4.11498
0.353382	4.1158	0.290278	4.11498
0.35366	4.1157	0.290556	4.11498
0.353938	4.1157	0.290833	4.11498
0.354216	4.1157	0.291111	4.11498
0.354493	4.1157	0.291389	4.11498
0.354771	4.1158	0.291667	4.11498
0.355049	4.1157	0.291944	4.11498
0.355327	4.1157	0.292222	4.11498
0.355604	4.1157	0.2925	4.11498
0.355882	4.1158	0.292778	4.11498
0.35616	4.1158	0.293056	4.11498
0.356438	4.1158	0.293333	4.11498
0.356716	4.1158	0.293611	4.11498
0.356993	4.1158	0.293889	4.11498
0.357271	4.1157	0.294167	4.11498
0.357549	4.1159	0.294444	4.11498
0.357827	4.1158	0.294722	4.11498
0.358104	4.1157	0.295	4.11498
0.358382	4.1159	0.295278	4.11498
0.35866	4.1158	0.295556	4.11498
0.358938	4.1158	0.295833	4.11498
0.359216	4.1158	0.296111	4.11498
0.359493	4.1158	0.296389	4.11498
0.359771	4.1158	0.296667	4.11498
0.360049	4.1158	0.296944	4.11498
0.360327	4.1157	0.297222	4.11498
0.360604	4.1157	0.2975	4.11498
0.360882	4.1157	0.297778	4.11498
0.36116	4.1158	0.298056	4.11498
0.361438	4.1157	0.298333	4.11498
0.361716	4.1159	0.298611	4.11498
0.361993	4.1159	0.298889	4.11498
0.362271	4.1158	0.299167	4.11498
0.362549	4.1159	0.299444	4.11498
0.362827	4.1159	0.299722	4.11498
0.363104	4.1157	0.3	4.11498
0.363382	4.1158	0.300278	4.11498
0.36366	4.1158	0.300556	4.11498
0.363938	4.1157	0.300833	4.11498
0.364216	4.1157	0.301111	4.11498
0.364493	4.1157	0.301389	4.11498
0.364771	4.1158	0.301667	4.11498
0.365049	4.1159	0.301944	4.11498
0.365327	4.1159	0.302222	4.11498
0.365604	4.1158	0.3025	4.11498
0.365882	4.1159	0.302778	4.11498
0.36616	4.116	0.303056	4.11498
0.366438	4.1158	0.303333	4.11498
0.366716	4.1158	0.303611	4.11498
0.366993	4.1158	0.303889	4.11498
0.367271	4.1159	0.304167	4.11498
0.367549	4.1158	0.304444	4.11498
0.367827	4.1158	0.304722	4.11497
0.368104	4.1159	0.305	4.11497
0.368382	4.1158	0.305278	4.11497
0.36866	4.1159	0.305556	4.11497
0.368938	4.1159	0.305833	4.11497
0.369216	4.1159	0.306111	4.11497
0.369493	4.1158	0.306389	4.11497
0.369771	4.1159	0.306667	4.11497
0.370049	4.1159	0.306944	4.11497
0.370327	4.1158	0.307222	4.11497
0.370604	4.1157	0.3075	4.11497
0.370882	4.1159	0.307778	4.11497
0.37116	4.1159	0.308056	4.11497
0.371438	4.1159	0.308333	4.11497
0.371716	4.1159	0.308611	4.11497
0.371993	4.1159	0.308889	4.11497
0.372271	4.1158	0.309167	4.11497
0.372549	4.1159	0.309444	4.11497
0.372827	4.1159	0.309722	4.11497
0.373104	4.1159	0.31	4.11497
0.373382	4.1159	0.310278	4.11497
0.37366	4.1158	0.310556	4.11497
0.373938	4.1158	0.310833	4.11497
0.374216	4.1159	0.311111	4.11497
[truncated: 121,194 more rows]

## Sheet: fig(b)
Time_h_Experiment	Voltage_V_Experiment	Time_h_Model	Voltage_V_Model
0	4.1838	-1.56445	4.11478
3.66667e-05	4.0453	-1.54779	4.07525
6.44444e-05	4.0386	-1.53112	4.05657
9.22222e-05	4.0365	-1.51445	4.03966
0.00012	4.0351	-1.49779	4.02527
0.000147778	4.0339	-1.48112	4.01379
0.000175556	4.0329	-1.46445	4.00462
0.000203333	4.0318	-1.45436	4.00001
0.000231111	4.0309	-1.45436	4.11903
0.000258889	4.0301	-1.43769	4.15728
0.000286667	4.0295	-1.42102	4.16332
0.000314444	4.0287	-1.40436	4.16976
0.000342222	4.028	-1.38769	4.17718
0.00037	4.0274	-1.37102	4.18503
0.000397778	4.0268	-1.35436	4.19344
0.000425556	4.0262	-1.34219	4.19999
0.000453333	4.0257	-1.34219	4.2
0.000481111	4.0252	-1.32553	4.2
0.000508889	4.0247	-1.30886	4.2
0.000536667	4.0241	-1.29219	4.2
0.000564444	4.0238	-1.27553	4.2
0.000592222	4.0231	-1.25886	4.2
0.00062	4.0226	-1.24219	4.2
0.000647778	4.0222	-1.22553	4.2
0.000675556	4.0218	-1.20886	4.2
0.000703333	4.0214	-1.19219	4.2
0.000731111	4.021	-1.17553	4.2
0.000758889	4.0205	-1.15886	4.2
0.000786667	4.0201	-1.14219	4.2
0.000814444	4.0197	-1.12553	4.2
0.000842222	4.0193	-1.10886	4.2
0.00087	4.0189	-1.09219	4.2
0.000897778	4.0185	-1.07553	4.2
0.000925556	4.0182	-1.05886	4.2
0.000953333	4.0177	-1.05667	4.2
0.000981111	4.0174	-1.05667	4.18701
0.00100889	4.0171	-1.04	4.18646
0.00103667	4.0167	-1.02333	4.18643
0.00106444	4.0163	-1.00667	4.18642
0.00109222	4.0159	-0.99	4.18642
0.00112	4.0155	-0.973333	4.18642
0.00114778	4.0153	-0.956667	4.18642
0.00117556	4.0149	-0.94	4.18642
0.00120333	4.0145	-0.923333	4.18641
0.00123111	4.0143	-0.906667	4.18641
0.00125889	4.0139	-0.89	4.18641
0.00128667	4.0137	-0.873333	4.18641
0.00131444	4.0134	-0.856667	4.18641
0.00134222	4.013	-0.84	4.18641
0.00137	4.0126	-0.823333	4.18641
0.00139778	4.0123	-0.806667	4.18641
0.00142556	4.0121	-0.79	4.18641
0.00145333	4.0118	-0.773333	4.18641
0.00148111	4.0115	-0.756667	4.18641
0.00150889	4.0111	-0.74	4.18641
0.00153667	4.0109	-0.723333	4.18641
0.00156444	4.0105	-0.706667	4.18641
0.00159222	4.0103	-0.69	4.18641
0.00162	4.0099	-0.673333	4.18641
0.00164778	4.0097	-0.656667	4.18641
0.00167556	4.0094	-0.64	4.18641
0.00170333	4.0092	-0.623333	4.18641
0.00173111	4.0089	-0.606667	4.18641
0.00175889	4.0085	-0.59	4.1864
0.00178667	4.0083	-0.573333	4.1864
0.00181444	4.008	-0.556667	4.1864
0.00184222	4.0077	-0.54	4.1864
0.00187	4.0074	-0.523333	4.1864
0.00189778	4.0072	-0.506667	4.1864
0.00192556	4.007	-0.49	4.1864
0.00195333	4.0067	-0.473333	4.1864
0.00198111	4.0065	-0.456667	4.1864
0.00200889	4.0062	-0.44	4.1864
0.00203667	4.006	-0.423333	4.1864
0.00206444	4.0057	-0.406667	4.1864
0.00209222	4.0055	-0.39	4.1864
0.00212	4.0052	-0.373333	4.1864
0.00214778	4.005	-0.356667	4.1864
0.00217556	4.0047	-0.34	4.1864
0.00220333	4.0045	-0.323333	4.1864
0.00223111	4.0042	-0.306667	4.1864
0.00225889	4.0039	-0.29	4.1864
0.00228667	4.0036	-0.273333	4.1864
0.00231444	4.0035	-0.256667	4.1864
0.00234222	4.0033	-0.24	4.1864
0.00237	4.003	-0.223333	4.1864
0.00239778	4.0028	-0.206667	4.1864
0.00242556	4.0026	-0.19	4.1864
0.00245333	4.0023	-0.173333	4.1864
0.00248111	4.002	-0.156667	4.1864
0.00250889	4.0019	-0.14	4.1864
0.00253667	4.0016	-0.123333	4.1864
0.00256444	4.0014	-0.106667	4.1864
0.00259222	4.0011	-0.09	4.1864
0.00262	4.001	-0.0733333	4.1864
0.00264778	4.0007	-0.0566667	4.1864
0.00267556	4.0006	-0.0566667	4.1864
0.00270333	4.0004	-0.0563889	4.1864
0.00273111	4.0001	-0.0561111	4.1864
0.00275889	3.9998	-0.0558333	4.1864
0.00278667	3.9996	-0.0555556	4.1864
0.00281444	3.9994	-0.0552778	4.1864
0.00284222	3.9992	-0.055	4.1864
0.00287	3.9992	-0.0547222	4.1864
0.00289778	3.9988	-0.0544444	4.1864
0.00292556	3.9987	-0.0541667	4.1864
0.00295333	3.9984	-0.0538889	4.1864
0.00298111	3.9982	-0.0536111	4.1864
0.00300889	3.9981	-0.0533333	4.1864
0.00303667	3.9978	-0.0530556	4.1864
0.00306444	3.9976	-0.0527778	4.1864
0.00309222	3.9973	-0.0525	4.1864
0.00312	3.9972	-0.0522222	4.1864
0.00314778	3.997	-0.0519444	4.1864
0.00317556	3.9968	-0.0516667	4.1864
0.00320333	3.9965	-0.0513889	4.1864
0.00323111	3.9964	-0.0511111	4.1864
0.00325889	3.9961	-0.0508333	4.1864
0.00328667	3.996	-0.0505556	4.1864
0.00331444	3.9959	-0.0502778	4.1864
0.00334222	3.9956	-0.05	4.1864
0.00337	3.9954	-0.0497222	4.1864
0.00339778	3.9952	-0.0494444	4.1864
0.00342556	3.9951	-0.0491667	4.1864
0.00345333	3.9948	-0.0488889	4.1864
0.00348111	3.9946	-0.0486111	4.1864
0.00350889	3.9945	-0.0483333	4.1864
0.00353667	3.9943	-0.0480556	4.1864
0.00356444	3.994	-0.0477778	4.1864
0.00359222	3.9939	-0.0475	4.1864
0.00362	3.9938	-0.0472222	4.1864
0.00364778	3.9935	-0.0469444	4.1864
0.00367556	3.9933	-0.0466667	4.1864
0.00370333	3.9932	-0.0463889	4.1864
0.00373111	3.993	-0.0461111	4.1864
0.00375889	3.9928	-0.0458333	4.1864
0.00378667	3.9925	-0.0455556	4.1864
0.00381444	3.9924	-0.0452778	4.1864
0.00384222	3.9921	-0.045	4.1864
0.00387	3.9921	-0.0447222	4.1864
0.00389778	3.9919	-0.0444444	4.1864
0.00392556	3.9917	-0.0441667	4.1864
0.00395333	3.9916	-0.0438889	4.1864
0.00398111	3.9914	-0.0436111	4.1864
0.00400889	3.9912	-0.0433333	4.1864
0.00403667	3.991	-0.0430556	4.1864
0.00406444	3.9909	-0.0427778	4.1864
0.00409222	3.9906	-0.0425	4.1864
0.00412	3.9904	-0.0422222	4.1864
0.00414778	3.9903	-0.0419444	4.1864
0.00417556	3.9901	-0.0416667	4.1864
0.00420333	3.9899	-0.0413889	4.1864
0.00423111	3.9899	-0.0411111	4.1864
0.00425889	3.9896	-0.0408333	4.1864
0.00428667	3.9895	-0.0405556	4.1864
0.00431444	3.9893	-0.0402778	4.1864
0.00434222	3.9892	-0.04	4.1864
0.00437	3.9889	-0.04	4.05843
0.00439778	3.9888	-0.0399722	4.05783
0.00442556	3.9887	-0.0399444	4.05738
0.00445333	3.9884	-0.0399167	4.05697
0.00448111	3.9884	-0.0398889	4.05658
0.00450889	3.9881	-0.0398611	4.05621
0.00453667	3.988	-0.0398333	4.05585
0.00456444	3.9879	-0.0398056	4.0555
0.00459222	3.9876	-0.0397778	4.05515
0.00462	3.9875	-0.03975	4.05481
0.00464778	3.9873	-0.0397222	4.05448
0.00467556	3.9872	-0.0396944	4.05415
0.00470333	3.9871	-0.0396667	4.05383
0.00473111	3.9869	-0.0396389	4.05351
0.00475889	3.9867	-0.0396111	4.0532
0.00478667	3.9865	-0.0395833	4.05288
0.00481444	3.9864	-0.0395556	4.05258
0.00484222	3.9862	-0.0395278	4.05227
0.00487	3.9861	-0.0395	4.05197
0.00489778	3.9859	-0.0394722	4.05168
0.00492556	3.9857	-0.0394444	4.05138
0.00495333	3.9856	-0.0394167	4.05109
0.00498111	3.9854	-0.0393889	4.0508
0.00500889	3.9854	-0.0393611	4.05051
0.00503667	3.9852	-0.0393333	4.05023
0.00506444	3.9849	-0.0393056	4.04994
0.00509222	3.9849	-0.0392778	4.04966
0.00512	3.9847	-0.03925	4.04938
0.00514778	3.9846	-0.0392222	4.0491
0.00517556	3.9845	-0.0391944	4.04883
0.00520333	3.9843	-0.0391667	4.04855
0.00523111	3.9841	-0.0391389	4.04828
0.00525889	3.9839	-0.0391111	4.04801
0.00528667	3.9838	-0.0390833	4.04774
0.00531444	3.9837	-0.0390556	4.04748
0.00534222	3.9835	-0.0390278	4.04721
0.00537	3.9833	-0.039	4.04695
0.00539778	3.9832	-0.0389722	4.04668
0.00542556	3.983	-0.0389444	4.04642
0.00545333	3.9829	-0.0389167	4.04616
0.00548111	3.9828	-0.0388889	4.04591
0.00550889	3.9826	-0.0388611	4.04565
0.00553667	3.9825	-0.0388333	4.04539
0.00556444	3.9823	-0.0388056	4.04514
0.00559222	3.9823	-0.0387778	4.04489
0.00562	3.9822	-0.03875	4.04464
0.00564778	3.9819	-0.0387222	4.04439
0.00567556	3.9817	-0.0386944	4.04414
0.00570333	3.9815	-0.0386667	4.04389
0.00573111	3.9815	-0.0386389	4.04364
0.00575889	3.9813	-0.0386111	4.0434
0.00578667	3.9811	-0.0385833	4.04315
0.00581444	3.9811	-0.0385556	4.04291
0.00584222	3.981	-0.0385278	4.04267
0.00587	3.9809	-0.0385	4.04243
0.00589778	3.9807	-0.0384722	4.04219
0.00592556	3.9805	-0.0384444	4.04195
0.00595333	3.9803	-0.0384167	4.04171
0.00598111	3.9803	-0.0383889	4.04148
0.00600889	3.9801	-0.0383611	4.04124
0.00603667	3.9799	-0.0383333	4.04101
0.00606444	3.9798	-0.0383056	4.04078
0.00609222	3.9797	-0.0382778	4.04054
0.00612	3.9796	-0.03825	4.04031
0.00614778	3.9793	-0.0382222	4.04008
0.00617556	3.9794	-0.0381944	4.03985
0.00620333	3.9791	-0.0381667	4.03963
0.00623111	3.979	-0.0381389	4.0394
0.00625889	3.9788	-0.0381111	4.03917
0.00628667	3.9787	-0.0380833	4.03895
0.00631444	3.9787	-0.0380556	4.03872
0.00634222	3.9785	-0.0380278	4.0385
0.00637	3.9784	-0.038	4.03828
0.00639778	3.9782	-0.0379722	4.03806
0.00642556	3.9781	-0.0379444	4.03784
0.00645333	3.978	-0.0379167	4.03762
0.00648111	3.9779	-0.0378889	4.0374
0.00650889	3.9777	-0.0378611	4.03718
0.00653667	3.9775	-0.0378333	4.03697
0.00656444	3.9774	-0.0378056	4.03675
0.00659222	3.9773	-0.0377778	4.03654
0.00662	3.9771	-0.03775	4.03632
0.00664778	3.977	-0.0377222	4.03611
0.00667556	3.977	-0.0376944	4.0359
0.00670333	3.9768	-0.0376667	4.03569
0.00673111	3.9767	-0.0376389	4.03548
0.00675889	3.9766	-0.0376111	4.03527
0.00678667	3.9764	-0.0375833	4.03506
0.00681444	3.9762	-0.0375556	4.03485
0.00684222	3.9762	-0.0375278	4.03464
0.00687	3.9761	-0.0375	4.03444
0.00689778	3.9759	-0.0374722	4.03423
0.00692556	3.9757	-0.0374444	4.03403
0.00695333	3.9758	-0.0374167	4.03382
0.00698111	3.9757	-0.0373889	4.03362
0.00700889	3.9754	-0.0373611	4.03342
0.00703667	3.9753	-0.0373333	4.03322
0.00706444	3.9752	-0.0373056	4.03301
0.00709222	3.975	-0.0372778	4.03281
0.00712	3.975	-0.03725	4.03262
0.00714778	3.9748	-0.0372222	4.03242
0.00717556	3.9749	-0.0371944	4.03222
0.00720333	3.9745	-0.0371667	4.03202
0.00723111	3.9746	-0.0371389	4.03183
0.00725889	3.9743	-0.0371111	4.03163
0.00728667	3.9742	-0.0370833	4.03144
0.00731444	3.9741	-0.0370556	4.03124
0.00734222	3.974	-0.0370278	4.03105
0.00737	3.9738	-0.037	4.03086
0.00739778	3.9737	-0.0369722	4.03066
0.00742556	3.9736	-0.0369444	4.03047
0.00745333	3.9734	-0.0369167	4.03028
0.00748111	3.9733	-0.0368889	4.03009
0.00750889	3.9733	-0.0368611	4.0299
0.00753667	3.9731	-0.0368333	4.02972
0.00756444	3.973	-0.0368056	4.02953
0.00759222	3.9728	-0.0367778	4.02934
0.00762	3.9728	-0.03675	4.02916
0.00764778	3.9726	-0.0367222	4.02897
0.00767556	3.9724	-0.0366944	4.02879
0.00770333	3.9725	-0.0366667	4.0286
0.00773111	3.9723	-0.0366389	4.02842
0.00775889	3.9723	-0.0366111	4.02824
0.00778667	3.9721	-0.0365833	4.02805
0.00781444	3.9719	-0.0365556	4.02787
0.00784222	3.9718	-0.0365278	4.02769
0.00787	3.9717	-0.0365	4.02751
0.00789778	3.9717	-0.0364722	4.02733
0.00792556	3.9715	-0.0364444	4.02715
0.00795333	3.9713	-0.0364167	4.02697
0.00798111	3.9712	-0.0363889	4.0268
0.00800889	3.9712	-0.0363611	4.02662
0.00803667	3.971	-0.0363333	4.02644
0.00806444	3.971	-0.0363056	4.02627
0.00809222	3.9707	-0.0362778	4.02609
0.00812	3.9707	-0.03625	4.02592
0.00814778	3.9705	-0.0362222	4.02574
0.00817556	3.9704	-0.0361944	4.02557
0.00820333	3.9704	-0.0361667	4.0254
0.00823111	3.9702	-0.0361389	4.02522
0.00825889	3.9701	-0.0361111	4.02505
0.00828667	3.9699	-0.0360833	4.02488
0.00831444	3.97	-0.0360556	4.02471
0.00834222	3.9698	-0.0360278	4.02454
0.00837	3.9696	-0.036	4.02437
0.00839778	3.9695	-0.0359722	4.0242
0.00842556	3.9695	-0.0359444	4.02404
0.00845333	3.9693	-0.0359167	4.02387
0.00848111	3.9692	-0.0358889	4.0237
0.00850889	3.9691	-0.0358611	4.02353
0.00853667	3.9689	-0.0358333	4.02337
0.00856444	3.9689	-0.0358056	4.0232
0.00859222	3.9689	-0.0357778	4.02304
0.00862	3.9686	-0.03575	4.02287
0.00864778	3.9685	-0.0357222	4.02271
0.00867556	3.9683	-0.0356944	4.02255
0.00870333	3.9683	-0.0356667	4.02239
0.00873111	3.9682	-0.0356389	4.02222
0.00875889	3.968	-0.0356111	4.02206
0.00878667	3.968	-0.0355833	4.0219
0.00881444	3.9678	-0.0355556	4.02174
0.00884222	3.9678	-0.0355278	4.02158
0.00887	3.9677	-0.0355	4.02142
0.00889778	3.9676	-0.0354722	4.02126
0.00892556	3.9675	-0.0354444	4.0211
0.00895333	3.9674	-0.0354167	4.02095
0.00898111	3.9673	-0.0353889	4.02079
0.00900889	3.9671	-0.0353611	4.02063
0.00903667	3.967	-0.0353333	4.02047
0.00906444	3.9669	-0.0353056	4.02032
0.00909222	3.9668	-0.0352778	4.02016
0.00912	3.9667	-0.03525	4.02001
0.00914778	3.9666	-0.0352222	4.01985
0.00917556	3.9665	-0.0351944	4.0197
0.00920333	3.9664	-0.0351667	4.01955
0.00923111	3.9663	-0.0351389	4.01939
0.00925889	3.9661	-0.0351111	4.01924
0.00928667	3.9661	-0.0350833	4.01909
0.00931444	3.966	-0.0350556	4.01894
0.00934222	3.9659	-0.0350278	4.01878
0.00937	3.9658	-0.035	4.01863
0.00939778	3.9657	-0.0349722	4.01848
0.00942556	3.9656	-0.0349444	4.01833
0.00945333	3.9654	-0.0349167	4.01818
0.00948111	3.9654	-0.0348889	4.01804
0.00950889	3.9653	-0.0348611	4.01789
0.00953667	3.9652	-0.0348333	4.01774
0.00956444	3.9651	-0.0348056	4.01759
0.00959222	3.965	-0.0347778	4.01744
0.00962	3.9648	-0.03475	4.0173
0.00964778	3.9647	-0.0347222	4.01715
0.00967556	3.9647	-0.0346944	4.017
0.00970333	3.9646	-0.0346667	4.01686
0.00973111	3.9645	-0.0346389	4.01671
0.00975889	3.9642	-0.0346111	4.01657
0.00978667	3.9642	-0.0345833	4.01642
0.00981444	3.9642	-0.0345556	4.01628
0.00984222	3.9641	-0.0345278	4.01614
0.00987	3.9639	-0.0345	4.01599
0.00989778	3.9638	-0.0344722	4.01585
0.00992556	3.9638	-0.0344444	4.01571
0.00995333	3.9636	-0.0344167	4.01557
0.00998111	3.9636	-0.0343889	4.01543
0.0100089	3.9633	-0.0343611	4.01528
0.0100367	3.9632	-0.0343333	4.01514
0.0100644	3.9632	-0.0343056	4.015
0.0100922	3.963	-0.0342778	4.01486
0.01012	3.9631	-0.03425	4.01472
0.0101478	3.9628	-0.0342222	4.01458
0.0101756	3.9628	-0.0341944	4.01444
0.0102033	3.9627	-0.0341667	4.01431
0.0102311	3.9627	-0.0341389	4.01417
0.0102589	3.9625	-0.0341111	4.01403
0.0102867	3.9624	-0.0340833	4.01389
0.0103144	3.9623	-0.0340556	4.01375
0.0103422	3.9623	-0.0340278	4.01362
0.01037	3.9622	-0.034	4.01348
0.0103978	3.9621	-0.0339722	4.01334
0.0104256	3.9618	-0.0339444	4.01321
0.0104533	3.9619	-0.0339167	4.01307
0.0104811	3.9617	-0.0338889	4.01294
0.0105089	3.9616	-0.0338611	4.0128
0.0105367	3.9615	-0.0338333	4.01267
0.0105644	3.9615	-0.0338056	4.01253
0.0105922	3.9614	-0.0337778	4.0124
0.01062	3.9612	-0.03375	4.01226
0.0106478	3.9612	-0.0337222	4.01213
0.0106756	3.9612	-0.0336944	4.012
0.0107033	3.961	-0.0336667	4.01186
0.0107311	3.9609	-0.0336389	4.01173
0.0107589	3.9608	-0.0336111	4.0116
0.0107867	3.9606	-0.0335833	4.01147
0.0108144	3.9606	-0.0335556	4.01134
0.0108422	3.9605	-0.0335278	4.0112
0.01087	3.9605	-0.0335	4.01107
0.0108978	3.9603	-0.0334722	4.01094
0.0109256	3.9602	-0.0334444	4.01081
0.0109533	3.9602	-0.0334167	4.01068
0.0109811	3.9601	-0.0333889	4.01055
0.0110089	3.9599	-0.0333611	4.01042
0.0110367	3.9598	-0.0333333	4.01029
0.0110644	3.9597	-0.0333056	4.01016
0.0110922	3.9597	-0.0332778	4.01003
0.01112	3.9597	-0.03325	4.0099
0.0111478	3.9597	-0.0332222	4.00977
0.0111756	3.9595	-0.0331944	4.00965
0.0112033	3.9592	-0.0331667	4.00952
0.0112311	3.9592	-0.0331389	4.00939
0.0112589	3.9591	-0.0331111	4.00926
0.0112867	3.9591	-0.0330833	4.00913
0.0113144	3.959	-0.0330556	4.00901
0.0113422	3.9588	-0.0330278	4.00888
0.01137	3.9588	-0.033	4.00875
0.0113978	3.9586	-0.0329722	4.00863
0.0114256	3.9586	-0.0329444	4.0085
0.0114533	3.9585	-0.0329167	4.00837
0.0114811	3.9584	-0.0328889	4.00825
0.0115089	3.9583	-0.0328611	4.00812
0.0115367	3.9582	-0.0328333	4.00799
0.0115644	3.9581	-0.0328056	4.00787
0.0115922	3.958	-0.0327778	4.00774
0.01162	3.958	-0.03275	4.00762
0.0116478	3.9578	-0.0327222	4.00749
0.0116756	3.9577	-0.0326944	4.00737
0.0117033	3.9577	-0.0326667	4.00724
0.0117311	3.9575	-0.0326389	4.00712
0.0117589	3.9575	-0.0326111	4.00699
0.0117867	3.9575	-0.0325833	4.00687
0.0118144	3.9574	-0.0325556	4.00675
0.0118422	3.9572	-0.0325278	4.00662
0.01187	3.9571	-0.0325	4.0065
0.0118978	3.957	-0.0324722	4.00638
0.0119256	3.9569	-0.0324444	4.00625
0.0119533	3.9569	-0.0324167	4.00613
0.0119811	3.9568	-0.0323889	4.00601
0.0120089	3.9567	-0.0323611	4.00588
0.0120367	3.9566	-0.0323333	4.00576
0.0120644	3.9565	-0.0323056	4.00564
0.0120922	3.9564	-0.0322778	4.00551
0.01212	3.9564	-0.03225	4.00539
0.0121478	3.9562	-0.0322222	4.00527
0.0121756	3.9562	-0.0321944	4.00515
0.0122033	3.9559	-0.0321667	4.00502
0.0122311	3.956	-0.0321389	4.0049
0.0122589	3.9559	-0.0321111	4.00478
0.0122867	3.9558	-0.0320833	4.00466
0.0123144	3.9557	-0.0320556	4.00454
0.0123422	3.9556	-0.0320278	4.00442
0.01237	3.9556	-0.032	4.0043
0.0123978	3.9555	-0.0319722	4.00417
0.0124256	3.9553	-0.0319444	4.00405
0.0124533	3.9553	-0.0319167	4.00393
0.0124811	3.9552	-0.0318889	4.00381
0.0125089	3.9551	-0.0318611	4.00369
0.0125367	3.955	-0.0318333	4.00357
0.0125644	3.9549	-0.0318056	4.00345
0.0125922	3.9549	-0.0317778	4.00333
0.01262	3.9548	-0.03175	4.00321
0.0126478	3.9546	-0.0317222	4.00309
0.0126756	3.9547	-0.0316944	4.00297
0.0127033	3.9545	-0.0316667	4.00285
0.0127311	3.9544	-0.0316389	4.00273
0.0127589	3.9542	-0.0316111	4.00261
0.0127867	3.9543	-0.0315833	4.00249
0.0128144	3.9542	-0.0315556	4.00237
0.0128422	3.9541	-0.0315278	4.00225
0.01287	3.9541	-0.0315	4.00213
0.0128978	3.954	-0.0314722	4.00201
0.0129256	3.9538	-0.0314444	4.00189
0.0129533	3.9538	-0.0314167	4.00177
0.0129811	3.9537	-0.0313889	4.00165
0.0130089	3.9536	-0.0313611	4.00154
0.0130367	3.9535	-0.0313333	4.00142
0.0130644	3.9534	-0.0313056	4.0013
0.0130922	3.9533	-0.0312778	4.00118
0.01312	3.9533	-0.03125	4.00106
0.0131478	3.9532	-0.0312222	4.00094
0.0131756	3.9531	-0.0311944	4.00082
0.0132033	3.9529	-0.0311667	4.00071
0.0132311	3.953	-0.0311389	4.00059
0.0132589	3.9528	-0.0311111	4.00047
0.0132867	3.9528	-0.0310833	4.00035
0.0133144	3.9527	-0.0310556	4.00024
0.0133422	3.9526	-0.0310278	4.00012
0.01337	3.9526	-0.031	4
0.0133978	3.9524	-0.0309722	3.99988
0.0134256	3.9522	-0.0309444	3.99977
0.0134533	3.9523	-0.0309167	3.99965
0.0134811	3.9523	-0.0308889	3.99953
0.0135089	3.9521	-0.0308611	3.99942
0.0135367	3.9521	-0.0308333	3.9993
0.0135644	3.9519	-0.0308056	3.99918
0.0135922	3.9518	-0.0307778	3.99907
0.01362	3.9517	-0.03075	3.99895
0.0136478	3.9517	-0.0307222	3.99883
0.0136756	3.9516	-0.0306944	3.99872
0.0137033	3.9516	-0.0306667	3.9986
0.0137311	3.9514	-0.0306389	3.99848
0.0137589	3.9515	-0.0306111	3.99837
0.0137867	3.9512	-0.0305833	3.99825
0.0138144	3.9513	-0.0305556	3.99814
0.0138422	3.9512	-0.0305278	3.99802
0.01387	3.9511	-0.0305	3.99791
0.0138978	3.9511	-0.0304722	3.99779
0.0139256	3.9509	-0.0304444	3.99768
0.0139533	3.9508	-0.0304167	3.99756
0.0139811	3.9507	-0.0303889	3.99745
0.0140089	3.9507	-0.0303611	3.99733
0.0140367	3.9504	-0.0303333	3.99722
0.0140644	3.9506	-0.0303056	3.9971
0.0140922	3.9504	-0.0302778	3.99699
0.01412	3.9504	-0.03025	3.99688
0.0141478	3.9503	-0.0302222	3.99676
0.0141756	3.9502	-0.0301944	3.99665
0.0142033	3.9501	-0.0301667	3.99653
0.0142311	3.95	-0.0301389	3.99642
0.0142589	3.9499	-0.0301111	3.99631
0.0142867	3.9498	-0.0300833	3.99619
0.0143144	3.9498	-0.0300556	3.99608
0.0143422	3.9498	-0.0300278	3.99597
0.01437	3.9498	-0.03	3.99585
0.0143978	3.9496	-0.0299722	3.99574
0.0144256	3.9494	-0.0299444	3.99563
0.0144533	3.9494	-0.0299167	3.99552
0.0144811	3.9493	-0.0298889	3.99541
0.0145089	3.9494	-0.0298611	3.99529
0.0145367	3.9492	-0.0298333	3.99518
0.0145644	3.9492	-0.0298056	3.99507
0.0145922	3.9491	-0.0297778	3.99496
0.01462	3.949	-0.02975	3.99485
0.0146478	3.949	-0.0297222	3.99473
0.0146756	3.9488	-0.0296944	3.99462
0.0147033	3.9488	-0.0296667	3.99451
0.0147311	3.9486	-0.0296389	3.9944
0.0147589	3.9486	-0.0296111	3.99429
0.0147867	3.9484	-0.0295833	3.99418
0.0148144	3.9483	-0.0295556	3.99407
0.0148422	3.9483	-0.0295278	3.99396
0.01487	3.9482	-0.0295	3.99385
0.0148978	3.948	-0.0294722	3.99374
0.0149256	3.948	-0.0294444	3.99363
0.0149533	3.948	-0.0294167	3.99352
0.0149811	3.9479	-0.0293889	3.99341
0.0150089	3.948	-0.0293611	3.9933
0.0150367	3.9478	-0.0293333	3.99319
0.0150644	3.9477	-0.0293056	3.99308
0.0150922	3.9477	-0.0292778	3.99297
0.01512	3.9476	-0.02925	3.99286
0.0151478	3.9475	-0.0292222	3.99275
0.0151756	3.9475	-0.0291944	3.99265
0.0152033	3.9474	-0.0291667	3.99254
0.0152311	3.9474	-0.0291389	3.99243
0.0152589	3.9473	-0.0291111	3.99232
0.0152867	3.9471	-0.0290833	3.99221
0.0153144	3.9471	-0.0290556	3.9921
0.0153422	3.9471	-0.0290278	3.992
0.01537	3.9469	-0.029	3.99189
0.0153978	3.9469	-0.0289722	3.99178
0.0154256	3.9468	-0.0289444	3.99167
0.0154533	3.9466	-0.0289167	3.99157
0.0154811	3.9468	-0.0288889	3.99146
0.0155089	3.9467	-0.0288611	3.99135
0.0155367	3.9466	-0.0288333	3.99125
0.0155644	3.9464	-0.0288056	3.99114
0.0155922	3.9465	-0.0287778	3.99103
0.01562	3.9463	-0.02875	3.99093
0.0156478	3.9463	-0.0287222	3.99082
0.0156756	3.9461	-0.0286944	3.99071
0.0157033	3.9461	-0.0286667	3.99061
0.0157311	3.946	-0.0286389	3.9905
0.0157589	3.9459	-0.0286111	3.9904
0.0157867	3.9459	-0.0285833	3.99029
0.0158144	3.9459	-0.0285556	3.99019
0.0158422	3.9456	-0.0285278	3.99008
0.01587	3.9456	-0.0285	3.98997
0.0158978	3.9455	-0.0284722	3.98987
0.0159256	3.9455	-0.0284444	3.98976
0.0159533	3.9455	-0.0284167	3.98966
0.0159811	3.9454	-0.0283889	3.98956
0.0160089	3.9452	-0.0283611	3.98945
0.0160367	3.9452	-0.0283333	3.98935
0.0160644	3.9451	-0.0283056	3.98924
0.0160922	3.9451	-0.0282778	3.98914
0.01612	3.9449	-0.02825	3.98903
0.0161478	3.9449	-0.0282222	3.98893
0.0161756	3.9449	-0.0281944	3.98883
0.0162033	3.9448	-0.0281667	3.98872
0.0162311	3.9447	-0.0281389	3.98862
0.0162589	3.9446	-0.0281111	3.98852
0.0162867	3.9445	-0.0280833	3.98841
0.0163144	3.9446	-0.0280556	3.98831
0.0163422	3.9445	-0.0280278	3.98821
0.01637	3.9443	-0.028	3.9881
0.0163978	3.9442	-0.0279722	3.988
0.0164256	3.9442	-0.0279444	3.9879
0.0164533	3.9442	-0.0279167	3.9878
0.0164811	3.9441	-0.0278889	3.98769
0.0165089	3.944	-0.0278611	3.98759
0.0165367	3.944	-0.0278333	3.98749
0.0165644	3.9439	-0.0278056	3.98739
0.0165922	3.9438	-0.0277778	3.98728
0.01662	3.9437	-0.02775	3.98718
0.0166478	3.9437	-0.0277222	3.98708
0.0166756	3.9436	-0.0276944	3.98698
0.0167033	3.9435	-0.0276667	3.98688
0.0167311	3.9434	-0.0276389	3.98678
0.0167589	3.9433	-0.0276111	3.98667
0.0167867	3.9432	-0.0275833	3.98657
0.0168144	3.9433	-0.0275556	3.98647
0.0168422	3.9433	-0.0275278	3.98637
0.01687	3.9431	-0.0275	3.98627
0.0168978	3.943	-0.0274722	3.98617
0.0169256	3.9429	-0.0274444	3.98607
0.0169533	3.9429	-0.0274167	3.98597
0.0169811	3.9429	-0.0273889	3.98587
0.0170089	3.9428	-0.0273611	3.98577
0.0170367	3.9427	-0.0273333	3.98567
0.0170644	3.9427	-0.0273056	3.98557
0.0170922	3.9426	-0.0272778	3.98547
0.01712	3.9426	-0.02725	3.98537
0.0171478	3.9424	-0.0272222	3.98527
0.0171756	3.9423	-0.0271944	3.98517
0.0172033	3.9422	-0.0271667	3.98507
0.0172311	3.9421	-0.0271389	3.98497
0.0172589	3.9422	-0.0271111	3.98487
0.0172867	3.9421	-0.0270833	3.98477
0.0173144	3.9419	-0.0270556	3.98467
0.0173422	3.9419	-0.0270278	3.98457
0.01737	3.9419	-0.027	3.98448
0.0173978	3.9418	-0.0269722	3.98438
0.0174256	3.9418	-0.0269444	3.98428
0.0174533	3.9417	-0.0269167	3.98418
0.0174811	3.9417	-0.0268889	3.98408
0.0175089	3.9415	-0.0268611	3.98398
0.0175367	3.9414	-0.0268333	3.98389
0.0175644	3.9414	-0.0268056	3.98379
0.0175922	3.9414	-0.0267778	3.98369
0.01762	3.9413	-0.02675	3.98359
0.0176478	3.9414	-0.0267222	3.98349
0.0176756	3.941	-0.0266944	3.9834
0.0177033	3.941	-0.0266667	3.9833
0.0177311	3.941	-0.0266389	3.9832
0.0177589	3.941	-0.0266111	3.98311
0.0177867	3.9408	-0.0265833	3.98301
0.0178144	3.9408	-0.0265556	3.98291
0.0178422	3.9407	-0.0265278	3.98281
0.01787	3.9407	-0.0265	3.98272
0.0178978	3.9407	-0.0264722	3.98262
0.0179256	3.9406	-0.0264444	3.98253
0.0179533	3.9405	-0.0264167	3.98243
0.0179811	3.9404	-0.0263889	3.98233
0.0180089	3.9403	-0.0263611	3.98224
0.0180367	3.9404	-0.0263333	3.98214
0.0180644	3.9403	-0.0263056	3.98204
0.0180922	3.9401	-0.0262778	3.98195
0.01812	3.9401	-0.02625	3.98185
0.0181478	3.94	-0.0262222	3.98176
0.0181756	3.9399	-0.0261944	3.98166
0.0182033	3.9399	-0.0261667	3.98157
0.0182311	3.9399	-0.0261389	3.98147
0.0182589	3.9398	-0.0261111	3.98138
0.0182867	3.9396	-0.0260833	3.98128
0.0183144	3.9396	-0.0260556	3.98119
0.0183422	3.9396	-0.0260278	3.98109
0.01837	3.9396	-0.026	3.981
0.0183978	3.9395	-0.0259722	3.9809
0.0184256	3.9393	-0.0259444	3.98081
0.0184533	3.9394	-0.0259167	3.98071
0.0184811	3.9392	-0.0258889	3.98062
0.0185089	3.9392	-0.0258611	3.98053
0.0185367	3.939	-0.0258333	3.98043
0.0185644	3.9391	-0.0258056	3.98034
0.0185922	3.939	-0.0257778	3.98025
0.01862	3.939	-0.02575	3.98015
0.0186478	3.9388	-0.0257222	3.98006
0.0186756	3.9388	-0.0256944	3.97997
0.0187033	3.9388	-0.0256667	3.97987
0.0187311	3.9387	-0.0256389	3.97978
0.0187589	3.9386	-0.0256111	3.97969
0.0187867	3.9386	-0.0255833	3.97959
0.0188144	3.9385	-0.0255556	3.9795
0.0188422	3.9384	-0.0255278	3.97941
0.01887	3.9385	-0.0255	3.97932
0.0188978	3.9383	-0.0254722	3.97922
0.0189256	3.9382	-0.0254444	3.97913
0.0189533	3.9382	-0.0254167	3.97904
0.0189811	3.9382	-0.0253889	3.97895
0.0190089	3.9381	-0.0253611	3.97886
0.0190367	3.938	-0.0253333	3.97876
0.0190644	3.938	-0.0253056	3.97867
0.0190922	3.9379	-0.0252778	3.97858
0.01912	3.9377	-0.02525	3.97849
0.0191478	3.9378	-0.0252222	3.9784
0.0191756	3.9378	-0.0251944	3.97831
0.0192033	3.9376	-0.0251667	3.97822
0.0192311	3.9376	-0.0251389	3.97813
0.0192589	3.9375	-0.0251111	3.97803
0.0192867	3.9375	-0.0250833	3.97794
0.0193144	3.9373	-0.0250556	3.97785
0.0193422	3.9374	-0.0250278	3.97776
0.01937	3.9373	-0.025	3.97767
0.0193978	3.9371	-0.0249722	3.97758
0.0194256	3.9371	-0.0249444	3.97749
0.0194533	3.9371	-0.0249167	3.9774
0.0194811	3.9372	-0.0248889	3.97731
0.0195089	3.937	-0.0248611	3.97722
0.0195367	3.9369	-0.0248333	3.97713
0.0195644	3.9368	-0.0248056	3.97704
0.0195922	3.9367	-0.0247778	3.97696
0.01962	3.9368	-0.02475	3.97687
0.0196478	3.9366	-0.0247222	3.97678
0.0196756	3.9366	-0.0246944	3.97669
0.0197033	3.9366	-0.0246667	3.9766
0.0197311	3.9365	-0.0246389	3.97651
0.0197589	3.9364	-0.0246111	3.97642
0.0197867	3.9362	-0.0245833	3.97633
0.0198144	3.9364	-0.0245556	3.97624
0.0198422	3.9362	-0.0245278	3.97616
0.01987	3.9362	-0.0245	3.97607
0.0198978	3.936	-0.0244722	3.97598
0.0199256	3.9359	-0.0244444	3.97589
0.0199533	3.936	-0.0244167	3.9758
0.0199811	3.9359	-0.0243889	3.97572
0.0200089	3.9359	-0.0243611	3.97563
0.0200367	3.9358	-0.0243333	3.97554
0.0200644	3.9358	-0.0243056	3.97545
0.0200922	3.9356	-0.0242778	3.97537
0.02012	3.9357	-0.02425	3.97528
0.0201478	3.9355	-0.0242222	3.97519
0.0201756	3.9354	-0.0241944	3.97511
0.0202033	3.9355	-0.0241667	3.97502
0.0202311	3.9355	-0.0241389	3.97493
0.0202589	3.9353	-0.0241111	3.97485
0.0202867	3.9353	-0.0240833	3.97476
0.0203144	3.9353	-0.0240556	3.97467
0.0203422	3.9352	-0.0240278	3.97459
0.02037	3.9352	-0.024	3.9745
0.0203978	3.935	-0.0239722	3.97441
0.0204256	3.9349	-0.0239444	3.97433
0.0204533	3.9349	-0.0239167	3.97424
0.0204811	3.9348	-0.0238889	3.97416
0.0205089	3.9348	-0.0238611	3.97407
0.0205367	3.9347	-0.0238333	3.97399
0.0205644	3.9346	-0.0238056	3.9739
0.0205922	3.9346	-0.0237778	3.97381
0.02062	3.9346	-0.02375	3.97373
0.0206478	3.9345	-0.0237222	3.97364
0.0206756	3.9344	-0.0236944	3.97356
0.0207033	3.9345	-0.0236667	3.97347
0.0207311	3.9344	-0.0236389	3.97339
0.0207589	3.9344	-0.0236111	3.9733
0.0207867	3.9342	-0.0235833	3.97322
0.0208144	3.9342	-0.0235556	3.97314
0.0208422	3.9341	-0.0235278	3.97305
0.02087	3.9341	-0.0235	3.97297
0.0208978	3.934	-0.0234722	3.97288
0.0209256	3.934	-0.0234444	3.9728
0.0209533	3.9339	-0.0234167	3.97271
0.0209811	3.9339	-0.0233889	3.97263
0.0210089	3.9337	-0.0233611	3.97255
0.0210367	3.9338	-0.0233333	3.97246
0.0210644	3.9336	-0.0233056	3.97238
0.0210922	3.9336	-0.0232778	3.9723
0.02112	3.9336	-0.02325	3.97221
0.0211478	3.9336	-0.0232222	3.97213
0.0211756	3.9334	-0.0231944	3.97205
0.0212033	3.9334	-0.0231667	3.97196
0.0212311	3.9332	-0.0231389	3.97188
0.0212589	3.9334	-0.0231111	3.9718
0.0212867	3.9332	-0.0230833	3.97171
0.0213144	3.9333	-0.0230556	3.97163
0.0213422	3.9332	-0.0230278	3.97155
0.02137	3.9331	-0.023	3.97146
0.0213978	3.9331	-0.0229722	3.97138
0.0214256	3.9329	-0.0229444	3.9713
0.0214533	3.9328	-0.0229167	3.97122
0.0214811	3.9329	-0.0228889	3.97114
0.0215089	3.9328	-0.0228611	3.97105
0.0215367	3.9327	-0.0228333	3.97097
0.0215644	3.9326	-0.0228056	3.97089
0.0215922	3.9325	-0.0227778	3.97081
0.02162	3.9325	-0.02275	3.97073
0.0216478	3.9324	-0.0227222	3.97064
0.0216756	3.9324	-0.0226944	3.97056
0.0217033	3.9325	-0.0226667	3.97048
0.0217311	3.9325	-0.0226389	3.9704
0.0217589	3.9323	-0.0226111	3.97032
0.0217867	3.9322	-0.0225833	3.97024
0.0218144	3.9321	-0.0225556	3.97015
0.0218422	3.932	-0.0225278	3.97007
0.02187	3.9319	-0.0225	3.96999
0.0218978	3.932	-0.0224722	3.96991
0.0219256	3.932	-0.0224444	3.96983
0.0219533	3.9318	-0.0224167	3.96975
0.0219811	3.9318	-0.0223889	3.96967
0.0220089	3.9317	-0.0223611	3.96959
0.0220367	3.9317	-0.0223333	3.96951
0.0220644	3.9316	-0.0223056	3.96943
0.0220922	3.9316	-0.0222778	3.96935
0.02212	3.9315	-0.02225	3.96927
0.0221478	3.9316	-0.0222222	3.96919
0.0221756	3.9314	-0.0221944	3.96911
0.0222033	3.9313	-0.0221667	3.96903
0.0222311	3.9314	-0.0221389	3.96895
0.0222589	3.9312	-0.0221111	3.96887
0.0222867	3.9311	-0.0220833	3.96879
0.0223144	3.9311	-0.0220556	3.96871
0.0223422	3.9311	-0.0220278	3.96863
0.02237	3.9311	-0.022	3.96855
0.0223978	3.931	-0.0219722	3.96847
0.0224256	3.931	-0.0219444	3.96839
0.0224533	3.9309	-0.0219167	3.96831
0.0224811	3.9308	-0.0218889	3.96823
0.0225089	3.9308	-0.0218611	3.96815
0.0225367	3.9308	-0.0218333	3.96807
0.0225644	3.9307	-0.0218056	3.96799
0.0225922	3.9306	-0.0217778	3.96791
0.02262	3.9305	-0.02175	3.96783
0.0226478	3.9305	-0.0217222	3.96775
0.0226756	3.9305	-0.0216944	3.96767
0.0227033	3.9305	-0.0216667	3.9676
0.0227311	3.9305	-0.0216389	3.96752
0.0227589	3.9302	-0.0216111	3.96744
0.0227867	3.9302	-0.0215833	3.96736
0.0228144	3.9303	-0.0215556	3.96728
0.0228422	3.9301	-0.0215278	3.9672
0.02287	3.93	-0.0215	3.96712
0.0228978	3.93	-0.0214722	3.96705
0.0229256	3.93	-0.0214444	3.96697
0.0229533	3.9299	-0.0214167	3.96689
0.0229811	3.9299	-0.0213889	3.96681
0.0230089	3.9298	-0.0213611	3.96673
0.0230367	3.9298	-0.0213333	3.96666
0.0230644	3.9296	-0.0213056	3.96658
0.0230922	3.9297	-0.0212778	3.9665
0.02312	3.9296	-0.02125	3.96642
0.0231478	3.9297	-0.0212222	3.96635
0.0231756	3.9296	-0.0211944	3.96627
0.0232033	3.9295	-0.0211667	3.96619
0.0232311	3.9294	-0.0211389	3.96611
0.0232589	3.9293	-0.0211111	3.96604
0.0232867	3.9292	-0.0210833	3.96596
0.0233144	3.9292	-0.0210556	3.96588
0.0233422	3.9293	-0.0210278	3.9658
0.02337	3.9292	-0.021	3.96573
0.0233978	3.9292	-0.0209722	3.96565
0.0234256	3.9291	-0.0209444	3.96557
0.0234533	3.929	-0.0209167	3.9655
0.0234811	3.929	-0.0208889	3.96542
0.0235089	3.9288	-0.0208611	3.96534
0.0235367	3.9288	-0.0208333	3.96527
0.0235644	3.9289	-0.0208056	3.96519
0.0235922	3.9287	-0.0207778	3.96511
0.02362	3.9287	-0.02075	3.96504
0.0236478	3.9287	-0.0207222	3.96496
0.0236756	3.9286	-0.0206944	3.96488
0.0237033	3.9285	-0.0206667	3.96481
0.0237311	3.9285	-0.0206389	3.96473
0.0237589	3.9284	-0.0206111	3.96466
0.0237867	3.9284	-0.0205833	3.96458
0.0238144	3.9283	-0.0205556	3.9645
0.0238422	3.9283	-0.0205278	3.96443
0.02387	3.9283	-0.0205	3.96435
0.0238978	3.9282	-0.0204722	3.96428
0.0239256	3.9282	-0.0204444	3.9642
0.0239533	3.9281	-0.0204167	3.96412
0.0239811	3.928	-0.0203889	3.96405
0.0240089	3.928	-0.0203611	3.96397
0.0240367	3.9278	-0.0203333	3.9639
0.0240644	3.9279	-0.0203056	3.96382
0.0240922	3.9279	-0.0202778	3.96375
0.02412	3.9279	-0.02025	3.96367
0.0241478	3.9278	-0.0202222	3.9636
0.0241756	3.9276	-0.0201944	3.96352
0.0242033	3.9276	-0.0201667	3.96345
0.0242311	3.9276	-0.0201389	3.96337
0.0242589	3.9274	-0.0201111	3.9633
0.0242867	3.9274	-0.0200833	3.96322
0.0243144	3.9274	-0.0200556	3.96315
0.0243422	3.9274	-0.0200278	3.96307
0.02437	3.9273	-0.02	3.963
0.0243978	3.9273	-0.0199722	3.96292
0.0244256	3.9271	-0.0199444	3.96285
0.0244533	3.9273	-0.0199167	3.96277
0.0244811	3.9271	-0.0198889	3.9627
0.0245089	3.9271	-0.0198611	3.96262
0.0245367	3.9271	-0.0198333	3.96255
0.0245644	3.9271	-0.0198056	3.96248
0.0245922	3.9269	-0.0197778	3.9624
0.02462	3.9268	-0.01975	3.96233
0.0246478	3.9268	-0.0197222	3.96225
0.0246756	3.9268	-0.0196944	3.96218
0.0247033	3.9268	-0.0196667	3.96211
0.0247311	3.9268	-0.0196389	3.96203
0.0247589	3.9267	-0.0196111	3.96196
0.0247867	3.9265	-0.0195833	3.96188
0.0248144	3.9266	-0.0195556	3.96181
0.0248422	3.9264	-0.0195278	3.96174
0.02487	3.9264	-0.0195	3.96166
0.0248978	3.9264	-0.0194722	3.96159
0.0249256	3.9263	-0.0194444	3.96152
0.0249533	3.9263	-0.0194167	3.96144
0.0249811	3.9263	-0.0193889	3.96137
0.0250089	3.9262	-0.0193611	3.9613
0.0250367	3.926	-0.0193333	3.96122
0.0250644	3.9261	-0.0193056	3.96115
0.0250922	3.9261	-0.0192778	3.96108
0.02512	3.926	-0.01925	3.961
0.0251478	3.9259	-0.0192222	3.96093
0.0251756	3.9259	-0.0191944	3.96086
0.0252033	3.9259	-0.0191667	3.96079
0.0252311	3.9258	-0.0191389	3.96071
0.0252589	3.9259	-0.0191111	3.96064
0.0252867	3.9256	-0.0190833	3.96057
0.0253144	3.9256	-0.0190556	3.9605
0.0253422	3.9256	-0.0190278	3.96042
0.02537	3.9256	-0.019	3.96035
0.0253978	3.9255	-0.0189722	3.96028
0.0254256	3.9255	-0.0189444	3.96021
0.0254533	3.9253	-0.0189167	3.96013
0.0254811	3.9254	-0.0188889	3.96006
0.0255089	3.9253	-0.0188611	3.95999
0.0255367	3.9253	-0.0188333	3.95992
0.0255644	3.9252	-0.0188056	3.95985
0.0255922	3.9252	-0.0187778	3.95977
0.02562	3.9251	-0.01875	3.9597
0.0256478	3.9251	-0.0187222	3.95963
0.0256756	3.925	-0.0186944	3.95956
0.0257033	3.925	-0.0186667	3.95949
0.0257311	3.9249	-0.0186389	3.95941
0.0257589	3.925	-0.0186111	3.95934
0.0257867	3.9249	-0.0185833	3.95927
0.0258144	3.9248	-0.0185556	3.9592
0.0258422	3.9248	-0.0185278	3.95913
0.02587	3.9246	-0.0185	3.95906
0.0258978	3.9246	-0.0184722	3.95899
0.0259256	3.9246	-0.0184444	3.95892
0.0259533	3.9244	-0.0184167	3.95884
0.0259811	3.9245	-0.0183889	3.95877
0.0260089	3.9244	-0.0183611	3.9587
0.0260367	3.9244	-0.0183333	3.95863
0.0260644	3.9244	-0.0183056	3.95856
0.0260922	3.9245	-0.0182778	3.95849
0.02612	3.9244	-0.01825	3.95842
0.0261478	3.9242	-0.0182222	3.95835
0.0261756	3.9242	-0.0181944	3.95828
0.0262033	3.9242	-0.0181667	3.95821
0.0262311	3.9241	-0.0181389	3.95814
0.0262589	3.9241	-0.0181111	3.95807
0.0262867	3.924	-0.0180833	3.958
0.0263144	3.9239	-0.0180556	3.95793
0.0263422	3.9239	-0.0180278	3.95786
0.02637	3.9239	-0.018	3.95779
0.0263978	3.9238	-0.0179722	3.95772
0.0264256	3.9238	-0.0179444	3.95765
0.0264533	3.9237	-0.0179167	3.95758
0.0264811	3.9236	-0.0178889	3.95751
0.0265089	3.9236	-0.0178611	3.95744
0.0265367	3.9235	-0.0178333	3.95737
0.0265644	3.9236	-0.0178056	3.9573
0.0265922	3.9236	-0.0177778	3.95723
0.02662	3.9235	-0.01775	3.95716
0.0266478	3.9234	-0.0177222	3.95709
0.0266756	3.9233	-0.0176944	3.95702
0.0267033	3.9233	-0.0176667	3.95695
0.0267311	3.9233	-0.0176389	3.95688
0.0267589	3.9232	-0.0176111	3.95681
0.0267867	3.9231	-0.0175833	3.95675
0.0268144	3.9231	-0.0175556	3.95668
0.0268422	3.9231	-0.0175278	3.95661
0.02687	3.923	-0.0175	3.95654
0.0268978	3.923	-0.0174722	3.95647
0.0269256	3.9229	-0.0174444	3.9564
0.0269533	3.9229	-0.0174167	3.95633
0.0269811	3.9228	-0.0173889	3.95627
0.0270089	3.9227	-0.0173611	3.9562
0.0270367	3.9228	-0.0173333	3.95613
0.0270644	3.9227	-0.0173056	3.95606
0.0270922	3.9225	-0.0172778	3.95599
0.02712	3.9226	-0.01725	3.95592
0.0271478	3.9226	-0.0172222	3.95586
0.0271756	3.9225	-0.0171944	3.95579
0.0272033	3.9224	-0.0171667	3.95572
0.0272311	3.9225	-0.0171389	3.95565
0.0272589	3.9224	-0.0171111	3.95559
0.0272867	3.9223	-0.0170833	3.95552
0.0273144	3.9223	-0.0170556	3.95545
0.0273422	3.9223	-0.0170278	3.95538
0.02737	3.9222	-0.017	3.95532
0.0273978	3.9221	-0.0169722	3.95525
0.0274256	3.922	-0.0169444	3.95518
0.0274533	3.9221	-0.0169167	3.95512
0.0274811	3.922	-0.0168889	3.95505
0.0275089	3.922	-0.0168611	3.95498
0.0275367	3.922	-0.0168333	3.95492
0.0275644	3.922	-0.0168056	3.95485
0.0275922	3.9218	-0.0167778	3.95478
0.02762	3.9218	-0.01675	3.95472
0.0276478	3.9217	-0.0167222	3.95465
0.0276756	3.9216	-0.0166944	3.95458
0.0277033	3.9216	-0.0166667	3.95452
0.0277311	3.9215	-0.0166389	3.95445
0.0277589	3.9216	-0.0166111	3.95438
0.0277867	3.9216	-0.0165833	3.95432
0.0278144	3.9215	-0.0165556	3.95425
0.0278422	3.9215	-0.0165278	3.95419
0.02787	3.9214	-0.0165	3.95412
0.0278978	3.9212	-0.0164722	3.95406
0.0279256	3.9213	-0.0164444	3.95399
0.0279533	3.9213	-0.0164167	3.95393
0.0279811	3.9213	-0.0163889	3.95386
0.0280089	3.9211	-0.0163611	3.95379
0.0280367	3.9213	-0.0163333	3.95373
0.0280644	3.9211	-0.0163056	3.95366
0.0280922	3.9211	-0.0162778	3.9536
0.02812	3.9209	-0.01625	3.95353
0.0281478	3.9209	-0.0162222	3.95347
0.0281756	3.9209	-0.0161944	3.95341
0.0282033	3.9208	-0.0161667	3.95334
0.0282311	3.9209	-0.0161389	3.95328
0.0282589	3.9208	-0.0161111	3.95321
0.0282867	3.9207	-0.0160833	3.95315
0.0283144	3.9206	-0.0160556	3.95308
0.0283422	3.9207	-0.0160278	3.95302
0.02837	3.9206	-0.016	3.95296
0.0283978	3.9206	-0.0159722	3.95289
0.0284256	3.9204	-0.0159444	3.95283
0.0284533	3.9205	-0.0159167	3.95277
0.0284811	3.9203	-0.0158889	3.9527
0.0285089	3.9204	-0.0158611	3.95264
0.0285367	3.9203	-0.0158333	3.95258
0.0285644	3.9205	-0.0158056	3.95251
0.0285922	3.9202	-0.0157778	3.95245
0.02862	3.9203	-0.01575	3.95239
0.0286478	3.9202	-0.0157222	3.95232
0.0286756	3.9202	-0.0156944	3.95226
0.0287033	3.9202	-0.0156667	3.9522
0.0287311	3.9201	-0.0156389	3.95214
0.0287589	3.9201	-0.0156111	3.95207
0.0287867	3.92	-0.0155833	3.95201
0.0288144	3.9199	-0.0155556	3.95195
0.0288422	3.9199	-0.0155278	3.95189
0.02887	3.9199	-0.0155	3.95183
0.0288978	3.9198	-0.0154722	3.95176
0.0289256	3.9198	-0.0154444	3.9517
0.0289533	3.9198	-0.0154167	3.95164
0.0289811	3.9198	-0.0153889	3.95158
0.0290089	3.9196	-0.0153611	3.95152
0.0290367	3.9196	-0.0153333	3.95146
0.0290644	3.9196	-0.0153056	3.9514
0.0290922	3.9195	-0.0152778	3.95134
0.02912	3.9195	-0.01525	3.95127
0.0291478	3.9194	-0.0152222	3.95121
0.0291756	3.9193	-0.0151944	3.95115
0.0292033	3.9192	-0.0151667	3.95109
0.0292311	3.9194	-0.0151389	3.95103
0.0292589	3.9194	-0.0151111	3.95097
0.0292867	3.9192	-0.0150833	3.95091
0.0293144	3.9192	-0.0150556	3.95085
0.0293422	3.9192	-0.0150278	3.95079
0.02937	3.9191	-0.015	3.95073
0.0293978	3.919	-0.0149722	3.95067
0.0294256	3.919	-0.0149444	3.95061
0.0294533	3.919	-0.0149167	3.95055
0.0294811	3.9189	-0.0148889	3.9505
0.0295089	3.9189	-0.0148611	3.95044
0.0295367	3.9188	-0.0148333	3.95038
0.0295644	3.9188	-0.0148056	3.95032
0.0295922	3.9187	-0.0147778	3.95026
0.02962	3.9187	-0.01475	3.9502
0.0296478	3.9186	-0.0147222	3.95014
0.0296756	3.9186	-0.0146944	3.95009
0.0297033	3.9186	-0.0146667	3.95003
0.0297311	3.9185	-0.0146389	3.94997
0.0297589	3.9185	-0.0146111	3.94991
0.0297867	3.9185	-0.0145833	3.94985
0.0298144	3.9185	-0.0145556	3.9498
0.0298422	3.9185	-0.0145278	3.94974
0.02987	3.9183	-0.0145	3.94968
0.0298978	3.9183	-0.0144722	3.94962
0.0299256	3.9181	-0.0144444	3.94957
0.0299533	3.9184	-0.0144167	3.94951
0.0299811	3.9181	-0.0143889	3.94945
0.0300089	3.9181	-0.0143611	3.9494
0.0300367	3.9181	-0.0143333	3.94934
0.0300644	3.9182	-0.0143056	3.94928
0.0300922	3.9179	-0.0142778	3.94923
0.03012	3.918	-0.01425	3.94917
0.0301478	3.9179	-0.0142222	3.94912
0.0301756	3.9179	-0.0141944	3.94906
0.0302033	3.9178	-0.0141667	3.949
0.0302311	3.9177	-0.0141389	3.94895
0.0302589	3.9177	-0.0141111	3.94889
0.0302867	3.9177	-0.0140833	3.94884
0.0303144	3.9177	-0.0140556	3.94878
0.0303422	3.9176	-0.0140278	3.94873
0.03037	3.9176	-0.014	3.94867
0.0303978	3.9176	-0.0139722	3.94862
0.0304256	3.9175	-0.0139444	3.94856
0.0304533	3.9176	-0.0139167	3.94851
0.0304811	3.9175	-0.0138889	3.94845
0.0305089	3.9174	-0.0138611	3.9484
0.0305367	3.9174	-0.0138333	3.94835
0.0305644	3.9174	-0.0138056	3.94829
0.0305922	3.9173	-0.0137778	3.94824
0.03062	3.9173	-0.01375	3.94818
0.0306478	3.9171	-0.0137222	3.94813
0.0306756	3.9172	-0.0136944	3.94808
0.0307033	3.9172	-0.0136667	3.94802
0.0307311	3.9171	-0.0136389	3.94797
0.0307589	3.9171	-0.0136111	3.94792
0.0307867	3.917	-0.0135833	3.94787
0.0308144	3.917	-0.0135556	3.94781
0.0308422	3.9169	-0.0135278	3.94776
0.03087	3.9168	-0.0135	3.94771
0.0308978	3.9169	-0.0134722	3.94766
0.0309256	3.9167	-0.0134444	3.9476
0.0309533	3.9167	-0.0134167	3.94755
0.0309811	3.9168	-0.0133889	3.9475
0.0310089	3.9168	-0.0133611	3.94745
0.0310367	3.9166	-0.0133333	3.9474
0.0310644	3.9166	-0.0133056	3.94735
0.0310922	3.9166	-0.0132778	3.94729
0.03112	3.9166	-0.01325	3.94724
0.0311478	3.9164	-0.0132222	3.94719
0.0311756	3.9165	-0.0131944	3.94714
0.0312033	3.9164	-0.0131667	3.94709
0.0312311	3.9164	-0.0131389	3.94704
0.0312589	3.9163	-0.0131111	3.94699
0.0312867	3.9162	-0.0130833	3.94694
0.0313144	3.9162	-0.0130556	3.94689
0.0313422	3.9162	-0.0130278	3.94684
0.03137	3.9161	-0.013	3.94679
0.0313978	3.9162	-0.0129722	3.94674
0.0314256	3.9161	-0.0129444	3.94669
0.0314533	3.916	-0.0129167	3.94664
0.0314811	3.916	-0.0128889	3.94659
0.0315089	3.916	-0.0128611	3.94654
0.0315367	3.916	-0.0128333	3.94649
0.0315644	3.9159	-0.0128056	3.94644
0.0315922	3.9158	-0.0127778	3.94639
0.03162	3.9158	-0.01275	3.94635
0.0316478	3.9159	-0.0127222	3.9463
0.0316756	3.9157	-0.0126944	3.94625
0.0317033	3.9155	-0.0126667	3.9462
0.0317311	3.9155	-0.0126389	3.94615
0.0317589	3.9156	-0.0126111	3.9461
0.0317867	3.9155	-0.0125833	3.94606
0.0318144	3.9155	-0.0125556	3.94601
0.0318422	3.9155	-0.0125278	3.94596
0.03187	3.9155	-0.0125	3.94591
0.0318978	3.9154	-0.0124722	3.94586
0.0319256	3.9154	-0.0124444	3.94582
0.0319533	3.9154	-0.0124167	3.94577
0.0319811	3.9154	-0.0123889	3.94572
0.0320089	3.9152	-0.0123611	3.94567
0.0320367	3.9151	-0.0123333	3.94563
0.0320644	3.9152	-0.0123056	3.94558
0.0320922	3.9151	-0.0122778	3.94553
0.03212	3.9151	-0.01225	3.94549
0.0321478	3.915	-0.0122222	3.94544
0.0321756	3.915	-0.0121944	3.94539
0.0322033	3.915	-0.0121667	3.94535
0.0322311	3.915	-0.0121389	3.9453
0.0322589	3.915	-0.0121111	3.94525
0.0322867	3.9149	-0.0120833	3.94521
0.0323144	3.9148	-0.0120556	3.94516
0.0323422	3.9147	-0.0120278	3.94512
0.03237	3.9148	-0.012	3.94507
0.0323978	3.9147	-0.0119722	3.94502
0.0324256	3.9148	-0.0119444	3.94498
0.0324533	3.9147	-0.0119167	3.94493
0.0324811	3.9145	-0.0118889	3.94489
0.0325089	3.9146	-0.0118611	3.94484
0.0325367	3.9144	-0.0118333	3.9448
0.0325644	3.9144	-0.0118056	3.94475
0.0325922	3.9144	-0.0117778	3.94471
0.03262	3.9144	-0.01175	3.94466
0.0326478	3.9144	-0.0117222	3.94462
0.0326756	3.9143	-0.0116944	3.94457
0.0327033	3.9142	-0.0116667	3.94453
0.0327311	3.9142	-0.0116389	3.94448
0.0327589	3.9141	-0.0116111	3.94444
0.0327867	3.9142	-0.0115833	3.94439
0.0328144	3.9142	-0.0115556	3.94435
0.0328422	3.9141	-0.0115278	3.9443
0.03287	3.9141	-0.0115	3.94426
0.0328978	3.914	-0.0114722	3.94421
0.0329256	3.9139	-0.0114444	3.94417
0.0329533	3.914	-0.0114167	3.94412
0.0329811	3.9138	-0.0113889	3.94408
0.0330089	3.9138	-0.0113611	3.94404
0.0330367	3.9138	-0.0113333	3.94399
0.0330644	3.9137	-0.0113056	3.94395
0.0330922	3.9138	-0.0112778	3.9439
0.03312	3.9137	-0.01125	3.94386
0.0331478	3.9137	-0.0112222	3.94382
0.0331756	3.9135	-0.0111944	3.94377
0.0332033	3.9136	-0.0111667	3.94373
0.0332311	3.9136	-0.0111389	3.94368
0.0332589	3.9135	-0.0111111	3.94364
0.0332867	3.9135	-0.0110833	3.9436
0.0333144	3.9137	-0.0110556	3.94355
0.0333422	3.9135	-0.0110278	3.94351
0.03337	3.9133	-0.011	3.94346
0.0333978	3.9133	-0.0109722	3.94342
0.0334256	3.9133	-0.0109444	3.94338
0.0334533	3.9133	-0.0109167	3.94333
0.0334811	3.9131	-0.0108889	3.94329
0.0335089	3.9133	-0.0108611	3.94325
0.0335367	3.9132	-0.0108333	3.9432
0.0335644	3.9131	-0.0108056	3.94316
0.0335922	3.913	-0.0107778	3.94311
0.03362	3.9131	-0.01075	3.94307
0.0336478	3.9129	-0.0107222	3.94303
0.0336756	3.913	-0.0106944	3.94298
0.0337033	3.9129	-0.0106667	3.94294
0.0337311	3.9129	-0.0106389	3.9429
0.0337589	3.9128	-0.0106111	3.94285
0.0337867	3.9128	-0.0105833	3.94281
0.0338144	3.9129	-0.0105556	3.94276
0.0338422	3.9128	-0.0105278	3.94272
0.03387	3.9126	-0.0105	3.94268
0.0338978	3.9127	-0.0104722	3.94263
0.0339256	3.9126	-0.0104444	3.94259
0.0339533	3.9125	-0.0104167	3.94255
0.0339811	3.9126	-0.0103889	3.9425
0.0340089	3.9126	-0.0103611	3.94246
0.0340367	3.9125	-0.0103333	3.94241
0.0340644	3.9124	-0.0103056	3.94237
0.0340922	3.9124	-0.0102778	3.94233
0.03412	3.9124	-0.01025	3.94228
0.0341478	3.9125	-0.0102222	3.94224
0.0341756	3.9124	-0.0101944	3.9422
0.0342033	3.9122	-0.0101667	3.94215
0.0342311	3.9122	-0.0101389	3.94211
0.0342589	3.9122	-0.0101111	3.94206
0.0342867	3.9121	-0.0100833	3.94202
0.0343144	3.9121	-0.0100556	3.94198
0.0343422	3.9121	-0.0100278	3.94193
0.03437	3.912	-0.01	3.94189
0.0343978	3.912	-0.00997222	3.94184
0.0344256	3.912	-0.00994444	3.9418
0.0344533	3.9119	-0.00991667	3.94176
0.0344811	3.9119	-0.00988889	3.94171
0.0345089	3.9118	-0.00986111	3.94167
0.0345367	3.9118	-0.00983333	3.94162
0.0345644	3.9118	-0.00980556	3.94158
0.0345922	3.9116	-0.00977778	3.94153
0.03462	3.9116	-0.00975	3.94149
0.0346478	3.9117	-0.00972222	3.94145
0.0346756	3.9115	-0.00969444	3.9414
0.0347033	3.9116	-0.00966667	3.94136
0.0347311	3.9115	-0.00963889	3.94131
0.0347589	3.9115	-0.00961111	3.94127
0.0347867	3.9115	-0.00958333	3.94122
0.0348144	3.9114	-0.00955556	3.94118
0.0348422	3.9114	-0.00952778	3.94113
0.03487	3.9114	-0.0095	3.94109
0.0348978	3.9114	-0.00947222	3.94104
0.0349256	3.9113	-0.00944444	3.941
0.0349533	3.9113	-0.00941667	3.94095
0.0349811	3.9113	-0.00938889	3.94091
0.0350089	3.9113	-0.00936111	3.94086
0.0350367	3.9112	-0.00933333	3.94082
0.0350644	3.9112	-0.00930556	3.94077
0.0350922	3.9111	-0.00927778	3.94073
0.03512	3.911	-0.00925	3.94068
0.0351478	3.9109	-0.00922222	3.94064
0.0351756	3.9109	-0.00919444	3.94059
0.0352033	3.9109	-0.00916667	3.94055
0.0352311	3.9109	-0.00913889	3.9405
0.0352589	3.9109	-0.00911111	3.94046
0.0352867	3.9109	-0.00908333	3.94041
0.0353144	3.9107	-0.00905556	3.94037
0.0353422	3.9108	-0.00902778	3.94032
0.03537	3.9108	-0.009	3.94028
0.0353978	3.9107	-0.00897222	3.94023
0.0354256	3.9107	-0.00894444	3.94019
0.0354533	3.9105	-0.00891667	3.94014
0.0354811	3.9105	-0.00888889	3.94009
0.0355089	3.9105	-0.00886111	3.94005
0.0355367	3.9105	-0.00883333	3.94
0.0355644	3.9104	-0.00880556	3.93996
0.0355922	3.9105	-0.00877778	3.93991
0.03562	3.9104	-0.00875	3.93987
0.0356478	3.9104	-0.00872222	3.93982
0.0356756	3.9104	-0.00869444	3.93977
0.0357033	3.9102	-0.00866667	3.93973
0.0357311	3.9102	-0.00863889	3.93968
0.0357589	3.9102	-0.00861111	3.93964
0.0357867	3.9101	-0.00858333	3.93959
0.0358144	3.91	-0.00855556	3.93954
0.0358422	3.9101	-0.00852778	3.9395
0.03587	3.9101	-0.0085	3.93945
0.0358978	3.9101	-0.00847222	3.93941
0.0359256	3.91	-0.00844444	3.93936
0.0359533	3.91	-0.00841667	3.93931
0.0359811	3.9099	-0.00838889	3.93927
0.0360089	3.91	-0.00836111	3.93922
0.0360367	3.9099	-0.00833333	3.93917
0.0360644	3.9099	-0.00830556	3.93913
0.0360922	3.9098	-0.00827778	3.93908
0.03612	3.9098	-0.00825	3.93904
0.0361478	3.9097	-0.00822222	3.93899
0.0361756	3.9096	-0.00819444	3.93894
0.0362033	3.9097	-0.00816667	3.9389
0.0362311	3.9096	-0.00813889	3.93885
0.0362589	3.9096	-0.00811111	3.9388
0.0362867	3.9095	-0.00808333	3.93876
0.0363144	3.9094	-0.00805556	3.93871
0.0363422	3.9094	-0.00802778	3.93866
0.03637	3.9095	-0.008	3.93862
0.0363978	3.9094	-0.00797222	3.93857
0.0364256	3.9093	-0.00794444	3.93852
0.0364533	3.9095	-0.00791667	3.93848
0.0364811	3.9092	-0.00788889	3.93843
0.0365089	3.9093	-0.00786111	3.93839
0.0365367	3.9093	-0.00783333	3.93834
0.0365644	3.9092	-0.00780556	3.93829
0.0365922	3.9092	-0.00777778	3.93825
0.03662	3.9091	-0.00775	3.9382
0.0366478	3.9092	-0.00772222	3.93815
0.0366756	3.9092	-0.00769444	3.93811
0.0367033	3.9091	-0.00766667	3.93806
0.0367311	3.9089	-0.00763889	3.93801
0.0367589	3.909	-0.00761111	3.93797
0.0367867	3.909	-0.00758333	3.93792
0.0368144	3.909	-0.00755556	3.93787
0.0368422	3.9089	-0.00752778	3.93783
0.03687	3.9089	-0.0075	3.93778
0.0368978	3.9088	-0.00747222	3.93774
0.0369256	3.9087	-0.00744444	3.93769
0.0369533	3.9087	-0.00741667	3.93764
0.0369811	3.9086	-0.00738889	3.9376
0.0370089	3.9087	-0.00736111	3.93755
0.0370367	3.9086	-0.00733333	3.9375
0.0370644	3.9086	-0.00730556	3.93746
0.0370922	3.9086	-0.00727778	3.93741
0.03712	3.9085	-0.00725	3.93737
0.0371478	3.9085	-0.00722222	3.93732
0.0371756	3.9085	-0.00719444	3.93727
0.0372033	3.9083	-0.00716667	3.93723
0.0372311	3.9085	-0.00713889	3.93718
0.0372589	3.9084	-0.00711111	3.93713
0.0372867	3.9084	-0.00708333	3.93709
0.0373144	3.9082	-0.00705556	3.93704
0.0373422	3.9081	-0.00702778	3.937
0.03737	3.9082	-0.007	3.93695
0.0373978	3.9081	-0.00697222	3.9369
0.0374256	3.9081	-0.00694444	3.93686
0.0374533	3.9081	-0.00691667	3.93681
0.0374811	3.9082	-0.00688889	3.93677
0.0375089	3.908	-0.00686111	3.93672
0.0375367	3.9081	-0.00683333	3.93668
0.0375644	3.9079	-0.00680556	3.93663
0.0375922	3.908	-0.00677778	3.93658
0.03762	3.9079	-0.00675	3.93654
0.0376478	3.9079	-0.00672222	3.93649
0.0376756	3.9079	-0.00669444	3.93645
0.0377033	3.9078	-0.00666667	3.9364
0.0377311	3.9078	-0.00663889	3.93636
0.0377589	3.9077	-0.00661111	3.93631
0.0377867	3.9077	-0.00658333	3.93627
0.0378144	3.9077	-0.00655556	3.93622
0.0378422	3.9076	-0.00652778	3.93618
0.03787	3.9076	-0.0065	3.93613
0.0378978	3.9075	-0.00647222	3.93609
0.0379256	3.9076	-0.00644444	3.93604
0.0379533	3.9074	-0.00641667	3.936
0.0379811	3.9074	-0.00638889	3.93595
0.0380089	3.9074	-0.00636111	3.93591
0.0380367	3.9073	-0.00633333	3.93586
0.0380644	3.9074	-0.00630556	3.93582
0.0380922	3.9073	-0.00627778	3.93577
0.03812	3.9073	-0.00625	3.93573
0.0381478	3.9072	-0.00622222	3.93568
0.0381756	3.9073	-0.00619444	3.93564
0.0382033	3.9072	-0.00616667	3.93559
0.0382311	3.9072	-0.00613889	3.93555
0.0382589	3.9072	-0.00611111	3.93551
0.0382867	3.9071	-0.00608333	3.93546
0.0383144	3.907	-0.00605556	3.93542
0.0383422	3.907	-0.00602778	3.93537
0.03837	3.9071	-0.006	3.93533
0.0383978	3.907	-0.00597222	3.93528
0.0384256	3.907	-0.00594444	3.93524
0.0384533	3.9069	-0.00591667	3.9352
0.0384811	3.9068	-0.00588889	3.93515
0.0385089	3.9068	-0.00586111	3.93511
0.0385367	3.9069	-0.00583333	3.93507
0.0385644	3.9068	-0.00580556	3.93502
0.0385922	3.9067	-0.00577778	3.93498
0.03862	3.9067	-0.00575	3.93493
0.0386478	3.9067	-0.00572222	3.93489
0.0386756	3.9064	-0.00569444	3.93485
0.0387033	3.9066	-0.00566667	3.9348
0.0387311	3.9066	-0.00563889	3.93476
0.0387589	3.9066	-0.00561111	3.93472
0.0387867	3.9065	-0.00558333	3.93467
0.0388144	3.9064	-0.00555556	3.93463
0.0388422	3.9064	-0.00552778	3.93459
0.03887	3.9064	-0.0055	3.93455
0.0388978	3.9063	-0.00547222	3.9345
0.0389256	3.9063	-0.00544444	3.93446
0.0389533	3.9063	-0.00541667	3.93442
0.0389811	3.9063	-0.00538889	3.93437
0.0390089	3.9062	-0.00536111	3.93433
0.0390367	3.9062	-0.00533333	3.93429
0.0390644	3.9062	-0.00530556	3.93425
0.0390922	3.9061	-0.00527778	3.9342
0.03912	3.9061	-0.00525	3.93416
0.0391478	3.9061	-0.00522222	3.93412
0.0391756	3.906	-0.00519444	3.93408
0.0392033	3.9059	-0.00516667	3.93404
0.0392311	3.906	-0.00513889	3.93399
0.0392589	3.906	-0.00511111	3.93395
0.0392867	3.9059	-0.00508333	3.93391
0.0393144	3.9057	-0.00505556	3.93387
0.0393422	3.9057	-0.00502778	3.93383
0.03937	3.9058	-0.005	3.93378
0.0393978	3.9057	-0.00497222	3.93374
0.0394256	3.9057	-0.00494444	3.9337
0.0394533	3.9057	-0.00491667	3.93366
0.0394811	3.9056	-0.00488889	3.93362
0.0395089	3.9057	-0.00486111	3.93357
0.0395367	3.9055	-0.00483333	3.93353
0.0395644	3.9055	-0.00480556	3.93349
0.0395922	3.9056	-0.00477778	3.93345
0.03962	3.9055	-0.00475	3.93341
0.0396478	3.9054	-0.00472222	3.93337
0.0396756	3.9053	-0.00469444	3.93333
0.0397033	3.9053	-0.00466667	3.93329
0.0397311	3.9054	-0.00463889	3.93324
0.0397589	3.9053	-0.00461111	3.9332
0.0397867	3.9053	-0.00458333	3.93316
0.0398144	3.9053	-0.00455556	3.93312
0.0398422	3.9053	-0.00452778	3.93308
0.03987	3.9053	-0.0045	3.93304
0.0398978	3.9052	-0.00447222	3.933
0.0399256	3.9053	-0.00444444	3.93296
0.0399533	3.9052	-0.00441667	3.93292
0.0399811	3.9051	-0.00438889	3.93288
0.0400089	3.9051	-0.00436111	3.93283
0.040035	3.905	-0.00433333	3.93279
0.0400356	3.905	-0.00430556	3.93275
0.0400467	4.0411	-0.00427778	3.93271
0.0403244	4.0514	-0.00425	3.93267
0.0406022	4.0558	-0.00422222	3.93263
0.04088	4.0588	-0.00419444	3.93259
0.0411578	4.0613	-0.00416667	3.93255
0.0414356	4.0634	-0.00413889	3.93251
0.0417133	4.0654	-0.00411111	3.93247
0.0419911	4.0671	-0.00408333	3.93243
0.0422689	4.0684	-0.00405556	3.93239
0.0425467	4.0699	-0.00402778	3.93235
0.0428244	4.0712	-0.004	3.93231
0.0431022	4.0725	-0.00397222	3.93227
0.04338	4.0734	-0.00394444	3.93223
0.0436578	4.0745	-0.00391667	3.93219
0.0439356	4.0754	-0.00388889	3.93215
0.0442133	4.0764	-0.00386111	3.93211
0.0444911	4.0774	-0.00383333	3.93207
0.0447689	4.078	-0.00380556	3.93203
0.0450467	4.0789	-0.00377778	3.93199
0.0453244	4.0797	-0.00375	3.93195
0.0456022	4.0805	-0.00372222	3.93191
0.04588	4.0809	-0.00369444	3.93187
0.0461578	4.0819	-0.00366667	3.93183
0.0464356	4.0826	-0.00363889	3.93179
0.0467133	4.0832	-0.00361111	3.93175
0.0469911	4.084	-0.00358333	3.93171
0.0472689	4.0844	-0.00355556	3.93167
0.0475467	4.0851	-0.00352778	3.93163
0.0478244	4.0857	-0.0035	3.93159
0.0481022	4.0862	-0.00347222	3.93155
0.04838	4.0867	-0.00344444	3.93151
0.0486578	4.0873	-0.00341667	3.93147
0.0489356	4.0878	-0.00338889	3.93143
0.0492133	4.0882	-0.00336111	3.93139
0.0494911	4.0887	-0.00333333	3.93135
0.0497689	4.0893	-0.00330556	3.93131
0.0500467	4.0897	-0.00327778	3.93127
0.0503244	4.0902	-0.00325	3.93123
0.0506022	4.0906	-0.00322222	3.93119
0.05088	4.0911	-0.00319444	3.93115
0.0511578	4.0915	-0.00316667	3.93111
0.0514356	4.0917	-0.00313889	3.93107
0.0517133	4.0923	-0.00311111	3.93103
0.0519911	4.0926	-0.00308333	3.93099
0.0522689	4.093	-0.00305556	3.93095
0.0525467	4.0934	-0.00302778	3.93091
0.0528244	4.0937	-0.003	3.93088
0.0531022	4.094	-0.00297222	3.93084
0.05338	4.0945	-0.00294444	3.9308
0.0536578	4.0947	-0.00291667	3.93076
0.0539356	4.095	-0.00288889	3.93072
0.0542133	4.0954	-0.00286111	3.93068
0.0544911	4.0956	-0.00283333	3.93064
0.0547689	4.0959	-0.00280556	3.9306
0.0550467	4.0963	-0.00277778	3.93056
0.0553244	4.0966	-0.00275	3.93052
0.0556022	4.0969	-0.00272222	3.93048
0.05588	4.0971	-0.00269444	3.93044
0.0561578	4.0973	-0.00266667	3.9304
0.0564356	4.0976	-0.00263889	3.93036
0.0567133	4.098	-0.00261111	3.93032
0.0569911	4.0982	-0.00258333	3.93028
0.0572689	4.0984	-0.00255556	3.93025
0.0575467	4.0987	-0.00252778	3.93021
0.0578244	4.0988	-0.0025	3.93017
0.0581022	4.099	-0.00247222	3.93013
0.05838	4.0993	-0.00244444	3.93009
0.0586578	4.0994	-0.00241667	3.93005
0.0589356	4.0998	-0.00238889	3.93001
0.0592133	4.0998	-0.00236111	3.92997
0.0594911	4.1001	-0.00233333	3.92993
0.0597689	4.1004	-0.00230556	3.92989
0.0600467	4.1006	-0.00227778	3.92985
0.0603244	4.1008	-0.00225	3.92981
0.0606022	4.101	-0.00222222	3.92977
0.06088	4.1011	-0.00219444	3.92974
0.0611578	4.1013	-0.00216667	3.9297
0.0614356	4.1016	-0.00213889	3.92966
0.0617133	4.1016	-0.00211111	3.92962
0.0619911	4.1018	-0.00208333	3.92958
0.0622689	4.102	-0.00205556	3.92954
0.0625467	4.1021	-0.00202778	3.9295
0.0628244	4.1023	-0.002	3.92946
0.0631022	4.1024	-0.00197222	3.92942
0.06338	4.1024	-0.00194444	3.92938
0.0636578	4.1028	-0.00191667	3.92935
0.0639356	4.103	-0.00188889	3.92931
0.0642133	4.103	-0.00186111	3.92927
0.0644911	4.1032	-0.00183333	3.92923
0.0647689	4.1033	-0.00180556	3.92919
0.0650467	4.1035	-0.00177778	3.92915
0.0653244	4.1036	-0.00175	3.92911
0.0656022	4.1038	-0.00172222	3.92907
0.06588	4.104	-0.00169444	3.92904
0.0661578	4.1041	-0.00166667	3.929
0.0664356	4.1041	-0.00163889	3.92896
0.0667133	4.1043	-0.00161111	3.92892
0.0669911	4.1044	-0.00158333	3.92888
0.0672689	4.1045	-0.00155556	3.92884
0.0675467	4.1046	-0.00152778	3.9288
0.0678244	4.1046	-0.0015	3.92876
0.0681022	4.1049	-0.00147222	3.92873
0.06838	4.1049	-0.00144444	3.92869
0.0686578	4.1052	-0.00141667	3.92865
0.0689356	4.1051	-0.00138889	3.92861
0.0692133	4.1053	-0.00136111	3.92857
0.0694911	4.1053	-0.00133333	3.92853
0.0697689	4.1056	-0.00130556	3.9285
0.0700467	4.1056	-0.00127778	3.92846
0.0703244	4.1057	-0.00125	3.92842
0.0706022	4.1058	-0.00122222	3.92838
0.07088	4.1059	-0.00119444	3.92834
0.0711578	4.106	-0.00116667	3.9283
0.0714356	4.1062	-0.00113889	3.92827
0.0717133	4.1061	-0.00111111	3.92823
0.0719911	4.1063	-0.00108333	3.92819
0.0722689	4.1064	-0.00105556	3.92815
0.0725467	4.1065	-0.00102778	3.92811
0.0728244	4.1066	-0.001	3.92807
0.0731022	4.1065	-0.000972222	3.92804
0.07338	4.1067	-0.000944444	3.928
0.0736578	4.1068	-0.000916667	3.92796
0.0739356	4.1067	-0.000888889	3.92792
0.0742133	4.107	-0.000861111	3.92788
0.0744911	4.1072	-0.000833333	3.92785
0.0747689	4.1071	-0.000805556	3.92781
0.0750467	4.1072	-0.000777778	3.92777
0.0753244	4.1073	-0.00075	3.92773
0.0756022	4.1074	-0.000722222	3.9277
0.07588	4.1074	-0.000694444	3.92766
0.0761578	4.1075	-0.000666667	3.92762
0.0764356	4.1074	-0.000638889	3.92758
0.0767133	4.1076	-0.000611111	3.92755
0.0769911	4.1077	-0.000583333	3.92751
0.0772689	4.1078	-0.000555556	3.92747
0.0775467	4.1078	-0.000527778	3.92743
0.0778244	4.1078	-0.0005	3.9274
0.0781022	4.108	-0.000472222	3.92736
0.07838	4.108	-0.000444444	3.92732
0.0786578	4.108	-0.000416667	3.92728
0.0789356	4.1081	-0.000388889	3.92725
0.0792133	4.1082	-0.000361111	3.92721
0.0794911	4.1082	-0.000333333	3.92717
0.0797689	4.1083	-0.000305556	3.92713
0.0800467	4.1083	-0.000277778	3.9271
0.0803244	4.1083	-0.00025	3.92706
0.0806022	4.1084	-0.000222222	3.92702
0.08088	4.1085	-0.000194444	3.92699
0.0811578	4.1086	-0.000166667	3.92695
0.0814356	4.1086	-0.000138889	3.92691
0.0817133	4.1085	-0.000111111	3.92688
0.0819911	4.1087	-8.33333e-05	3.92684
0.0822689	4.1088	-5.55556e-05	3.9268
0.0825467	4.1088	-2.77778e-05	3.92677
0.0828244	4.1088	-2.77901e-13	3.92673
0.0831022	4.109	0	4.0546
0.08338	4.1089	0.000277778	4.06021
0.0836578	4.109	0.000555556	4.06401
0.0839356	4.1091	0.000833333	4.06713
0.0842133	4.1091	0.00111111	4.06984
0.0844911	4.109	0.00138889	4.07228
0.0847689	4.1092	0.00166667	4.07451
0.0850467	4.1092	0.00194444	4.07657
0.0853244	4.1093	0.00222222	4.07849
0.0856022	4.1094	0.0025	4.08029
0.08588	4.1093	0.00277778	4.08198
0.0861578	4.1094	0.00305556	4.08357
0.0864356	4.1094	0.00333333	4.08508
0.0867133	4.1095	0.00361111	4.0865
0.0869911	4.1096	0.00388889	4.08785
0.0872689	4.1096	0.00416667	4.08912
0.0875467	4.1096	0.00444444	4.09033
0.0878244	4.1097	0.00472222	4.09148
0.0881022	4.1096	0.005	4.09257
0.08838	4.1098	0.00527778	4.0936
0.0886578	4.1097	0.00555556	4.09458
0.0889356	4.1098	0.00583333	4.09551
0.0892133	4.11	0.00611111	4.09639
0.0894911	4.1098	0.00638889	4.09723
0.0897689	4.1099	0.00666667	4.09802
0.0900467	4.11	0.00694444	4.09878
0.0903244	4.11	0.00722222	4.09949
0.0906022	4.1101	0.0075	4.10018
0.09088	4.1102	0.00777778	4.10082
0.0911578	4.1101	0.00805556	4.10144
0.0914356	4.1101	0.00833333	4.10202
0.0917133	4.1103	0.00861111	4.10258
0.0919911	4.1102	0.00888889	4.10311
0.0922689	4.1102	0.00916667	4.10361
0.0925467	4.1103	0.00944444	4.10409
0.0928244	4.1103	0.00972222	4.10454
0.0931022	4.1103	0.01	4.10497
0.09338	4.1103	0.0102778	4.10538
0.0936578	4.1104	0.0105556	4.10577
0.0939356	4.1104	0.0108333	4.10614
0.0942133	4.1105	0.0111111	4.1065
0.0944911	4.1106	0.0113889	4.10683
0.0947689	4.1107	0.0116667	4.10715
0.0950467	4.1106	0.0119444	4.10746
0.0953244	4.1106	0.0122222	4.10774
0.0956022	4.1106	0.0125	4.10802
0.09588	4.1106	0.0127778	4.10828
0.0961578	4.1106	0.0130556	4.10853
0.0964356	4.1107	0.0133333	4.10877
0.0967133	4.1107	0.0136111	4.109
0.0969911	4.1108	0.0138889	4.10922
0.0972689	4.1108	0.0141667	4.10942
0.0975467	4.1109	0.0144444	4.10962
0.0978244	4.1109	0.0147222	4.10981
0.0981022	4.1108	0.015	4.10999
0.09838	4.1108	0.0152778	4.11016
0.0986578	4.1109	0.0155556	4.11032
0.0989356	4.111	0.0158333	4.11048
0.0992133	4.1109	0.0161111	4.11063
0.0994911	4.111	0.0163889	4.11077
0.0997689	4.1112	0.0166667	4.1109
0.100047	4.1111	0.0169444	4.11103
0.100324	4.111	0.0172222	4.11116
0.100602	4.1112	0.0175	4.11128
0.10088	4.1112	0.0177778	4.11139
0.101158	4.1112	0.0180556	4.1115
0.101436	4.1112	0.0183333	4.1116
0.101713	4.1112	0.0186111	4.1117
0.101991	4.1112	0.0188889	4.1118
0.102269	4.1113	0.0191667	4.11189
0.102547	4.1113	0.0194444	4.11198
0.102824	4.1113	0.0197222	4.11206
0.103102	4.1114	0.02	4.11214
0.10338	4.1114	0.0202778	4.11222
0.103658	4.1113	0.0205556	4.11229
0.103936	4.1112	0.0208333	4.11236
0.104213	4.1114	0.0211111	4.11243
0.104491	4.1114	0.0213889	4.1125
0.104769	4.1114	0.0216667	4.11256
0.105047	4.1114	0.0219444	4.11262
0.105324	4.1115	0.0222222	4.11268
0.105602	4.1114	0.0225	4.11274
0.10588	4.1115	0.0227778	4.11279
0.106158	4.1116	0.0230556	4.11284
0.106436	4.1116	0.0233333	4.11289
0.106713	4.1115	0.0236111	4.11294
0.106991	4.1116	0.0238889	4.11299
0.107269	4.1117	0.0241667	4.11303
0.107547	4.1117	0.0244444	4.11308
0.107824	4.1117	0.0247222	4.11312
0.108102	4.1117	0.025	4.11316
0.10838	4.1117	0.0252778	4.1132
0.108658	4.1117	0.0255556	4.11324
0.108936	4.1117	0.0258333	4.11327
0.109213	4.1118	0.0261111	4.11331
0.109491	4.1119	0.0263889	4.11334
0.109769	4.1118	0.0266667	4.11338
0.110047	4.1119	0.0269444	4.11341
0.110324	4.1118	0.0272222	4.11344
0.110602	4.1118	0.0275	4.11347
0.11088	4.1119	0.0277778	4.1135
0.111158	4.1119	0.0280556	4.11353
0.111436	4.1118	0.0283333	4.11356
0.111713	4.1119	0.0286111	4.11358
0.111991	4.112	0.0288889	4.11361
0.112269	4.1119	0.0291667	4.11364
0.112547	4.1119	0.0294444	4.11366
0.112824	4.1119	0.0297222	4.11368
0.113102	4.1119	0.03	4.11371
0.11338	4.1121	0.0302778	4.11373
0.113658	4.112	0.0305556	4.11375
0.113936	4.112	0.0308333	4.11377
0.114213	4.1121	0.0311111	4.11379
0.114491	4.112	0.0313889	4.11381
0.114769	4.1122	0.0316667	4.11383
0.115047	4.1122	0.0319444	4.11385
0.115324	4.1121	0.0322222	4.11387
0.115602	4.1122	0.0325	4.11389
0.11588	4.1121	0.0327778	4.11391
0.116158	4.112	0.0330556	4.11393
0.116436	4.1121	0.0333333	4.11394
0.116713	4.1121	0.0336111	4.11396
0.116991	4.1122	0.0338889	4.11398
0.117269	4.1122	0.0341667	4.11399
0.117547	4.1122	0.0344444	4.11401
0.117824	4.1123	0.0347222	4.11402
0.118102	4.1122	0.035	4.11404
0.11838	4.1123	0.0352778	4.11405
0.118658	4.1123	0.0355556	4.11407
0.118936	4.1123	0.0358333	4.11408
0.119213	4.1124	0.0361111	4.1141
0.119491	4.1124	0.0363889	4.11411
0.119769	4.1124	0.0366667	4.11412
0.120047	4.1124	0.0369444	4.11413
0.120324	4.1124	0.0372222	4.11415
0.120602	4.1124	0.0375	4.11416
0.12088	4.1124	0.0377778	4.11417
0.121158	4.1124	0.0380556	4.11418
0.121436	4.1124	0.0383333	4.1142
0.121713	4.1125	0.0386111	4.11421
0.121991	4.1125	0.0388889	4.11422
0.122269	4.1124	0.0391667	4.11423
0.122547	4.1124	0.0394444	4.11424
0.122824	4.1126	0.0397222	4.11425
0.123102	4.1126	0.04	4.11426
0.12338	4.1125	0.0402778	4.11427
0.123658	4.1125	0.0405556	4.11428
0.123936	4.1124	0.0408333	4.11429
0.124213	4.1126	0.0411111	4.1143
0.124491	4.1126	0.0413889	4.11431
0.124769	4.1127	0.0416667	4.11432
0.125047	4.1126	0.0419444	4.11433
0.125324	4.1126	0.0422222	4.11434
0.125602	4.1126	0.0425	4.11435
0.12588	4.1126	0.0427778	4.11436
0.126158	4.1127	0.0430556	4.11436
0.126436	4.1127	0.0433333	4.11437
0.126713	4.1127	0.0436111	4.11438
0.126991	4.1126	0.0438889	4.11439
0.127269	4.1128	0.0441667	4.1144
0.127547	4.1126	0.0444444	4.11441
0.127824	4.1127	0.0447222	4.11441
0.128102	4.1128	0.045	4.11442
0.12838	4.1128	0.0452778	4.11443
0.128658	4.1127	0.0455556	4.11444
0.128936	4.1128	0.0458333	4.11444
0.129213	4.1128	0.0461111	4.11445
0.129491	4.1129	0.0463889	4.11446
0.129769	4.1128	0.0466667	4.11447
0.130047	4.1128	0.0469444	4.11447
0.130324	4.1128	0.0472222	4.11448
0.130602	4.1129	0.0475	4.11449
0.13088	4.1128	0.0477778	4.11449
0.131158	4.1129	0.0480556	4.1145
0.131436	4.1128	0.0483333	4.11451
0.131713	4.1129	0.0486111	4.11451
0.131991	4.1129	0.0488889	4.11452
0.132269	4.1129	0.0491667	4.11452
0.132547	4.1129	0.0494444	4.11453
0.132824	4.1131	0.0497222	4.11454
0.133102	4.113	0.05	4.11454
0.13338	4.1129	0.0502778	4.11455
0.133658	4.113	0.0505556	4.11455
0.133936	4.113	0.0508333	4.11456
0.134213	4.113	0.0511111	4.11456
0.134491	4.113	0.0513889	4.11457
0.134769	4.1131	0.0516667	4.11458
0.135047	4.1131	0.0519444	4.11458
0.135324	4.113	0.0522222	4.11459
0.135602	4.113	0.0525	4.11459
0.13588	4.1131	0.0527778	4.1146
0.136158	4.113	0.0530556	4.1146
0.136436	4.1131	0.0533333	4.11461
0.136713	4.1131	0.0536111	4.11461
0.136991	4.113	0.0538889	4.11462
0.137269	4.113	0.0541667	4.11462
0.137547	4.113	0.0544444	4.11462
0.137824	4.1131	0.0547222	4.11463
0.138102	4.1131	0.055	4.11463
0.13838	4.1131	0.0552778	4.11464
0.138658	4.1131	0.0555556	4.11464
0.138936	4.1133	0.0558333	4.11465
0.139213	4.1131	0.0561111	4.11465
0.139491	4.1132	0.0563889	4.11466
0.139769	4.1132	0.0566667	4.11466
0.140047	4.1131	0.0569444	4.11466
0.140324	4.1131	0.0572222	4.11467
0.140602	4.1132	0.0575	4.11467
0.14088	4.1131	0.0577778	4.11468
0.141158	4.1132	0.0580556	4.11468
0.141436	4.1133	0.0583333	4.11468
0.141713	4.1132	0.0586111	4.11469
0.141991	4.1133	0.0588889	4.11469
0.142269	4.1133	0.0591667	4.11469
0.142547	4.1133	0.0594444	4.1147
0.142824	4.1134	0.0597222	4.1147
0.143102	4.1133	0.06	4.11471
0.14338	4.1132	0.0602778	4.11471
0.143658	4.1133	0.0605556	4.11471
0.143936	4.1133	0.0608333	4.11472
0.144213	4.1133	0.0611111	4.11472
0.144491	4.1133	0.0613889	4.11472
0.144769	4.1133	0.0616667	4.11473
0.145047	4.1133	0.0619444	4.11473
0.145324	4.1133	0.0622222	4.11473
0.145602	4.1133	0.0625	4.11474
0.14588	4.1133	0.0627778	4.11474
0.146158	4.1133	0.0630556	4.11474
0.146436	4.1135	0.0633333	4.11474
0.146713	4.1133	0.0636111	4.11475
0.146991	4.1133	0.0638889	4.11475
0.147269	4.1135	0.0641667	4.11475
0.147547	4.1135	0.0644444	4.11476
0.147824	4.1134	0.0647222	4.11476
0.148102	4.1134	0.065	4.11476
0.14838	4.1133	0.0652778	4.11476
0.148658	4.1135	0.0655556	4.11477
0.148936	4.1134	0.0658333	4.11477
0.149213	4.1135	0.0661111	4.11477
0.149491	4.1135	0.0663889	4.11478
0.149769	4.1135	0.0666667	4.11478
0.150047	4.1135	0.0669444	4.11478
0.150324	4.1134	0.0672222	4.11478
0.150602	4.1135	0.0675	4.11479
0.15088	4.1134	0.0677778	4.11479
0.151158	4.1135	0.0680556	4.11479
0.151436	4.1134	0.0683333	4.11479
0.151713	4.1135	0.0686111	4.1148
0.151991	4.1136	0.0688889	4.1148
0.152269	4.1136	0.0691667	4.1148
0.152547	4.1135	0.0694444	4.1148
0.152824	4.1135	0.0697222	4.1148
0.153102	4.1135	0.07	4.11481
0.15338	4.1135	0.0702778	4.11481
0.153658	4.1136	0.0705556	4.11481
0.153936	4.1136	0.0708333	4.11481
0.154213	4.1135	0.0711111	4.11482
0.154491	4.1136	0.0713889	4.11482
0.154769	4.1136	0.0716667	4.11482
0.155047	4.1136	0.0719444	4.11482
0.155324	4.1136	0.0722222	4.11482
0.155602	4.1135	0.0725	4.11483
0.15588	4.1137	0.0727778	4.11483
0.156158	4.1137	0.0730556	4.11483
0.156436	4.1135	0.0733333	4.11483
0.156713	4.1137	0.0736111	4.11483
0.156991	4.1135	0.0738889	4.11483
0.157269	4.1137	0.0741667	4.11484
0.157547	4.1136	0.0744444	4.11484
0.157824	4.1136	0.0747222	4.11484
0.158102	4.1137	0.075	4.11484
0.15838	4.1138	0.0752778	4.11484
0.158658	4.1137	0.0755556	4.11484
0.158936	4.1137	0.0758333	4.11485
0.159213	4.1137	0.0761111	4.11485
0.159491	4.1136	0.0763889	4.11485
0.159769	4.1137	0.0766667	4.11485
0.160047	4.1137	0.0769444	4.11485
0.160324	4.1138	0.0772222	4.11485
0.160602	4.1137	0.0775	4.11486
0.16088	4.1138	0.0777778	4.11486
0.161158	4.1137	0.0780556	4.11486
0.161436	4.1137	0.0783333	4.11486
0.161713	4.1138	0.0786111	4.11486
0.161991	4.1138	0.0788889	4.11486
0.162269	4.1137	0.0791667	4.11487
0.162547	4.1137	0.0794444	4.11487
0.162824	4.1138	0.0797222	4.11487
0.163102	4.1138	0.08	4.11487
0.16338	4.1137	0.0802778	4.11487
0.163658	4.1137	0.0805556	4.11487
0.163936	4.1138	0.0808333	4.11487
0.164213	4.1139	0.0811111	4.11487
0.164491	4.1138	0.0813889	4.11488
0.164769	4.1139	0.0816667	4.11488
0.165047	4.1138	0.0819444	4.11488
0.165324	4.1138	0.0822222	4.11488
0.165602	4.1139	0.0825	4.11488
0.16588	4.1137	0.0827778	4.11488
0.166158	4.1138	0.0830556	4.11488
0.166436	4.1139	0.0833333	4.11488
0.166713	4.1139	0.0836111	4.11489
0.166991	4.1137	0.0838889	4.11489
0.167269	4.1138	0.0841667	4.11489
0.167547	4.1139	0.0844444	4.11489
0.167824	4.1139	0.0847222	4.11489
0.168102	4.1139	0.085	4.11489
0.16838	4.1139	0.0852778	4.11489
0.168658	4.1139	0.0855556	4.11489
0.168936	4.1139	0.0858333	4.11489
0.169213	4.1139	0.0861111	4.1149
0.169491	4.1139	0.0863889	4.1149
0.169769	4.1139	0.0866667	4.1149
0.170047	4.1139	0.0869444	4.1149
0.170324	4.1139	0.0872222	4.1149
0.170602	4.1139	0.0875	4.1149
0.17088	4.1139	0.0877778	4.1149
0.171158	4.1139	0.0880556	4.1149
0.171436	4.1139	0.0883333	4.1149
0.171713	4.114	0.0886111	4.1149
0.171991	4.1139	0.0888889	4.1149
0.172269	4.1139	0.0891667	4.11491
0.172547	4.1139	0.0894444	4.11491
0.172824	4.1141	0.0897222	4.11491
0.173102	4.114	0.09	4.11491
0.17338	4.1141	0.0902778	4.11491
0.173658	4.1139	0.0905556	4.11491
0.173936	4.1141	0.0908333	4.11491
0.174213	4.114	0.0911111	4.11491
0.174491	4.1141	0.0913889	4.11491
0.174769	4.1141	0.0916667	4.11491
0.175047	4.114	0.0919444	4.11491
0.175324	4.114	0.0922222	4.11492
0.175602	4.1141	0.0925	4.11492
0.17588	4.1139	0.0927778	4.11492
0.176158	4.114	0.0930556	4.11492
0.176436	4.114	0.0933333	4.11492
0.176713	4.114	0.0936111	4.11492
0.176991	4.1139	0.0938889	4.11492
0.177269	4.1141	0.0941667	4.11492
0.177547	4.1141	0.0944444	4.11492
0.177824	4.114	0.0947222	4.11492
0.178102	4.1141	0.095	4.11492
0.17838	4.114	0.0952778	4.11492
0.178658	4.1141	0.0955556	4.11492
0.178936	4.114	0.0958333	4.11492
0.179213	4.114	0.0961111	4.11492
0.179491	4.1141	0.0963889	4.11493
0.179769	4.1141	0.0966667	4.11493
0.180047	4.1142	0.0969444	4.11493
0.180324	4.1141	0.0972222	4.11493
0.180602	4.1141	0.0975	4.11493
0.18088	4.1141	0.0977778	4.11493
0.181158	4.1141	0.0980556	4.11493
0.181436	4.1141	0.0983333	4.11493
0.181713	4.1141	0.0986111	4.11493
0.181991	4.1141	0.0988889	4.11493
0.182269	4.1141	0.0991667	4.11493
0.182547	4.1142	0.0994444	4.11493
0.182824	4.1141	0.0997222	4.11493
0.183102	4.1143	0.1	4.11493
0.18338	4.1141	0.100278	4.11493
0.183658	4.1141	0.100556	4.11493
0.183936	4.1142	0.100833	4.11493
0.184213	4.1141	0.101111	4.11494
0.184491	4.1141	0.101389	4.11494
0.184769	4.1141	0.101667	4.11494
0.185047	4.1141	0.101944	4.11494
0.185324	4.1141	0.102222	4.11494
0.185602	4.1142	0.1025	4.11494
0.18588	4.1141	0.102778	4.11494
0.186158	4.1144	0.103056	4.11494
0.186436	4.1143	0.103333	4.11494
0.186713	4.1141	0.103611	4.11494
0.186991	4.1141	0.103889	4.11494
0.187269	4.1141	0.104167	4.11494
0.187547	4.1143	0.104444	4.11494
0.187824	4.1143	0.104722	4.11494
0.188102	4.1142	0.105	4.11494
0.18838	4.1143	0.105278	4.11494
0.188658	4.1143	0.105556	4.11494
0.188936	4.1142	0.105833	4.11494
0.189213	4.1143	0.106111	4.11494
0.189491	4.1142	0.106389	4.11494
0.189769	4.1144	0.106667	4.11494
0.190047	4.1143	0.106944	4.11494
0.190324	4.1143	0.107222	4.11494
0.190602	4.1143	0.1075	4.11495
0.19088	4.1143	0.107778	4.11495
0.191158	4.1142	0.108056	4.11495
0.191436	4.1142	0.108333	4.11495
0.191713	4.1143	0.108611	4.11495
0.191991	4.1143	0.108889	4.11495
0.192269	4.1143	0.109167	4.11495
0.192547	4.1142	0.109444	4.11495
0.192824	4.1143	0.109722	4.11495
0.193102	4.1143	0.11	4.11495
0.19338	4.1144	0.110278	4.11495
0.193658	4.1143	0.110556	4.11495
0.193936	4.1143	0.110833	4.11495
0.194213	4.1143	0.111111	4.11495
[truncated: 138,783 more rows]
