# Supplementary material for: The importance of degradation mode analysis in parameterising lifetime prediction models of lithium-ion battery degradation
Source: Nat Commun. 2025 Mar 21;16:2776. doi: 10.1038/s41467-025-57968-3 (PMC11926349; doi:10.1038/s41467-025-57968-3)
Supplement: Supplementary file 3 — Source Data [file 41467_2025_57968_MOESM3_ESM.zip › Source_Data/Supplementary Figure 15.xlsx]

## Sheet: fig(a)
RPT_number_MPE_SEI only	MPE_SEI only	RPT_number_MPE_SEI + Dry out	MPE_SEI + Dry out	RPT_number_MPE_5 coupled	MPE_5 coupled
0	0.402564	0	0.392357	0	0.400729
1	0.886252	1	0.894755	1	0.839173
2	1.86388	2	1.82205	2	1.70126
3	2.28883	3	2.20028	3	2.04067
4	2.51445	4	2.38192	4	2.18226
5	2.75514	5	2.58106	5	2.35481
6	2.82865	6	2.61745	6	2.3513
7	3.18131	7	2.93332	7	2.64699
8	4.34738	8	4.06528	8	3.83047
9	5.38826	9	5.07907	9	4.88521
10	4.30256	10	3.96045	10	3.71508

## Sheet: fig(d)
RPT_number_RMSE_SEI only	RMSE_SEI only	RPT_number_RMSE_SEI + Dry out	RMSE_SEI + Dry out	RPT_number_RMSE_5 coupled	RMSE_5 coupled
0	17.9641	0	17.6611	0	18.2074
1	34.8009	1	35.7613	1	32.6412
2	80.9166	2	81.3644	2	73.0557
3	102.368	3	100.947	3	90.7285
4	114.477	4	111.458	4	99.0609
5	126.567	5	122.029	5	108.464
6	131.588	6	125.817	6	109.737
7	146.039	7	138.883	7	121.862
8	189.994	8	180.932	8	168.378
9	229.43	9	219.221	9	209.362
10	196.263	10	185.481	10	172.076

## Sheet: fig(b)
RPT_number_MPE_SEI only	MPE_SEI only	RPT_number_MPE_SEI + Dry out	MPE_SEI + Dry out	RPT_number_MPE_5 coupled	MPE_5 coupled
0	0.541545	0	0.531193	0	0.53529
1	0.78016	1	0.762172	1	0.732232
2	1.40086	2	1.37596	2	1.23995
3	1.75168	3	1.68163	3	1.50184
4	1.93783	4	1.82399	4	1.60922
5	2.066	5	1.91141	5	1.66341
6	2.22612	6	2.03211	6	1.76783
7	2.1467	7	1.91793	7	1.58964
8	2.66569	8	2.40139	8	2.10042
9	2.76111	9	2.46442	9	2.13436
10	3.24494	10	2.91908	10	2.60357

## Sheet: fig(e)
RPT_number_RMSE_SEI only	RMSE_SEI only	RPT_number_RMSE_SEI + Dry out	RMSE_SEI + Dry out	RPT_number_RMSE_5 coupled	RMSE_5 coupled
0	24.862	0	24.6171	0	24.5701
1	32.1571	1	32.7395	1	30.4357
2	59.9607	2	61.0907	2	53.0324
3	76.8542	3	76.575	3	65.0475
4	87.8504	4	86.0033	4	72.1093
5	95.6386	5	92.3233	5	76.3989
6	104.806	6	99.9901	6	83.6543
7	101.08	7	95.0739	7	74.2472
8	124.076	8	116.557	8	98.9311
9	128.278	9	119.604	9	100.315
10	147.268	10	137.416	10	119.691

## Sheet: fig(c)
RPT_number_MPE_SEI only	MPE_SEI only	RPT_number_MPE_SEI + Dry out	MPE_SEI + Dry out	RPT_number_MPE_5 coupled	MPE_5 coupled
0	0.376235	0	0.366264	0	0.374418
1	0.462165	1	0.40672	1	0.416966
2	0.699562	2	0.645909	2	0.600627
3	0.967339	3	0.901079	3	0.743746
4	1.21386	4	1.09098	4	0.855543
5	1.40228	5	1.22728	5	0.963112
6	1.97883	6	1.7536	6	1.51802
7	1.54894	7	1.28385	7	0.921539
8	2.21612	8	1.91099	8	1.5875
9	2.18869	9	1.84447	9	1.48473
10	2.4062	10	2.02648	10	1.62873

## Sheet: fig(f)
RPT_number_RMSE_SEI only	RMSE_SEI only	RPT_number_RMSE_SEI + Dry out	RMSE_SEI + Dry out	RPT_number_RMSE_5 coupled	RMSE_5 coupled
0	19.1003	0	18.8316	0	19.4639
1	25.7528	1	21.3388	1	24.5126
2	27.1539	2	24.7592	2	24.1607
3	37.4707	3	36.1178	3	28.2621
4	49.696	4	47.1755	4	33.5651
5	61.2623	5	57.0512	5	40.2773
6	90.8154	6	84.752	6	69.5033
7	69.3821	7	61.5378	7	39.204
8	99.3911	8	89.9009	8	70.049
9	97.6138	9	86.3869	9	65.9763
10	106.236	10	93.5777	10	71.1743
