# Supplementary material for: The importance of degradation mode analysis in parameterising lifetime prediction models of lithium-ion battery degradation
Source: Nat Commun. 2025 Mar 21;16:2776. doi: 10.1038/s41467-025-57968-3 (PMC11926349; doi:10.1038/s41467-025-57968-3)
Supplement: Supplementary file 3 — Source Data [file 41467_2025_57968_MOESM3_ESM.zip › Source_Data/Supplementary Figure 16.xlsx]

## Sheet: fig(a)
Time_Exp_Sample_1	Voltage_Exp_Sample_1	Time_Exp_Sample_2	Voltage_Exp_Sample_2	Time_SEI_only	Voltage_SEI_only	Time_SEI_Dry_out	Voltage_SEI_Dry_out	Time_5_coupled	Voltage_5_coupled
0	4.17065	0	4.17061	0	4.17378	0	4.17351	0	4.1737
0.488889	4.08466	0.487778	4.08449	0.0166667	4.16596	0.0166667	4.16558	0.0166667	4.16583
0.977778	4.06073	0.975556	4.06037	0.0333333	4.16203	0.0333333	4.16163	0.0333333	4.16189
1.46667	4.03432	1.46333	4.03396	0.05	4.15831	0.05	4.15791	0.05	4.15817
1.95556	3.98339	1.95111	3.98322	0.0666667	4.15467	0.0666667	4.15427	0.0666667	4.15453
2.44444	3.92738	2.43889	3.92733	0.0833333	4.1511	0.0833333	4.1507	0.0833333	4.15095
2.93333	3.87885	2.92667	3.87833	0.1	4.14759	0.1	4.14719	0.1	4.14745
3.42222	3.82895	3.41444	3.82878	0.116667	4.14415	0.116667	4.14376	0.116667	4.14401
3.91111	3.77837	3.90222	3.77919	0.133333	4.14078	0.133333	4.14039	0.133333	4.14064
4.4	3.72799	4.39	3.72897	0.15	4.13749	0.15	4.13709	0.15	4.13734
4.88889	3.67871	4.87778	3.67977	0.166667	4.13427	0.166667	4.13387	0.166667	4.13412
5.37778	3.63727	5.36556	3.63734	0.183333	4.13112	0.183333	4.13073	0.183333	4.13098
5.86667	3.60315	5.85333	3.60329	0.2	4.12806	0.2	4.12767	0.2	4.12791
6.35556	3.57012	6.34111	3.57004	0.216667	4.12508	0.216667	4.12469	0.216667	4.12493
6.84444	3.52644	6.82889	3.52587	0.233333	4.12218	0.233333	4.12179	0.233333	4.12203
7.33333	3.46819	7.31667	3.46798	0.25	4.11937	0.25	4.11898	0.25	4.11922
7.82222	3.42761	7.80444	3.42815	0.266667	4.11664	0.266667	4.11625	0.266667	4.11649
8.31111	3.34468	8.29222	3.34388	0.283333	4.114	0.283333	4.11361	0.283333	4.11385
8.8	3.20283	8.78	3.20156	0.3	4.11145	0.3	4.11105	0.3	4.11129
9.28889	3.02281	9.26778	3.02413	0.316667	4.10898	0.316667	4.10859	0.316667	4.10882
9.77778	2.51005	9.75556	2.51136	0.333333	4.1066	0.333333	4.10621	0.333333	4.10644
9.78197	2.49997	9.76027	2.50007	0.35	4.10431	0.35	4.10391	0.35	4.10415
				0.366667	4.1021	0.366667	4.10171	0.366667	4.10194
				0.383333	4.09998	0.383333	4.09959	0.383333	4.09982
				0.4	4.09795	0.4	4.09756	0.4	4.09779
				0.416667	4.09601	0.416667	4.09562	0.416667	4.09584
				0.433333	4.09415	0.433333	4.09376	0.433333	4.09398
				0.45	4.09237	0.45	4.09198	0.45	4.0922
				0.466667	4.09068	0.466667	4.09029	0.466667	4.09051
				0.483333	4.08907	0.483333	4.08868	0.483333	4.0889
				0.5	4.08753	0.5	4.08714	0.5	4.08736
				0.516667	4.08608	0.516667	4.08569	0.516667	4.0859
				0.533333	4.0847	0.533333	4.08431	0.533333	4.08452
				0.55	4.08339	0.55	4.083	0.55	4.08321
				0.566667	4.08216	0.566667	4.08176	0.566667	4.08198
				0.583333	4.08099	0.583333	4.08059	0.583333	4.08081
				0.6	4.07989	0.6	4.07949	0.6	4.0797
				0.616667	4.07885	0.616667	4.07845	0.616667	4.07866
				0.633333	4.07786	0.633333	4.07746	0.633333	4.07768
				0.65	4.07694	0.65	4.07654	0.65	4.07675
				0.666667	4.07607	0.666667	4.07566	0.666667	4.07588
				0.683333	4.07524	0.683333	4.07484	0.683333	4.07505
				0.7	4.07446	0.7	4.07406	0.7	4.07427
				0.716667	4.07373	0.716667	4.07332	0.716667	4.07353
				0.733333	4.07303	0.733333	4.07262	0.733333	4.07283
				0.75	4.07237	0.75	4.07195	0.75	4.07217
				0.766667	4.07173	0.766667	4.07132	0.766667	4.07154
				0.783333	4.07113	0.783333	4.07071	0.783333	4.07093
				0.8	4.07055	0.8	4.07012	0.8	4.07034
				0.816667	4.06998	0.816667	4.06956	0.816667	4.06978
				0.833333	4.06944	0.833333	4.06901	0.833333	4.06923
				0.85	4.0689	0.85	4.06847	0.85	4.06869
				0.866667	4.06838	0.866667	4.06794	0.866667	4.06817
				0.883333	4.06786	0.883333	4.06742	0.883333	4.06765
				0.9	4.06734	0.9	4.0669	0.9	4.06713
				0.916667	4.06682	0.916667	4.06638	0.916667	4.06661
				0.933333	4.0663	0.933333	4.06586	0.933333	4.06609
				0.95	4.06578	0.95	4.06533	0.95	4.06556
				0.966667	4.06524	0.966667	4.0648	0.966667	4.06503
				0.983333	4.0647	0.983333	4.06425	0.983333	4.06448
				1	4.06415	1	4.0637	1	4.06392
				1.01667	4.06358	1.01667	4.06312	1.01667	4.06335
				1.03333	4.06299	1.03333	4.06254	1.03333	4.06277
				1.05	4.06239	1.05	4.06193	1.05	4.06216
				1.06667	4.06177	1.06667	4.06131	1.06667	4.06154
				1.08333	4.06112	1.08333	4.06066	1.08333	4.06089
				1.1	4.06046	1.1	4.05999	1.1	4.06022
				1.11667	4.05976	1.11667	4.0593	1.11667	4.05953
				1.13333	4.05905	1.13333	4.05858	1.13333	4.05881
				1.15	4.0583	1.15	4.05783	1.15	4.05806
				1.16667	4.05753	1.16667	4.05705	1.16667	4.05729
				1.18333	4.05672	1.18333	4.05625	1.18333	4.05648
				1.2	4.05589	1.2	4.05541	1.2	4.05564
				1.21667	4.05502	1.21667	4.05454	1.21667	4.05477
				1.23333	4.05412	1.23333	4.05364	1.23333	4.05387
				1.25	4.05318	1.25	4.0527	1.25	4.05293
				1.26667	4.05222	1.26667	4.05173	1.26667	4.05196
				1.28333	4.05121	1.28333	4.05072	1.28333	4.05096
				1.3	4.05017	1.3	4.04968	1.3	4.04991
				1.31667	4.0491	1.31667	4.04861	1.31667	4.04884
				1.33333	4.04799	1.33333	4.0475	1.33333	4.04772
				1.35	4.04684	1.35	4.04635	1.35	4.04657
				1.36667	4.04566	1.36667	4.04517	1.36667	4.04539
				1.38333	4.04444	1.38333	4.04395	1.38333	4.04417
				1.4	4.04318	1.4	4.04269	1.4	4.04291
				1.41667	4.04189	1.41667	4.0414	1.41667	4.04161
				1.43333	4.04056	1.43333	4.04008	1.43333	4.04028
				1.45	4.03919	1.45	4.03871	1.45	4.03891
				1.46667	4.03779	1.46667	4.03732	1.46667	4.03751
				1.48333	4.03636	1.48333	4.03588	1.48333	4.03607
				1.5	4.03489	1.5	4.03442	1.5	4.0346
				1.51667	4.03339	1.51667	4.03292	1.51667	4.0331
				1.53333	4.03185	1.53333	4.03139	1.53333	4.03156
				1.55	4.03028	1.55	4.02982	1.55	4.02999
				1.56667	4.02868	1.56667	4.02823	1.56667	4.02839
				1.58333	4.02706	1.58333	4.02661	1.58333	4.02676
				1.6	4.02541	1.6	4.02496	1.6	4.02511
				1.61667	4.02373	1.61667	4.02329	1.61667	4.02343
				1.63333	4.02203	1.63333	4.02159	1.63333	4.02173
				1.65	4.0203	1.65	4.01987	1.65	4.02001
				1.66667	4.01856	1.66667	4.01813	1.66667	4.01826
				1.68333	4.0168	1.68333	4.01637	1.68333	4.0165
				1.7	4.01503	1.7	4.0146	1.7	4.01473
				1.71667	4.01323	1.71667	4.01281	1.71667	4.01294
				1.73333	4.01143	1.73333	4.01101	1.73333	4.01114
				1.75	4.00962	1.75	4.0092	1.75	4.00932
				1.76667	4.00779	1.76667	4.00737	1.76667	4.0075
				1.78333	4.00596	1.78333	4.00554	1.78333	4.00567
				1.8	4.00412	1.8	4.0037	1.8	4.00383
				1.81667	4.00228	1.81667	4.00186	1.81667	4.00199
				1.83333	4.00043	1.83333	4.00001	1.83333	4.00014
				1.85	3.99857	1.85	3.99816	1.85	3.99829
				1.86667	3.99672	1.86667	3.9963	1.86667	3.99644
				1.88333	3.99486	1.88333	3.99445	1.88333	3.99458
				1.9	3.993	1.9	3.99259	1.9	3.99272
				1.91667	3.99114	1.91667	3.99073	1.91667	3.99087
				1.93333	3.98929	1.93333	3.98887	1.93333	3.98901
				1.95	3.98743	1.95	3.98702	1.95	3.98716
				1.96667	3.98558	1.96667	3.98517	1.96667	3.98531
				1.98333	3.98372	1.98333	3.98331	1.98333	3.98346
				2	3.98188	2	3.98147	2	3.98161
				2.01667	3.98003	2.01667	3.97962	2.01667	3.97977
				2.03333	3.97819	2.03333	3.97778	2.03333	3.97793
				2.05	3.97635	2.05	3.97595	2.05	3.97609
				2.06667	3.97452	2.06667	3.97411	2.06667	3.97426
				2.08333	3.9727	2.08333	3.97229	2.08333	3.97244
				2.1	3.97088	2.1	3.97047	2.1	3.97062
				2.11667	3.96907	2.11667	3.96866	2.11667	3.96881
				2.13333	3.96726	2.13333	3.96685	2.13333	3.967
				2.15	3.96546	2.15	3.96505	2.15	3.9652
				2.16667	3.96366	2.16667	3.96325	2.16667	3.96341
				2.18333	3.96188	2.18333	3.96147	2.18333	3.96163
				2.2	3.9601	2.2	3.95969	2.2	3.95985
				2.21667	3.95832	2.21667	3.95791	2.21667	3.95808
				2.23333	3.95656	2.23333	3.95615	2.23333	3.95631
				2.25	3.9548	2.25	3.95439	2.25	3.95455
				2.26667	3.95305	2.26667	3.95264	2.26667	3.95281
				2.28333	3.95131	2.28333	3.9509	2.28333	3.95106
				2.3	3.94958	2.3	3.94916	2.3	3.94933
				2.31667	3.94785	2.31667	3.94744	2.31667	3.94761
				2.33333	3.94613	2.33333	3.94572	2.33333	3.94589
				2.35	3.94442	2.35	3.94401	2.35	3.94418
				2.36667	3.94272	2.36667	3.94231	2.36667	3.94248
				2.38333	3.94102	2.38333	3.94061	2.38333	3.94078
				2.4	3.93934	2.4	3.93892	2.4	3.9391
				2.41667	3.93766	2.41667	3.93724	2.41667	3.93742
				2.43333	3.93599	2.43333	3.93557	2.43333	3.93575
				2.45	3.93432	2.45	3.93391	2.45	3.93408
				2.46667	3.93267	2.46667	3.93225	2.46667	3.93243
				2.48333	3.93102	2.48333	3.9306	2.48333	3.93078
				2.5	3.92938	2.5	3.92896	2.5	3.92914
				2.51667	3.92775	2.51667	3.92733	2.51667	3.9275
				2.53333	3.92612	2.53333	3.9257	2.53333	3.92588
				2.55	3.9245	2.55	3.92408	2.55	3.92426
				2.56667	3.92288	2.56667	3.92246	2.56667	3.92264
				2.58333	3.92128	2.58333	3.92086	2.58333	3.92103
				2.6	3.91968	2.6	3.91925	2.6	3.91943
				2.61667	3.91808	2.61667	3.91766	2.61667	3.91784
				2.63333	3.91649	2.63333	3.91607	2.63333	3.91625
				2.65	3.91491	2.65	3.91448	2.65	3.91466
				2.66667	3.91333	2.66667	3.9129	2.66667	3.91308
				2.68333	3.91175	2.68333	3.91133	2.68333	3.9115
				2.7	3.91018	2.7	3.90976	2.7	3.90993
				2.71667	3.90862	2.71667	3.90819	2.71667	3.90837
				2.73333	3.90706	2.73333	3.90662	2.73333	3.9068
				2.75	3.9055	2.75	3.90506	2.75	3.90524
				2.76667	3.90394	2.76667	3.9035	2.76667	3.90368
				2.78333	3.90239	2.78333	3.90195	2.78333	3.90212
				2.8	3.90083	2.8	3.90039	2.8	3.90057
				2.81667	3.89928	2.81667	3.89884	2.81667	3.89901
				2.83333	3.89773	2.83333	3.89728	2.83333	3.89746
				2.85	3.89618	2.85	3.89572	2.85	3.8959
				2.86667	3.89462	2.86667	3.89416	2.86667	3.89434
				2.88333	3.89306	2.88333	3.8926	2.88333	3.89278
				2.9	3.8915	2.9	3.89103	2.9	3.89121
				2.91667	3.88993	2.91667	3.88946	2.91667	3.88963
				2.93333	3.88836	2.93333	3.88788	2.93333	3.88805
				2.95	3.88678	2.95	3.88629	2.95	3.88647
				2.96667	3.88519	2.96667	3.88471	2.96667	3.88488
				2.98333	3.88361	2.98333	3.88312	2.98333	3.88329
				3	3.88202	3	3.88153	3	3.8817
				3.01667	3.88042	3.01667	3.87993	3.01667	3.8801
				3.03333	3.87883	3.03333	3.87834	3.03333	3.8785
				3.05	3.87723	3.05	3.87674	3.05	3.8769
				3.06667	3.87563	3.06667	3.87514	3.06667	3.8753
				3.08333	3.87402	3.08333	3.87354	3.08333	3.8737
				3.1	3.87242	3.1	3.87194	3.1	3.87209
				3.11667	3.87081	3.11667	3.87033	3.11667	3.87048
				3.13333	3.8692	3.13333	3.86872	3.13333	3.86887
				3.15	3.86758	3.15	3.86711	3.15	3.86726
				3.16667	3.86597	3.16667	3.8655	3.16667	3.86564
				3.18333	3.86435	3.18333	3.86389	3.18333	3.86403
				3.2	3.86273	3.2	3.86227	3.2	3.86241
				3.21667	3.8611	3.21667	3.86065	3.21667	3.86078
				3.23333	3.85947	3.23333	3.85903	3.23333	3.85916
				3.25	3.85784	3.25	3.8574	3.25	3.85753
				3.26667	3.85621	3.26667	3.85578	3.26667	3.8559
				3.28333	3.85457	3.28333	3.85414	3.28333	3.85426
				3.3	3.85293	3.3	3.85251	3.3	3.85262
				3.31667	3.85129	3.31667	3.85087	3.31667	3.85098
				3.33333	3.84964	3.33333	3.84923	3.33333	3.84934
				3.35	3.84799	3.35	3.84759	3.35	3.84769
				3.36667	3.84635	3.36667	3.84594	3.36667	3.84605
				3.38333	3.8447	3.38333	3.8443	3.38333	3.84441
				3.4	3.84307	3.4	3.84267	3.4	3.84278
				3.41667	3.84144	3.41667	3.84104	3.41667	3.84116
				3.43333	3.83982	3.43333	3.83942	3.43333	3.83955
				3.45	3.83821	3.45	3.83782	3.45	3.83795
				3.46667	3.83662	3.46667	3.83624	3.46667	3.83637
				3.48333	3.83505	3.48333	3.83467	3.48333	3.83481
				3.5	3.83349	3.5	3.83312	3.5	3.83326
				3.51667	3.83196	3.51667	3.83159	3.51667	3.83173
				3.53333	3.83043	3.53333	3.83007	3.53333	3.83022
				3.55	3.82893	3.55	3.82856	3.55	3.82872
				3.56667	3.82743	3.56667	3.82707	3.56667	3.82723
				3.58333	3.82595	3.58333	3.82558	3.58333	3.82575
				3.6	3.82447	3.6	3.82411	3.6	3.82428
				3.61667	3.823	3.61667	3.82264	3.61667	3.82282
				3.63333	3.82154	3.63333	3.82118	3.63333	3.82136
				3.65	3.82009	3.65	3.81972	3.65	3.81991
				3.66667	3.81864	3.66667	3.81827	3.66667	3.81846
				3.68333	3.81719	3.68333	3.81682	3.68333	3.81701
				3.7	3.81574	3.7	3.81537	3.7	3.81557
				3.71667	3.8143	3.71667	3.81392	3.71667	3.81412
				3.73333	3.81285	3.73333	3.81247	3.73333	3.81268
				3.75	3.8114	3.75	3.81102	3.75	3.81123
				3.76667	3.80995	3.76667	3.80957	3.76667	3.80978
				3.78333	3.8085	3.78333	3.80811	3.78333	3.80833
				3.8	3.80704	3.8	3.80666	3.8	3.80687
				3.81667	3.80558	3.81667	3.80519	3.81667	3.80541
				3.83333	3.80411	3.83333	3.80372	3.83333	3.80394
				3.85	3.80264	3.85	3.80224	3.85	3.80247
				3.86667	3.80115	3.86667	3.80076	3.86667	3.80098
				3.88333	3.79966	3.88333	3.79926	3.88333	3.79949
				3.9	3.79815	3.9	3.79776	3.9	3.79798
				3.91667	3.79664	3.91667	3.79624	3.91667	3.79647
				3.93333	3.79512	3.93333	3.79472	3.93333	3.79495
				3.95	3.79359	3.95	3.79319	3.95	3.79342
				3.96667	3.79204	3.96667	3.79164	3.96667	3.79187
				3.98333	3.79049	3.98333	3.79009	3.98333	3.79032
				4	3.78892	4	3.78852	4	3.78875
				4.01667	3.78734	4.01667	3.78694	4.01667	3.78717
				4.03333	3.78576	4.03333	3.78535	4.03333	3.78559
				4.05	3.78416	4.05	3.78375	4.05	3.78399
				4.06667	3.78255	4.06667	3.78214	4.06667	3.78238
				4.08333	3.78093	4.08333	3.78052	4.08333	3.78076
				4.1	3.77929	4.1	3.77889	4.1	3.77912
				4.11667	3.77765	4.11667	3.77725	4.11667	3.77748
				4.13333	3.776	4.13333	3.77559	4.13333	3.77583
				4.15	3.77434	4.15	3.77393	4.15	3.77417
				4.16667	3.77267	4.16667	3.77226	4.16667	3.77249
				4.18333	3.77099	4.18333	3.77058	4.18333	3.77081
				4.2	3.7693	4.2	3.76889	4.2	3.76912
				4.21667	3.7676	4.21667	3.76719	4.21667	3.76742
				4.23333	3.76589	4.23333	3.76548	4.23333	3.76572
				4.25	3.76418	4.25	3.76377	4.25	3.764
				4.26667	3.76246	4.26667	3.76205	4.26667	3.76228
				4.28333	3.76073	4.28333	3.76032	4.28333	3.76055
				4.3	3.75899	4.3	3.75858	4.3	3.75882
				4.31667	3.75726	4.31667	3.75684	4.31667	3.75708
				4.33333	3.75551	4.33333	3.7551	4.33333	3.75534
				4.35	3.75377	4.35	3.75335	4.35	3.75359
				4.36667	3.75201	4.36667	3.7516	4.36667	3.75184
				4.38333	3.75026	4.38333	3.74985	4.38333	3.75009
				4.4	3.74851	4.4	3.74809	4.4	3.74833
				4.41667	3.74675	4.41667	3.74634	4.41667	3.74657
				4.43333	3.74499	4.43333	3.74458	4.43333	3.74482
				4.45	3.74324	4.45	3.74282	4.45	3.74306
				4.46667	3.74148	4.46667	3.74106	4.46667	3.7413
				4.48333	3.73973	4.48333	3.73931	4.48333	3.73955
				4.5	3.73797	4.5	3.73756	4.5	3.7378
				4.51667	3.73623	4.51667	3.73581	4.51667	3.73605
				4.53333	3.73448	4.53333	3.73406	4.53333	3.7343
				4.55	3.73274	4.55	3.73232	4.55	3.73256
				4.56667	3.731	4.56667	3.73058	4.56667	3.73082
				4.58333	3.72927	4.58333	3.72885	4.58333	3.72909
				4.6	3.72755	4.6	3.72713	4.6	3.72737
				4.61667	3.72583	4.61667	3.72541	4.61667	3.72565
				4.63333	3.72412	4.63333	3.7237	4.63333	3.72394
				4.65	3.72242	4.65	3.722	4.65	3.72224
				4.66667	3.72073	4.66667	3.72031	4.66667	3.72055
				4.68333	3.71905	4.68333	3.71862	4.68333	3.71886
				4.7	3.71737	4.7	3.71695	4.7	3.71719
				4.71667	3.71571	4.71667	3.71528	4.71667	3.71552
				4.73333	3.71405	4.73333	3.71363	4.73333	3.71387
				4.75	3.71241	4.75	3.71198	4.75	3.71222
				4.76667	3.71078	4.76667	3.71035	4.76667	3.71059
				4.78333	3.70915	4.78333	3.70873	4.78333	3.70897
				4.8	3.70754	4.8	3.70711	4.8	3.70735
				4.81667	3.70594	4.81667	3.70551	4.81667	3.70575
				4.83333	3.70436	4.83333	3.70393	4.83333	3.70417
				4.85	3.70278	4.85	3.70235	4.85	3.70259
				4.86667	3.70122	4.86667	3.70079	4.86667	3.70102
				4.88333	3.69966	4.88333	3.69923	4.88333	3.69947
				4.9	3.69812	4.9	3.69769	4.9	3.69793
				4.91667	3.6966	4.91667	3.69616	4.91667	3.6964
				4.93333	3.69508	4.93333	3.69465	4.93333	3.69489
				4.95	3.69358	4.95	3.69314	4.95	3.69338
				4.96667	3.69208	4.96667	3.69165	4.96667	3.69189
				4.98333	3.6906	4.98333	3.69017	4.98333	3.69041
				5	3.68913	5	3.6887	5	3.68894
				5.01667	3.68768	5.01667	3.68724	5.01667	3.68748
				5.03333	3.68623	5.03333	3.68579	5.03333	3.68603
				5.05	3.6848	5.05	3.68436	5.05	3.6846
				5.06667	3.68337	5.06667	3.68293	5.06667	3.68317
				5.08333	3.68196	5.08333	3.68152	5.08333	3.68176
				5.1	3.68056	5.1	3.68012	5.1	3.68035
				5.11667	3.67916	5.11667	3.67872	5.11667	3.67896
				5.13333	3.67778	5.13333	3.67734	5.13333	3.67758
				5.15	3.67641	5.15	3.67597	5.15	3.6762
				5.16667	3.67505	5.16667	3.6746	5.16667	3.67484
				5.18333	3.67369	5.18333	3.67325	5.18333	3.67349
				5.2	3.67235	5.2	3.6719	5.2	3.67214
				5.21667	3.67101	5.21667	3.67056	5.21667	3.6708
				5.23333	3.66968	5.23333	3.66924	5.23333	3.66947
				5.25	3.66836	5.25	3.66791	5.25	3.66815
				5.26667	3.66705	5.26667	3.6666	5.26667	3.66684
				5.28333	3.66574	5.28333	3.66529	5.28333	3.66553
				5.3	3.66444	5.3	3.66399	5.3	3.66423
				5.31667	3.66315	5.31667	3.6627	5.31667	3.66294
				5.33333	3.66186	5.33333	3.66141	5.33333	3.66165
				5.35	3.66059	5.35	3.66013	5.35	3.66037
				5.36667	3.65931	5.36667	3.65886	5.36667	3.6591
				5.38333	3.65804	5.38333	3.65759	5.38333	3.65783
				5.4	3.65678	5.4	3.65633	5.4	3.65656
				5.41667	3.65552	5.41667	3.65507	5.41667	3.6553
				5.43333	3.65427	5.43333	3.65381	5.43333	3.65405
				5.45	3.65302	5.45	3.65256	5.45	3.6528
				5.46667	3.65177	5.46667	3.65131	5.46667	3.65155
				5.48333	3.65053	5.48333	3.65007	5.48333	3.6503
				5.5	3.64929	5.5	3.64883	5.5	3.64906
				5.51667	3.64805	5.51667	3.64759	5.51667	3.64782
				5.53333	3.64682	5.53333	3.64635	5.53333	3.64659
				5.55	3.64558	5.55	3.64512	5.55	3.64536
				5.56667	3.64435	5.56667	3.64389	5.56667	3.64412
				5.58333	3.64312	5.58333	3.64266	5.58333	3.64289
				5.6	3.6419	5.6	3.64143	5.6	3.64166
				5.61667	3.64067	5.61667	3.6402	5.61667	3.64044
				5.63333	3.63944	5.63333	3.63897	5.63333	3.63921
				5.65	3.63821	5.65	3.63774	5.65	3.63798
				5.66667	3.63699	5.66667	3.63651	5.66667	3.63675
				5.68333	3.63576	5.68333	3.63529	5.68333	3.63552
				5.7	3.63453	5.7	3.63406	5.7	3.63429
				5.71667	3.6333	5.71667	3.63282	5.71667	3.63306
				5.73333	3.63207	5.73333	3.63159	5.73333	3.63183
				5.75	3.63084	5.75	3.63036	5.75	3.6306
				5.76667	3.6296	5.76667	3.62912	5.76667	3.62936
				5.78333	3.62837	5.78333	3.62788	5.78333	3.62812
				5.8	3.62713	5.8	3.62664	5.8	3.62688
				5.81667	3.62588	5.81667	3.62539	5.81667	3.62563
				5.83333	3.62463	5.83333	3.62414	5.83333	3.62438
				5.85	3.62338	5.85	3.62289	5.85	3.62313
				5.86667	3.62213	5.86667	3.62163	5.86667	3.62187
				5.88333	3.62087	5.88333	3.62037	5.88333	3.62061
				5.9	3.6196	5.9	3.6191	5.9	3.61934
				5.91667	3.61833	5.91667	3.61783	5.91667	3.61807
				5.93333	3.61705	5.93333	3.61655	5.93333	3.61679
				5.95	3.61577	5.95	3.61527	5.95	3.61551
				5.96667	3.61448	5.96667	3.61398	5.96667	3.61422
				5.98333	3.61319	5.98333	3.61268	5.98333	3.61293
				6	3.61189	6	3.61138	6	3.61162
				6.01667	3.61058	6.01667	3.61007	6.01667	3.61031
				6.03333	3.60927	6.03333	3.60875	6.03333	3.609
				6.05	3.60794	6.05	3.60743	6.05	3.60767
				6.06667	3.60661	6.06667	3.6061	6.06667	3.60634
				6.08333	3.60527	6.08333	3.60476	6.08333	3.605
				6.1	3.60392	6.1	3.60341	6.1	3.60365
				6.11667	3.60257	6.11667	3.60205	6.11667	3.6023
				6.13333	3.6012	6.13333	3.60069	6.13333	3.60093
				6.15	3.59982	6.15	3.59931	6.15	3.59955
				6.16667	3.59844	6.16667	3.59792	6.16667	3.59816
				6.18333	3.59704	6.18333	3.59653	6.18333	3.59676
				6.2	3.59563	6.2	3.59512	6.2	3.59536
				6.21667	3.59421	6.21667	3.5937	6.21667	3.59393
				6.23333	3.59278	6.23333	3.59227	6.23333	3.5925
				6.25	3.59133	6.25	3.59082	6.25	3.59106
				6.26667	3.58987	6.26667	3.58937	6.26667	3.5896
				6.28333	3.5884	6.28333	3.5879	6.28333	3.58813
				6.3	3.58691	6.3	3.58641	6.3	3.58664
				6.31667	3.58541	6.31667	3.58491	6.31667	3.58514
				6.33333	3.5839	6.33333	3.5834	6.33333	3.58363
				6.35	3.58236	6.35	3.58187	6.35	3.5821
				6.36667	3.58082	6.36667	3.58033	6.36667	3.58055
				6.38333	3.57925	6.38333	3.57877	6.38333	3.57899
				6.4	3.57767	6.4	3.57719	6.4	3.57741
				6.41667	3.57607	6.41667	3.5756	6.41667	3.57581
				6.43333	3.57446	6.43333	3.57399	6.43333	3.5742
				6.45	3.57282	6.45	3.57236	6.45	3.57257
				6.46667	3.57117	6.46667	3.57071	6.46667	3.57092
				6.48333	3.5695	6.48333	3.56904	6.48333	3.56925
				6.5	3.56781	6.5	3.56736	6.5	3.56757
				6.51667	3.56611	6.51667	3.56567	6.51667	3.56587
				6.53333	3.56439	6.53333	3.56395	6.53333	3.56415
				6.55	3.56266	6.55	3.56222	6.55	3.56242
				6.56667	3.56092	6.56667	3.56048	6.56667	3.56068
				6.58333	3.55916	6.58333	3.55873	6.58333	3.55892
				6.6	3.55738	6.6	3.55696	6.6	3.55715
				6.61667	3.5556	6.61667	3.55518	6.61667	3.55537
				6.63333	3.55381	6.63333	3.55339	6.63333	3.55358
				6.65	3.552	6.65	3.55158	6.65	3.55178
				6.66667	3.55019	6.66667	3.54977	6.66667	3.54997
				6.68333	3.54837	6.68333	3.54796	6.68333	3.54815
				6.7	3.54654	6.7	3.54613	6.7	3.54632
				6.71667	3.5447	6.71667	3.5443	6.71667	3.54449
				6.73333	3.54286	6.73333	3.54246	6.73333	3.54265
				6.75	3.54102	6.75	3.54061	6.75	3.5408
				6.76667	3.53917	6.76667	3.53877	6.76667	3.53896
				6.78333	3.53731	6.78333	3.53691	6.78333	3.53711
				6.8	3.53546	6.8	3.53506	6.8	3.53525
				6.81667	3.5336	6.81667	3.5332	6.81667	3.5334
				6.83333	3.53174	6.83333	3.53135	6.83333	3.53154
				6.85	3.52989	6.85	3.52949	6.85	3.52969
				6.86667	3.52803	6.86667	3.52764	6.86667	3.52783
				6.88333	3.52618	6.88333	3.52578	6.88333	3.52598
				6.9	3.52432	6.9	3.52393	6.9	3.52413
				6.91667	3.52248	6.91667	3.52208	6.91667	3.52228
				6.93333	3.52063	6.93333	3.52024	6.93333	3.52044
				6.95	3.51879	6.95	3.5184	6.95	3.5186
				6.96667	3.51696	6.96667	3.51657	6.96667	3.51677
				6.98333	3.51513	6.98333	3.51474	6.98333	3.51494
				7	3.5133	7	3.51292	7	3.51312
				7.01667	3.51149	7.01667	3.5111	7.01667	3.51131
				7.03333	3.50968	7.03333	3.50929	7.03333	3.5095
				7.05	3.50788	7.05	3.50749	7.05	3.5077
				7.06667	3.50609	7.06667	3.5057	7.06667	3.50591
				7.08333	3.50431	7.08333	3.50392	7.08333	3.50413
				7.1	3.50253	7.1	3.50215	7.1	3.50236
				7.11667	3.50077	7.11667	3.50038	7.11667	3.50059
				7.13333	3.49901	7.13333	3.49862	7.13333	3.49884
				7.15	3.49726	7.15	3.49688	7.15	3.49709
				7.16667	3.49553	7.16667	3.49514	7.16667	3.49535
				7.18333	3.4938	7.18333	3.49341	7.18333	3.49362
				7.2	3.49207	7.2	3.49169	7.2	3.4919
				7.21667	3.49036	7.21667	3.48997	7.21667	3.49019
				7.23333	3.48865	7.23333	3.48827	7.23333	3.48848
				7.25	3.48695	7.25	3.48657	7.25	3.48678
				7.26667	3.48526	7.26667	3.48487	7.26667	3.48509
				7.28333	3.48357	7.28333	3.48318	7.28333	3.4834
				7.3	3.48188	7.3	3.48149	7.3	3.48171
				7.31667	3.48019	7.31667	3.4798	7.31667	3.48002
				7.33333	3.4785	7.33333	3.47811	7.33333	3.47833
				7.35	3.4768	7.35	3.47641	7.35	3.47663
				7.36667	3.4751	7.36667	3.4747	7.36667	3.47492
				7.38333	3.47337	7.38333	3.47298	7.38333	3.4732
				7.4	3.47163	7.4	3.47123	7.4	3.47146
				7.41667	3.46986	7.41667	3.46945	7.41667	3.46968
				7.43333	3.46805	7.43333	3.46764	7.43333	3.46786
				7.45	3.46618	7.45	3.46577	7.45	3.466
				7.46667	3.46426	7.46667	3.46384	7.46667	3.46407
				7.48333	3.46225	7.48333	3.46184	7.48333	3.46206
				7.5	3.46016	7.5	3.45975	7.5	3.45996
				7.51667	3.45797	7.51667	3.45757	7.51667	3.45777
				7.53333	3.45568	7.53333	3.4553	7.53333	3.45548
				7.55	3.45333	7.55	3.45297	7.55	3.45314
				7.56667	3.45099	7.56667	3.45064	7.56667	3.45079
				7.58333	3.44875	7.58333	3.4484	7.58333	3.44855
				7.6	3.44667	7.6	3.44632	7.6	3.44647
				7.61667	3.44476	7.61667	3.4444	7.61667	3.44456
				7.63333	3.44298	7.63333	3.44261	7.63333	3.44278
				7.65	3.44129	7.65	3.44092	7.65	3.44109
				7.66667	3.43968	7.66667	3.43931	7.66667	3.43948
				7.68333	3.43813	7.68333	3.43775	7.68333	3.43793
				7.7	3.43662	7.7	3.43623	7.7	3.43641
				7.71667	3.43513	7.71667	3.43475	7.71667	3.43493
				7.73333	3.43367	7.73333	3.43329	7.73333	3.43347
				7.75	3.43223	7.75	3.43184	7.75	3.43202
				7.76667	3.4308	7.76667	3.43041	7.76667	3.43059
				7.78333	3.42938	7.78333	3.42899	7.78333	3.42917
				7.8	3.42797	7.8	3.42758	7.8	3.42775
				7.81667	3.42656	7.81667	3.42616	7.81667	3.42634
				7.83333	3.42514	7.83333	3.42475	7.83333	3.42493
				7.85	3.42373	7.85	3.42333	7.85	3.42351
				7.86667	3.42231	7.86667	3.42191	7.86667	3.42208
				7.88333	3.42088	7.88333	3.42048	7.88333	3.42065
				7.9	3.41944	7.9	3.41904	7.9	3.41921
				7.91667	3.41798	7.91667	3.41758	7.91667	3.41775
				7.93333	3.41651	7.93333	3.41611	7.93333	3.41628
				7.95	3.41502	7.95	3.41462	7.95	3.41479
				7.96667	3.41351	7.96667	3.4131	7.96667	3.41327
				7.98333	3.41197	7.98333	3.41156	7.98333	3.41173
				8	3.4104	8	3.40999	8	3.41016
				8.01667	3.40879	8.01667	3.40838	8.01667	3.40855
				8.03333	3.40715	8.03333	3.40673	8.03333	3.4069
				8.05	3.40545	8.05	3.40503	8.05	3.4052
				8.06667	3.4037	8.06667	3.40328	8.06667	3.40345
				8.08333	3.40188	8.08333	3.40145	8.08333	3.40163
				8.1	3.39998	8.1	3.39955	8.1	3.39973
				8.11667	3.39799	8.11667	3.39756	8.11667	3.39774
				8.13333	3.39589	8.13333	3.39546	8.13333	3.39565
				8.15	3.39369	8.15	3.39326	8.15	3.39346
				8.16667	3.39136	8.16667	3.39094	8.16667	3.39114
				8.18333	3.3889	8.18333	3.38848	8.18333	3.38868
				8.2	3.38629	8.2	3.38588	8.2	3.38608
				8.21667	3.38352	8.21667	3.38312	8.21667	3.38332
				8.23333	3.38057	8.23333	3.38018	8.23333	3.38038
				8.25	3.37745	8.25	3.37707	8.25	3.37727
				8.26667	3.37416	8.26667	3.37379	8.26667	3.37399
				8.28333	3.37071	8.28333	3.37035	8.28333	3.37055
				8.3	3.3671	8.3	3.36675	8.3	3.36694
				8.31667	3.36333	8.31667	3.36299	8.31667	3.36318
				8.33333	3.3594	8.33333	3.35908	8.33333	3.35926
				8.35	3.35532	8.35	3.35501	8.35	3.35518
				8.36667	3.3511	8.36667	3.35079	8.36667	3.35096
				8.38333	3.34673	8.38333	3.34643	8.38333	3.34659
				8.4	3.34222	8.4	3.34193	8.4	3.34208
				8.41667	3.3376	8.41667	3.33731	8.41667	3.33746
				8.43333	3.33285	8.43333	3.33257	8.43333	3.33271
				8.45	3.328	8.45	3.32773	8.45	3.32786
				8.46667	3.32307	8.46667	3.32279	8.46667	3.32292
				8.48333	3.31805	8.48333	3.31779	8.48333	3.31791
				8.5	3.31298	8.5	3.31272	8.5	3.31283
				8.51667	3.30786	8.51667	3.3076	8.51667	3.30771
				8.53333	3.30271	8.53333	3.30245	8.53333	3.30255
				8.55	3.29755	8.55	3.29729	8.55	3.29738
				8.56667	3.29238	8.56667	3.29212	8.56667	3.29221
				8.58333	3.28722	8.58333	3.28696	8.58333	3.28705
				8.6	3.28208	8.6	3.28182	8.6	3.2819
				8.61667	3.27697	8.61667	3.27671	8.61667	3.27679
				8.63333	3.2719	8.63333	3.27164	8.63333	3.27171
				8.65	3.26687	8.65	3.26661	8.65	3.26667
				8.66667	3.26188	8.66667	3.26162	8.66667	3.26168
				8.68333	3.25694	8.68333	3.25668	8.68333	3.25673
				8.7	3.25205	8.7	3.25178	8.7	3.25183
				8.71667	3.2472	8.71667	3.24693	8.71667	3.24697
				8.73333	3.24239	8.73333	3.24212	8.73333	3.24216
				8.75	3.23762	8.75	3.23735	8.75	3.23738
				8.76667	3.23288	8.76667	3.23261	8.76667	3.23263
				8.78333	3.22816	8.78333	3.22788	8.78333	3.2279
				8.8	3.22345	8.8	3.22318	8.8	3.22318
				8.81667	3.21875	8.81667	3.21848	8.81667	3.21847
				8.83333	3.21404	8.83333	3.21377	8.83333	3.21376
				8.85	3.20932	8.85	3.20905	8.85	3.20903
				8.86667	3.20458	8.86667	3.2043	8.86667	3.20427
				8.88333	3.19979	8.88333	3.19952	8.88333	3.19947
				8.9	3.19496	8.9	3.19469	8.9	3.19463
				8.91667	3.19007	8.91667	3.1898	8.91667	3.18972
				8.93333	3.18511	8.93333	3.18485	8.93333	3.18475
				8.95	3.18007	8.95	3.17981	8.95	3.17969
				8.96667	3.17494	8.96667	3.17468	8.96667	3.17454
				8.98333	3.1697	8.98333	3.16944	8.98333	3.16928
				9	3.16434	9	3.16409	9	3.1639
				9.01667	3.15885	9.01667	3.15861	9.01667	3.15839
				9.03333	3.15323	9.03333	3.15299	9.03333	3.15274
				9.05	3.14744	9.05	3.14721	9.05	3.14693
				9.06667	3.1415	9.06667	3.14127	9.06667	3.14095
				9.08333	3.13537	9.08333	3.13515	9.08333	3.13479
				9.1	3.12905	9.1	3.12883	9.1	3.12844
				9.11667	3.12252	9.11667	3.12231	9.11667	3.12187
				9.13333	3.11577	9.13333	3.11557	9.13333	3.11508
				9.15	3.10878	9.15	3.1086	9.15	3.10805
				9.16667	3.10155	9.16667	3.10137	9.16667	3.10077
				9.18333	3.09404	9.18333	3.09388	9.18333	3.09322
				9.2	3.08626	9.2	3.0861	9.2	3.08538
				9.21667	3.07817	9.21667	3.07803	9.21667	3.07723
				9.23333	3.06977	9.23333	3.06964	9.23333	3.06876
				9.25	3.06102	9.25	3.06091	9.25	3.05995
				9.26667	3.05192	9.26667	3.05182	9.26667	3.05078
				9.28333	3.04244	9.28333	3.04235	9.28333	3.04122
				9.3	3.03256	9.3	3.03249	9.3	3.03125
				9.31667	3.02225	9.31667	3.0222	9.31667	3.02085
				9.33333	3.01149	9.33333	3.01146	9.33333	3.00999
				9.35	3.00026	9.35	3.00024	9.35	2.99865
				9.36667	2.98852	9.36667	2.98852	9.36667	2.98679
				9.38333	2.97624	9.38333	2.97626	9.38333	2.97439
				9.4	2.96339	9.4	2.96344	9.4	2.96141
				9.41667	2.94994	9.41667	2.95001	9.41667	2.94782
				9.43333	2.93584	9.43333	2.93594	9.43333	2.93357
				9.45	2.92107	9.45	2.92119	9.45	2.91862
				9.46667	2.90556	9.46667	2.90571	9.46667	2.90294
				9.48333	2.88929	9.48333	2.88947	9.48333	2.88647
				9.5	2.87219	9.5	2.8724	9.5	2.86917
				9.51667	2.85421	9.51667	2.85446	9.51667	2.85096
				9.53333	2.83529	9.53333	2.83558	9.53333	2.83181
				9.55	2.81537	9.55	2.8157	9.55	2.81163
				9.56667	2.79439	9.56667	2.79475	9.56667	2.79035
				9.58333	2.77225	9.58333	2.77266	9.58333	2.7679
				9.6	2.74888	9.6	2.74934	9.6	2.7442
				9.61667	2.72417	9.61667	2.72469	9.61667	2.71913
				9.63333	2.69804	9.63333	2.69861	9.63333	2.6926
				9.65	2.67036	9.65	2.67099	9.65	2.66448
				9.66667	2.641	9.66667	2.64171	9.66667	2.63464
				9.68333	2.60983	9.68333	2.6106	9.68333	2.60293
				9.7	2.57666	9.7	2.57751	9.7	2.56917
				9.71667	2.5413	9.71667	2.54224	9.71667	2.53314
				9.73333	2.50351	9.73333	2.50456	9.73106	2.50001
				9.73482	2.50001	9.73527	2.50001

## Sheet: fig(b)
Time_Exp_Sample_1	Voltage_Exp_Sample_1	Time_Exp_Sample_2	Voltage_Exp_Sample_2	Time_SEI_only	Voltage_SEI_only	Time_SEI_Dry_out	Voltage_SEI_Dry_out	Time_5_coupled	Voltage_5_coupled
0	4.1603	0	4.16182	0	4.17123	0	4.16997	0	4.17215
0.4275	4.07132	0.427222	4.0723	0.0166667	4.16279	0.0166667	4.16117	0.0166667	4.16353
0.855	4.04368	0.854444	4.04336	0.0333333	4.15878	0.0333333	4.15705	0.0333333	4.15937
1.2825	4.00888	1.28167	4.01139	0.05	4.15507	0.05	4.15324	0.05	4.15551
1.71	3.96164	1.70889	3.96655	0.0666667	4.15144	0.0666667	4.14953	0.0666667	4.15174
2.1375	3.90928	2.13611	3.91419	0.0833333	4.14789	0.0833333	4.1459	0.0833333	4.14804
2.565	3.86314	2.56333	3.86757	0.1	4.1444	0.1	4.14234	0.1	4.14441
2.9925	3.81912	2.99056	3.82447	0.116667	4.14098	0.116667	4.13886	0.116667	4.14086
3.42	3.77212	3.41778	3.77907	0.133333	4.13762	0.133333	4.13546	0.133333	4.13738
3.8475	3.72164	3.845	3.72958	0.15	4.13434	0.15	4.13213	0.15	4.13397
4.275	3.67078	4.27222	3.67766	0.166667	4.13113	0.166667	4.12889	0.166667	4.13064
4.7025	3.62503	4.69944	3.63085	0.183333	4.128	0.183333	4.12573	0.183333	4.12739
5.13	3.58582	5.12667	3.59081	0.2	4.12494	0.2	4.12266	0.2	4.12422
5.5575	3.54748	5.55389	3.55337	0.216667	4.12195	0.216667	4.11967	0.216667	4.12113
5.985	3.5037	5.98111	3.51199	0.233333	4.11905	0.233333	4.11677	0.233333	4.11812
6.4125	3.45271	6.40833	3.46317	0.25	4.11622	0.25	4.11395	0.25	4.11519
6.84	3.3959	6.83556	3.409	0.266667	4.11348	0.266667	4.11123	0.266667	4.11235
7.2675	3.31421	7.26278	3.33085	0.283333	4.11082	0.283333	4.1086	0.283333	4.1096
7.695	3.19445	7.69	3.21243	0.3	4.10824	0.3	4.10606	0.3	4.10693
8.1225	3.02879	8.11722	3.04188	0.316667	4.10575	0.316667	4.10361	0.316667	4.10435
8.55	2.50332	8.54444	2.50047	0.333333	4.10334	0.333333	4.10125	0.333333	4.10186
8.55135	2.50006	8.5446	2.50015	0.35	4.10102	0.35	4.09898	0.35	4.09947
				0.366667	4.09878	0.366667	4.09681	0.366667	4.09717
				0.383333	4.09662	0.383333	4.09472	0.383333	4.09496
				0.4	4.09455	0.4	4.09272	0.4	4.09284
				0.416667	4.09257	0.416667	4.09081	0.416667	4.09082
				0.433333	4.09067	0.433333	4.08899	0.433333	4.0889
				0.45	4.08885	0.45	4.08725	0.45	4.08706
				0.466667	4.08711	0.466667	4.08559	0.466667	4.08532
				0.483333	4.08545	0.483333	4.08401	0.483333	4.08367
				0.5	4.08386	0.5	4.08251	0.5	4.0821
				0.516667	4.08235	0.516667	4.08109	0.516667	4.08062
				0.533333	4.08091	0.533333	4.07974	0.533333	4.07922
				0.55	4.07953	0.55	4.07845	0.55	4.07789
				0.566667	4.07822	0.566667	4.07724	0.566667	4.07665
				0.583333	4.07698	0.583333	4.07608	0.583333	4.07547
				0.6	4.07579	0.6	4.07498	0.6	4.07437
				0.616667	4.07467	0.616667	4.07394	0.616667	4.07333
				0.633333	4.0736	0.633333	4.07295	0.633333	4.07235
				0.65	4.07259	0.65	4.07201	0.65	4.07142
				0.666667	4.07163	0.666667	4.07111	0.666667	4.07055
				0.683333	4.07072	0.683333	4.07026	0.683333	4.06973
				0.7	4.06986	0.7	4.06945	0.7	4.06895
				0.716667	4.06904	0.716667	4.06867	0.716667	4.06821
				0.733333	4.06825	0.733333	4.06793	0.733333	4.06751
				0.75	4.06751	0.75	4.06722	0.75	4.06684
				0.766667	4.06679	0.766667	4.06653	0.766667	4.06619
				0.783333	4.06611	0.783333	4.06587	0.783333	4.06557
				0.8	4.06544	0.8	4.06522	0.8	4.06497
				0.816667	4.0648	0.816667	4.0646	0.816667	4.06438
				0.833333	4.06417	0.833333	4.06398	0.833333	4.0638
				0.85	4.06356	0.85	4.06337	0.85	4.06323
				0.866667	4.06295	0.866667	4.06277	0.866667	4.06266
				0.883333	4.06235	0.883333	4.06217	0.883333	4.0621
				0.9	4.06176	0.9	4.06157	0.9	4.06153
				0.916667	4.06116	0.916667	4.06097	0.916667	4.06095
				0.933333	4.06056	0.933333	4.06036	0.933333	4.06037
				0.95	4.05995	0.95	4.05974	0.95	4.05977
				0.966667	4.05934	0.966667	4.05912	0.966667	4.05916
				0.983333	4.05871	0.983333	4.05847	0.983333	4.05853
				1	4.05807	1	4.05782	1	4.05789
				1.01667	4.05741	1.01667	4.05714	1.01667	4.05723
				1.03333	4.05673	1.03333	4.05644	1.03333	4.05654
				1.05	4.05603	1.05	4.05573	1.05	4.05583
				1.06667	4.05531	1.06667	4.05498	1.06667	4.05509
				1.08333	4.05456	1.08333	4.05422	1.08333	4.05432
				1.1	4.05378	1.1	4.05342	1.1	4.05352
				1.11667	4.05297	1.11667	4.0526	1.11667	4.0527
				1.13333	4.05213	1.13333	4.05174	1.13333	4.05183
				1.15	4.05124	1.15	4.05085	1.15	4.05093
				1.16667	4.05033	1.16667	4.04993	1.16667	4.05
				1.18333	4.04937	1.18333	4.04898	1.18333	4.04902
				1.2	4.04837	1.2	4.04798	1.2	4.04801
				1.21667	4.04733	1.21667	4.04695	1.21667	4.04695
				1.23333	4.04625	1.23333	4.04589	1.23333	4.04585
				1.25	4.04513	1.25	4.04478	1.25	4.04471
				1.26667	4.04398	1.26667	4.04364	1.26667	4.04353
				1.28333	4.04278	1.28333	4.04246	1.28333	4.0423
				1.3	4.04155	1.3	4.04123	1.3	4.04103
				1.31667	4.04028	1.31667	4.03997	1.31667	4.03971
				1.33333	4.03898	1.33333	4.03866	1.33333	4.03835
				1.35	4.03764	1.35	4.03731	1.35	4.03694
				1.36667	4.03628	1.36667	4.03593	1.36667	4.03549
				1.38333	4.03489	1.38333	4.0345	1.38333	4.03401
				1.4	4.03347	1.4	4.03303	1.4	4.03248
				1.41667	4.03202	1.41667	4.03152	1.41667	4.03092
				1.43333	4.03055	1.43333	4.02997	1.43333	4.02933
				1.45	4.02905	1.45	4.02839	1.45	4.0277
				1.46667	4.02753	1.46667	4.02678	1.46667	4.02605
				1.48333	4.02599	1.48333	4.02513	1.48333	4.02437
				1.5	4.02443	1.5	4.02345	1.5	4.02267
				1.51667	4.02285	1.51667	4.02175	1.51667	4.02094
				1.53333	4.02125	1.53333	4.02002	1.53333	4.0192
				1.55	4.01962	1.55	4.01827	1.55	4.01743
				1.56667	4.01799	1.56667	4.0165	1.56667	4.01565
				1.58333	4.01633	1.58333	4.01471	1.58333	4.01385
				1.6	4.01466	1.6	4.01291	1.6	4.01204
				1.61667	4.01297	1.61667	4.01109	1.61667	4.01021
				1.63333	4.01127	1.63333	4.00926	1.63333	4.00838
				1.65	4.00956	1.65	4.00741	1.65	4.00653
				1.66667	4.00783	1.66667	4.00556	1.66667	4.00467
				1.68333	4.00609	1.68333	4.0037	1.68333	4.00281
				1.7	4.00435	1.7	4.00183	1.7	4.00093
				1.71667	4.00259	1.71667	3.99995	1.71667	3.99905
				1.73333	4.00082	1.73333	3.99807	1.73333	3.99717
				1.75	3.99904	1.75	3.99618	1.75	3.99527
				1.76667	3.99725	1.76667	3.99429	1.76667	3.99338
				1.78333	3.99546	1.78333	3.9924	1.78333	3.99148
				1.8	3.99366	1.8	3.9905	1.8	3.98958
				1.81667	3.99186	1.81667	3.9886	1.81667	3.98767
				1.83333	3.99004	1.83333	3.9867	1.83333	3.98577
				1.85	3.98823	1.85	3.9848	1.85	3.98386
				1.86667	3.98641	1.86667	3.9829	1.86667	3.98195
				1.88333	3.98458	1.88333	3.981	1.88333	3.98005
				1.9	3.98276	1.9	3.97911	1.9	3.97814
				1.91667	3.98093	1.91667	3.97721	1.91667	3.97624
				1.93333	3.9791	1.93333	3.97532	1.93333	3.97433
				1.95	3.97726	1.95	3.97343	1.95	3.97243
				1.96667	3.97543	1.96667	3.97154	1.96667	3.97053
				1.98333	3.97359	1.98333	3.96966	1.98333	3.96864
				2	3.97175	2	3.96778	2	3.96675
				2.01667	3.96991	2.01667	3.96591	2.01667	3.96486
				2.03333	3.96808	2.03333	3.96404	2.03333	3.96297
				2.05	3.96624	2.05	3.96217	2.05	3.96109
				2.06667	3.9644	2.06667	3.96031	2.06667	3.95921
				2.08333	3.96256	2.08333	3.95846	2.08333	3.95733
				2.1	3.96072	2.1	3.95661	2.1	3.95546
				2.11667	3.95888	2.11667	3.95476	2.11667	3.9536
				2.13333	3.95704	2.13333	3.95292	2.13333	3.95173
				2.15	3.9552	2.15	3.95109	2.15	3.94987
				2.16667	3.95335	2.16667	3.94926	2.16667	3.94802
				2.18333	3.95151	2.18333	3.94744	2.18333	3.94616
				2.2	3.94966	2.2	3.94562	2.2	3.94431
				2.21667	3.9478	2.21667	3.94381	2.21667	3.94246
				2.23333	3.94594	2.23333	3.94201	2.23333	3.94061
				2.25	3.94408	2.25	3.9402	2.25	3.93877
				2.26667	3.94222	2.26667	3.93841	2.26667	3.93692
				2.28333	3.94036	2.28333	3.93662	2.28333	3.93507
				2.3	3.9385	2.3	3.93483	2.3	3.93322
				2.31667	3.93665	2.31667	3.93305	2.31667	3.93137
				2.33333	3.93481	2.33333	3.93127	2.33333	3.92953
				2.35	3.93297	2.35	3.92949	2.35	3.92769
				2.36667	3.93113	2.36667	3.92772	2.36667	3.92586
				2.38333	3.9293	2.38333	3.92595	2.38333	3.92403
				2.4	3.92748	2.4	3.92418	2.4	3.92221
				2.41667	3.92566	2.41667	3.9224	2.41667	3.92041
				2.43333	3.92385	2.43333	3.92063	2.43333	3.91861
				2.45	3.92204	2.45	3.91885	2.45	3.91682
				2.46667	3.92024	2.46667	3.91707	2.46667	3.91504
				2.48333	3.91844	2.48333	3.91529	2.48333	3.91326
				2.5	3.91665	2.5	3.91351	2.5	3.9115
				2.51667	3.91486	2.51667	3.91173	2.51667	3.90975
				2.53333	3.91307	2.53333	3.90994	2.53333	3.908
				2.55	3.91131	2.55	3.90817	2.55	3.90627
				2.56667	3.90955	2.56667	3.9064	2.56667	3.90455
				2.58333	3.90781	2.58333	3.90464	2.58333	3.90284
				2.6	3.90608	2.6	3.90288	2.6	3.90113
				2.61667	3.90437	2.61667	3.90113	2.61667	3.89944
				2.63333	3.90266	2.63333	3.89938	2.63333	3.89775
				2.65	3.90097	2.65	3.89763	2.65	3.89607
				2.66667	3.89928	2.66667	3.89589	2.66667	3.89439
				2.68333	3.8976	2.68333	3.89415	2.68333	3.89272
				2.7	3.89592	2.7	3.89242	2.7	3.89106
				2.71667	3.89426	2.71667	3.89071	2.71667	3.8894
				2.73333	3.8926	2.73333	3.88901	2.73333	3.88775
				2.75	3.89095	2.75	3.88732	2.75	3.8861
				2.76667	3.88931	2.76667	3.88564	2.76667	3.88446
				2.78333	3.88768	2.78333	3.88398	2.78333	3.88283
				2.8	3.88605	2.8	3.88233	2.8	3.8812
				2.81667	3.88444	2.81667	3.88068	2.81667	3.87958
				2.83333	3.88283	2.83333	3.87905	2.83333	3.87795
				2.85	3.88123	2.85	3.87743	2.85	3.87633
				2.86667	3.87964	2.86667	3.87581	2.86667	3.87471
				2.88333	3.87806	2.88333	3.87421	2.88333	3.87308
				2.9	3.8765	2.9	3.8726	2.9	3.87145
				2.91667	3.87495	2.91667	3.87101	2.91667	3.86983
				2.93333	3.87341	2.93333	3.86941	2.93333	3.86821
				2.95	3.87189	2.95	3.86782	2.95	3.86659
				2.96667	3.87039	2.96667	3.86623	2.96667	3.86497
				2.98333	3.86891	2.98333	3.86464	2.98333	3.86335
				3	3.86745	3	3.86306	3	3.86174
				3.01667	3.866	3.01667	3.86147	3.01667	3.86014
				3.03333	3.86457	3.03333	3.85989	3.03333	3.85855
				3.05	3.86315	3.05	3.85832	3.05	3.85697
				3.06667	3.86174	3.06667	3.85675	3.06667	3.8554
				3.08333	3.86035	3.08333	3.85519	3.08333	3.85385
				3.1	3.85897	3.1	3.85364	3.1	3.85232
				3.11667	3.85759	3.11667	3.85209	3.11667	3.8508
				3.13333	3.85623	3.13333	3.85055	3.13333	3.8493
				3.15	3.85488	3.15	3.84903	3.15	3.84781
				3.16667	3.85354	3.16667	3.84751	3.16667	3.84633
				3.18333	3.85221	3.18333	3.84602	3.18333	3.84487
				3.2	3.85088	3.2	3.84453	3.2	3.84341
				3.21667	3.84956	3.21667	3.84306	3.21667	3.84197
				3.23333	3.84825	3.23333	3.84159	3.23333	3.84053
				3.25	3.84694	3.25	3.84014	3.25	3.8391
				3.26667	3.84563	3.26667	3.83869	3.26667	3.83768
				3.28333	3.84433	3.28333	3.83726	3.28333	3.83627
				3.3	3.84303	3.3	3.83582	3.3	3.83486
				3.31667	3.84174	3.31667	3.8344	3.31667	3.83345
				3.33333	3.84044	3.33333	3.83298	3.33333	3.83205
				3.35	3.83915	3.35	3.83156	3.35	3.83066
				3.36667	3.83785	3.36667	3.83015	3.36667	3.82926
				3.38333	3.83656	3.38333	3.82874	3.38333	3.82787
				3.4	3.83526	3.4	3.82734	3.4	3.82648
				3.41667	3.83396	3.41667	3.82593	3.41667	3.82508
				3.43333	3.83266	3.43333	3.82453	3.43333	3.82368
				3.45	3.83135	3.45	3.82312	3.45	3.82229
				3.46667	3.83004	3.46667	3.82172	3.46667	3.82088
				3.48333	3.82873	3.48333	3.82031	3.48333	3.81947
				3.5	3.82741	3.5	3.8189	3.5	3.81806
				3.51667	3.82609	3.51667	3.81748	3.51667	3.81664
				3.53333	3.82476	3.53333	3.81606	3.53333	3.81521
				3.55	3.82343	3.55	3.81464	3.55	3.81377
				3.56667	3.82209	3.56667	3.81321	3.56667	3.81233
				3.58333	3.82075	3.58333	3.81177	3.58333	3.81088
				3.6	3.8194	3.6	3.81032	3.6	3.80942
				3.61667	3.81804	3.61667	3.80886	3.61667	3.80794
				3.63333	3.81668	3.63333	3.8074	3.63333	3.80646
				3.65	3.81531	3.65	3.80592	3.65	3.80497
				3.66667	3.81393	3.66667	3.80444	3.66667	3.80347
				3.68333	3.81254	3.68333	3.80294	3.68333	3.80196
				3.7	3.81114	3.7	3.80144	3.7	3.80043
				3.71667	3.80974	3.71667	3.79992	3.71667	3.7989
				3.73333	3.80832	3.73333	3.7984	3.73333	3.79735
				3.75	3.8069	3.75	3.79686	3.75	3.79579
				3.76667	3.80547	3.76667	3.79531	3.76667	3.79422
				3.78333	3.80402	3.78333	3.79374	3.78333	3.79264
				3.8	3.80257	3.8	3.79217	3.8	3.79104
				3.81667	3.80111	3.81667	3.79058	3.81667	3.78943
				3.83333	3.79963	3.83333	3.78898	3.83333	3.78781
				3.85	3.79815	3.85	3.78737	3.85	3.78618
				3.86667	3.79665	3.86667	3.78575	3.86667	3.78453
				3.88333	3.79514	3.88333	3.78411	3.88333	3.78287
				3.9	3.79362	3.9	3.78247	3.9	3.7812
				3.91667	3.79209	3.91667	3.78081	3.91667	3.77952
				3.93333	3.79055	3.93333	3.77914	3.93333	3.77782
				3.95	3.78899	3.95	3.77745	3.95	3.77612
				3.96667	3.78743	3.96667	3.77576	3.96667	3.7744
				3.98333	3.78585	3.98333	3.77405	3.98333	3.77267
				4	3.78426	4	3.77233	4	3.77093
				4.01667	3.78266	4.01667	3.7706	4.01667	3.76917
				4.03333	3.78104	4.03333	3.76886	4.03333	3.76741
				4.05	3.77942	4.05	3.76711	4.05	3.76564
				4.06667	3.77778	4.06667	3.76535	4.06667	3.76386
				4.08333	3.77613	4.08333	3.76359	4.08333	3.76207
				4.1	3.77447	4.1	3.76181	4.1	3.76027
				4.11667	3.7728	4.11667	3.76002	4.11667	3.75846
				4.13333	3.77112	4.13333	3.75823	4.13333	3.75665
				4.15	3.76943	4.15	3.75643	4.15	3.75483
				4.16667	3.76773	4.16667	3.75463	4.16667	3.753
				4.18333	3.76602	4.18333	3.75282	4.18333	3.75117
				4.2	3.7643	4.2	3.751	4.2	3.74934
				4.21667	3.76257	4.21667	3.74918	4.21667	3.7475
				4.23333	3.76083	4.23333	3.74736	4.23333	3.74566
				4.25	3.75908	4.25	3.74553	4.25	3.74381
				4.26667	3.75733	4.26667	3.7437	4.26667	3.74197
				4.28333	3.75557	4.28333	3.74188	4.28333	3.74012
				4.3	3.7538	4.3	3.74005	4.3	3.73828
				4.31667	3.75203	4.31667	3.73822	4.31667	3.73643
				4.33333	3.75025	4.33333	3.73639	4.33333	3.73459
				4.35	3.74847	4.35	3.73457	4.35	3.73275
				4.36667	3.74669	4.36667	3.73274	4.36667	3.73091
				4.38333	3.7449	4.38333	3.73093	4.38333	3.72908
				4.4	3.74311	4.4	3.72911	4.4	3.72726
				4.41667	3.74132	4.41667	3.7273	4.41667	3.72543
				4.43333	3.73952	4.43333	3.7255	4.43333	3.72362
				4.45	3.73773	4.45	3.7237	4.45	3.72181
				4.46667	3.73594	4.46667	3.72191	4.46667	3.72001
				4.48333	3.73414	4.48333	3.72013	4.48333	3.71822
				4.5	3.73235	4.5	3.71835	4.5	3.71643
				4.51667	3.73057	4.51667	3.71659	4.51667	3.71466
				4.53333	3.72878	4.53333	3.71483	4.53333	3.71289
				4.55	3.727	4.55	3.71308	4.55	3.71114
				4.56667	3.72522	4.56667	3.71134	4.56667	3.70939
				4.58333	3.72345	4.58333	3.70962	4.58333	3.70766
				4.6	3.72169	4.6	3.7079	4.6	3.70593
				4.61667	3.71993	4.61667	3.7062	4.61667	3.70422
				4.63333	3.71817	4.63333	3.7045	4.63333	3.70252
				4.65	3.71643	4.65	3.70282	4.65	3.70083
				4.66667	3.71469	4.66667	3.70115	4.66667	3.69916
				4.68333	3.71296	4.68333	3.69949	4.68333	3.69749
				4.7	3.71124	4.7	3.69785	4.7	3.69584
				4.71667	3.70952	4.71667	3.69621	4.71667	3.6942
				4.73333	3.70782	4.73333	3.69459	4.73333	3.69257
				4.75	3.70612	4.75	3.69298	4.75	3.69095
				4.76667	3.70444	4.76667	3.69138	4.76667	3.68934
				4.78333	3.70276	4.78333	3.6898	4.78333	3.68775
				4.8	3.70109	4.8	3.68822	4.8	3.68617
				4.81667	3.69944	4.81667	3.68666	4.81667	3.6846
				4.83333	3.69779	4.83333	3.68511	4.83333	3.68304
				4.85	3.69616	4.85	3.68357	4.85	3.68149
				4.86667	3.69453	4.86667	3.68204	4.86667	3.67995
				4.88333	3.69292	4.88333	3.68053	4.88333	3.67842
				4.9	3.69131	4.9	3.67902	4.9	3.67691
				4.91667	3.68971	4.91667	3.67752	4.91667	3.6754
				4.93333	3.68813	4.93333	3.67604	4.93333	3.6739
				4.95	3.68655	4.95	3.67456	4.95	3.67241
				4.96667	3.68499	4.96667	3.6731	4.96667	3.67093
				4.98333	3.68343	4.98333	3.67164	4.98333	3.66946
				5	3.68188	5	3.67019	5	3.668
				5.01667	3.68034	5.01667	3.66875	5.01667	3.66654
				5.03333	3.67881	5.03333	3.66732	5.03333	3.66509
				5.05	3.67729	5.05	3.6659	5.05	3.66365
				5.06667	3.67578	5.06667	3.66448	5.06667	3.66221
				5.08333	3.67427	5.08333	3.66307	5.08333	3.66078
				5.1	3.67277	5.1	3.66167	5.1	3.65936
				5.11667	3.67128	5.11667	3.66027	5.11667	3.65794
				5.13333	3.66979	5.13333	3.65888	5.13333	3.65652
				5.15	3.66831	5.15	3.6575	5.15	3.65511
				5.16667	3.66683	5.16667	3.65612	5.16667	3.6537
				5.18333	3.66536	5.18333	3.65474	5.18333	3.6523
				5.2	3.6639	5.2	3.65337	5.2	3.65089
				5.21667	3.66244	5.21667	3.652	5.21667	3.64949
				5.23333	3.66098	5.23333	3.65063	5.23333	3.64809
				5.25	3.65953	5.25	3.64927	5.25	3.64669
				5.26667	3.65808	5.26667	3.64791	5.26667	3.64529
				5.28333	3.65663	5.28333	3.64655	5.28333	3.6439
				5.3	3.65518	5.3	3.64519	5.3	3.6425
				5.31667	3.65374	5.31667	3.64383	5.31667	3.6411
				5.33333	3.6523	5.33333	3.64247	5.33333	3.6397
				5.35	3.65085	5.35	3.64111	5.35	3.6383
				5.36667	3.64941	5.36667	3.63976	5.36667	3.63689
				5.38333	3.64797	5.38333	3.6384	5.38333	3.63549
				5.4	3.64653	5.4	3.63704	5.4	3.63408
				5.41667	3.64509	5.41667	3.63567	5.41667	3.63267
				5.43333	3.64365	5.43333	3.63431	5.43333	3.63125
				5.45	3.6422	5.45	3.63295	5.45	3.62983
				5.46667	3.64076	5.46667	3.63158	5.46667	3.62841
				5.48333	3.63931	5.48333	3.63021	5.48333	3.62698
				5.5	3.63786	5.5	3.62883	5.5	3.62554
				5.51667	3.6364	5.51667	3.62745	5.51667	3.6241
				5.53333	3.63494	5.53333	3.62607	5.53333	3.62266
				5.55	3.63348	5.55	3.62468	5.55	3.6212
				5.56667	3.63201	5.56667	3.62329	5.56667	3.61974
				5.58333	3.63053	5.58333	3.6219	5.58333	3.61827
				5.6	3.62905	5.6	3.62049	5.6	3.6168
				5.61667	3.62756	5.61667	3.61908	5.61667	3.61531
				5.63333	3.62607	5.63333	3.61767	5.63333	3.61382
				5.65	3.62456	5.65	3.61625	5.65	3.61231
				5.66667	3.62305	5.66667	3.61482	5.66667	3.6108
				5.68333	3.62153	5.68333	3.61338	5.68333	3.60927
				5.7	3.62	5.7	3.61194	5.7	3.60774
				5.71667	3.61846	5.71667	3.61048	5.71667	3.60619
				5.73333	3.61691	5.73333	3.60902	5.73333	3.60463
				5.75	3.61535	5.75	3.60755	5.75	3.60305
				5.76667	3.61378	5.76667	3.60607	5.76667	3.60147
				5.78333	3.61219	5.78333	3.60457	5.78333	3.59986
				5.8	3.6106	5.8	3.60307	5.8	3.59825
				5.81667	3.60899	5.81667	3.60155	5.81667	3.59662
				5.83333	3.60736	5.83333	3.60003	5.83333	3.59497
				5.85	3.60572	5.85	3.59849	5.85	3.59331
				5.86667	3.60407	5.86667	3.59694	5.86667	3.59163
				5.88333	3.6024	5.88333	3.59537	5.88333	3.58993
				5.9	3.60071	5.9	3.59379	5.9	3.58822
				5.91667	3.59901	5.91667	3.59219	5.91667	3.58648
				5.93333	3.59729	5.93333	3.59058	5.93333	3.58473
				5.95	3.59556	5.95	3.58896	5.95	3.58296
				5.96667	3.59382	5.96667	3.58732	5.96667	3.58117
				5.98333	3.59206	5.98333	3.58566	5.98333	3.57937
				6	3.59029	6	3.58398	6	3.57755
				6.01667	3.5885	6.01667	3.58229	6.01667	3.57572
				6.03333	3.58671	6.03333	3.58058	6.03333	3.57387
				6.05	3.5849	6.05	3.57885	6.05	3.572
				6.06667	3.58308	6.06667	3.57711	6.06667	3.57013
				6.08333	3.58126	6.08333	3.57534	6.08333	3.56825
				6.1	3.57943	6.1	3.57357	6.1	3.56635
				6.11667	3.57758	6.11667	3.57177	6.11667	3.56445
				6.13333	3.57574	6.13333	3.56996	6.13333	3.56254
				6.15	3.57389	6.15	3.56814	6.15	3.56062
				6.16667	3.57203	6.16667	3.5663	6.16667	3.55869
				6.18333	3.57017	6.18333	3.56446	6.18333	3.55676
				6.2	3.5683	6.2	3.5626	6.2	3.55483
				6.21667	3.56644	6.21667	3.56073	6.21667	3.5529
				6.23333	3.56457	6.23333	3.55885	6.23333	3.55096
				6.25	3.5627	6.25	3.55697	6.25	3.54902
				6.26667	3.56083	6.26667	3.55508	6.26667	3.54708
				6.28333	3.55896	6.28333	3.55318	6.28333	3.54515
				6.3	3.5571	6.3	3.55128	6.3	3.54321
				6.31667	3.55523	6.31667	3.54938	6.31667	3.54128
				6.33333	3.55337	6.33333	3.54747	6.33333	3.53935
				6.35	3.55151	6.35	3.54556	6.35	3.53743
				6.36667	3.54966	6.36667	3.54365	6.36667	3.53551
				6.38333	3.54782	6.38333	3.54173	6.38333	3.5336
				6.4	3.54598	6.4	3.53982	6.4	3.53169
				6.41667	3.54414	6.41667	3.53791	6.41667	3.52979
				6.43333	3.54231	6.43333	3.53601	6.43333	3.5279
				6.45	3.54049	6.45	3.5341	6.45	3.52602
				6.46667	3.53868	6.46667	3.5322	6.46667	3.52415
				6.48333	3.53688	6.48333	3.53031	6.48333	3.52228
				6.5	3.53508	6.5	3.52842	6.5	3.52043
				6.51667	3.5333	6.51667	3.52654	6.51667	3.51859
				6.53333	3.53152	6.53333	3.52466	6.53333	3.51675
				6.55	3.52975	6.55	3.52279	6.55	3.51493
				6.56667	3.528	6.56667	3.52093	6.56667	3.51311
				6.58333	3.52625	6.58333	3.51908	6.58333	3.5113
				6.6	3.52451	6.6	3.51724	6.6	3.5095
				6.61667	3.52278	6.61667	3.5154	6.61667	3.50771
				6.63333	3.52105	6.63333	3.51358	6.63333	3.50593
				6.65	3.51934	6.65	3.51176	6.65	3.50415
				6.66667	3.51763	6.66667	3.50996	6.66667	3.50238
				6.68333	3.51592	6.68333	3.50816	6.68333	3.50061
				6.7	3.51422	6.7	3.50637	6.7	3.49884
				6.71667	3.51253	6.71667	3.50459	6.71667	3.49707
				6.73333	3.51083	6.73333	3.50282	6.73333	3.49529
				6.75	3.50914	6.75	3.50105	6.75	3.4935
				6.76667	3.50744	6.76667	3.4993	6.76667	3.49169
				6.78333	3.50573	6.78333	3.49754	6.78333	3.48985
				6.8	3.504	6.8	3.49579	6.8	3.48798
				6.81667	3.50226	6.81667	3.49405	6.81667	3.48606
				6.83333	3.50049	6.83333	3.4923	6.83333	3.48409
				6.85	3.49869	6.85	3.49054	6.85	3.48204
				6.86667	3.49684	6.86667	3.48878	6.86667	3.47991
				6.88333	3.49494	6.88333	3.48701	6.88333	3.4777
				6.9	3.49297	6.9	3.48522	6.9	3.47539
				6.91667	3.49093	6.91667	3.48339	6.91667	3.47299
				6.93333	3.48882	6.93333	3.48154	6.93333	3.47055
				6.95	3.48662	6.95	3.47964	6.95	3.46813
				6.96667	3.48435	6.96667	3.47768	6.96667	3.46584
				6.98333	3.48205	6.98333	3.47566	6.98333	3.46373
				7	3.47977	7	3.47356	7	3.46179
				7.01667	3.47759	7.01667	3.47138	7.01667	3.45998
				7.03333	3.47557	7.03333	3.46913	7.03333	3.45826
				7.05	3.4737	7.05	3.4668	7.05	3.45661
				7.06667	3.47195	7.06667	3.46444	7.06667	3.45501
				7.08333	3.47029	7.08333	3.46208	7.08333	3.45345
				7.1	3.4687	7.1	3.45984	7.1	3.45192
				7.11667	3.46715	7.11667	3.45775	7.11667	3.45041
				7.13333	3.46565	7.13333	3.45582	7.13333	3.44891
				7.15	3.46417	7.15	3.45402	7.15	3.44742
				7.16667	3.46271	7.16667	3.45232	7.16667	3.44593
				7.18333	3.46127	7.18333	3.45068	7.18333	3.44445
				7.2	3.45985	7.2	3.44909	7.2	3.44297
				7.21667	3.45843	7.21667	3.44754	7.21667	3.44148
				7.23333	3.45701	7.23333	3.44602	7.23333	3.43999
				7.25	3.45559	7.25	3.44452	7.25	3.43849
				7.26667	3.45417	7.26667	3.44304	7.26667	3.43697
				7.28333	3.45275	7.28333	3.44157	7.28333	3.43544
				7.3	3.45132	7.3	3.4401	7.3	3.43389
				7.31667	3.44989	7.31667	3.43863	7.31667	3.43231
				7.33333	3.44844	7.33333	3.43717	7.33333	3.43071
				7.35	3.44697	7.35	3.4357	7.35	3.42908
				7.36667	3.44549	7.36667	3.43423	7.36667	3.42741
				7.38333	3.44398	7.38333	3.43275	7.38333	3.42569
				7.4	3.44245	7.4	3.43125	7.4	3.42393
				7.41667	3.44089	7.41667	3.42974	7.41667	3.42211
				7.43333	3.4393	7.43333	3.42822	7.43333	3.42022
				7.45	3.43767	7.45	3.42667	7.45	3.41824
				7.46667	3.43599	7.46667	3.42509	7.46667	3.41618
				7.48333	3.43426	7.48333	3.42349	7.48333	3.414
				7.5	3.43247	7.5	3.42185	7.5	3.41172
				7.51667	3.43061	7.51667	3.42018	7.51667	3.4093
				7.53333	3.42866	7.53333	3.41845	7.53333	3.40675
				7.55	3.42661	7.55	3.41668	7.55	3.40404
				7.56667	3.42447	7.56667	3.41484	7.56667	3.40116
				7.58333	3.42222	7.58333	3.41292	7.58333	3.3981
				7.6	3.41984	7.6	3.41092	7.6	3.39484
				7.61667	3.41733	7.61667	3.40882	7.61667	3.39138
				7.63333	3.41468	7.63333	3.40662	7.63333	3.38773
				7.65	3.41186	7.65	3.4043	7.65	3.3839
				7.66667	3.40887	7.66667	3.40186	7.66667	3.3799
				7.68333	3.40571	7.68333	3.39928	7.68333	3.37572
				7.7	3.40238	7.7	3.39655	7.7	3.37137
				7.71667	3.39889	7.71667	3.39365	7.71667	3.36685
				7.73333	3.39523	7.73333	3.39057	7.73333	3.36218
				7.75	3.39142	7.75	3.3873	7.75	3.35737
				7.76667	3.38745	7.76667	3.38385	7.76667	3.35242
				7.78333	3.38333	7.78333	3.38022	7.78333	3.34736
				7.8	3.37906	7.8	3.37642	7.8	3.34219
				7.81667	3.37465	7.81667	3.37245	7.81667	3.33693
				7.83333	3.37011	7.83333	3.36831	7.83333	3.33161
				7.85	3.36545	7.85	3.36401	7.85	3.32623
				7.86667	3.36068	7.86667	3.35956	7.86667	3.32082
				7.88333	3.3558	7.88333	3.35496	7.88333	3.31539
				7.9	3.35084	7.9	3.35022	7.9	3.30996
				7.91667	3.34581	7.91667	3.34536	7.91667	3.30454
				7.93333	3.34073	7.93333	3.34038	7.93333	3.29915
				7.95	3.3356	7.95	3.33531	7.95	3.29379
				7.96667	3.33045	7.96667	3.33015	7.96667	3.28847
				7.98333	3.32529	7.98333	3.32492	7.98333	3.2832
				8	3.32013	8	3.31965	8	3.27798
				8.01667	3.31498	8.01667	3.31434	8.01667	3.27281
				8.03333	3.30986	8.03333	3.30902	8.03333	3.26769
				8.05	3.30477	8.05	3.30369	8.05	3.26262
				8.06667	3.29971	8.06667	3.29837	8.06667	3.25759
				8.08333	3.2947	8.08333	3.29308	8.08333	3.25259
				8.1	3.28973	8.1	3.28781	8.1	3.24762
				8.11667	3.28482	8.11667	3.28259	8.11667	3.24266
				8.13333	3.27994	8.13333	3.27741	8.13333	3.23771
				8.15	3.27511	8.15	3.27228	8.15	3.23275
				8.16667	3.27032	8.16667	3.2672	8.16667	3.22778
				8.18333	3.26557	8.18333	3.26216	8.18333	3.22277
				8.2	3.26084	8.2	3.25718	8.2	3.21772
				8.21667	3.25612	8.21667	3.25223	8.21667	3.21262
				8.23333	3.25142	8.23333	3.24732	8.23333	3.20744
				8.25	3.24673	8.25	3.24244	8.25	3.20219
				8.26667	3.24202	8.26667	3.23758	8.26667	3.19683
				8.28333	3.23729	8.28333	3.23272	8.28333	3.19136
				8.3	3.23254	8.3	3.22787	8.3	3.18577
				8.31667	3.22774	8.31667	3.223	8.31667	3.18004
				8.33333	3.22289	8.33333	3.21811	8.33333	3.17416
				8.35	3.21799	8.35	3.21319	8.35	3.1681
				8.36667	3.213	8.36667	3.20822	8.36667	3.16186
				8.38333	3.20793	8.38333	3.20319	8.38333	3.15543
				8.4	3.20277	8.4	3.19809	8.4	3.14877
				8.41667	3.19749	8.41667	3.1929	8.41667	3.14189
				8.43333	3.19209	8.43333	3.18762	8.43333	3.13475
				8.45	3.18656	8.45	3.18222	8.45	3.12735
				8.46667	3.18089	8.46667	3.17671	8.46667	3.11967
				8.48333	3.17505	8.48333	3.17105	8.48333	3.11168
				8.5	3.16905	8.5	3.16525	8.5	3.10337
				8.51667	3.16286	8.51667	3.15928	8.51667	3.09472
				8.53333	3.15647	8.53333	3.15314	8.53333	3.08569
				8.55	3.14987	8.55	3.1468	8.55	3.07628
				8.56667	3.14305	8.56667	3.14026	8.56667	3.06645
				8.58333	3.13598	8.58333	3.13349	8.58333	3.05618
				8.6	3.12866	8.6	3.12648	8.6	3.04544
				8.61667	3.12106	8.61667	3.11922	8.61667	3.03421
				8.63333	3.11318	8.63333	3.11169	8.63333	3.02244
				8.65	3.10499	8.65	3.10387	8.65	3.01011
				8.66667	3.09648	8.66667	3.09574	8.66667	2.99717
				8.68333	3.08762	8.68333	3.08729	8.68333	2.9836
				8.7	3.07839	8.7	3.07848	8.7	2.96934
				8.71667	3.06878	8.71667	3.06931	8.71667	2.95436
				8.73333	3.05876	8.73333	3.05975	8.73333	2.93859
				8.75	3.04831	8.75	3.04977	8.75	2.922
				8.76667	3.0374	8.76667	3.03934	8.76667	2.90452
				8.78333	3.026	8.78333	3.02845	8.78333	2.88609
				8.8	3.01408	8.8	3.01707	8.8	2.86665
				8.81667	3.00162	8.81667	3.00515	8.81667	2.84611
				8.83333	2.98857	8.83333	2.99267	8.83333	2.8244
				8.85	2.97491	8.85	2.97959	8.85	2.80142
				8.86667	2.96059	8.86667	2.96588	8.86667	2.77708
				8.88333	2.94558	8.88333	2.95149	8.88333	2.75126
				8.9	2.92983	8.9	2.93638	8.9	2.72385
				8.91667	2.91328	8.91667	2.9205	8.91667	2.69472
				8.93333	2.8959	8.93333	2.90381	8.93333	2.66369
				8.95	2.87761	8.95	2.88623	8.95	2.63059
				8.96667	2.85837	8.96667	2.86773	8.96667	2.59522
				8.98333	2.83811	8.98333	2.84822	8.98333	2.55734
				9	2.81675	9	2.82764	9	2.51663
				9.01667	2.79421	9.01667	2.80591	9.00646	2.50001
				9.03333	2.77041	9.03333	2.78293
				9.05	2.74524	9.05	2.75863
				9.06667	2.71861	9.06667	2.73289
				9.08333	2.6904	9.08333	2.7056
				9.1	2.66046	9.1	2.67662
				9.11667	2.62865	9.11667	2.64581
				9.13333	2.59478	9.13333	2.61299
				9.15	2.55865	9.15	2.57797
				9.16667	2.52	9.16667	2.54052
				9.17485	2.50001	9.18333	2.50036
						9.18347	2.50001

## Sheet: fig(c)
Time_Exp_Sample_1	Voltage_Exp_Sample_1	Time_Exp_Sample_2	Voltage_Exp_Sample_2	Time_SEI_only	Voltage_SEI_only	Time_SEI_Dry_out	Voltage_SEI_Dry_out	Time_5_coupled	Voltage_5_coupled
0	4.15054	0	4.15796	0	4.17138	0	4.16957	0	4.17178
0.370556	4.05569	0.3775	4.06634	0.0166667	4.16251	0.0166667	4.16008	0.0166667	4.1625
0.741111	4.0262	0.755	4.04083	0.0333333	4.15842	0.0333333	4.15578	0.0333333	4.15817
1.11167	3.99317	1.1325	4.01275	0.05	4.15466	0.05	4.15187	0.05	4.15418
1.48222	3.94844	1.51	3.97106	0.0666667	4.151	0.0666667	4.14807	0.0666667	4.1503
1.85278	3.89883	1.8875	3.92298	0.0833333	4.14739	0.0833333	4.14435	0.0833333	4.14649
2.22333	3.85411	2.265	3.87645	0.1	4.14385	0.1	4.1407	0.1	4.14275
2.59389	3.813	2.6425	3.83644	0.116667	4.14037	0.116667	4.13713	0.116667	4.13909
2.96444	3.76989	3.02	3.79837	0.133333	4.13695	0.133333	4.13364	0.133333	4.1355
3.335	3.72233	3.3975	3.75687	0.15	4.13359	0.15	4.13023	0.15	4.13198
3.70556	3.67264	3.775	3.71049	0.166667	4.13031	0.166667	4.1269	0.166667	4.12854
4.07611	3.62433	4.1525	3.66052	0.183333	4.12708	0.183333	4.12365	0.183333	4.12518
4.44667	3.57984	4.53	3.6104	0.2	4.12393	0.2	4.12048	0.2	4.1219
4.81722	3.53795	4.9075	3.56524	0.216667	4.12085	0.216667	4.11741	0.216667	4.11869
5.18778	3.49668	5.285	3.52547	0.233333	4.11784	0.233333	4.11442	0.233333	4.11557
5.55833	3.44739	5.6625	3.48031	0.25	4.1149	0.25	4.11152	0.25	4.11253
5.92889	3.38365	6.04	3.42082	0.266667	4.11204	0.266667	4.10871	0.266667	4.10958
6.29944	3.30238	6.4175	3.33837	0.283333	4.10925	0.283333	4.10599	0.283333	4.10672
6.67	3.19072	6.795	3.22321	0.3	4.10654	0.3	4.10336	0.3	4.10396
7.04056	3.01878	7.1725	3.05146	0.316667	4.1039	0.316667	4.10083	0.316667	4.10129
7.41049	2.50002	7.55	2.5039	0.333333	4.10135	0.333333	4.09839	0.333333	4.09873
		7.55151	2.49996	0.35	4.09887	0.35	4.09605	0.35	4.09626
				0.366667	4.09648	0.366667	4.09379	0.366667	4.0939
				0.383333	4.09418	0.383333	4.09164	0.383333	4.09164
				0.4	4.09196	0.4	4.08957	0.4	4.08948
				0.416667	4.08984	0.416667	4.0876	0.416667	4.08743
				0.433333	4.0878	0.433333	4.08572	0.433333	4.08547
				0.45	4.08585	0.45	4.08392	0.45	4.08361
				0.466667	4.08399	0.466667	4.08221	0.466667	4.08185
				0.483333	4.08222	0.483333	4.08058	0.483333	4.08019
				0.5	4.08053	0.5	4.07903	0.5	4.07861
				0.516667	4.07892	0.516667	4.07755	0.516667	4.07712
				0.533333	4.0774	0.533333	4.07615	0.533333	4.07571
				0.55	4.07595	0.55	4.07482	0.55	4.07439
				0.566667	4.07458	0.566667	4.07355	0.566667	4.07315
				0.583333	4.07328	0.583333	4.07235	0.583333	4.07198
				0.6	4.07205	0.6	4.07121	0.6	4.07087
				0.616667	4.07088	0.616667	4.07014	0.616667	4.06984
				0.633333	4.06978	0.633333	4.06912	0.633333	4.06886
				0.65	4.06874	0.65	4.06816	0.65	4.06794
				0.666667	4.06775	0.666667	4.06725	0.666667	4.06707
				0.683333	4.06681	0.683333	4.06639	0.683333	4.06625
				0.7	4.06592	0.7	4.06557	0.7	4.06547
				0.716667	4.06507	0.716667	4.0648	0.716667	4.06472
				0.733333	4.06426	0.733333	4.06406	0.733333	4.06401
				0.75	4.06348	0.75	4.06334	0.75	4.06333
				0.766667	4.06274	0.766667	4.06266	0.766667	4.06266
				0.783333	4.06202	0.783333	4.06199	0.783333	4.06202
				0.8	4.06132	0.8	4.06134	0.8	4.06139
				0.816667	4.06063	0.816667	4.06071	0.816667	4.06076
				0.833333	4.05996	0.833333	4.06008	0.833333	4.06015
				0.85	4.0593	0.85	4.05946	0.85	4.05953
				0.866667	4.05864	0.866667	4.05883	0.866667	4.05891
				0.883333	4.05798	0.883333	4.05821	0.883333	4.05829
				0.9	4.05731	0.9	4.05758	0.9	4.05766
				0.916667	4.05664	0.916667	4.05694	0.916667	4.05701
				0.933333	4.05595	0.933333	4.05629	0.933333	4.05635
				0.95	4.05525	0.95	4.05562	0.95	4.05567
				0.966667	4.05453	0.966667	4.05494	0.966667	4.05498
				0.983333	4.05379	0.983333	4.05424	0.983333	4.05425
				1	4.05303	1	4.05352	1	4.0535
				1.01667	4.05224	1.01667	4.05278	1.01667	4.05273
				1.03333	4.05143	1.03333	4.05201	1.03333	4.05192
				1.05	4.0506	1.05	4.05121	1.05	4.05107
				1.06667	4.04974	1.06667	4.05039	1.06667	4.05019
				1.08333	4.04886	1.08333	4.04953	1.08333	4.04927
				1.1	4.04795	1.1	4.04863	1.1	4.04831
				1.11667	4.04702	1.11667	4.0477	1.11667	4.04731
				1.13333	4.04606	1.13333	4.04673	1.13333	4.04626
				1.15	4.04509	1.15	4.04572	1.15	4.04516
				1.16667	4.04408	1.16667	4.04467	1.16667	4.04402
				1.18333	4.04305	1.18333	4.04358	1.18333	4.04283
				1.2	4.042	1.2	4.04244	1.2	4.04159
				1.21667	4.04091	1.21667	4.04126	1.21667	4.04031
				1.23333	4.03981	1.23333	4.04003	1.23333	4.03899
				1.25	4.03867	1.25	4.03876	1.25	4.03763
				1.26667	4.03751	1.26667	4.03744	1.26667	4.03622
				1.28333	4.03632	1.28333	4.03607	1.28333	4.03479
				1.3	4.0351	1.3	4.03467	1.3	4.03331
				1.31667	4.03386	1.31667	4.03322	1.31667	4.0318
				1.33333	4.03258	1.33333	4.03173	1.33333	4.03027
				1.35	4.03128	1.35	4.03021	1.35	4.0287
				1.36667	4.02996	1.36667	4.02865	1.36667	4.0271
				1.38333	4.0286	1.38333	4.02706	1.38333	4.02548
				1.4	4.02722	1.4	4.02545	1.4	4.02383
				1.41667	4.02582	1.41667	4.0238	1.41667	4.02216
				1.43333	4.02439	1.43333	4.02213	1.43333	4.02046
				1.45	4.02293	1.45	4.02043	1.45	4.01875
				1.46667	4.02145	1.46667	4.01871	1.46667	4.01701
				1.48333	4.01994	1.48333	4.01698	1.48333	4.01525
				1.5	4.01841	1.5	4.01522	1.5	4.01347
				1.51667	4.01686	1.51667	4.01344	1.51667	4.01168
				1.53333	4.01529	1.53333	4.01165	1.53333	4.00987
				1.55	4.01369	1.55	4.00984	1.55	4.00804
				1.56667	4.01207	1.56667	4.00802	1.56667	4.0062
				1.58333	4.01044	1.58333	4.00618	1.58333	4.00434
				1.6	4.00878	1.6	4.00433	1.6	4.00248
				1.61667	4.00711	1.61667	4.00247	1.61667	4.0006
				1.63333	4.00541	1.63333	4.0006	1.63333	3.99871
				1.65	4.0037	1.65	3.99872	1.65	3.9968
				1.66667	4.00197	1.66667	3.99683	1.66667	3.99489
				1.68333	4.00023	1.68333	3.99493	1.68333	3.99298
				1.7	3.99847	1.7	3.99303	1.7	3.99105
				1.71667	3.99669	1.71667	3.99112	1.71667	3.98912
				1.73333	3.9949	1.73333	3.9892	1.73333	3.98718
				1.75	3.99309	1.75	3.98729	1.75	3.98523
				1.76667	3.99127	1.76667	3.98536	1.76667	3.98328
				1.78333	3.98944	1.78333	3.98343	1.78333	3.98133
				1.8	3.98759	1.8	3.98151	1.8	3.97937
				1.81667	3.98572	1.81667	3.97957	1.81667	3.97741
				1.83333	3.98385	1.83333	3.97764	1.83333	3.97544
				1.85	3.98195	1.85	3.97571	1.85	3.97348
				1.86667	3.98004	1.86667	3.97377	1.86667	3.97151
				1.88333	3.97811	1.88333	3.97184	1.88333	3.96954
				1.9	3.97617	1.9	3.9699	1.9	3.96756
				1.91667	3.97422	1.91667	3.96797	1.91667	3.96559
				1.93333	3.97225	1.93333	3.96604	1.93333	3.96361
				1.95	3.97028	1.95	3.96411	1.95	3.96163
				1.96667	3.9683	1.96667	3.96218	1.96667	3.95964
				1.98333	3.96631	1.98333	3.96025	1.98333	3.95766
				2	3.96432	2	3.95832	2	3.95566
				2.01667	3.96233	2.01667	3.95639	2.01667	3.95366
				2.03333	3.96035	2.03333	3.95447	2.03333	3.95166
				2.05	3.95838	2.05	3.95254	2.05	3.94966
				2.06667	3.95641	2.06667	3.95062	2.06667	3.94766
				2.08333	3.95446	2.08333	3.9487	2.08333	3.94566
				2.1	3.95251	2.1	3.94678	2.1	3.94367
				2.11667	3.95058	2.11667	3.94485	2.11667	3.94168
				2.13333	3.94865	2.13333	3.94292	2.13333	3.9397
				2.15	3.94674	2.15	3.94099	2.15	3.93773
				2.16667	3.94484	2.16667	3.93906	2.16667	3.93577
				2.18333	3.94295	2.18333	3.93713	2.18333	3.93382
				2.2	3.94106	2.2	3.9352	2.2	3.93188
				2.21667	3.93919	2.21667	3.93328	2.21667	3.92995
				2.23333	3.93733	2.23333	3.93136	2.23333	3.92803
				2.25	3.93548	2.25	3.92945	2.25	3.92612
				2.26667	3.93363	2.26667	3.92754	2.26667	3.92423
				2.28333	3.93179	2.28333	3.92564	2.28333	3.92234
				2.3	3.92996	2.3	3.92375	2.3	3.92047
				2.31667	3.92814	2.31667	3.92187	2.31667	3.9186
				2.33333	3.92633	2.33333	3.91999	2.33333	3.91675
				2.35	3.92453	2.35	3.91812	2.35	3.9149
				2.36667	3.92275	2.36667	3.91626	2.36667	3.91307
				2.38333	3.92097	2.38333	3.9144	2.38333	3.91125
				2.4	3.9192	2.4	3.91254	2.4	3.90944
				2.41667	3.91745	2.41667	3.91069	2.41667	3.90765
				2.43333	3.91571	2.43333	3.90884	2.43333	3.90586
				2.45	3.91398	2.45	3.907	2.45	3.90408
				2.46667	3.91227	2.46667	3.90517	2.46667	3.90232
				2.48333	3.91057	2.48333	3.90337	2.48333	3.90056
				2.5	3.90888	2.5	3.90157	2.5	3.89881
				2.51667	3.90721	2.51667	3.8998	2.51667	3.89706
				2.53333	3.90554	2.53333	3.89804	2.53333	3.89533
				2.55	3.90389	2.55	3.89629	2.55	3.89359
				2.56667	3.90224	2.56667	3.89455	2.56667	3.89186
				2.58333	3.90061	2.58333	3.89283	2.58333	3.89014
				2.6	3.89899	2.6	3.89112	2.6	3.88842
				2.61667	3.89738	2.61667	3.88942	2.61667	3.88671
				2.63333	3.89579	2.63333	3.88773	2.63333	3.88502
				2.65	3.8942	2.65	3.88605	2.65	3.88333
				2.66667	3.89263	2.66667	3.88438	2.66667	3.88166
				2.68333	3.89108	2.68333	3.88271	2.68333	3.88
				2.7	3.88955	2.7	3.88106	2.7	3.87834
				2.71667	3.88803	2.71667	3.87941	2.71667	3.87669
				2.73333	3.88653	2.73333	3.87777	2.73333	3.87504
				2.75	3.88504	2.75	3.87615	2.75	3.87341
				2.76667	3.88357	2.76667	3.87453	2.76667	3.87179
				2.78333	3.88211	2.78333	3.87292	2.78333	3.87017
				2.8	3.88066	2.8	3.87132	2.8	3.86856
				2.81667	3.87923	2.81667	3.86973	2.81667	3.86696
				2.83333	3.8778	2.83333	3.86815	2.83333	3.86538
				2.85	3.87639	2.85	3.86658	2.85	3.86381
				2.86667	3.875	2.86667	3.86501	2.86667	3.86226
				2.88333	3.87361	2.88333	3.86345	2.88333	3.86072
				2.9	3.87223	2.9	3.8619	2.9	3.8592
				2.91667	3.87086	2.91667	3.86035	2.91667	3.85769
				2.93333	3.8695	2.93333	3.85881	2.93333	3.85619
				2.95	3.86815	2.95	3.85727	2.95	3.85471
				2.96667	3.86681	2.96667	3.85575	2.96667	3.85323
				2.98333	3.86548	2.98333	3.85425	2.98333	3.85177
				3	3.86415	3	3.85275	3	3.85032
				3.01667	3.86283	3.01667	3.85127	3.01667	3.84887
				3.03333	3.86151	3.03333	3.8498	3.03333	3.84744
				3.05	3.8602	3.05	3.84833	3.05	3.84601
				3.06667	3.85889	3.06667	3.84688	3.06667	3.84459
				3.08333	3.85759	3.08333	3.84543	3.08333	3.84317
				3.1	3.85628	3.1	3.844	3.1	3.84177
				3.11667	3.85499	3.11667	3.84256	3.11667	3.84036
				3.13333	3.85369	3.13333	3.84114	3.13333	3.83896
				3.15	3.85239	3.15	3.83972	3.15	3.83757
				3.16667	3.8511	3.16667	3.8383	3.16667	3.83617
				3.18333	3.84981	3.18333	3.83689	3.18333	3.83478
				3.2	3.84852	3.2	3.83548	3.2	3.83338
				3.21667	3.84723	3.21667	3.83408	3.21667	3.83199
				3.23333	3.84594	3.23333	3.83268	3.23333	3.83059
				3.25	3.84465	3.25	3.83128	3.25	3.82918
				3.26667	3.84336	3.26667	3.82988	3.26667	3.82778
				3.28333	3.84207	3.28333	3.82848	3.28333	3.82637
				3.3	3.84077	3.3	3.82708	3.3	3.82495
				3.31667	3.83948	3.31667	3.82568	3.31667	3.82353
				3.33333	3.83819	3.33333	3.82427	3.33333	3.8221
				3.35	3.83689	3.35	3.82286	3.35	3.82067
				3.36667	3.83559	3.36667	3.82145	3.36667	3.81923
				3.38333	3.83429	3.38333	3.82003	3.38333	3.81778
				3.4	3.83298	3.4	3.81861	3.4	3.81633
				3.41667	3.83168	3.41667	3.81717	3.41667	3.81487
				3.43333	3.83037	3.43333	3.81573	3.43333	3.8134
				3.45	3.82905	3.45	3.81429	3.45	3.81192
				3.46667	3.82773	3.46667	3.81283	3.46667	3.81043
				3.48333	3.82641	3.48333	3.81137	3.48333	3.80893
				3.5	3.82508	3.5	3.8099	3.5	3.80742
				3.51667	3.82375	3.51667	3.80841	3.51667	3.8059
				3.53333	3.82241	3.53333	3.80692	3.53333	3.80436
				3.55	3.82107	3.55	3.80542	3.55	3.80282
				3.56667	3.81972	3.56667	3.80391	3.56667	3.80127
				3.58333	3.81836	3.58333	3.80239	3.58333	3.7997
				3.6	3.817	3.6	3.80085	3.6	3.79812
				3.61667	3.81563	3.61667	3.79931	3.61667	3.79653
				3.63333	3.81425	3.63333	3.79775	3.63333	3.79493
				3.65	3.81287	3.65	3.79618	3.65	3.79332
				3.66667	3.81147	3.66667	3.7946	3.66667	3.79169
				3.68333	3.81007	3.68333	3.793	3.68333	3.79005
				3.7	3.80866	3.7	3.79139	3.7	3.78839
				3.71667	3.80724	3.71667	3.78977	3.71667	3.78672
				3.73333	3.80581	3.73333	3.78814	3.73333	3.78504
				3.75	3.80437	3.75	3.7865	3.75	3.78334
				3.76667	3.80292	3.76667	3.78484	3.76667	3.78163
				3.78333	3.80146	3.78333	3.78316	3.78333	3.77991
				3.8	3.79999	3.8	3.78148	3.8	3.77817
				3.81667	3.79851	3.81667	3.77978	3.81667	3.77642
				3.83333	3.79702	3.83333	3.77807	3.83333	3.77466
				3.85	3.79552	3.85	3.77635	3.85	3.77289
				3.86667	3.794	3.86667	3.77461	3.86667	3.7711
				3.88333	3.79247	3.88333	3.77286	3.88333	3.7693
				3.9	3.79094	3.9	3.7711	3.9	3.76748
				3.91667	3.78939	3.91667	3.76933	3.91667	3.76566
				3.93333	3.78782	3.93333	3.76754	3.93333	3.76383
				3.95	3.78625	3.95	3.76575	3.95	3.76198
				3.96667	3.78466	3.96667	3.76394	3.96667	3.76012
				3.98333	3.78306	3.98333	3.76213	3.98333	3.75826
				4	3.78145	4	3.7603	4	3.75639
				4.01667	3.77983	4.01667	3.75847	4.01667	3.7545
				4.03333	3.77819	4.03333	3.75662	4.03333	3.75261
				4.05	3.77655	4.05	3.75477	4.05	3.75072
				4.06667	3.77489	4.06667	3.75292	4.06667	3.74881
				4.08333	3.77321	4.08333	3.75105	4.08333	3.74691
				4.1	3.77153	4.1	3.74918	4.1	3.74499
				4.11667	3.76983	4.11667	3.74731	4.11667	3.74308
				4.13333	3.76813	4.13333	3.74543	4.13333	3.74116
				4.15	3.76641	4.15	3.74355	4.15	3.73924
				4.16667	3.76468	4.16667	3.74166	4.16667	3.73731
				4.18333	3.76294	4.18333	3.73977	4.18333	3.73539
				4.2	3.76119	4.2	3.73789	4.2	3.73347
				4.21667	3.75943	4.21667	3.736	4.21667	3.73155
				4.23333	3.75766	4.23333	3.73411	4.23333	3.72963
				4.25	3.75588	4.25	3.73223	4.25	3.72771
				4.26667	3.7541	4.26667	3.73034	4.26667	3.7258
				4.28333	3.7523	4.28333	3.72846	4.28333	3.72389
				4.3	3.7505	4.3	3.72659	4.3	3.72199
				4.31667	3.7487	4.31667	3.72472	4.31667	3.72009
				4.33333	3.74688	4.33333	3.72285	4.33333	3.7182
				4.35	3.74506	4.35	3.72099	4.35	3.71632
				4.36667	3.74324	4.36667	3.71914	4.36667	3.71444
				4.38333	3.74141	4.38333	3.7173	4.38333	3.71258
				4.4	3.73958	4.4	3.71546	4.4	3.71072
				4.41667	3.73775	4.41667	3.71363	4.41667	3.70887
				4.43333	3.73591	4.43333	3.71181	4.43333	3.70703
				4.45	3.73407	4.45	3.71	4.45	3.7052
				4.46667	3.73223	4.46667	3.7082	4.46667	3.70338
				4.48333	3.73039	4.48333	3.70641	4.48333	3.70157
				4.5	3.72856	4.5	3.70463	4.5	3.69978
				4.51667	3.72672	4.51667	3.70286	4.51667	3.69799
				4.53333	3.72488	4.53333	3.70111	4.53333	3.69622
				4.55	3.72305	4.55	3.69936	4.55	3.69445
				4.56667	3.72122	4.56667	3.69763	4.56667	3.6927
				4.58333	3.71939	4.58333	3.69591	4.58333	3.69096
				4.6	3.71756	4.6	3.6942	4.6	3.68923
				4.61667	3.71574	4.61667	3.6925	4.61667	3.68751
				4.63333	3.71393	4.63333	3.69081	4.63333	3.6858
				4.65	3.71211	4.65	3.68914	4.65	3.6841
				4.66667	3.71031	4.66667	3.68748	4.66667	3.68242
				4.68333	3.70851	4.68333	3.68583	4.68333	3.68074
				4.7	3.70671	4.7	3.68419	4.7	3.67908
				4.71667	3.70493	4.71667	3.68256	4.71667	3.67742
				4.73333	3.70315	4.73333	3.68094	4.73333	3.67577
				4.75	3.70137	4.75	3.67933	4.75	3.67413
				4.76667	3.6996	4.76667	3.67774	4.76667	3.6725
				4.78333	3.69784	4.78333	3.67615	4.78333	3.67088
				4.8	3.69609	4.8	3.67458	4.8	3.66926
				4.81667	3.69434	4.81667	3.67301	4.81667	3.66765
				4.83333	3.6926	4.83333	3.67145	4.83333	3.66605
				4.85	3.69087	4.85	3.66991	4.85	3.66445
				4.86667	3.68914	4.86667	3.66836	4.86667	3.66286
				4.88333	3.68742	4.88333	3.66683	4.88333	3.66128
				4.9	3.68571	4.9	3.66531	4.9	3.6597
				4.91667	3.68401	4.91667	3.66379	4.91667	3.65812
				4.93333	3.68231	4.93333	3.66228	4.93333	3.65654
				4.95	3.68062	4.95	3.66077	4.95	3.65497
				4.96667	3.67894	4.96667	3.65927	4.96667	3.65341
				4.98333	3.67726	4.98333	3.65777	4.98333	3.65184
				5	3.67559	5	3.65628	5	3.65028
				5.01667	3.67393	5.01667	3.65479	5.01667	3.64871
				5.03333	3.67227	5.03333	3.65331	5.03333	3.64715
				5.05	3.67061	5.05	3.65183	5.05	3.64559
				5.06667	3.66896	5.06667	3.65035	5.06667	3.64403
				5.08333	3.66732	5.08333	3.64887	5.08333	3.64246
				5.1	3.66568	5.1	3.6474	5.1	3.6409
				5.11667	3.66404	5.11667	3.64593	5.11667	3.63933
				5.13333	3.6624	5.13333	3.64446	5.13333	3.63776
				5.15	3.66077	5.15	3.64299	5.15	3.63619
				5.16667	3.65914	5.16667	3.64152	5.16667	3.63461
				5.18333	3.65751	5.18333	3.64005	5.18333	3.63303
				5.2	3.65588	5.2	3.63858	5.2	3.63144
				5.21667	3.65426	5.21667	3.63711	5.21667	3.62985
				5.23333	3.65263	5.23333	3.63563	5.23333	3.62825
				5.25	3.651	5.25	3.63416	5.25	3.62665
				5.26667	3.64937	5.26667	3.63268	5.26667	3.62503
				5.28333	3.64774	5.28333	3.6312	5.28333	3.62341
				5.3	3.64611	5.3	3.62972	5.3	3.62178
				5.31667	3.64447	5.31667	3.62823	5.31667	3.62014
				5.33333	3.64283	5.33333	3.62674	5.33333	3.61849
				5.35	3.64119	5.35	3.62524	5.35	3.61683
				5.36667	3.63954	5.36667	3.62374	5.36667	3.61516
				5.38333	3.63789	5.38333	3.62223	5.38333	3.61348
				5.4	3.63622	5.4	3.62072	5.4	3.61179
				5.41667	3.63456	5.41667	3.6192	5.41667	3.61008
				5.43333	3.63288	5.43333	3.61767	5.43333	3.60835
				5.45	3.6312	5.45	3.61614	5.45	3.60662
				5.46667	3.62951	5.46667	3.61459	5.46667	3.60487
				5.48333	3.62781	5.48333	3.61304	5.48333	3.6031
				5.5	3.6261	5.5	3.61148	5.5	3.60131
				5.51667	3.62438	5.51667	3.6099	5.51667	3.59951
				5.53333	3.62264	5.53333	3.60832	5.53333	3.59769
				5.55	3.6209	5.55	3.60673	5.55	3.59586
				5.56667	3.61914	5.56667	3.60512	5.56667	3.594
				5.58333	3.61737	5.58333	3.60351	5.58333	3.59213
				5.6	3.61559	5.6	3.60188	5.6	3.59024
				5.61667	3.6138	5.61667	3.60023	5.61667	3.58834
				5.63333	3.61199	5.63333	3.59858	5.63333	3.58642
				5.65	3.61017	5.65	3.59691	5.65	3.58448
				5.66667	3.60835	5.66667	3.59522	5.66667	3.58253
				5.68333	3.60651	5.68333	3.59352	5.68333	3.58057
				5.7	3.60466	5.7	3.5918	5.7	3.5786
				5.71667	3.60281	5.71667	3.59007	5.71667	3.57662
				5.73333	3.60094	5.73333	3.58832	5.73333	3.57464
				5.75	3.59907	5.75	3.58655	5.75	3.57264
				5.76667	3.5972	5.76667	3.58476	5.76667	3.57064
				5.78333	3.59531	5.78333	3.58296	5.78333	3.56864
				5.8	3.59343	5.8	3.58114	5.8	3.56663
				5.81667	3.59154	5.81667	3.5793	5.81667	3.56462
				5.83333	3.58965	5.83333	3.57745	5.83333	3.56261
				5.85	3.58775	5.85	3.57559	5.85	3.5606
				5.86667	3.58585	5.86667	3.57371	5.86667	3.5586
				5.88333	3.58396	5.88333	3.57181	5.88333	3.55659
				5.9	3.58206	5.9	3.56991	5.9	3.55459
				5.91667	3.58016	5.91667	3.568	5.91667	3.55259
				5.93333	3.57827	5.93333	3.56608	5.93333	3.55059
				5.95	3.57638	5.95	3.56415	5.95	3.5486
				5.96667	3.57449	5.96667	3.56222	5.96667	3.54662
				5.98333	3.5726	5.98333	3.56027	5.98333	3.54465
				6	3.57072	6	3.55833	6	3.54268
				6.01667	3.56885	6.01667	3.55638	6.01667	3.54072
				6.03333	3.56698	6.03333	3.55443	6.03333	3.53878
				6.05	3.56511	6.05	3.55247	6.05	3.53684
				6.06667	3.56326	6.06667	3.55052	6.06667	3.53491
				6.08333	3.56141	6.08333	3.54857	6.08333	3.53299
				6.1	3.55957	6.1	3.54662	6.1	3.53109
				6.11667	3.55774	6.11667	3.54467	6.11667	3.52919
				6.13333	3.55591	6.13333	3.54272	6.13333	3.5273
				6.15	3.5541	6.15	3.54078	6.15	3.52542
				6.16667	3.5523	6.16667	3.53884	6.16667	3.52356
				6.18333	3.5505	6.18333	3.53691	6.18333	3.5217
				6.2	3.54872	6.2	3.53499	6.2	3.51985
				6.21667	3.54694	6.21667	3.53307	6.21667	3.518
				6.23333	3.54517	6.23333	3.53116	6.23333	3.51616
				6.25	3.54342	6.25	3.52926	6.25	3.51432
				6.26667	3.54167	6.26667	3.52736	6.26667	3.51248
				6.28333	3.53993	6.28333	3.52548	6.28333	3.51064
				6.3	3.5382	6.3	3.5236	6.3	3.50878
				6.31667	3.53648	6.31667	3.52174	6.31667	3.50691
				6.33333	3.53476	6.33333	3.51988	6.33333	3.50502
				6.35	3.53305	6.35	3.51804	6.35	3.5031
				6.36667	3.53134	6.36667	3.5162	6.36667	3.50113
				6.38333	3.52963	6.38333	3.51437	6.38333	3.4991
				6.4	3.52792	6.4	3.51255	6.4	3.49701
				6.41667	3.52621	6.41667	3.51074	6.41667	3.49485
				6.43333	3.5245	6.43333	3.50893	6.43333	3.4926
				6.45	3.52276	6.45	3.50713	6.45	3.49026
				6.46667	3.52102	6.46667	3.50534	6.46667	3.48784
				6.48333	3.51924	6.48333	3.50354	6.48333	3.48535
				6.5	3.51744	6.5	3.50175	6.5	3.48284
				6.51667	3.51559	6.51667	3.49995	6.51667	3.48041
				6.53333	3.51369	6.53333	3.49814	6.53333	3.47813
				6.55	3.51174	6.55	3.49632	6.55	3.47605
				6.56667	3.50973	6.56667	3.49448	6.56667	3.47413
				6.58333	3.50765	6.58333	3.49261	6.58333	3.47233
				6.6	3.50551	6.6	3.4907	6.6	3.4706
				6.61667	3.5033	6.61667	3.48875	6.61667	3.46893
				6.63333	3.50105	6.63333	3.48674	6.63333	3.46731
				6.65	3.49878	6.65	3.48467	6.65	3.46571
				6.66667	3.49657	6.66667	3.48254	6.66667	3.46414
				6.68333	3.49448	6.68333	3.48035	6.68333	3.46258
				6.7	3.49253	6.7	3.47808	6.7	3.46104
				6.71667	3.49072	6.71667	3.47576	6.71667	3.4595
				6.73333	3.48901	6.73333	3.47339	6.73333	3.45796
				6.75	3.48738	6.75	3.47101	6.75	3.45642
				6.76667	3.48581	6.76667	3.46871	6.76667	3.45488
				6.78333	3.48428	6.78333	3.46655	6.78333	3.45333
				6.8	3.48279	6.8	3.46455	6.8	3.45176
				6.81667	3.48132	6.81667	3.46269	6.81667	3.45019
				6.83333	3.47986	6.83333	3.46093	6.83333	3.44859
				6.85	3.47842	6.85	3.45924	6.85	3.44697
				6.86667	3.47699	6.86667	3.45761	6.86667	3.44532
				6.88333	3.47557	6.88333	3.45602	6.88333	3.44364
				6.9	3.47415	6.9	3.45446	6.9	3.44192
				6.91667	3.47272	6.91667	3.45292	6.91667	3.44016
				6.93333	3.4713	6.93333	3.45139	6.93333	3.43835
				6.95	3.46987	6.95	3.44988	6.95	3.43648
				6.96667	3.46843	6.96667	3.44837	6.96667	3.43454
				6.98333	3.46698	6.98333	3.44687	6.98333	3.43252
				7	3.46551	7	3.44536	7	3.4304
				7.01667	3.46403	7.01667	3.44385	7.01667	3.42817
				7.03333	3.46252	7.03333	3.44234	7.03333	3.42583
				7.05	3.461	7.05	3.44081	7.05	3.42336
				7.06667	3.45944	7.06667	3.43927	7.06667	3.42074
				7.08333	3.45786	7.08333	3.43771	7.08333	3.41797
				7.1	3.45623	7.1	3.43613	7.1	3.41502
				7.11667	3.45456	7.11667	3.43453	7.11667	3.41189
				7.13333	3.45284	7.13333	3.4329	7.13333	3.40854
				7.15	3.45106	7.15	3.43123	7.15	3.40497
				7.16667	3.44921	7.16667	3.42953	7.16667	3.40119
				7.18333	3.44729	7.18333	3.42778	7.18333	3.39721
				7.2	3.44527	7.2	3.42598	7.2	3.39303
				7.21667	3.44316	7.21667	3.42412	7.21667	3.38866
				7.23333	3.44095	7.23333	3.42218	7.23333	3.3841
				7.25	3.43863	7.25	3.42016	7.25	3.37937
				7.26667	3.43619	7.26667	3.41805	7.26667	3.37447
				7.28333	3.43361	7.28333	3.41583	7.28333	3.36942
				7.3	3.43088	7.3	3.41351	7.3	3.36423
				7.31667	3.42798	7.31667	3.41107	7.31667	3.35892
				7.33333	3.42491	7.33333	3.4085	7.33333	3.3535
				7.35	3.42168	7.35	3.40578	7.35	3.34799
				7.36667	3.41827	7.36667	3.40291	7.36667	3.34243
				7.38333	3.4147	7.38333	3.39985	7.38333	3.33681
				7.4	3.41097	7.4	3.3966	7.4	3.33117
				7.41667	3.40708	7.41667	3.39315	7.41667	3.32553
				7.43333	3.40304	7.43333	3.38951	7.43333	3.31989
				7.45	3.39885	7.45	3.38569	7.45	3.31428
				7.46667	3.39451	7.46667	3.38169	7.46667	3.3087
				7.48333	3.39004	7.48333	3.37751	7.48333	3.30316
				7.5	3.38544	7.5	3.37315	7.5	3.29768
				7.51667	3.38072	7.51667	3.36864	7.51667	3.29225
				7.53333	3.37589	7.53333	3.36396	7.53333	3.28688
				7.55	3.37097	7.55	3.35914	7.55	3.28156
				7.56667	3.36598	7.56667	3.35418	7.56667	3.27628
				7.58333	3.36092	7.58333	3.3491	7.58333	3.27106
				7.6	3.35582	7.6	3.34392	7.6	3.26586
				7.61667	3.35068	7.61667	3.33865	7.61667	3.2607
				7.63333	3.34553	7.63333	3.33331	7.63333	3.25554
				7.65	3.34037	7.65	3.32792	7.65	3.25039
				7.66667	3.33522	7.66667	3.32249	7.66667	3.24523
				7.68333	3.33008	7.68333	3.31705	7.68333	3.24003
				7.7	3.32498	7.7	3.3116	7.7	3.23481
				7.71667	3.31991	7.71667	3.30616	7.71667	3.22952
				7.73333	3.31488	7.73333	3.30075	7.73333	3.22417
				7.75	3.30989	7.75	3.29537	7.75	3.21873
				7.76667	3.30496	7.76667	3.29004	7.76667	3.21319
				7.78333	3.30007	7.78333	3.28475	7.78333	3.20754
				7.8	3.29522	7.8	3.27951	7.8	3.20175
				7.81667	3.29041	7.81667	3.27433	7.81667	3.19581
				7.83333	3.28564	7.83333	3.26919	7.83333	3.18971
				7.85	3.2809	7.85	3.2641	7.85	3.18343
				7.86667	3.27618	7.86667	3.25905	7.86667	3.17695
				7.88333	3.27148	7.88333	3.25404	7.88333	3.17025
				7.9	3.26678	7.9	3.24905	7.9	3.16332
				7.91667	3.26208	7.91667	3.24408	7.91667	3.15613
				7.93333	3.25737	7.93333	3.23911	7.93333	3.14867
				7.95	3.25263	7.95	3.23414	7.95	3.14091
				7.96667	3.24786	7.96667	3.22915	7.96667	3.13285
				7.98333	3.24304	7.98333	3.22413	7.98333	3.12444
				8	3.23816	8	3.21906	8	3.11568
				8.01667	3.23321	8.01667	3.21394	8.01667	3.10653
				8.03333	3.22818	8.03333	3.20875	8.03333	3.09697
				8.05	3.22306	8.05	3.20348	8.05	3.08698
				8.06667	3.21784	8.06667	3.19811	8.06667	3.07651
				8.08333	3.2125	8.08333	3.19263	8.08333	3.06555
				8.1	3.20703	8.1	3.18703	8.1	3.05406
				8.11667	3.20143	8.11667	3.18128	8.11667	3.042
				8.13333	3.19567	8.13333	3.17539	8.13333	3.02934
				8.15	3.18974	8.15	3.16932	8.15	3.01603
				8.16667	3.18364	8.16667	3.16308	8.16667	3.00203
				8.18333	3.17735	8.18333	3.15663	8.18333	2.9873
				8.2	3.17085	8.2	3.14997	8.2	2.97178
				8.21667	3.16413	8.21667	3.14308	8.21667	2.95541
				8.23333	3.15718	8.23333	3.13594	8.23333	2.93813
				8.25	3.14998	8.25	3.12854	8.25	2.91989
				8.26667	3.14252	8.26667	3.12085	8.26667	2.9006
				8.28333	3.13477	8.28333	3.11286	8.28333	2.88018
				8.3	3.12673	8.3	3.10455	8.3	2.85856
				8.31667	3.11837	8.31667	3.0959	8.31667	2.83563
				8.33333	3.10967	8.33333	3.08688	8.33333	2.8113
				8.35	3.10062	8.35	3.07748	8.35	2.78543
				8.36667	3.09119	8.36667	3.06766	8.36667	2.75791
				8.38333	3.08137	8.38333	3.0574	8.38333	2.72858
				8.4	3.07112	8.4	3.04667	8.4	2.69728
				8.41667	3.06043	8.41667	3.03545	8.41667	2.66381
				8.43333	3.04926	8.43333	3.0237	8.43333	2.62796
				8.45	3.03759	8.45	3.01139	8.45	2.58946
				8.46667	3.02538	8.46667	2.99848	8.46667	2.548
				8.48333	3.01261	8.48333	2.98493	8.48333	2.50317
				8.5	2.99924	8.5	2.97071	8.48446	2.50001
				8.51667	2.98524	8.51667	2.95576
				8.53333	2.97056	8.53333	2.94004
				8.55	2.95515	8.55	2.92349
				8.56667	2.93899	8.56667	2.90606
				8.58333	2.922	8.58333	2.88768
				8.6	2.90414	8.6	2.86829
				8.61667	2.88536	8.61667	2.84782
				8.63333	2.86558	8.63333	2.82618
				8.65	2.84475	8.65	2.80329
				8.66667	2.82277	8.66667	2.77904
				8.68333	2.79957	8.68333	2.75333
				8.7	2.77506	8.7	2.72604
				8.71667	2.74913	8.71667	2.69703
				8.73333	2.72167	8.73333	2.66615
				8.75	2.69256	8.75	2.63322
				8.76667	2.66165	8.76667	2.59805
				8.78333	2.62877	8.78333	2.56039
				8.8	2.59374	8.8	2.51996
				8.81667	2.55631	8.80779	2.50001
				8.83333	2.51622
				8.83974	2.50001

## Sheet: fig(d)
Time_Exp_Sample_1	Voltage_Exp_Sample_1	Time_Exp_Sample_2	Voltage_Exp_Sample_2	Time_SEI_only	Voltage_SEI_only	Time_SEI_Dry_out	Voltage_SEI_Dry_out	Time_5_coupled	Voltage_5_coupled
0	4.16996	0	4.17061	0	4.17378	0	4.17351	0	4.1737
0.482222	4.08455	0.487222	4.08496	0.0166667	4.16596	0.0166667	4.16558	0.0166667	4.16583
0.964444	4.0605	0.974444	4.06102	0.0333333	4.16203	0.0333333	4.16163	0.0333333	4.16189
1.44667	4.03457	1.46167	4.03491	0.05	4.15831	0.05	4.15791	0.05	4.15817
1.92889	3.98439	1.94889	3.98434	0.0666667	4.15467	0.0666667	4.15427	0.0666667	4.15453
2.41111	3.92893	2.43611	3.92858	0.0833333	4.1511	0.0833333	4.1507	0.0833333	4.15095
2.89333	3.87989	2.92333	3.8797	0.1	4.14759	0.1	4.14719	0.1	4.14745
3.37556	3.83007	3.41056	3.83012	0.116667	4.14415	0.116667	4.14376	0.116667	4.14401
3.85778	3.78024	3.89778	3.77987	0.133333	4.14078	0.133333	4.14039	0.133333	4.14064
4.34	3.73038	4.385	3.72982	0.15	4.13749	0.15	4.13709	0.15	4.13734
4.82222	3.68114	4.87222	3.68047	0.166667	4.13427	0.166667	4.13387	0.166667	4.13412
5.30444	3.63919	5.35944	3.63853	0.183333	4.13112	0.183333	4.13073	0.183333	4.13098
5.78667	3.60494	5.84667	3.60447	0.2	4.12806	0.2	4.12767	0.2	4.12791
6.26889	3.572	6.33389	3.57095	0.216667	4.12508	0.216667	4.12469	0.216667	4.12493
6.75111	3.52859	6.82111	3.52708	0.233333	4.12218	0.233333	4.12179	0.233333	4.12203
7.23333	3.4705	7.30833	3.46935	0.25	4.11937	0.25	4.11898	0.25	4.11922
7.71556	3.43024	7.79556	3.42887	0.266667	4.11664	0.266667	4.11625	0.266667	4.11649
8.19778	3.34893	8.28278	3.3464	0.283333	4.114	0.283333	4.11361	0.283333	4.11385
8.68	3.20657	8.77	3.20479	0.3	4.11145	0.3	4.11105	0.3	4.11129
9.16222	3.02407	9.25722	3.02489	0.316667	4.10898	0.316667	4.10859	0.316667	4.10882
9.64394	2.50007	9.74444	2.50041	0.333333	4.1066	0.333333	4.10621	0.333333	4.10644
9.64394	2.50007	9.74458	2.50006	0.35	4.10431	0.35	4.10391	0.35	4.10415
				0.366667	4.1021	0.366667	4.10171	0.366667	4.10194
				0.383333	4.09998	0.383333	4.09959	0.383333	4.09982
				0.4	4.09795	0.4	4.09756	0.4	4.09779
				0.416667	4.09601	0.416667	4.09562	0.416667	4.09584
				0.433333	4.09415	0.433333	4.09376	0.433333	4.09398
				0.45	4.09237	0.45	4.09198	0.45	4.0922
				0.466667	4.09068	0.466667	4.09029	0.466667	4.09051
				0.483333	4.08907	0.483333	4.08868	0.483333	4.0889
				0.5	4.08753	0.5	4.08714	0.5	4.08736
				0.516667	4.08608	0.516667	4.08569	0.516667	4.0859
				0.533333	4.0847	0.533333	4.08431	0.533333	4.08452
				0.55	4.08339	0.55	4.083	0.55	4.08321
				0.566667	4.08216	0.566667	4.08176	0.566667	4.08198
				0.583333	4.08099	0.583333	4.08059	0.583333	4.08081
				0.6	4.07989	0.6	4.07949	0.6	4.0797
				0.616667	4.07885	0.616667	4.07845	0.616667	4.07866
				0.633333	4.07786	0.633333	4.07746	0.633333	4.07768
				0.65	4.07694	0.65	4.07654	0.65	4.07675
				0.666667	4.07607	0.666667	4.07566	0.666667	4.07588
				0.683333	4.07524	0.683333	4.07484	0.683333	4.07505
				0.7	4.07446	0.7	4.07406	0.7	4.07427
				0.716667	4.07373	0.716667	4.07332	0.716667	4.07353
				0.733333	4.07303	0.733333	4.07262	0.733333	4.07283
				0.75	4.07237	0.75	4.07195	0.75	4.07217
				0.766667	4.07173	0.766667	4.07132	0.766667	4.07154
				0.783333	4.07113	0.783333	4.07071	0.783333	4.07093
				0.8	4.07055	0.8	4.07012	0.8	4.07034
				0.816667	4.06998	0.816667	4.06956	0.816667	4.06978
				0.833333	4.06944	0.833333	4.06901	0.833333	4.06923
				0.85	4.0689	0.85	4.06847	0.85	4.06869
				0.866667	4.06838	0.866667	4.06794	0.866667	4.06817
				0.883333	4.06786	0.883333	4.06742	0.883333	4.06765
				0.9	4.06734	0.9	4.0669	0.9	4.06713
				0.916667	4.06682	0.916667	4.06638	0.916667	4.06661
				0.933333	4.0663	0.933333	4.06586	0.933333	4.06609
				0.95	4.06578	0.95	4.06533	0.95	4.06556
				0.966667	4.06524	0.966667	4.0648	0.966667	4.06503
				0.983333	4.0647	0.983333	4.06425	0.983333	4.06448
				1	4.06415	1	4.0637	1	4.06392
				1.01667	4.06358	1.01667	4.06312	1.01667	4.06335
				1.03333	4.06299	1.03333	4.06254	1.03333	4.06277
				1.05	4.06239	1.05	4.06193	1.05	4.06216
				1.06667	4.06177	1.06667	4.06131	1.06667	4.06154
				1.08333	4.06112	1.08333	4.06066	1.08333	4.06089
				1.1	4.06046	1.1	4.05999	1.1	4.06022
				1.11667	4.05976	1.11667	4.0593	1.11667	4.05953
				1.13333	4.05905	1.13333	4.05858	1.13333	4.05881
				1.15	4.0583	1.15	4.05783	1.15	4.05806
				1.16667	4.05753	1.16667	4.05705	1.16667	4.05729
				1.18333	4.05672	1.18333	4.05625	1.18333	4.05648
				1.2	4.05589	1.2	4.05541	1.2	4.05564
				1.21667	4.05502	1.21667	4.05454	1.21667	4.05477
				1.23333	4.05412	1.23333	4.05364	1.23333	4.05387
				1.25	4.05318	1.25	4.0527	1.25	4.05293
				1.26667	4.05222	1.26667	4.05173	1.26667	4.05196
				1.28333	4.05121	1.28333	4.05072	1.28333	4.05096
				1.3	4.05017	1.3	4.04968	1.3	4.04991
				1.31667	4.0491	1.31667	4.04861	1.31667	4.04884
				1.33333	4.04799	1.33333	4.0475	1.33333	4.04772
				1.35	4.04684	1.35	4.04635	1.35	4.04657
				1.36667	4.04566	1.36667	4.04517	1.36667	4.04539
				1.38333	4.04444	1.38333	4.04395	1.38333	4.04417
				1.4	4.04318	1.4	4.04269	1.4	4.04291
				1.41667	4.04189	1.41667	4.0414	1.41667	4.04161
				1.43333	4.04056	1.43333	4.04008	1.43333	4.04028
				1.45	4.03919	1.45	4.03871	1.45	4.03891
				1.46667	4.03779	1.46667	4.03732	1.46667	4.03751
				1.48333	4.03636	1.48333	4.03588	1.48333	4.03607
				1.5	4.03489	1.5	4.03442	1.5	4.0346
				1.51667	4.03339	1.51667	4.03292	1.51667	4.0331
				1.53333	4.03185	1.53333	4.03139	1.53333	4.03156
				1.55	4.03028	1.55	4.02982	1.55	4.02999
				1.56667	4.02868	1.56667	4.02823	1.56667	4.02839
				1.58333	4.02706	1.58333	4.02661	1.58333	4.02676
				1.6	4.02541	1.6	4.02496	1.6	4.02511
				1.61667	4.02373	1.61667	4.02329	1.61667	4.02343
				1.63333	4.02203	1.63333	4.02159	1.63333	4.02173
				1.65	4.0203	1.65	4.01987	1.65	4.02001
				1.66667	4.01856	1.66667	4.01813	1.66667	4.01826
				1.68333	4.0168	1.68333	4.01637	1.68333	4.0165
				1.7	4.01503	1.7	4.0146	1.7	4.01473
				1.71667	4.01323	1.71667	4.01281	1.71667	4.01294
				1.73333	4.01143	1.73333	4.01101	1.73333	4.01114
				1.75	4.00962	1.75	4.0092	1.75	4.00932
				1.76667	4.00779	1.76667	4.00737	1.76667	4.0075
				1.78333	4.00596	1.78333	4.00554	1.78333	4.00567
				1.8	4.00412	1.8	4.0037	1.8	4.00383
				1.81667	4.00228	1.81667	4.00186	1.81667	4.00199
				1.83333	4.00043	1.83333	4.00001	1.83333	4.00014
				1.85	3.99857	1.85	3.99816	1.85	3.99829
				1.86667	3.99672	1.86667	3.9963	1.86667	3.99644
				1.88333	3.99486	1.88333	3.99445	1.88333	3.99458
				1.9	3.993	1.9	3.99259	1.9	3.99272
				1.91667	3.99114	1.91667	3.99073	1.91667	3.99087
				1.93333	3.98929	1.93333	3.98887	1.93333	3.98901
				1.95	3.98743	1.95	3.98702	1.95	3.98716
				1.96667	3.98558	1.96667	3.98517	1.96667	3.98531
				1.98333	3.98372	1.98333	3.98331	1.98333	3.98346
				2	3.98188	2	3.98147	2	3.98161
				2.01667	3.98003	2.01667	3.97962	2.01667	3.97977
				2.03333	3.97819	2.03333	3.97778	2.03333	3.97793
				2.05	3.97635	2.05	3.97595	2.05	3.97609
				2.06667	3.97452	2.06667	3.97411	2.06667	3.97426
				2.08333	3.9727	2.08333	3.97229	2.08333	3.97244
				2.1	3.97088	2.1	3.97047	2.1	3.97062
				2.11667	3.96907	2.11667	3.96866	2.11667	3.96881
				2.13333	3.96726	2.13333	3.96685	2.13333	3.967
				2.15	3.96546	2.15	3.96505	2.15	3.9652
				2.16667	3.96366	2.16667	3.96325	2.16667	3.96341
				2.18333	3.96188	2.18333	3.96147	2.18333	3.96163
				2.2	3.9601	2.2	3.95969	2.2	3.95985
				2.21667	3.95832	2.21667	3.95791	2.21667	3.95808
				2.23333	3.95656	2.23333	3.95615	2.23333	3.95631
				2.25	3.9548	2.25	3.95439	2.25	3.95455
				2.26667	3.95305	2.26667	3.95264	2.26667	3.95281
				2.28333	3.95131	2.28333	3.9509	2.28333	3.95106
				2.3	3.94958	2.3	3.94916	2.3	3.94933
				2.31667	3.94785	2.31667	3.94744	2.31667	3.94761
				2.33333	3.94613	2.33333	3.94572	2.33333	3.94589
				2.35	3.94442	2.35	3.94401	2.35	3.94418
				2.36667	3.94272	2.36667	3.94231	2.36667	3.94248
				2.38333	3.94102	2.38333	3.94061	2.38333	3.94078
				2.4	3.93934	2.4	3.93892	2.4	3.9391
				2.41667	3.93766	2.41667	3.93724	2.41667	3.93742
				2.43333	3.93599	2.43333	3.93557	2.43333	3.93575
				2.45	3.93432	2.45	3.93391	2.45	3.93408
				2.46667	3.93267	2.46667	3.93225	2.46667	3.93243
				2.48333	3.93102	2.48333	3.9306	2.48333	3.93078
				2.5	3.92938	2.5	3.92896	2.5	3.92914
				2.51667	3.92775	2.51667	3.92733	2.51667	3.9275
				2.53333	3.92612	2.53333	3.9257	2.53333	3.92588
				2.55	3.9245	2.55	3.92408	2.55	3.92426
				2.56667	3.92288	2.56667	3.92246	2.56667	3.92264
				2.58333	3.92128	2.58333	3.92086	2.58333	3.92103
				2.6	3.91968	2.6	3.91925	2.6	3.91943
				2.61667	3.91808	2.61667	3.91766	2.61667	3.91784
				2.63333	3.91649	2.63333	3.91607	2.63333	3.91625
				2.65	3.91491	2.65	3.91448	2.65	3.91466
				2.66667	3.91333	2.66667	3.9129	2.66667	3.91308
				2.68333	3.91175	2.68333	3.91133	2.68333	3.9115
				2.7	3.91018	2.7	3.90976	2.7	3.90993
				2.71667	3.90862	2.71667	3.90819	2.71667	3.90837
				2.73333	3.90706	2.73333	3.90662	2.73333	3.9068
				2.75	3.9055	2.75	3.90506	2.75	3.90524
				2.76667	3.90394	2.76667	3.9035	2.76667	3.90368
				2.78333	3.90239	2.78333	3.90195	2.78333	3.90212
				2.8	3.90083	2.8	3.90039	2.8	3.90057
				2.81667	3.89928	2.81667	3.89884	2.81667	3.89901
				2.83333	3.89773	2.83333	3.89728	2.83333	3.89746
				2.85	3.89618	2.85	3.89572	2.85	3.8959
				2.86667	3.89462	2.86667	3.89416	2.86667	3.89434
				2.88333	3.89306	2.88333	3.8926	2.88333	3.89278
				2.9	3.8915	2.9	3.89103	2.9	3.89121
				2.91667	3.88993	2.91667	3.88946	2.91667	3.88963
				2.93333	3.88836	2.93333	3.88788	2.93333	3.88805
				2.95	3.88678	2.95	3.88629	2.95	3.88647
				2.96667	3.88519	2.96667	3.88471	2.96667	3.88488
				2.98333	3.88361	2.98333	3.88312	2.98333	3.88329
				3	3.88202	3	3.88153	3	3.8817
				3.01667	3.88042	3.01667	3.87993	3.01667	3.8801
				3.03333	3.87883	3.03333	3.87834	3.03333	3.8785
				3.05	3.87723	3.05	3.87674	3.05	3.8769
				3.06667	3.87563	3.06667	3.87514	3.06667	3.8753
				3.08333	3.87402	3.08333	3.87354	3.08333	3.8737
				3.1	3.87242	3.1	3.87194	3.1	3.87209
				3.11667	3.87081	3.11667	3.87033	3.11667	3.87048
				3.13333	3.8692	3.13333	3.86872	3.13333	3.86887
				3.15	3.86758	3.15	3.86711	3.15	3.86726
				3.16667	3.86597	3.16667	3.8655	3.16667	3.86564
				3.18333	3.86435	3.18333	3.86389	3.18333	3.86403
				3.2	3.86273	3.2	3.86227	3.2	3.86241
				3.21667	3.8611	3.21667	3.86065	3.21667	3.86078
				3.23333	3.85947	3.23333	3.85903	3.23333	3.85916
				3.25	3.85784	3.25	3.8574	3.25	3.85753
				3.26667	3.85621	3.26667	3.85578	3.26667	3.8559
				3.28333	3.85457	3.28333	3.85414	3.28333	3.85426
				3.3	3.85293	3.3	3.85251	3.3	3.85262
				3.31667	3.85129	3.31667	3.85087	3.31667	3.85098
				3.33333	3.84964	3.33333	3.84923	3.33333	3.84934
				3.35	3.84799	3.35	3.84759	3.35	3.84769
				3.36667	3.84635	3.36667	3.84594	3.36667	3.84605
				3.38333	3.8447	3.38333	3.8443	3.38333	3.84441
				3.4	3.84307	3.4	3.84267	3.4	3.84278
				3.41667	3.84144	3.41667	3.84104	3.41667	3.84116
				3.43333	3.83982	3.43333	3.83942	3.43333	3.83955
				3.45	3.83821	3.45	3.83782	3.45	3.83795
				3.46667	3.83662	3.46667	3.83624	3.46667	3.83637
				3.48333	3.83505	3.48333	3.83467	3.48333	3.83481
				3.5	3.83349	3.5	3.83312	3.5	3.83326
				3.51667	3.83196	3.51667	3.83159	3.51667	3.83173
				3.53333	3.83043	3.53333	3.83007	3.53333	3.83022
				3.55	3.82893	3.55	3.82856	3.55	3.82872
				3.56667	3.82743	3.56667	3.82707	3.56667	3.82723
				3.58333	3.82595	3.58333	3.82558	3.58333	3.82575
				3.6	3.82447	3.6	3.82411	3.6	3.82428
				3.61667	3.823	3.61667	3.82264	3.61667	3.82282
				3.63333	3.82154	3.63333	3.82118	3.63333	3.82136
				3.65	3.82009	3.65	3.81972	3.65	3.81991
				3.66667	3.81864	3.66667	3.81827	3.66667	3.81846
				3.68333	3.81719	3.68333	3.81682	3.68333	3.81701
				3.7	3.81574	3.7	3.81537	3.7	3.81557
				3.71667	3.8143	3.71667	3.81392	3.71667	3.81412
				3.73333	3.81285	3.73333	3.81247	3.73333	3.81268
				3.75	3.8114	3.75	3.81102	3.75	3.81123
				3.76667	3.80995	3.76667	3.80957	3.76667	3.80978
				3.78333	3.8085	3.78333	3.80811	3.78333	3.80833
				3.8	3.80704	3.8	3.80666	3.8	3.80687
				3.81667	3.80558	3.81667	3.80519	3.81667	3.80541
				3.83333	3.80411	3.83333	3.80372	3.83333	3.80394
				3.85	3.80264	3.85	3.80224	3.85	3.80247
				3.86667	3.80115	3.86667	3.80076	3.86667	3.80098
				3.88333	3.79966	3.88333	3.79926	3.88333	3.79949
				3.9	3.79815	3.9	3.79776	3.9	3.79798
				3.91667	3.79664	3.91667	3.79624	3.91667	3.79647
				3.93333	3.79512	3.93333	3.79472	3.93333	3.79495
				3.95	3.79359	3.95	3.79319	3.95	3.79342
				3.96667	3.79204	3.96667	3.79164	3.96667	3.79187
				3.98333	3.79049	3.98333	3.79009	3.98333	3.79032
				4	3.78892	4	3.78852	4	3.78875
				4.01667	3.78734	4.01667	3.78694	4.01667	3.78717
				4.03333	3.78576	4.03333	3.78535	4.03333	3.78559
				4.05	3.78416	4.05	3.78375	4.05	3.78399
				4.06667	3.78255	4.06667	3.78214	4.06667	3.78238
				4.08333	3.78093	4.08333	3.78052	4.08333	3.78076
				4.1	3.77929	4.1	3.77889	4.1	3.77912
				4.11667	3.77765	4.11667	3.77725	4.11667	3.77748
				4.13333	3.776	4.13333	3.77559	4.13333	3.77583
				4.15	3.77434	4.15	3.77393	4.15	3.77417
				4.16667	3.77267	4.16667	3.77226	4.16667	3.77249
				4.18333	3.77099	4.18333	3.77058	4.18333	3.77081
				4.2	3.7693	4.2	3.76889	4.2	3.76912
				4.21667	3.7676	4.21667	3.76719	4.21667	3.76742
				4.23333	3.76589	4.23333	3.76548	4.23333	3.76572
				4.25	3.76418	4.25	3.76377	4.25	3.764
				4.26667	3.76246	4.26667	3.76205	4.26667	3.76228
				4.28333	3.76073	4.28333	3.76032	4.28333	3.76055
				4.3	3.75899	4.3	3.75858	4.3	3.75882
				4.31667	3.75726	4.31667	3.75684	4.31667	3.75708
				4.33333	3.75551	4.33333	3.7551	4.33333	3.75534
				4.35	3.75377	4.35	3.75335	4.35	3.75359
				4.36667	3.75201	4.36667	3.7516	4.36667	3.75184
				4.38333	3.75026	4.38333	3.74985	4.38333	3.75009
				4.4	3.74851	4.4	3.74809	4.4	3.74833
				4.41667	3.74675	4.41667	3.74634	4.41667	3.74657
				4.43333	3.74499	4.43333	3.74458	4.43333	3.74482
				4.45	3.74324	4.45	3.74282	4.45	3.74306
				4.46667	3.74148	4.46667	3.74106	4.46667	3.7413
				4.48333	3.73973	4.48333	3.73931	4.48333	3.73955
				4.5	3.73797	4.5	3.73756	4.5	3.7378
				4.51667	3.73623	4.51667	3.73581	4.51667	3.73605
				4.53333	3.73448	4.53333	3.73406	4.53333	3.7343
				4.55	3.73274	4.55	3.73232	4.55	3.73256
				4.56667	3.731	4.56667	3.73058	4.56667	3.73082
				4.58333	3.72927	4.58333	3.72885	4.58333	3.72909
				4.6	3.72755	4.6	3.72713	4.6	3.72737
				4.61667	3.72583	4.61667	3.72541	4.61667	3.72565
				4.63333	3.72412	4.63333	3.7237	4.63333	3.72394
				4.65	3.72242	4.65	3.722	4.65	3.72224
				4.66667	3.72073	4.66667	3.72031	4.66667	3.72055
				4.68333	3.71905	4.68333	3.71862	4.68333	3.71886
				4.7	3.71737	4.7	3.71695	4.7	3.71719
				4.71667	3.71571	4.71667	3.71528	4.71667	3.71552
				4.73333	3.71405	4.73333	3.71363	4.73333	3.71387
				4.75	3.71241	4.75	3.71198	4.75	3.71222
				4.76667	3.71078	4.76667	3.71035	4.76667	3.71059
				4.78333	3.70915	4.78333	3.70873	4.78333	3.70897
				4.8	3.70754	4.8	3.70711	4.8	3.70735
				4.81667	3.70594	4.81667	3.70551	4.81667	3.70575
				4.83333	3.70436	4.83333	3.70393	4.83333	3.70417
				4.85	3.70278	4.85	3.70235	4.85	3.70259
				4.86667	3.70122	4.86667	3.70079	4.86667	3.70102
				4.88333	3.69966	4.88333	3.69923	4.88333	3.69947
				4.9	3.69812	4.9	3.69769	4.9	3.69793
				4.91667	3.6966	4.91667	3.69616	4.91667	3.6964
				4.93333	3.69508	4.93333	3.69465	4.93333	3.69489
				4.95	3.69358	4.95	3.69314	4.95	3.69338
				4.96667	3.69208	4.96667	3.69165	4.96667	3.69189
				4.98333	3.6906	4.98333	3.69017	4.98333	3.69041
				5	3.68913	5	3.6887	5	3.68894
				5.01667	3.68768	5.01667	3.68724	5.01667	3.68748
				5.03333	3.68623	5.03333	3.68579	5.03333	3.68603
				5.05	3.6848	5.05	3.68436	5.05	3.6846
				5.06667	3.68337	5.06667	3.68293	5.06667	3.68317
				5.08333	3.68196	5.08333	3.68152	5.08333	3.68176
				5.1	3.68056	5.1	3.68012	5.1	3.68035
				5.11667	3.67916	5.11667	3.67872	5.11667	3.67896
				5.13333	3.67778	5.13333	3.67734	5.13333	3.67758
				5.15	3.67641	5.15	3.67597	5.15	3.6762
				5.16667	3.67505	5.16667	3.6746	5.16667	3.67484
				5.18333	3.67369	5.18333	3.67325	5.18333	3.67349
				5.2	3.67235	5.2	3.6719	5.2	3.67214
				5.21667	3.67101	5.21667	3.67056	5.21667	3.6708
				5.23333	3.66968	5.23333	3.66924	5.23333	3.66947
				5.25	3.66836	5.25	3.66791	5.25	3.66815
				5.26667	3.66705	5.26667	3.6666	5.26667	3.66684
				5.28333	3.66574	5.28333	3.66529	5.28333	3.66553
				5.3	3.66444	5.3	3.66399	5.3	3.66423
				5.31667	3.66315	5.31667	3.6627	5.31667	3.66294
				5.33333	3.66186	5.33333	3.66141	5.33333	3.66165
				5.35	3.66059	5.35	3.66013	5.35	3.66037
				5.36667	3.65931	5.36667	3.65886	5.36667	3.6591
				5.38333	3.65804	5.38333	3.65759	5.38333	3.65783
				5.4	3.65678	5.4	3.65633	5.4	3.65656
				5.41667	3.65552	5.41667	3.65507	5.41667	3.6553
				5.43333	3.65427	5.43333	3.65381	5.43333	3.65405
				5.45	3.65302	5.45	3.65256	5.45	3.6528
				5.46667	3.65177	5.46667	3.65131	5.46667	3.65155
				5.48333	3.65053	5.48333	3.65007	5.48333	3.6503
				5.5	3.64929	5.5	3.64883	5.5	3.64906
				5.51667	3.64805	5.51667	3.64759	5.51667	3.64782
				5.53333	3.64682	5.53333	3.64635	5.53333	3.64659
				5.55	3.64558	5.55	3.64512	5.55	3.64536
				5.56667	3.64435	5.56667	3.64389	5.56667	3.64412
				5.58333	3.64312	5.58333	3.64266	5.58333	3.64289
				5.6	3.6419	5.6	3.64143	5.6	3.64166
				5.61667	3.64067	5.61667	3.6402	5.61667	3.64044
				5.63333	3.63944	5.63333	3.63897	5.63333	3.63921
				5.65	3.63821	5.65	3.63774	5.65	3.63798
				5.66667	3.63699	5.66667	3.63651	5.66667	3.63675
				5.68333	3.63576	5.68333	3.63529	5.68333	3.63552
				5.7	3.63453	5.7	3.63406	5.7	3.63429
				5.71667	3.6333	5.71667	3.63282	5.71667	3.63306
				5.73333	3.63207	5.73333	3.63159	5.73333	3.63183
				5.75	3.63084	5.75	3.63036	5.75	3.6306
				5.76667	3.6296	5.76667	3.62912	5.76667	3.62936
				5.78333	3.62837	5.78333	3.62788	5.78333	3.62812
				5.8	3.62713	5.8	3.62664	5.8	3.62688
				5.81667	3.62588	5.81667	3.62539	5.81667	3.62563
				5.83333	3.62463	5.83333	3.62414	5.83333	3.62438
				5.85	3.62338	5.85	3.62289	5.85	3.62313
				5.86667	3.62213	5.86667	3.62163	5.86667	3.62187
				5.88333	3.62087	5.88333	3.62037	5.88333	3.62061
				5.9	3.6196	5.9	3.6191	5.9	3.61934
				5.91667	3.61833	5.91667	3.61783	5.91667	3.61807
				5.93333	3.61705	5.93333	3.61655	5.93333	3.61679
				5.95	3.61577	5.95	3.61527	5.95	3.61551
				5.96667	3.61448	5.96667	3.61398	5.96667	3.61422
				5.98333	3.61319	5.98333	3.61268	5.98333	3.61293
				6	3.61189	6	3.61138	6	3.61162
				6.01667	3.61058	6.01667	3.61007	6.01667	3.61031
				6.03333	3.60927	6.03333	3.60875	6.03333	3.609
				6.05	3.60794	6.05	3.60743	6.05	3.60767
				6.06667	3.60661	6.06667	3.6061	6.06667	3.60634
				6.08333	3.60527	6.08333	3.60476	6.08333	3.605
				6.1	3.60392	6.1	3.60341	6.1	3.60365
				6.11667	3.60257	6.11667	3.60205	6.11667	3.6023
				6.13333	3.6012	6.13333	3.60069	6.13333	3.60093
				6.15	3.59982	6.15	3.59931	6.15	3.59955
				6.16667	3.59844	6.16667	3.59792	6.16667	3.59816
				6.18333	3.59704	6.18333	3.59653	6.18333	3.59676
				6.2	3.59563	6.2	3.59512	6.2	3.59536
				6.21667	3.59421	6.21667	3.5937	6.21667	3.59393
				6.23333	3.59278	6.23333	3.59227	6.23333	3.5925
				6.25	3.59133	6.25	3.59082	6.25	3.59106
				6.26667	3.58987	6.26667	3.58937	6.26667	3.5896
				6.28333	3.5884	6.28333	3.5879	6.28333	3.58813
				6.3	3.58691	6.3	3.58641	6.3	3.58664
				6.31667	3.58541	6.31667	3.58491	6.31667	3.58514
				6.33333	3.5839	6.33333	3.5834	6.33333	3.58363
				6.35	3.58236	6.35	3.58187	6.35	3.5821
				6.36667	3.58082	6.36667	3.58033	6.36667	3.58055
				6.38333	3.57925	6.38333	3.57877	6.38333	3.57899
				6.4	3.57767	6.4	3.57719	6.4	3.57741
				6.41667	3.57607	6.41667	3.5756	6.41667	3.57581
				6.43333	3.57446	6.43333	3.57399	6.43333	3.5742
				6.45	3.57282	6.45	3.57236	6.45	3.57257
				6.46667	3.57117	6.46667	3.57071	6.46667	3.57092
				6.48333	3.5695	6.48333	3.56904	6.48333	3.56925
				6.5	3.56781	6.5	3.56736	6.5	3.56757
				6.51667	3.56611	6.51667	3.56567	6.51667	3.56587
				6.53333	3.56439	6.53333	3.56395	6.53333	3.56415
				6.55	3.56266	6.55	3.56222	6.55	3.56242
				6.56667	3.56092	6.56667	3.56048	6.56667	3.56068
				6.58333	3.55916	6.58333	3.55873	6.58333	3.55892
				6.6	3.55738	6.6	3.55696	6.6	3.55715
				6.61667	3.5556	6.61667	3.55518	6.61667	3.55537
				6.63333	3.55381	6.63333	3.55339	6.63333	3.55358
				6.65	3.552	6.65	3.55158	6.65	3.55178
				6.66667	3.55019	6.66667	3.54977	6.66667	3.54997
				6.68333	3.54837	6.68333	3.54796	6.68333	3.54815
				6.7	3.54654	6.7	3.54613	6.7	3.54632
				6.71667	3.5447	6.71667	3.5443	6.71667	3.54449
				6.73333	3.54286	6.73333	3.54246	6.73333	3.54265
				6.75	3.54102	6.75	3.54061	6.75	3.5408
				6.76667	3.53917	6.76667	3.53877	6.76667	3.53896
				6.78333	3.53731	6.78333	3.53691	6.78333	3.53711
				6.8	3.53546	6.8	3.53506	6.8	3.53525
				6.81667	3.5336	6.81667	3.5332	6.81667	3.5334
				6.83333	3.53174	6.83333	3.53135	6.83333	3.53154
				6.85	3.52989	6.85	3.52949	6.85	3.52969
				6.86667	3.52803	6.86667	3.52764	6.86667	3.52783
				6.88333	3.52618	6.88333	3.52578	6.88333	3.52598
				6.9	3.52432	6.9	3.52393	6.9	3.52413
				6.91667	3.52248	6.91667	3.52208	6.91667	3.52228
				6.93333	3.52063	6.93333	3.52024	6.93333	3.52044
				6.95	3.51879	6.95	3.5184	6.95	3.5186
				6.96667	3.51696	6.96667	3.51657	6.96667	3.51677
				6.98333	3.51513	6.98333	3.51474	6.98333	3.51494
				7	3.5133	7	3.51292	7	3.51312
				7.01667	3.51149	7.01667	3.5111	7.01667	3.51131
				7.03333	3.50968	7.03333	3.50929	7.03333	3.5095
				7.05	3.50788	7.05	3.50749	7.05	3.5077
				7.06667	3.50609	7.06667	3.5057	7.06667	3.50591
				7.08333	3.50431	7.08333	3.50392	7.08333	3.50413
				7.1	3.50253	7.1	3.50215	7.1	3.50236
				7.11667	3.50077	7.11667	3.50038	7.11667	3.50059
				7.13333	3.49901	7.13333	3.49862	7.13333	3.49884
				7.15	3.49726	7.15	3.49688	7.15	3.49709
				7.16667	3.49553	7.16667	3.49514	7.16667	3.49535
				7.18333	3.4938	7.18333	3.49341	7.18333	3.49362
				7.2	3.49207	7.2	3.49169	7.2	3.4919
				7.21667	3.49036	7.21667	3.48997	7.21667	3.49019
				7.23333	3.48865	7.23333	3.48827	7.23333	3.48848
				7.25	3.48695	7.25	3.48657	7.25	3.48678
				7.26667	3.48526	7.26667	3.48487	7.26667	3.48509
				7.28333	3.48357	7.28333	3.48318	7.28333	3.4834
				7.3	3.48188	7.3	3.48149	7.3	3.48171
				7.31667	3.48019	7.31667	3.4798	7.31667	3.48002
				7.33333	3.4785	7.33333	3.47811	7.33333	3.47833
				7.35	3.4768	7.35	3.47641	7.35	3.47663
				7.36667	3.4751	7.36667	3.4747	7.36667	3.47492
				7.38333	3.47337	7.38333	3.47298	7.38333	3.4732
				7.4	3.47163	7.4	3.47123	7.4	3.47146
				7.41667	3.46986	7.41667	3.46945	7.41667	3.46968
				7.43333	3.46805	7.43333	3.46764	7.43333	3.46786
				7.45	3.46618	7.45	3.46577	7.45	3.466
				7.46667	3.46426	7.46667	3.46384	7.46667	3.46407
				7.48333	3.46225	7.48333	3.46184	7.48333	3.46206
				7.5	3.46016	7.5	3.45975	7.5	3.45996
				7.51667	3.45797	7.51667	3.45757	7.51667	3.45777
				7.53333	3.45568	7.53333	3.4553	7.53333	3.45548
				7.55	3.45333	7.55	3.45297	7.55	3.45314
				7.56667	3.45099	7.56667	3.45064	7.56667	3.45079
				7.58333	3.44875	7.58333	3.4484	7.58333	3.44855
				7.6	3.44667	7.6	3.44632	7.6	3.44647
				7.61667	3.44476	7.61667	3.4444	7.61667	3.44456
				7.63333	3.44298	7.63333	3.44261	7.63333	3.44278
				7.65	3.44129	7.65	3.44092	7.65	3.44109
				7.66667	3.43968	7.66667	3.43931	7.66667	3.43948
				7.68333	3.43813	7.68333	3.43775	7.68333	3.43793
				7.7	3.43662	7.7	3.43623	7.7	3.43641
				7.71667	3.43513	7.71667	3.43475	7.71667	3.43493
				7.73333	3.43367	7.73333	3.43329	7.73333	3.43347
				7.75	3.43223	7.75	3.43184	7.75	3.43202
				7.76667	3.4308	7.76667	3.43041	7.76667	3.43059
				7.78333	3.42938	7.78333	3.42899	7.78333	3.42917
				7.8	3.42797	7.8	3.42758	7.8	3.42775
				7.81667	3.42656	7.81667	3.42616	7.81667	3.42634
				7.83333	3.42514	7.83333	3.42475	7.83333	3.42493
				7.85	3.42373	7.85	3.42333	7.85	3.42351
				7.86667	3.42231	7.86667	3.42191	7.86667	3.42208
				7.88333	3.42088	7.88333	3.42048	7.88333	3.42065
				7.9	3.41944	7.9	3.41904	7.9	3.41921
				7.91667	3.41798	7.91667	3.41758	7.91667	3.41775
				7.93333	3.41651	7.93333	3.41611	7.93333	3.41628
				7.95	3.41502	7.95	3.41462	7.95	3.41479
				7.96667	3.41351	7.96667	3.4131	7.96667	3.41327
				7.98333	3.41197	7.98333	3.41156	7.98333	3.41173
				8	3.4104	8	3.40999	8	3.41016
				8.01667	3.40879	8.01667	3.40838	8.01667	3.40855
				8.03333	3.40715	8.03333	3.40673	8.03333	3.4069
				8.05	3.40545	8.05	3.40503	8.05	3.4052
				8.06667	3.4037	8.06667	3.40328	8.06667	3.40345
				8.08333	3.40188	8.08333	3.40145	8.08333	3.40163
				8.1	3.39998	8.1	3.39955	8.1	3.39973
				8.11667	3.39799	8.11667	3.39756	8.11667	3.39774
				8.13333	3.39589	8.13333	3.39546	8.13333	3.39565
				8.15	3.39369	8.15	3.39326	8.15	3.39346
				8.16667	3.39136	8.16667	3.39094	8.16667	3.39114
				8.18333	3.3889	8.18333	3.38848	8.18333	3.38868
				8.2	3.38629	8.2	3.38588	8.2	3.38608
				8.21667	3.38352	8.21667	3.38312	8.21667	3.38332
				8.23333	3.38057	8.23333	3.38018	8.23333	3.38038
				8.25	3.37745	8.25	3.37707	8.25	3.37727
				8.26667	3.37416	8.26667	3.37379	8.26667	3.37399
				8.28333	3.37071	8.28333	3.37035	8.28333	3.37055
				8.3	3.3671	8.3	3.36675	8.3	3.36694
				8.31667	3.36333	8.31667	3.36299	8.31667	3.36318
				8.33333	3.3594	8.33333	3.35908	8.33333	3.35926
				8.35	3.35532	8.35	3.35501	8.35	3.35518
				8.36667	3.3511	8.36667	3.35079	8.36667	3.35096
				8.38333	3.34673	8.38333	3.34643	8.38333	3.34659
				8.4	3.34222	8.4	3.34193	8.4	3.34208
				8.41667	3.3376	8.41667	3.33731	8.41667	3.33746
				8.43333	3.33285	8.43333	3.33257	8.43333	3.33271
				8.45	3.328	8.45	3.32773	8.45	3.32786
				8.46667	3.32307	8.46667	3.32279	8.46667	3.32292
				8.48333	3.31805	8.48333	3.31779	8.48333	3.31791
				8.5	3.31298	8.5	3.31272	8.5	3.31283
				8.51667	3.30786	8.51667	3.3076	8.51667	3.30771
				8.53333	3.30271	8.53333	3.30245	8.53333	3.30255
				8.55	3.29755	8.55	3.29729	8.55	3.29738
				8.56667	3.29238	8.56667	3.29212	8.56667	3.29221
				8.58333	3.28722	8.58333	3.28696	8.58333	3.28705
				8.6	3.28208	8.6	3.28182	8.6	3.2819
				8.61667	3.27697	8.61667	3.27671	8.61667	3.27679
				8.63333	3.2719	8.63333	3.27164	8.63333	3.27171
				8.65	3.26687	8.65	3.26661	8.65	3.26667
				8.66667	3.26188	8.66667	3.26162	8.66667	3.26168
				8.68333	3.25694	8.68333	3.25668	8.68333	3.25673
				8.7	3.25205	8.7	3.25178	8.7	3.25183
				8.71667	3.2472	8.71667	3.24693	8.71667	3.24697
				8.73333	3.24239	8.73333	3.24212	8.73333	3.24216
				8.75	3.23762	8.75	3.23735	8.75	3.23738
				8.76667	3.23288	8.76667	3.23261	8.76667	3.23263
				8.78333	3.22816	8.78333	3.22788	8.78333	3.2279
				8.8	3.22345	8.8	3.22318	8.8	3.22318
				8.81667	3.21875	8.81667	3.21848	8.81667	3.21847
				8.83333	3.21404	8.83333	3.21377	8.83333	3.21376
				8.85	3.20932	8.85	3.20905	8.85	3.20903
				8.86667	3.20458	8.86667	3.2043	8.86667	3.20427
				8.88333	3.19979	8.88333	3.19952	8.88333	3.19947
				8.9	3.19496	8.9	3.19469	8.9	3.19463
				8.91667	3.19007	8.91667	3.1898	8.91667	3.18972
				8.93333	3.18511	8.93333	3.18485	8.93333	3.18475
				8.95	3.18007	8.95	3.17981	8.95	3.17969
				8.96667	3.17494	8.96667	3.17468	8.96667	3.17454
				8.98333	3.1697	8.98333	3.16944	8.98333	3.16928
				9	3.16434	9	3.16409	9	3.1639
				9.01667	3.15885	9.01667	3.15861	9.01667	3.15839
				9.03333	3.15323	9.03333	3.15299	9.03333	3.15274
				9.05	3.14744	9.05	3.14721	9.05	3.14693
				9.06667	3.1415	9.06667	3.14127	9.06667	3.14095
				9.08333	3.13537	9.08333	3.13515	9.08333	3.13479
				9.1	3.12905	9.1	3.12883	9.1	3.12844
				9.11667	3.12252	9.11667	3.12231	9.11667	3.12187
				9.13333	3.11577	9.13333	3.11557	9.13333	3.11508
				9.15	3.10878	9.15	3.1086	9.15	3.10805
				9.16667	3.10155	9.16667	3.10137	9.16667	3.10077
				9.18333	3.09404	9.18333	3.09388	9.18333	3.09322
				9.2	3.08626	9.2	3.0861	9.2	3.08538
				9.21667	3.07817	9.21667	3.07803	9.21667	3.07723
				9.23333	3.06977	9.23333	3.06964	9.23333	3.06876
				9.25	3.06102	9.25	3.06091	9.25	3.05995
				9.26667	3.05192	9.26667	3.05182	9.26667	3.05078
				9.28333	3.04244	9.28333	3.04235	9.28333	3.04122
				9.3	3.03256	9.3	3.03249	9.3	3.03125
				9.31667	3.02225	9.31667	3.0222	9.31667	3.02085
				9.33333	3.01149	9.33333	3.01146	9.33333	3.00999
				9.35	3.00026	9.35	3.00024	9.35	2.99865
				9.36667	2.98852	9.36667	2.98852	9.36667	2.98679
				9.38333	2.97624	9.38333	2.97626	9.38333	2.97439
				9.4	2.96339	9.4	2.96344	9.4	2.96141
				9.41667	2.94994	9.41667	2.95001	9.41667	2.94782
				9.43333	2.93584	9.43333	2.93594	9.43333	2.93357
				9.45	2.92107	9.45	2.92119	9.45	2.91862
				9.46667	2.90556	9.46667	2.90571	9.46667	2.90294
				9.48333	2.88929	9.48333	2.88947	9.48333	2.88647
				9.5	2.87219	9.5	2.8724	9.5	2.86917
				9.51667	2.85421	9.51667	2.85446	9.51667	2.85096
				9.53333	2.83529	9.53333	2.83558	9.53333	2.83181
				9.55	2.81537	9.55	2.8157	9.55	2.81163
				9.56667	2.79439	9.56667	2.79475	9.56667	2.79035
				9.58333	2.77225	9.58333	2.77266	9.58333	2.7679
				9.6	2.74888	9.6	2.74934	9.6	2.7442
				9.61667	2.72417	9.61667	2.72469	9.61667	2.71913
				9.63333	2.69804	9.63333	2.69861	9.63333	2.6926
				9.65	2.67036	9.65	2.67099	9.65	2.66448
				9.66667	2.641	9.66667	2.64171	9.66667	2.63464
				9.68333	2.60983	9.68333	2.6106	9.68333	2.60293
				9.7	2.57666	9.7	2.57751	9.7	2.56917
				9.71667	2.5413	9.71667	2.54224	9.71667	2.53314
				9.73333	2.50351	9.73333	2.50456	9.73106	2.50001
				9.73482	2.50001	9.73527	2.50001

## Sheet: fig(e)
Time_Exp_Sample_1	Voltage_Exp_Sample_1	Time_Exp_Sample_2	Voltage_Exp_Sample_2	Time_SEI_only	Voltage_SEI_only	Time_SEI_Dry_out	Voltage_SEI_Dry_out	Time_5_coupled	Voltage_5_coupled
0	4.16149	0	4.16939	0	4.17316	0	4.17215	0	4.1724
0.433333	4.07582	0.444722	4.07748	0.0166667	4.16481	0.0166667	4.16348	0.0166667	4.16384
0.866667	4.04902	0.889444	4.05176	0.0333333	4.1608	0.0333333	4.15936	0.0333333	4.15972
1.3	4.01528	1.33417	4.02116	0.05	4.15706	0.05	4.15552	0.05	4.15587
1.73333	3.96745	1.77889	3.97556	0.0666667	4.15341	0.0666667	4.15178	0.0666667	4.15211
2.16667	3.91379	2.22361	3.92188	0.0833333	4.14983	0.0833333	4.14812	0.0833333	4.14843
2.6	3.86686	2.66833	3.87557	0.1	4.14631	0.1	4.14452	0.1	4.14482
3.03333	3.82301	3.11306	3.83355	0.116667	4.14286	0.116667	4.141	0.116667	4.14129
3.46667	3.77695	3.55778	3.78834	0.133333	4.13948	0.133333	4.13756	0.133333	4.13783
3.9	3.72734	4.0025	3.73821	0.15	4.13617	0.15	4.13419	0.15	4.13445
4.33333	3.67612	4.44722	3.68528	0.166667	4.13294	0.166667	4.1309	0.166667	4.13115
4.76667	3.63018	4.89194	3.63704	0.183333	4.12978	0.183333	4.1277	0.183333	4.12793
5.2	3.59105	5.33667	3.59671	0.2	4.1267	0.2	4.12458	0.2	4.1248
5.63333	3.55306	5.78139	3.55926	0.216667	4.1237	0.216667	4.12154	0.216667	4.12176
6.06667	3.50936	6.22611	3.51917	0.233333	4.12078	0.233333	4.1186	0.233333	4.11881
6.5	3.45945	6.67083	3.47073	0.25	4.11794	0.25	4.11574	0.25	4.11594
6.93333	3.4035	7.11556	3.41437	0.266667	4.11519	0.266667	4.11297	0.266667	4.11317
7.36667	3.32209	7.56028	3.34081	0.283333	4.11251	0.283333	4.11029	0.283333	4.11048
7.8	3.20214	8.005	3.22952	0.3	4.10992	0.3	4.1077	0.3	4.10789
8.23333	3.03671	8.44972	3.05817	0.316667	4.10741	0.316667	4.10521	0.316667	4.10539
8.66667	2.50395	8.89444	2.50479	0.333333	4.10499	0.333333	4.1028	0.333333	4.10298
8.66816	2.50021	8.89622	2.49994	0.35	4.10265	0.35	4.10048	0.35	4.10066
				0.366667	4.10039	0.366667	4.09826	0.366667	4.09844
				0.383333	4.09822	0.383333	4.09612	0.383333	4.0963
				0.4	4.09614	0.4	4.09407	0.4	4.09426
				0.416667	4.09414	0.416667	4.09212	0.416667	4.0923
				0.433333	4.09223	0.433333	4.09025	0.433333	4.09043
				0.45	4.09039	0.45	4.08847	0.45	4.08865
				0.466667	4.08864	0.466667	4.08677	0.466667	4.08696
				0.483333	4.08697	0.483333	4.08516	0.483333	4.08535
				0.5	4.08538	0.5	4.08363	0.5	4.08382
				0.516667	4.08387	0.516667	4.08218	0.516667	4.08238
				0.533333	4.08244	0.533333	4.0808	0.533333	4.08101
				0.55	4.08107	0.55	4.0795	0.55	4.07971
				0.566667	4.07978	0.566667	4.07828	0.566667	4.07849
				0.583333	4.07856	0.583333	4.07712	0.583333	4.07734
				0.6	4.0774	0.6	4.07603	0.6	4.07625
				0.616667	4.0763	0.616667	4.075	0.616667	4.07522
				0.633333	4.07527	0.633333	4.07403	0.633333	4.07426
				0.65	4.07429	0.65	4.07311	0.65	4.07334
				0.666667	4.07336	0.666667	4.07225	0.666667	4.07248
				0.683333	4.07248	0.683333	4.07143	0.683333	4.07167
				0.7	4.07164	0.7	4.07065	0.7	4.07089
				0.716667	4.07085	0.716667	4.06992	0.716667	4.07016
				0.733333	4.0701	0.733333	4.06921	0.733333	4.06946
				0.75	4.06938	0.75	4.06854	0.75	4.06879
				0.766667	4.06868	0.766667	4.0679	0.766667	4.06815
				0.783333	4.06802	0.783333	4.06728	0.783333	4.06752
				0.8	4.06737	0.8	4.06667	0.8	4.06692
				0.816667	4.06675	0.816667	4.06608	0.816667	4.06633
				0.833333	4.06614	0.833333	4.0655	0.833333	4.06575
				0.85	4.06554	0.85	4.06493	0.85	4.06517
				0.866667	4.06494	0.866667	4.06436	0.866667	4.0646
				0.883333	4.06435	0.883333	4.06379	0.883333	4.06402
				0.9	4.06376	0.9	4.06322	0.9	4.06344
				0.916667	4.06317	0.916667	4.06264	0.916667	4.06286
				0.933333	4.06257	0.933333	4.06206	0.933333	4.06226
				0.95	4.06196	0.95	4.06146	0.95	4.06166
				0.966667	4.06134	0.966667	4.06085	0.966667	4.06104
				0.983333	4.0607	0.983333	4.06022	0.983333	4.0604
				1	4.06005	1	4.05958	1	4.05974
				1.01667	4.05937	1.01667	4.05892	1.01667	4.05906
				1.03333	4.05868	1.03333	4.05823	1.03333	4.05836
				1.05	4.05796	1.05	4.05752	1.05	4.05763
				1.06667	4.05721	1.06667	4.05679	1.06667	4.05688
				1.08333	4.05644	1.08333	4.05602	1.08333	4.05609
				1.1	4.05563	1.1	4.05523	1.1	4.05527
				1.11667	4.05479	1.11667	4.0544	1.11667	4.05442
				1.13333	4.05391	1.13333	4.05354	1.13333	4.05354
				1.15	4.053	1.15	4.05265	1.15	4.05261
				1.16667	4.05206	1.16667	4.05172	1.16667	4.05165
				1.18333	4.05107	1.18333	4.05075	1.18333	4.05065
				1.2	4.05005	1.2	4.04975	1.2	4.0496
				1.21667	4.04899	1.21667	4.0487	1.21667	4.04852
				1.23333	4.04789	1.23333	4.04761	1.23333	4.04739
				1.25	4.04676	1.25	4.04648	1.25	4.04622
				1.26667	4.04559	1.26667	4.04531	1.26667	4.045
				1.28333	4.04439	1.28333	4.0441	1.28333	4.04374
				1.3	4.04315	1.3	4.04284	1.3	4.04244
				1.31667	4.04188	1.31667	4.04154	1.31667	4.04109
				1.33333	4.04058	1.33333	4.0402	1.33333	4.0397
				1.35	4.03925	1.35	4.03882	1.35	4.03828
				1.36667	4.03789	1.36667	4.0374	1.36667	4.03681
				1.38333	4.0365	1.38333	4.03595	1.38333	4.03531
				1.4	4.03509	1.4	4.03445	1.4	4.03378
				1.41667	4.03365	1.41667	4.03292	1.41667	4.03221
				1.43333	4.03218	1.43333	4.03136	1.43333	4.03061
				1.45	4.03069	1.45	4.02976	1.45	4.02899
				1.46667	4.02918	1.46667	4.02814	1.46667	4.02734
				1.48333	4.02765	1.48333	4.02649	1.48333	4.02566
				1.5	4.02609	1.5	4.02482	1.5	4.02396
				1.51667	4.02451	1.51667	4.02312	1.51667	4.02225
				1.53333	4.02292	1.53333	4.0214	1.53333	4.02051
				1.55	4.02131	1.55	4.01966	1.55	4.01875
				1.56667	4.01967	1.56667	4.0179	1.56667	4.01698
				1.58333	4.01803	1.58333	4.01613	1.58333	4.01519
				1.6	4.01636	1.6	4.01434	1.6	4.01339
				1.61667	4.01468	1.61667	4.01254	1.61667	4.01157
				1.63333	4.01299	1.63333	4.01072	1.63333	4.00975
				1.65	4.01128	1.65	4.0089	1.65	4.00791
				1.66667	4.00956	1.66667	4.00706	1.66667	4.00607
				1.68333	4.00783	1.68333	4.00522	1.68333	4.00421
				1.7	4.00609	1.7	4.00336	1.7	4.00235
				1.71667	4.00433	1.71667	4.0015	1.71667	4.00048
				1.73333	4.00257	1.73333	3.99963	1.73333	3.99861
				1.75	4.0008	1.75	3.99776	1.75	3.99673
				1.76667	3.99902	1.76667	3.99588	1.76667	3.99485
				1.78333	3.99724	1.78333	3.994	1.78333	3.99296
				1.8	3.99544	1.8	3.99212	1.8	3.99107
				1.81667	3.99365	1.81667	3.99024	1.81667	3.98918
				1.83333	3.99184	1.83333	3.98835	1.83333	3.98729
				1.85	3.99003	1.85	3.98646	1.85	3.9854
				1.86667	3.98822	1.86667	3.98457	1.86667	3.9835
				1.88333	3.98641	1.88333	3.98269	1.88333	3.98161
				1.9	3.98459	1.9	3.9808	1.9	3.97972
				1.91667	3.98277	1.91667	3.97892	1.91667	3.97783
				1.93333	3.98095	1.93333	3.97703	1.93333	3.97595
				1.95	3.97912	1.95	3.97515	1.95	3.97406
				1.96667	3.9773	1.96667	3.97328	1.96667	3.97218
				1.98333	3.97547	1.98333	3.9714	1.98333	3.97031
				2	3.97365	2	3.96954	2	3.96843
				2.01667	3.97182	2.01667	3.96767	2.01667	3.96656
				2.03333	3.97	2.03333	3.96581	2.03333	3.9647
				2.05	3.96818	2.05	3.96395	2.05	3.96284
				2.06667	3.96636	2.06667	3.9621	2.06667	3.96098
				2.08333	3.96453	2.08333	3.96026	2.08333	3.95913
				2.1	3.96272	2.1	3.95842	2.1	3.95729
				2.11667	3.9609	2.11667	3.95658	2.11667	3.95545
				2.13333	3.95908	2.13333	3.95475	2.13333	3.95362
				2.15	3.95727	2.15	3.95293	2.15	3.95179
				2.16667	3.95545	2.16667	3.95111	2.16667	3.94997
				2.18333	3.95364	2.18333	3.9493	2.18333	3.94815
				2.2	3.95183	2.2	3.9475	2.2	3.94635
				2.21667	3.95002	2.21667	3.9457	2.21667	3.94454
				2.23333	3.94822	2.23333	3.9439	2.23333	3.94274
				2.25	3.94641	2.25	3.94212	2.25	3.94095
				2.26667	3.9446	2.26667	3.94033	2.26667	3.93916
				2.28333	3.94279	2.28333	3.93856	2.28333	3.93738
				2.3	3.94097	2.3	3.93679	2.3	3.93561
				2.31667	3.93915	2.31667	3.93502	2.31667	3.93383
				2.33333	3.93733	2.33333	3.93326	2.33333	3.93207
				2.35	3.93551	2.35	3.93151	2.35	3.93031
				2.36667	3.93368	2.36667	3.92976	2.36667	3.92855
				2.38333	3.93186	2.38333	3.92801	2.38333	3.92679
				2.4	3.93004	2.4	3.92627	2.4	3.92504
				2.41667	3.92823	2.41667	3.92453	2.41667	3.92329
				2.43333	3.92642	2.43333	3.92279	2.43333	3.92154
				2.45	3.92462	2.45	3.92105	2.45	3.91979
				2.46667	3.92281	2.46667	3.91931	2.46667	3.91803
				2.48333	3.92102	2.48333	3.91757	2.48333	3.91628
				2.5	3.91923	2.5	3.91583	2.5	3.91452
				2.51667	3.91744	2.51667	3.91409	2.51667	3.91275
				2.53333	3.91566	2.53333	3.91234	2.53333	3.91098
				2.55	3.91389	2.55	3.9106	2.55	3.90922
				2.56667	3.91211	2.56667	3.90886	2.56667	3.90746
				2.58333	3.91035	2.58333	3.90712	2.58333	3.90571
				2.6	3.90858	2.6	3.90539	2.6	3.90396
				2.61667	3.90683	2.61667	3.90367	2.61667	3.90221
				2.63333	3.90507	2.63333	3.90196	2.63333	3.90047
				2.65	3.90332	2.65	3.90024	2.65	3.89874
				2.66667	3.90157	2.66667	3.89853	2.66667	3.89701
				2.68333	3.89983	2.68333	3.89683	2.68333	3.89529
				2.7	3.89809	2.7	3.89513	2.7	3.89358
				2.71667	3.89635	2.71667	3.89343	2.71667	3.89186
				2.73333	3.89462	2.73333	3.89174	2.73333	3.89015
				2.75	3.89289	2.75	3.89005	2.75	3.88845
				2.76667	3.89116	2.76667	3.88837	2.76667	3.88674
				2.78333	3.88943	2.78333	3.88669	2.78333	3.88505
				2.8	3.88771	2.8	3.88501	2.8	3.88335
				2.81667	3.88599	2.81667	3.88333	2.81667	3.88166
				2.83333	3.88428	2.83333	3.88166	2.83333	3.87996
				2.85	3.88259	2.85	3.87999	2.85	3.87827
				2.86667	3.88092	2.86667	3.87832	2.86667	3.87659
				2.88333	3.87926	2.88333	3.87665	2.88333	3.8749
				2.9	3.87764	2.9	3.87498	2.9	3.87321
				2.91667	3.87603	2.91667	3.87332	2.91667	3.87152
				2.93333	3.87446	2.93333	3.87165	2.93333	3.86983
				2.95	3.8729	2.95	3.86998	2.95	3.86814
				2.96667	3.87137	2.96667	3.86832	2.96667	3.86645
				2.98333	3.86987	2.98333	3.86665	2.98333	3.86477
				3	3.86838	3	3.86498	3	3.86309
				3.01667	3.86691	3.01667	3.86331	3.01667	3.86141
				3.03333	3.86546	3.03333	3.86165	3.03333	3.85976
				3.05	3.86402	3.05	3.85998	3.05	3.85812
				3.06667	3.8626	3.06667	3.85833	3.06667	3.85651
				3.08333	3.86119	3.08333	3.85669	3.08333	3.85492
				3.1	3.8598	3.1	3.85508	3.1	3.85335
				3.11667	3.85842	3.11667	3.85348	3.11667	3.85181
				3.13333	3.85705	3.13333	3.8519	3.13333	3.85028
				3.15	3.85569	3.15	3.85035	3.15	3.84877
				3.16667	3.85434	3.16667	3.84881	3.16667	3.84727
				3.18333	3.853	3.18333	3.84729	3.18333	3.84579
				3.2	3.85167	3.2	3.84579	3.2	3.84432
				3.21667	3.85035	3.21667	3.8443	3.21667	3.84287
				3.23333	3.84904	3.23333	3.84282	3.23333	3.84142
				3.25	3.84773	3.25	3.84136	3.25	3.83999
				3.26667	3.84642	3.26667	3.8399	3.26667	3.83856
				3.28333	3.84512	3.28333	3.83846	3.28333	3.83714
				3.3	3.84383	3.3	3.83702	3.3	3.83572
				3.31667	3.84253	3.31667	3.83559	3.31667	3.83432
				3.33333	3.84124	3.33333	3.83417	3.33333	3.83292
				3.35	3.83994	3.35	3.83275	3.35	3.83152
				3.36667	3.83865	3.36667	3.83134	3.36667	3.83012
				3.38333	3.83735	3.38333	3.82993	3.38333	3.82873
				3.4	3.83606	3.4	3.82853	3.4	3.82734
				3.41667	3.83476	3.41667	3.82713	3.41667	3.82595
				3.43333	3.83346	3.43333	3.82573	3.43333	3.82456
				3.45	3.83215	3.45	3.82433	3.45	3.82316
				3.46667	3.83085	3.46667	3.82293	3.46667	3.82176
				3.48333	3.82953	3.48333	3.82153	3.48333	3.82036
				3.5	3.82822	3.5	3.82012	3.5	3.81895
				3.51667	3.8269	3.51667	3.81872	3.51667	3.81753
				3.53333	3.82558	3.53333	3.8173	3.53333	3.81611
				3.55	3.82425	3.55	3.81589	3.55	3.81468
				3.56667	3.82291	3.56667	3.81446	3.56667	3.81325
				3.58333	3.82157	3.58333	3.81303	3.58333	3.8118
				3.6	3.82022	3.6	3.81159	3.6	3.81035
				3.61667	3.81887	3.61667	3.81015	3.61667	3.80888
				3.63333	3.81751	3.63333	3.80869	3.63333	3.80741
				3.65	3.81614	3.65	3.80722	3.65	3.80593
				3.66667	3.81477	3.66667	3.80575	3.66667	3.80444
				3.68333	3.81338	3.68333	3.80426	3.68333	3.80293
				3.7	3.81199	3.7	3.80277	3.7	3.80142
				3.71667	3.81059	3.71667	3.80126	3.71667	3.79989
				3.73333	3.80918	3.73333	3.79975	3.73333	3.79835
				3.75	3.80776	3.75	3.79822	3.75	3.7968
				3.76667	3.80633	3.76667	3.79668	3.76667	3.79524
				3.78333	3.80489	3.78333	3.79513	3.78333	3.79367
				3.8	3.80345	3.8	3.79356	3.8	3.79208
				3.81667	3.80199	3.81667	3.79199	3.81667	3.79049
				3.83333	3.80052	3.83333	3.7904	3.83333	3.78888
				3.85	3.79904	3.85	3.7888	3.85	3.78725
				3.86667	3.79755	3.86667	3.78719	3.86667	3.78562
				3.88333	3.79605	3.88333	3.78557	3.88333	3.78397
				3.9	3.79453	3.9	3.78393	3.9	3.78231
				3.91667	3.79301	3.91667	3.78228	3.91667	3.78064
				3.93333	3.79147	3.93333	3.78062	3.93333	3.77896
				3.95	3.78992	3.95	3.77895	3.95	3.77726
				3.96667	3.78836	3.96667	3.77726	3.96667	3.77555
				3.98333	3.78679	3.98333	3.77557	3.98333	3.77383
				4	3.78521	4	3.77386	4	3.7721
				4.01667	3.78361	4.01667	3.77214	4.01667	3.77036
				4.03333	3.782	4.03333	3.77041	4.03333	3.76861
				4.05	3.78039	4.05	3.76867	4.05	3.76685
				4.06667	3.77875	4.06667	3.76692	4.06667	3.76507
				4.08333	3.77711	4.08333	3.76516	4.08333	3.76329
				4.1	3.77546	4.1	3.7634	4.1	3.76151
				4.11667	3.77379	4.11667	3.76162	4.11667	3.75971
				4.13333	3.77212	4.13333	3.75984	4.13333	3.7579
				4.15	3.77043	4.15	3.75804	4.15	3.75609
				4.16667	3.76874	4.16667	3.75625	4.16667	3.75428
				4.18333	3.76703	4.18333	3.75444	4.18333	3.75245
				4.2	3.76532	4.2	3.75263	4.2	3.75063
				4.21667	3.76359	4.21667	3.75082	4.21667	3.74879
				4.23333	3.76186	4.23333	3.749	4.23333	3.74696
				4.25	3.76012	4.25	3.74718	4.25	3.74512
				4.26667	3.75837	4.26667	3.74535	4.26667	3.74328
				4.28333	3.75661	4.28333	3.74353	4.28333	3.74145
				4.3	3.75485	4.3	3.7417	4.3	3.73961
				4.31667	3.75308	4.31667	3.73987	4.31667	3.73777
				4.33333	3.75131	4.33333	3.73805	4.33333	3.73593
				4.35	3.74953	4.35	3.73622	4.35	3.7341
				4.36667	3.74774	4.36667	3.7344	4.36667	3.73226
				4.38333	3.74596	4.38333	3.73258	4.38333	3.73044
				4.4	3.74417	4.4	3.73077	4.4	3.72861
				4.41667	3.74238	4.41667	3.72895	4.41667	3.72679
				4.43333	3.74059	4.43333	3.72715	4.43333	3.72498
				4.45	3.7388	4.45	3.72535	4.45	3.72318
				4.46667	3.737	4.46667	3.72355	4.46667	3.72138
				4.48333	3.73521	4.48333	3.72177	4.48333	3.71959
				4.5	3.73342	4.5	3.71999	4.5	3.7178
				4.51667	3.73163	4.51667	3.71822	4.51667	3.71603
				4.53333	3.72985	4.53333	3.71645	4.53333	3.71427
				4.55	3.72807	4.55	3.7147	4.55	3.71251
				4.56667	3.72629	4.56667	3.71296	4.56667	3.71077
				4.58333	3.72452	4.58333	3.71123	4.58333	3.70903
				4.6	3.72275	4.6	3.7095	4.6	3.70731
				4.61667	3.72099	4.61667	3.70779	4.61667	3.7056
				4.63333	3.71923	4.63333	3.70609	4.63333	3.7039
				4.65	3.71748	4.65	3.7044	4.65	3.70221
				4.66667	3.71574	4.66667	3.70272	4.66667	3.70054
				4.68333	3.71401	4.68333	3.70106	4.68333	3.69887
				4.7	3.71229	4.7	3.6994	4.7	3.69722
				4.71667	3.71057	4.71667	3.69776	4.71667	3.69558
				4.73333	3.70886	4.73333	3.69613	4.73333	3.69395
				4.75	3.70716	4.75	3.69452	4.75	3.69233
				4.76667	3.70548	4.76667	3.69291	4.76667	3.69073
				4.78333	3.7038	4.78333	3.69132	4.78333	3.68914
				4.8	3.70213	4.8	3.68974	4.8	3.68755
				4.81667	3.70047	4.81667	3.68817	4.81667	3.68599
				4.83333	3.69882	4.83333	3.68661	4.83333	3.68443
				4.85	3.69718	4.85	3.68506	4.85	3.68288
				4.86667	3.69555	4.86667	3.68353	4.86667	3.68134
				4.88333	3.69394	4.88333	3.682	4.88333	3.67982
				4.9	3.69233	4.9	3.68049	4.9	3.67831
				4.91667	3.69073	4.91667	3.67899	4.91667	3.6768
				4.93333	3.68914	4.93333	3.6775	4.93333	3.67531
				4.95	3.68756	4.95	3.67602	4.95	3.67382
				4.96667	3.686	4.96667	3.67455	4.96667	3.67235
				4.98333	3.68444	4.98333	3.67308	4.98333	3.67088
				5	3.68289	5	3.67163	5	3.66942
				5.01667	3.68135	5.01667	3.67019	5.01667	3.66797
				5.03333	3.67982	5.03333	3.66875	5.03333	3.66653
				5.05	3.6783	5.05	3.66733	5.05	3.66509
				5.06667	3.67678	5.06667	3.66591	5.06667	3.66366
				5.08333	3.67527	5.08333	3.66449	5.08333	3.66224
				5.1	3.67378	5.1	3.66309	5.1	3.66082
				5.11667	3.67228	5.11667	3.66169	5.11667	3.65941
				5.13333	3.6708	5.13333	3.6603	5.13333	3.65801
				5.15	3.66932	5.15	3.65891	5.15	3.65661
				5.16667	3.66785	5.16667	3.65753	5.16667	3.65521
				5.18333	3.66638	5.18333	3.65615	5.18333	3.65382
				5.2	3.66491	5.2	3.65478	5.2	3.65243
				5.21667	3.66346	5.21667	3.65341	5.21667	3.65104
				5.23333	3.662	5.23333	3.65205	5.23333	3.64965
				5.25	3.66055	5.25	3.65069	5.25	3.64827
				5.26667	3.65911	5.26667	3.64933	5.26667	3.64689
				5.28333	3.65766	5.28333	3.64797	5.28333	3.64551
				5.3	3.65622	5.3	3.64662	5.3	3.64412
				5.31667	3.65478	5.31667	3.64526	5.31667	3.64274
				5.33333	3.65335	5.33333	3.64391	5.33333	3.64136
				5.35	3.65191	5.35	3.64255	5.35	3.63998
				5.36667	3.65048	5.36667	3.6412	5.36667	3.63859
				5.38333	3.64904	5.38333	3.63985	5.38333	3.63721
				5.4	3.64761	5.4	3.63849	5.4	3.63582
				5.41667	3.64617	5.41667	3.63714	5.41667	3.63443
				5.43333	3.64474	5.43333	3.63578	5.43333	3.63303
				5.45	3.6433	5.45	3.63442	5.45	3.63164
				5.46667	3.64186	5.46667	3.63306	5.46667	3.63024
				5.48333	3.64042	5.48333	3.6317	5.48333	3.62883
				5.5	3.63898	5.5	3.63033	5.5	3.62742
				5.51667	3.63753	5.51667	3.62896	5.51667	3.62601
				5.53333	3.63608	5.53333	3.62759	5.53333	3.62459
				5.55	3.63463	5.55	3.62621	5.55	3.62316
				5.56667	3.63317	5.56667	3.62483	5.56667	3.62173
				5.58333	3.63171	5.58333	3.62344	5.58333	3.62029
				5.6	3.63024	5.6	3.62205	5.6	3.61885
				5.61667	3.62876	5.61667	3.62065	5.61667	3.61739
				5.63333	3.62728	5.63333	3.61925	5.63333	3.61593
				5.65	3.62579	5.65	3.61784	5.65	3.61446
				5.66667	3.6243	5.66667	3.61642	5.66667	3.61298
				5.68333	3.62279	5.68333	3.615	5.68333	3.6115
				5.7	3.62128	5.7	3.61357	5.7	3.61
				5.71667	3.61975	5.71667	3.61213	5.71667	3.60849
				5.73333	3.61822	5.73333	3.61068	5.73333	3.60697
				5.75	3.61668	5.75	3.60923	5.75	3.60544
				5.76667	3.61512	5.76667	3.60776	5.76667	3.60389
				5.78333	3.61356	5.78333	3.60628	5.78333	3.60234
				5.8	3.61198	5.8	3.6048	5.8	3.60077
				5.81667	3.61038	5.81667	3.6033	5.81667	3.59918
				5.83333	3.60878	5.83333	3.60179	5.83333	3.59758
				5.85	3.60716	5.85	3.60027	5.85	3.59597
				5.86667	3.60553	5.86667	3.59874	5.86667	3.59434
				5.88333	3.60388	5.88333	3.59719	5.88333	3.5927
				5.9	3.60222	5.9	3.59563	5.9	3.59104
				5.91667	3.60054	5.91667	3.59406	5.91667	3.58936
				5.93333	3.59884	5.93333	3.59247	5.93333	3.58766
				5.95	3.59713	5.95	3.59087	5.95	3.58595
				5.96667	3.59541	5.96667	3.58925	5.96667	3.58422
				5.98333	3.59367	5.98333	3.58762	5.98333	3.58247
				6	3.59191	6	3.58597	6	3.5807
				6.01667	3.59015	6.01667	3.5843	6.01667	3.57891
				6.03333	3.58837	6.03333	3.58262	6.03333	3.57711
				6.05	3.58657	6.05	3.58091	6.05	3.5753
				6.06667	3.58477	6.06667	3.57919	6.06667	3.57347
				6.08333	3.58296	6.08333	3.57746	6.08333	3.57162
				6.1	3.58114	6.1	3.5757	6.1	3.56976
				6.11667	3.57931	6.11667	3.57393	6.11667	3.56789
				6.13333	3.57747	6.13333	3.57214	6.13333	3.56601
				6.15	3.57563	6.15	3.57034	6.15	3.56413
				6.16667	3.57378	6.16667	3.56852	6.16667	3.56223
				6.18333	3.57193	6.18333	3.5667	6.18333	3.56032
				6.2	3.57007	6.2	3.56485	6.2	3.55841
				6.21667	3.5682	6.21667	3.563	6.21667	3.5565
				6.23333	3.56634	6.23333	3.56114	6.23333	3.55457
				6.25	3.56447	6.25	3.55927	6.25	3.55265
				6.26667	3.5626	6.26667	3.55739	6.26667	3.55072
				6.28333	3.56074	6.28333	3.5555	6.28333	3.54879
				6.3	3.55887	6.3	3.55361	6.3	3.54686
				6.31667	3.557	6.31667	3.55171	6.31667	3.54493
				6.33333	3.55514	6.33333	3.54981	6.33333	3.543
				6.35	3.55328	6.35	3.54791	6.35	3.54108
				6.36667	3.55142	6.36667	3.546	6.36667	3.53915
				6.38333	3.54957	6.38333	3.54409	6.38333	3.53723
				6.4	3.54772	6.4	3.54218	6.4	3.53532
				6.41667	3.54588	6.41667	3.54027	6.41667	3.53341
				6.43333	3.54404	6.43333	3.53836	6.43333	3.53151
				6.45	3.54221	6.45	3.53646	6.45	3.52961
				6.46667	3.54039	6.46667	3.53456	6.46667	3.52772
				6.48333	3.53858	6.48333	3.53266	6.48333	3.52584
				6.5	3.53677	6.5	3.53076	6.5	3.52397
				6.51667	3.53498	6.51667	3.52887	6.51667	3.5221
				6.53333	3.53319	6.53333	3.52699	6.53333	3.52025
				6.55	3.53141	6.55	3.52511	6.55	3.5184
				6.56667	3.52964	6.56667	3.52324	6.56667	3.51656
				6.58333	3.52788	6.58333	3.52138	6.58333	3.51474
				6.6	3.52613	6.6	3.51953	6.6	3.51292
				6.61667	3.52438	6.61667	3.51768	6.61667	3.51111
				6.63333	3.52265	6.63333	3.51585	6.63333	3.50931
				6.65	3.52092	6.65	3.51402	6.65	3.50752
				6.66667	3.5192	6.66667	3.5122	6.66667	3.50574
				6.68333	3.51749	6.68333	3.51039	6.68333	3.50396
				6.7	3.51579	6.7	3.50859	6.7	3.50219
				6.71667	3.51409	6.71667	3.5068	6.71667	3.50043
				6.73333	3.51239	6.73333	3.50502	6.73333	3.49867
				6.75	3.5107	6.75	3.50325	6.75	3.4969
				6.76667	3.509	6.76667	3.50148	6.76667	3.49514
				6.78333	3.5073	6.78333	3.49972	6.78333	3.49336
				6.8	3.50559	6.8	3.49797	6.8	3.49158
				6.81667	3.50387	6.81667	3.49622	6.81667	3.48978
				6.83333	3.50214	6.83333	3.49447	6.83333	3.48795
				6.85	3.50038	6.85	3.49273	6.85	3.48609
				6.86667	3.49859	6.86667	3.49098	6.86667	3.48418
				6.88333	3.49675	6.88333	3.48922	6.88333	3.48222
				6.9	3.49487	6.9	3.48745	6.9	3.48018
				6.91667	3.49292	6.91667	3.48567	6.91667	3.47807
				6.93333	3.49091	6.93333	3.48386	6.93333	3.47587
				6.95	3.48882	6.95	3.48203	6.95	3.47358
				6.96667	3.48665	6.96667	3.48015	6.96667	3.47121
				6.98333	3.4844	6.98333	3.47822	6.98333	3.46878
				7	3.48211	7	3.47623	7	3.46638
				7.01667	3.47981	7.01667	3.47417	7.01667	3.46408
				7.03333	3.4776	7.03333	3.47203	7.03333	3.46197
				7.05	3.47553	7.05	3.46982	7.05	3.46002
				7.06667	3.47361	7.06667	3.46753	7.06667	3.4582
				7.08333	3.47183	7.08333	3.46518	7.08333	3.45648
				7.1	3.47014	7.1	3.46282	7.1	3.45483
				7.11667	3.46853	7.11667	3.46052	7.11667	3.45323
				7.13333	3.46697	7.13333	3.45836	7.13333	3.45167
				7.15	3.46545	7.15	3.45636	7.15	3.45014
				7.16667	3.46397	7.16667	3.45451	7.16667	3.44863
				7.18333	3.46251	7.18333	3.45276	7.18333	3.44713
				7.2	3.46106	7.2	3.4511	7.2	3.44565
				7.21667	3.45963	7.21667	3.44949	7.21667	3.44417
				7.23333	3.45821	7.23333	3.44793	7.23333	3.44269
				7.25	3.45679	7.25	3.44639	7.25	3.44122
				7.26667	3.45537	7.26667	3.44489	7.26667	3.43974
				7.28333	3.45395	7.28333	3.4434	7.28333	3.43825
				7.3	3.45253	7.3	3.44192	7.3	3.43676
				7.31667	3.45111	7.31667	3.44045	7.31667	3.43525
				7.33333	3.44967	7.33333	3.43898	7.33333	3.43372
				7.35	3.44822	7.35	3.43752	7.35	3.43218
				7.36667	3.44676	7.36667	3.43606	7.36667	3.43062
				7.38333	3.44528	7.38333	3.43459	7.38333	3.42903
				7.4	3.44379	7.4	3.43311	7.4	3.42741
				7.41667	3.44226	7.41667	3.43162	7.41667	3.42575
				7.43333	3.44071	7.43333	3.43012	7.43333	3.42405
				7.45	3.43913	7.45	3.42861	7.45	3.42231
				7.46667	3.43751	7.46667	3.42707	7.46667	3.4205
				7.48333	3.43585	7.48333	3.42551	7.48333	3.41864
				7.5	3.43414	7.5	3.42392	7.5	3.41669
				7.51667	3.43236	7.51667	3.4223	7.51667	3.41465
				7.53333	3.43052	7.53333	3.42065	7.53333	3.41252
				7.55	3.4286	7.55	3.41895	7.55	3.41027
				7.56667	3.42658	7.56667	3.4172	7.56667	3.4079
				7.58333	3.42447	7.58333	3.41539	7.58333	3.40539
				7.6	3.42225	7.6	3.41352	7.6	3.40274
				7.61667	3.41992	7.61667	3.41156	7.61667	3.39992
				7.63333	3.41746	7.63333	3.40951	7.63333	3.39693
				7.65	3.41485	7.65	3.40736	7.65	3.39374
				7.66667	3.41209	7.66667	3.4051	7.66667	3.39035
				7.68333	3.40916	7.68333	3.40273	7.68333	3.38678
				7.7	3.40605	7.7	3.40022	7.7	3.38303
				7.71667	3.40277	7.71667	3.39757	7.71667	3.3791
				7.73333	3.39933	7.73333	3.39476	7.73333	3.375
				7.75	3.39573	7.75	3.39177	7.75	3.37072
				7.76667	3.39197	7.76667	3.3886	7.76667	3.36629
				7.78333	3.38805	7.78333	3.38524	7.78333	3.36169
				7.8	3.38398	7.8	3.3817	7.8	3.35695
				7.81667	3.37976	7.81667	3.37799	7.81667	3.35208
				7.83333	3.3754	7.83333	3.37411	7.83333	3.34708
				7.85	3.3709	7.85	3.37006	7.85	3.34197
				7.86667	3.36627	7.86667	3.36585	7.86667	3.33677
				7.88333	3.36153	7.88333	3.36148	7.88333	3.3315
				7.9	3.35669	7.9	3.35696	7.9	3.32617
				7.91667	3.35175	7.91667	3.35229	7.91667	3.3208
				7.93333	3.34675	7.93333	3.3475	7.93333	3.3154
				7.95	3.34168	7.95	3.34258	7.95	3.31
				7.96667	3.33656	7.96667	3.33756	7.96667	3.3046
				7.98333	3.33142	7.98333	3.33245	7.98333	3.29923
				8	3.32626	8	3.32726	8	3.29388
				8.01667	3.3211	8.01667	3.32201	8.01667	3.28857
				8.03333	3.31594	8.03333	3.31673	8.03333	3.28331
				8.05	3.31081	8.05	3.31142	8.05	3.27809
				8.06667	3.30571	8.06667	3.30609	8.06667	3.27293
				8.08333	3.30064	8.08333	3.30077	8.08333	3.26781
				8.1	3.29562	8.1	3.29547	8.1	3.26275
				8.11667	3.29064	8.11667	3.29019	8.11667	3.25772
				8.13333	3.2857	8.13333	3.28495	8.13333	3.25274
				8.15	3.28081	8.15	3.27976	8.15	3.24778
				8.16667	3.27597	8.16667	3.27461	8.16667	3.24284
				8.18333	3.27117	8.18333	3.2695	8.18333	3.23792
				8.2	3.2664	8.2	3.26445	8.2	3.23299
				8.21667	3.26166	8.21667	3.25945	8.21667	3.22805
				8.23333	3.25695	8.23333	3.25448	8.23333	3.22309
				8.25	3.25224	8.25	3.24956	8.25	3.21809
				8.26667	3.24755	8.26667	3.24467	8.26667	3.21305
				8.28333	3.24284	8.28333	3.2398	8.28333	3.20794
				8.3	3.23812	8.3	3.23495	8.3	3.20275
				8.31667	3.23338	8.31667	3.2301	8.31667	3.19748
				8.33333	3.2286	8.33333	3.22525	8.33333	3.19211
				8.35	3.22377	8.35	3.22038	8.35	3.18662
				8.36667	3.21888	8.36667	3.21548	8.36667	3.18099
				8.38333	3.21392	8.38333	3.21054	8.38333	3.17523
				8.4	3.20888	8.4	3.20555	8.4	3.16931
				8.41667	3.20375	8.41667	3.20049	8.41667	3.16321
				8.43333	3.19851	8.43333	3.19536	8.43333	3.15692
				8.45	3.19315	8.45	3.19014	8.45	3.15043
				8.46667	3.18766	8.46667	3.18481	8.46667	3.14373
				8.48333	3.18203	8.48333	3.17937	8.48333	3.13678
				8.5	3.17625	8.5	3.17379	8.5	3.12959
				8.51667	3.1703	8.51667	3.16808	8.51667	3.12212
				8.53333	3.16417	8.53333	3.16221	8.53333	3.11437
				8.55	3.15785	8.55	3.15617	8.55	3.10631
				8.56667	3.15132	8.56667	3.14995	8.56667	3.09792
				8.58333	3.14457	8.58333	3.14352	8.58333	3.08919
				8.6	3.13758	8.6	3.13689	8.6	3.08008
				8.61667	3.13034	8.61667	3.13002	8.61667	3.07058
				8.63333	3.12283	8.63333	3.12291	8.63333	3.06067
				8.65	3.11504	8.65	3.11554	8.65	3.0503
				8.66667	3.10695	8.66667	3.10789	8.66667	3.03947
				8.68333	3.09855	8.68333	3.09994	8.68333	3.02813
				8.7	3.0898	8.7	3.09168	8.7	3.01626
				8.71667	3.08069	8.71667	3.08308	8.71667	3.00382
				8.73333	3.07121	8.73333	3.07413	8.73333	2.99077
				8.75	3.06132	8.75	3.0648	8.75	2.97708
				8.76667	3.05101	8.76667	3.05506	8.76667	2.96271
				8.78333	3.04025	8.78333	3.0449	8.78333	2.9476
				8.8	3.029	8.8	3.03429	8.8	2.93171
				8.81667	3.01726	8.81667	3.0232	8.81667	2.91499
				8.83333	3.00497	8.83333	3.0116	8.83333	2.89737
				8.85	2.99211	8.85	2.99945	8.85	2.87881
				8.86667	2.97865	8.86667	2.98673	8.86667	2.85922
				8.88333	2.96455	8.88333	2.9734	8.88333	2.83852
				8.9	2.94976	8.9	2.95942	8.9	2.81666
				8.91667	2.93425	8.91667	2.94474	8.91667	2.79352
				8.93333	2.91796	8.93333	2.92932	8.93333	2.76902
				8.95	2.90085	8.95	2.91312	8.95	2.74304
				8.96667	2.88286	8.96667	2.89607	8.96667	2.71546
				8.98333	2.86393	8.98333	2.87813	8.98333	2.68613
				9	2.844	9	2.85923	9	2.65492
				9.01667	2.82299	9.01667	2.8393	9.01667	2.62163
				9.03333	2.80084	9.03333	2.81826	9.03333	2.58605
				9.05	2.77745	9.05	2.79605	9.05	2.54794
				9.06667	2.75273	9.06667	2.77256	9.06667	2.507
				9.08333	2.72658	9.08333	2.74769	9.06939	2.50001
				9.1	2.69888	9.1	2.72135
				9.11667	2.66951	9.11667	2.6934
				9.13333	2.63831	9.13333	2.66372
				9.15	2.60512	9.15	2.63213
				9.16667	2.56973	9.16667	2.59847
				9.18333	2.53192	9.18333	2.56252
				9.19655	2.50001	9.2	2.52404
						9.20984	2.50001

## Sheet: fig(f)
Time_Exp_Sample_1	Voltage_Exp_Sample_1	Time_Exp_Sample_2	Voltage_Exp_Sample_2	Time_SEI_only	Voltage_SEI_only	Time_SEI_Dry_out	Voltage_SEI_Dry_out	Time_5_coupled	Voltage_5_coupled
0	4.14884	0	4.15492	0	4.17329	0	4.1718	0	4.17206
0.398333	4.05943	0.406667	4.0697	0.0166667	4.16453	0.0166667	4.16249	0.0166667	4.16292
0.796667	4.03219	0.813333	4.0452	0.0333333	4.16045	0.0333333	4.1582	0.0333333	4.15863
1.195	4.00077	1.22	4.01228	0.05	4.15669	0.05	4.15427	0.05	4.15467
1.59333	3.95754	1.62667	3.96628	0.0666667	4.15302	0.0666667	4.15045	0.0666667	4.15081
1.99167	3.90691	2.03333	3.91517	0.0833333	4.14942	0.0833333	4.1467	0.0833333	4.14703
2.39	3.86014	2.44	3.8711	0.1	4.14588	0.1	4.14302	0.1	4.14333
2.78833	3.81828	2.84667	3.83124	0.116667	4.14241	0.116667	4.13942	0.116667	4.13971
3.18667	3.77557	3.25333	3.78836	0.133333	4.139	0.133333	4.1359	0.133333	4.13616
3.585	3.72812	3.66	3.73964	0.15	4.13567	0.15	4.13247	0.15	4.1327
3.98333	3.67797	4.06667	3.68739	0.166667	4.1324	0.166667	4.12911	0.166667	4.12933
4.38167	3.63025	4.47333	3.63773	0.183333	4.12921	0.183333	4.12584	0.183333	4.12604
4.78	3.58792	4.88	3.59586	0.2	4.12608	0.2	4.12266	0.2	4.12284
5.17833	3.54812	5.28667	3.55896	0.216667	4.12304	0.216667	4.11956	0.216667	4.11973
5.57667	3.50513	5.69333	3.52033	0.233333	4.12006	0.233333	4.11655	0.233333	4.11671
5.975	3.45898	6.1	3.47378	0.25	4.11717	0.25	4.11364	0.25	4.11378
6.37333	3.4028	6.50667	3.41534	0.266667	4.11435	0.266667	4.11081	0.266667	4.11095
6.77167	3.32315	6.91333	3.34131	0.283333	4.1116	0.283333	4.10807	0.283333	4.1082
7.17	3.2089	7.32	3.22852	0.3	4.10894	0.3	4.10543	0.3	4.10556
7.56833	3.04008	7.72667	3.05796	0.316667	4.10636	0.316667	4.10288	0.316667	4.103
7.96667	2.5042	8.13333	2.50765	0.333333	4.10386	0.333333	4.10042	0.333333	4.10054
7.96824	2.50018	8.13613	2.50001	0.35	4.10144	0.35	4.09805	0.35	4.09818
				0.366667	4.09911	0.366667	4.09578	0.366667	4.0959
				0.383333	4.09686	0.383333	4.09359	0.383333	4.09373
				0.4	4.0947	0.4	4.09151	0.4	4.09164
				0.416667	4.09262	0.416667	4.08951	0.416667	4.08965
				0.433333	4.09063	0.433333	4.0876	0.433333	4.08775
				0.45	4.08872	0.45	4.08579	0.45	4.08594
				0.466667	4.0869	0.466667	4.08406	0.466667	4.08422
				0.483333	4.08515	0.483333	4.08243	0.483333	4.08259
				0.5	4.08349	0.5	4.08087	0.5	4.08105
				0.516667	4.08191	0.516667	4.0794	0.516667	4.07959
				0.533333	4.0804	0.533333	4.07801	0.533333	4.07821
				0.55	4.07897	0.55	4.0767	0.55	4.0769
				0.566667	4.07761	0.566667	4.07546	0.566667	4.07567
				0.583333	4.07631	0.583333	4.07429	0.583333	4.07451
				0.6	4.07508	0.6	4.07318	0.6	4.07341
				0.616667	4.07392	0.616667	4.07214	0.616667	4.07238
				0.633333	4.07281	0.633333	4.07116	0.633333	4.07141
				0.65	4.07176	0.65	4.07023	0.65	4.07049
				0.666667	4.07075	0.666667	4.06936	0.666667	4.06962
				0.683333	4.0698	0.683333	4.06852	0.683333	4.06879
				0.7	4.06889	0.7	4.06773	0.7	4.06801
				0.716667	4.06802	0.716667	4.06698	0.716667	4.06726
				0.733333	4.06718	0.733333	4.06626	0.733333	4.06654
				0.75	4.06637	0.75	4.06557	0.75	4.06584
				0.766667	4.06559	0.766667	4.0649	0.766667	4.06517
				0.783333	4.06484	0.783333	4.06425	0.783333	4.06452
				0.8	4.06409	0.8	4.06361	0.8	4.06387
				0.816667	4.06337	0.816667	4.06299	0.816667	4.06324
				0.833333	4.06265	0.833333	4.06237	0.833333	4.06261
				0.85	4.06193	0.85	4.06175	0.85	4.06198
				0.866667	4.06122	0.866667	4.06114	0.866667	4.06134
				0.883333	4.0605	0.883333	4.06052	0.883333	4.0607
				0.9	4.05977	0.9	4.05989	0.9	4.06005
				0.916667	4.05904	0.916667	4.05925	0.916667	4.05939
				0.933333	4.05829	0.933333	4.0586	0.933333	4.05871
				0.95	4.05753	0.95	4.05793	0.95	4.05801
				0.966667	4.05676	0.966667	4.05725	0.966667	4.05729
				0.983333	4.05597	0.983333	4.05654	0.983333	4.05655
				1	4.05516	1	4.05581	1	4.05578
				1.01667	4.05433	1.01667	4.05506	1.01667	4.05497
				1.03333	4.05349	1.03333	4.05428	1.03333	4.05414
				1.05	4.05263	1.05	4.05347	1.05	4.05327
				1.06667	4.05174	1.06667	4.05262	1.06667	4.05236
				1.08333	4.05084	1.08333	4.05174	1.08333	4.05142
				1.1	4.04992	1.1	4.05083	1.1	4.05043
				1.11667	4.04898	1.11667	4.04987	1.11667	4.0494
				1.13333	4.04802	1.13333	4.04888	1.13333	4.04833
				1.15	4.04703	1.15	4.04784	1.15	4.04721
				1.16667	4.04602	1.16667	4.04676	1.16667	4.04605
				1.18333	4.04499	1.18333	4.04564	1.18333	4.04485
				1.2	4.04394	1.2	4.04447	1.2	4.0436
				1.21667	4.04286	1.21667	4.04326	1.21667	4.04232
				1.23333	4.04176	1.23333	4.04201	1.23333	4.04099
				1.25	4.04062	1.25	4.04071	1.25	4.03963
				1.26667	4.03947	1.26667	4.03938	1.26667	4.03823
				1.28333	4.03829	1.28333	4.038	1.28333	4.03679
				1.3	4.03708	1.3	4.03659	1.3	4.03532
				1.31667	4.03584	1.31667	4.03514	1.31667	4.03382
				1.33333	4.03458	1.33333	4.03365	1.33333	4.03229
				1.35	4.03329	1.35	4.03214	1.35	4.03073
				1.36667	4.03197	1.36667	4.03059	1.36667	4.02914
				1.38333	4.03063	1.38333	4.02901	1.38333	4.02753
				1.4	4.02926	1.4	4.02741	1.4	4.02589
				1.41667	4.02787	1.41667	4.02578	1.41667	4.02423
				1.43333	4.02645	1.43333	4.02413	1.43333	4.02254
				1.45	4.02501	1.45	4.02245	1.45	4.02083
				1.46667	4.02354	1.46667	4.02075	1.46667	4.01911
				1.48333	4.02205	1.48333	4.01903	1.48333	4.01736
				1.5	4.02054	1.5	4.01729	1.5	4.0156
				1.51667	4.01901	1.51667	4.01553	1.51667	4.01382
				1.53333	4.01745	1.53333	4.01375	1.53333	4.01202
				1.55	4.01587	1.55	4.01196	1.55	4.01021
				1.56667	4.01428	1.56667	4.01016	1.56667	4.00838
				1.58333	4.01266	1.58333	4.00834	1.58333	4.00654
				1.6	4.01103	1.6	4.00651	1.6	4.00469
				1.61667	4.00937	1.61667	4.00466	1.61667	4.00282
				1.63333	4.0077	1.63333	4.00281	1.63333	4.00095
				1.65	4.00602	1.65	4.00094	1.65	3.99907
				1.66667	4.00432	1.66667	3.99907	1.66667	3.99717
				1.68333	4.0026	1.68333	3.99719	1.68333	3.99528
				1.7	4.00087	1.7	3.9953	1.7	3.99337
				1.71667	3.99912	1.71667	3.9934	1.71667	3.99146
				1.73333	3.99737	1.73333	3.9915	1.73333	3.98954
				1.75	3.9956	1.75	3.9896	1.75	3.98762
				1.76667	3.99382	1.76667	3.98769	1.76667	3.9857
				1.78333	3.99202	1.78333	3.98578	1.78333	3.98377
				1.8	3.99022	1.8	3.98386	1.8	3.98184
				1.81667	3.98841	1.81667	3.98194	1.81667	3.9799
				1.83333	3.98658	1.83333	3.98002	1.83333	3.97797
				1.85	3.98475	1.85	3.97811	1.85	3.97604
				1.86667	3.98291	1.86667	3.97619	1.86667	3.9741
				1.88333	3.98106	1.88333	3.97427	1.88333	3.97217
				1.9	3.9792	1.9	3.97235	1.9	3.97024
				1.91667	3.97734	1.91667	3.97043	1.91667	3.96831
				1.93333	3.97546	1.93333	3.96851	1.93333	3.96638
				1.95	3.97357	1.95	3.9666	1.95	3.96445
				1.96667	3.97168	1.96667	3.96469	1.96667	3.96252
				1.98333	3.96977	1.98333	3.96278	1.98333	3.9606
				2	3.96785	2	3.96087	2	3.95868
				2.01667	3.96592	2.01667	3.95897	2.01667	3.95676
				2.03333	3.96398	2.03333	3.95707	2.03333	3.95485
				2.05	3.96203	2.05	3.95517	2.05	3.95293
				2.06667	3.96008	2.06667	3.95327	2.06667	3.95102
				2.08333	3.95813	2.08333	3.95138	2.08333	3.94911
				2.1	3.95618	2.1	3.94949	2.1	3.94721
				2.11667	3.95423	2.11667	3.94761	2.11667	3.9453
				2.13333	3.95229	2.13333	3.94572	2.13333	3.9434
				2.15	3.95035	2.15	3.94384	2.15	3.9415
				2.16667	3.94841	2.16667	3.94196	2.16667	3.9396
				2.18333	3.94648	2.18333	3.94008	2.18333	3.9377
				2.2	3.94455	2.2	3.9382	2.2	3.9358
				2.21667	3.94262	2.21667	3.93632	2.21667	3.93389
				2.23333	3.9407	2.23333	3.93444	2.23333	3.93197
				2.25	3.93878	2.25	3.93255	2.25	3.93005
				2.26667	3.93688	2.26667	3.93066	2.26667	3.92813
				2.28333	3.93497	2.28333	3.92877	2.28333	3.92621
				2.3	3.93307	2.3	3.92689	2.3	3.92429
				2.31667	3.93117	2.31667	3.92501	2.31667	3.92239
				2.33333	3.92928	2.33333	3.92314	2.33333	3.92048
				2.35	3.92739	2.35	3.92127	2.35	3.91859
				2.36667	3.92551	2.36667	3.91942	2.36667	3.91671
				2.38333	3.92363	2.38333	3.91757	2.38333	3.91483
				2.4	3.92176	2.4	3.91573	2.4	3.91297
				2.41667	3.91989	2.41667	3.91389	2.41667	3.91112
				2.43333	3.91803	2.43333	3.91207	2.43333	3.90927
				2.45	3.91617	2.45	3.91025	2.45	3.90742
				2.46667	3.91432	2.46667	3.90844	2.46667	3.90559
				2.48333	3.91247	2.48333	3.90664	2.48333	3.90376
				2.5	3.91064	2.5	3.90485	2.5	3.90195
				2.51667	3.90882	2.51667	3.90306	2.51667	3.90014
				2.53333	3.90703	2.53333	3.90128	2.53333	3.89833
				2.55	3.90527	2.55	3.8995	2.55	3.89653
				2.56667	3.90353	2.56667	3.89774	2.56667	3.89474
				2.58333	3.90182	2.58333	3.89598	2.58333	3.89295
				2.6	3.90014	2.6	3.89422	2.6	3.89117
				2.61667	3.89848	2.61667	3.89247	2.61667	3.88939
				2.63333	3.89684	2.63333	3.89073	2.63333	3.88761
				2.65	3.89523	2.65	3.88898	2.65	3.88584
				2.66667	3.89364	2.66667	3.88725	2.66667	3.88407
				2.68333	3.89207	2.68333	3.88552	2.68333	3.88231
				2.7	3.89052	2.7	3.88379	2.7	3.88055
				2.71667	3.88898	2.71667	3.88206	2.71667	3.8788
				2.73333	3.88747	2.73333	3.88034	2.73333	3.87706
				2.75	3.88597	2.75	3.87862	2.75	3.87534
				2.76667	3.88448	2.76667	3.87691	2.76667	3.87363
				2.78333	3.88302	2.78333	3.87521	2.78333	3.87193
				2.8	3.88156	2.8	3.87351	2.8	3.87026
				2.81667	3.88012	2.81667	3.87182	2.81667	3.86861
				2.83333	3.8787	2.83333	3.87015	2.83333	3.86698
				2.85	3.87728	2.85	3.86849	2.85	3.86538
				2.86667	3.87588	2.86667	3.86684	2.86667	3.86379
				2.88333	3.87449	2.88333	3.8652	2.88333	3.86223
				2.9	3.87312	2.9	3.86359	2.9	3.86068
				2.91667	3.87175	2.91667	3.862	2.91667	3.85915
				2.93333	3.87039	2.93333	3.86042	2.93333	3.85763
				2.95	3.86904	2.95	3.85887	2.95	3.85613
				2.96667	3.8677	2.96667	3.85733	2.96667	3.85465
				2.98333	3.86636	2.98333	3.8558	2.98333	3.85317
				3	3.86504	3	3.85429	3	3.85171
				3.01667	3.86371	3.01667	3.8528	3.01667	3.85025
				3.03333	3.8624	3.03333	3.85131	3.03333	3.84881
				3.05	3.86109	3.05	3.84984	3.05	3.84737
				3.06667	3.85978	3.06667	3.84838	3.06667	3.84595
				3.08333	3.85847	3.08333	3.84692	3.08333	3.84453
				3.1	3.85717	3.1	3.84548	3.1	3.84312
				3.11667	3.85587	3.11667	3.84405	3.11667	3.84171
				3.13333	3.85457	3.13333	3.84262	3.13333	3.84031
				3.15	3.85328	3.15	3.8412	3.15	3.83892
				3.16667	3.85198	3.16667	3.83978	3.16667	3.83752
				3.18333	3.85069	3.18333	3.83838	3.18333	3.83613
				3.2	3.8494	3.2	3.83697	3.2	3.83474
				3.21667	3.84811	3.21667	3.83557	3.21667	3.83335
				3.23333	3.84682	3.23333	3.83418	3.23333	3.83196
				3.25	3.84553	3.25	3.83278	3.25	3.83056
				3.26667	3.84424	3.26667	3.83139	3.26667	3.82916
				3.28333	3.84295	3.28333	3.83	3.28333	3.82776
				3.3	3.84166	3.3	3.8286	3.3	3.82636
				3.31667	3.84037	3.31667	3.82721	3.31667	3.82494
				3.33333	3.83907	3.33333	3.82581	3.33333	3.82353
				3.35	3.83778	3.35	3.82441	3.35	3.82211
				3.36667	3.83648	3.36667	3.823	3.36667	3.82068
				3.38333	3.83518	3.38333	3.82159	3.38333	3.81924
				3.4	3.83388	3.4	3.82017	3.4	3.8178
				3.41667	3.83257	3.41667	3.81875	3.41667	3.81635
				3.43333	3.83126	3.43333	3.81732	3.43333	3.81489
				3.45	3.82995	3.45	3.81588	3.45	3.81342
				3.46667	3.82864	3.46667	3.81444	3.46667	3.81195
				3.48333	3.82732	3.48333	3.81299	3.48333	3.81046
				3.5	3.82599	3.5	3.81152	3.5	3.80897
				3.51667	3.82466	3.51667	3.81005	3.51667	3.80746
				3.53333	3.82333	3.53333	3.80857	3.53333	3.80594
				3.55	3.82199	3.55	3.80708	3.55	3.80442
				3.56667	3.82064	3.56667	3.80558	3.56667	3.80288
				3.58333	3.81929	3.58333	3.80407	3.58333	3.80133
				3.6	3.81793	3.6	3.80255	3.6	3.79977
				3.61667	3.81656	3.61667	3.80102	3.61667	3.7982
				3.63333	3.81519	3.63333	3.79948	3.63333	3.79661
				3.65	3.81381	3.65	3.79792	3.65	3.79501
				3.66667	3.81242	3.66667	3.79635	3.66667	3.7934
				3.68333	3.81102	3.68333	3.79477	3.68333	3.79178
				3.7	3.80961	3.7	3.79318	3.7	3.79014
				3.71667	3.8082	3.71667	3.79158	3.71667	3.78849
				3.73333	3.80677	3.73333	3.78996	3.73333	3.78683
				3.75	3.80534	3.75	3.78833	3.75	3.78515
				3.76667	3.8039	3.76667	3.78668	3.76667	3.78346
				3.78333	3.80244	3.78333	3.78503	3.78333	3.78176
				3.8	3.80098	3.8	3.78336	3.8	3.78004
				3.81667	3.7995	3.81667	3.78168	3.81667	3.77831
				3.83333	3.79802	3.83333	3.77998	3.83333	3.77657
				3.85	3.79652	3.85	3.77827	3.85	3.77481
				3.86667	3.79501	3.86667	3.77655	3.86667	3.77304
				3.88333	3.79349	3.88333	3.77482	3.88333	3.77126
				3.9	3.79196	3.9	3.77307	3.9	3.76947
				3.91667	3.79042	3.91667	3.77131	3.91667	3.76767
				3.93333	3.78886	3.93333	3.76954	3.93333	3.76585
				3.95	3.7873	3.95	3.76776	3.95	3.76402
				3.96667	3.78572	3.96667	3.76597	3.96667	3.76219
				3.98333	3.78413	3.98333	3.76417	3.98333	3.76034
				4	3.78252	4	3.76236	4	3.75848
				4.01667	3.78091	4.01667	3.76053	4.01667	3.75662
				4.03333	3.77928	4.03333	3.7587	4.03333	3.75475
				4.05	3.77764	4.05	3.75686	4.05	3.75287
				4.06667	3.77598	4.06667	3.75502	4.06667	3.75098
				4.08333	3.77432	4.08333	3.75316	4.08333	3.74909
				4.1	3.77264	4.1	3.7513	4.1	3.74719
				4.11667	3.77095	4.11667	3.74944	4.11667	3.74529
				4.13333	3.76925	4.13333	3.74757	4.13333	3.74339
				4.15	3.76754	4.15	3.74569	4.15	3.74148
				4.16667	3.76582	4.16667	3.74381	4.16667	3.73957
				4.18333	3.76409	4.18333	3.74193	4.18333	3.73766
				4.2	3.76234	4.2	3.74005	4.2	3.73575
				4.21667	3.76059	4.21667	3.73817	4.21667	3.73384
				4.23333	3.75883	4.23333	3.73628	4.23333	3.73193
				4.25	3.75706	4.25	3.7344	4.25	3.73003
				4.26667	3.75528	4.26667	3.73252	4.26667	3.72813
				4.28333	3.75349	4.28333	3.73064	4.28333	3.72623
				4.3	3.75169	4.3	3.72877	4.3	3.72434
				4.31667	3.74989	4.31667	3.7269	4.31667	3.72245
				4.33333	3.74808	4.33333	3.72503	4.33333	3.72057
				4.35	3.74627	4.35	3.72317	4.35	3.71869
				4.36667	3.74445	4.36667	3.72131	4.36667	3.71683
				4.38333	3.74263	4.38333	3.71947	4.38333	3.71497
				4.4	3.7408	4.4	3.71763	4.4	3.71312
				4.41667	3.73897	4.41667	3.71579	4.41667	3.71128
				4.43333	3.73714	4.43333	3.71397	4.43333	3.70944
				4.45	3.73531	4.45	3.71215	4.45	3.70762
				4.46667	3.73347	4.46667	3.71035	4.46667	3.70581
				4.48333	3.73164	4.48333	3.70855	4.48333	3.70401
				4.5	3.7298	4.5	3.70677	4.5	3.70222
				4.51667	3.72796	4.51667	3.705	4.51667	3.70044
				4.53333	3.72613	4.53333	3.70323	4.53333	3.69867
				4.55	3.7243	4.55	3.70148	4.55	3.69692
				4.56667	3.72247	4.56667	3.69974	4.56667	3.69517
				4.58333	3.72065	4.58333	3.69801	4.58333	3.69344
				4.6	3.71882	4.6	3.6963	4.6	3.69172
				4.61667	3.71701	4.61667	3.69459	4.61667	3.69001
				4.63333	3.71519	4.63333	3.6929	4.63333	3.68831
				4.65	3.71338	4.65	3.69122	4.65	3.68662
				4.66667	3.71158	4.66667	3.68955	4.66667	3.68495
				4.68333	3.70979	4.68333	3.68789	4.68333	3.68328
				4.7	3.70799	4.7	3.68624	4.7	3.68163
				4.71667	3.70621	4.71667	3.68461	4.71667	3.67999
				4.73333	3.70443	4.73333	3.68299	4.73333	3.67835
				4.75	3.70266	4.75	3.68138	4.75	3.67673
				4.76667	3.7009	4.76667	3.67978	4.76667	3.67512
				4.78333	3.69914	4.78333	3.67819	4.78333	3.67351
				4.8	3.69739	4.8	3.67661	4.8	3.67192
				4.81667	3.69564	4.81667	3.67504	4.81667	3.67033
				4.83333	3.69391	4.83333	3.67347	4.83333	3.66875
				4.85	3.69218	4.85	3.67192	4.85	3.66717
				4.86667	3.69046	4.86667	3.67038	4.86667	3.66561
				4.88333	3.68874	4.88333	3.66885	4.88333	3.66405
				4.9	3.68704	4.9	3.66732	4.9	3.66249
				4.91667	3.68534	4.91667	3.6658	4.91667	3.66094
				4.93333	3.68365	4.93333	3.66429	4.93333	3.6594
				4.95	3.68196	4.95	3.66279	4.95	3.65785
				4.96667	3.68028	4.96667	3.66129	4.96667	3.65632
				4.98333	3.67861	4.98333	3.65979	4.98333	3.65478
				5	3.67695	5	3.6583	5	3.65325
				5.01667	3.67529	5.01667	3.65682	5.01667	3.65172
				5.03333	3.67363	5.03333	3.65534	5.03333	3.6502
				5.05	3.67199	5.05	3.65386	5.05	3.64867
				5.06667	3.67034	5.06667	3.65239	5.06667	3.64715
				5.08333	3.6687	5.08333	3.65092	5.08333	3.64562
				5.1	3.66707	5.1	3.64945	5.1	3.6441
				5.11667	3.66544	5.11667	3.64799	5.11667	3.64257
				5.13333	3.66381	5.13333	3.64652	5.13333	3.64104
				5.15	3.66219	5.15	3.64506	5.15	3.63952
				5.16667	3.66057	5.16667	3.6436	5.16667	3.63799
				5.18333	3.65895	5.18333	3.64214	5.18333	3.63645
				5.2	3.65733	5.2	3.64068	5.2	3.63492
				5.21667	3.65572	5.21667	3.63922	5.21667	3.63338
				5.23333	3.6541	5.23333	3.63776	5.23333	3.63183
				5.25	3.65249	5.25	3.63629	5.25	3.63028
				5.26667	3.65087	5.26667	3.63483	5.26667	3.62873
				5.28333	3.64926	5.28333	3.63336	5.28333	3.62717
				5.3	3.64764	5.3	3.63189	5.3	3.6256
				5.31667	3.64602	5.31667	3.63042	5.31667	3.62403
				5.33333	3.64439	5.33333	3.62894	5.33333	3.62245
				5.35	3.64276	5.35	3.62746	5.35	3.62086
				5.36667	3.64113	5.36667	3.62597	5.36667	3.61926
				5.38333	3.6395	5.38333	3.62448	5.38333	3.61765
				5.4	3.63786	5.4	3.62299	5.4	3.61603
				5.41667	3.63621	5.41667	3.62148	5.41667	3.6144
				5.43333	3.63455	5.43333	3.61998	5.43333	3.61276
				5.45	3.63289	5.45	3.61846	5.45	3.61111
				5.46667	3.63122	5.46667	3.61694	5.46667	3.60944
				5.48333	3.62954	5.48333	3.61541	5.48333	3.60776
				5.5	3.62786	5.5	3.61387	5.5	3.60607
				5.51667	3.62616	5.51667	3.61232	5.51667	3.60436
				5.53333	3.62445	5.53333	3.61076	5.53333	3.60264
				5.55	3.62273	5.55	3.60919	5.55	3.6009
				5.56667	3.621	5.56667	3.60761	5.56667	3.59915
				5.58333	3.61926	5.58333	3.60602	5.58333	3.59738
				5.6	3.6175	5.6	3.60442	5.6	3.59559
				5.61667	3.61573	5.61667	3.60281	5.61667	3.59378
				5.63333	3.61395	5.63333	3.60118	5.63333	3.59196
				5.65	3.61216	5.65	3.59954	5.65	3.59012
				5.66667	3.61035	5.66667	3.59789	5.66667	3.58826
				5.68333	3.60853	5.68333	3.59622	5.68333	3.58638
				5.7	3.60671	5.7	3.59453	5.7	3.58449
				5.71667	3.60487	5.71667	3.59283	5.71667	3.58259
				5.73333	3.60303	5.73333	3.59112	5.73333	3.58067
				5.75	3.60117	5.75	3.58938	5.75	3.57873
				5.76667	3.59931	5.76667	3.58763	5.76667	3.57679
				5.78333	3.59744	5.78333	3.58587	5.78333	3.57484
				5.8	3.59557	5.8	3.58408	5.8	3.57288
				5.81667	3.59369	5.81667	3.58228	5.81667	3.57091
				5.83333	3.5918	5.83333	3.58046	5.83333	3.56893
				5.85	3.58992	5.85	3.57863	5.85	3.56695
				5.86667	3.58803	5.86667	3.57678	5.86667	3.56496
				5.88333	3.58613	5.88333	3.57491	5.88333	3.56297
				5.9	3.58424	5.9	3.57304	5.9	3.56098
				5.91667	3.58234	5.91667	3.57115	5.91667	3.55899
				5.93333	3.58045	5.93333	3.56925	5.93333	3.557
				5.95	3.57856	5.95	3.56734	5.95	3.55501
				5.96667	3.57667	5.96667	3.56542	5.96667	3.55302
				5.98333	3.57478	5.98333	3.5635	5.98333	3.55103
				6	3.57289	6	3.56156	6	3.54905
				6.01667	3.57101	6.01667	3.55963	6.01667	3.54707
				6.03333	3.56913	6.03333	3.55768	6.03333	3.5451
				6.05	3.56726	6.05	3.55574	6.05	3.54314
				6.06667	3.5654	6.06667	3.55379	6.06667	3.54118
				6.08333	3.56354	6.08333	3.55184	6.08333	3.53923
				6.1	3.56169	6.1	3.54989	6.1	3.53729
				6.11667	3.55984	6.11667	3.54794	6.11667	3.53536
				6.13333	3.55801	6.13333	3.54599	6.13333	3.53343
				6.15	3.55618	6.15	3.54405	6.15	3.53152
				6.16667	3.55436	6.16667	3.54211	6.16667	3.52962
				6.18333	3.55255	6.18333	3.54017	6.18333	3.52772
				6.2	3.55075	6.2	3.53824	6.2	3.52584
				6.21667	3.54896	6.21667	3.53631	6.21667	3.52397
				6.23333	3.54718	6.23333	3.53439	6.23333	3.5221
				6.25	3.54541	6.25	3.53247	6.25	3.52025
				6.26667	3.54364	6.26667	3.53057	6.26667	3.5184
				6.28333	3.54189	6.28333	3.52867	6.28333	3.51656
				6.3	3.54015	6.3	3.52678	6.3	3.51473
				6.31667	3.53841	6.31667	3.5249	6.31667	3.51291
				6.33333	3.53669	6.33333	3.52303	6.33333	3.51108
				6.35	3.53496	6.35	3.52117	6.35	3.50926
				6.36667	3.53325	6.36667	3.51931	6.36667	3.50743
				6.38333	3.53154	6.38333	3.51747	6.38333	3.50559
				6.4	3.52983	6.4	3.51564	6.4	3.50374
				6.41667	3.52813	6.41667	3.51381	6.41667	3.50188
				6.43333	3.52642	6.43333	3.512	6.43333	3.49998
				6.45	3.52471	6.45	3.51019	6.45	3.49804
				6.46667	3.52298	6.46667	3.50838	6.46667	3.49605
				6.48333	3.52125	6.48333	3.50659	6.48333	3.49401
				6.5	3.51949	6.5	3.50479	6.5	3.49189
				6.51667	3.51771	6.51667	3.503	6.51667	3.4897
				6.53333	3.51589	6.53333	3.50121	6.53333	3.48742
				6.55	3.51403	6.55	3.49941	6.55	3.48506
				6.56667	3.51211	6.56667	3.49761	6.56667	3.48263
				6.58333	3.51014	6.58333	3.49579	6.58333	3.48015
				6.6	3.50811	6.6	3.49395	6.6	3.4777
				6.61667	3.50602	6.61667	3.49208	6.61667	3.47537
				6.63333	3.50386	6.63333	3.49018	6.63333	3.47322
				6.65	3.50164	6.65	3.48823	6.65	3.47125
				6.66667	3.49938	6.66667	3.48623	6.66667	3.4694
				6.68333	3.49713	6.68333	3.48417	6.68333	3.46765
				6.7	3.49495	6.7	3.48205	6.7	3.46597
				6.71667	3.4929	6.71667	3.47986	6.71667	3.46433
				6.73333	3.491	6.73333	3.4776	6.73333	3.46273
				6.75	3.48922	6.75	3.47529	6.75	3.46116
				6.76667	3.48754	6.76667	3.47293	6.76667	3.45961
				6.78333	3.48593	6.78333	3.47056	6.78333	3.45807
				6.8	3.48437	6.8	3.46826	6.8	3.45654
				6.81667	3.48286	6.81667	3.4661	6.81667	3.45501
				6.83333	3.48137	6.83333	3.46409	6.83333	3.45348
				6.85	3.4799	6.85	3.46223	6.85	3.45195
				6.86667	3.47845	6.86667	3.46047	6.86667	3.45041
				6.88333	3.47702	6.88333	3.45878	6.88333	3.44887
				6.9	3.47559	6.9	3.45715	6.9	3.44731
				6.91667	3.47416	6.91667	3.45556	6.91667	3.44573
				6.93333	3.47274	6.93333	3.454	6.93333	3.44414
				6.95	3.47132	6.95	3.45246	6.95	3.44252
				6.96667	3.46989	6.96667	3.45094	6.96667	3.44087
				6.98333	3.46846	6.98333	3.44942	6.98333	3.43919
				7	3.46701	7	3.44792	7	3.43748
				7.01667	3.46556	7.01667	3.44642	7.01667	3.43571
				7.03333	3.46408	7.03333	3.44491	7.03333	3.4339
				7.05	3.46259	7.05	3.44341	7.05	3.43202
				7.06667	3.46108	7.06667	3.44189	7.06667	3.43008
				7.08333	3.45955	7.08333	3.44037	7.08333	3.42804
				7.1	3.45798	7.1	3.43883	7.1	3.42591
				7.11667	3.45638	7.11667	3.43727	7.11667	3.42368
				7.13333	3.45474	7.13333	3.4357	7.13333	3.42132
				7.15	3.45306	7.15	3.4341	7.15	3.41884
				7.16667	3.45132	7.16667	3.43247	7.16667	3.41622
				7.18333	3.44952	7.18333	3.43081	7.18333	3.41344
				7.2	3.44764	7.2	3.42912	7.2	3.41048
				7.21667	3.44569	7.21667	3.42737	7.21667	3.40734
				7.23333	3.44364	7.23333	3.42558	7.23333	3.40398
				7.25	3.4415	7.25	3.42372	7.25	3.40042
				7.26667	3.43926	7.26667	3.42179	7.26667	3.39665
				7.28333	3.4369	7.28333	3.41978	7.28333	3.39268
				7.3	3.43442	7.3	3.41768	7.3	3.38853
				7.31667	3.43179	7.31667	3.41548	7.31667	3.38418
				7.33333	3.42902	7.33333	3.41317	7.33333	3.37966
				7.35	3.42607	7.35	3.41075	7.35	3.37497
				7.36667	3.42296	7.36667	3.40819	7.36667	3.37011
				7.38333	3.41967	7.38333	3.4055	7.38333	3.3651
				7.4	3.41622	7.4	3.40264	7.4	3.35996
				7.41667	3.4126	7.41667	3.39961	7.41667	3.3547
				7.43333	3.40882	7.43333	3.39639	7.43333	3.34933
				7.45	3.40489	7.45	3.39297	7.45	3.34389
				7.46667	3.4008	7.46667	3.38936	7.46667	3.33838
				7.48333	3.39657	7.48333	3.38556	7.48333	3.33283
				7.5	3.39219	7.5	3.38159	7.5	3.32724
				7.51667	3.38767	7.51667	3.37743	7.51667	3.32166
				7.53333	3.38303	7.53333	3.37311	7.53333	3.31608
				7.55	3.37828	7.55	3.36862	7.55	3.31052
				7.56667	3.37343	7.56667	3.36397	7.56667	3.30499
				7.58333	3.36849	7.58333	3.35917	7.58333	3.29951
				7.6	3.36347	7.6	3.35424	7.6	3.29408
				7.61667	3.3584	7.61667	3.34919	7.61667	3.2887
				7.63333	3.35328	7.63333	3.34403	7.63333	3.28337
				7.65	3.34814	7.65	3.33878	7.65	3.2781
				7.66667	3.34298	7.66667	3.33345	7.66667	3.27288
				7.68333	3.33782	7.68333	3.32808	7.68333	3.2677
				7.7	3.33268	7.7	3.32266	7.7	3.26255
				7.71667	3.32755	7.71667	3.31723	7.71667	3.25743
				7.73333	3.32246	7.73333	3.31179	7.73333	3.25233
				7.75	3.3174	7.75	3.30636	7.75	3.24723
				7.76667	3.31238	7.76667	3.30095	7.76667	3.24213
				7.78333	3.30741	7.78333	3.29558	7.78333	3.237
				7.8	3.30249	7.8	3.29025	7.8	3.23184
				7.81667	3.29761	7.81667	3.28496	7.81667	3.22663
				7.83333	3.29278	7.83333	3.27973	7.83333	3.22135
				7.85	3.28798	7.85	3.27454	7.85	3.216
				7.86667	3.28322	7.86667	3.26941	7.86667	3.21055
				7.88333	3.27849	7.88333	3.26432	7.88333	3.20499
				7.9	3.27378	7.9	3.25928	7.9	3.19931
				7.91667	3.26908	7.91667	3.25427	7.91667	3.19349
				7.93333	3.26438	7.93333	3.24928	7.93333	3.18752
				7.95	3.25967	7.95	3.24432	7.95	3.18137
				7.96667	3.25495	7.96667	3.23936	7.96667	3.17504
				7.98333	3.2502	7.98333	3.2344	7.98333	3.1685
				8	3.24542	8	3.22942	8	3.16174
				8.01667	3.24058	8.01667	3.22441	8.01667	3.15474
				8.03333	3.23568	8.03333	3.21936	8.03333	3.14748
				8.05	3.23071	8.05	3.21426	8.05	3.13995
				8.06667	3.22566	8.06667	3.2091	8.06667	3.13212
				8.08333	3.22051	8.08333	3.20385	8.08333	3.12397
				8.1	3.21525	8.1	3.19851	8.1	3.11548
				8.11667	3.20987	8.11667	3.19306	8.11667	3.10663
				8.13333	3.20436	8.13333	3.18749	8.13333	3.09739
				8.15	3.19871	8.15	3.18178	8.15	3.08774
				8.16667	3.1929	8.16667	3.17592	8.16667	3.07765
				8.18333	3.18693	8.18333	3.1699	8.18333	3.06709
				8.2	3.18077	8.2	3.1637	8.2	3.05603
				8.21667	3.17441	8.21667	3.15731	8.21667	3.04444
				8.23333	3.16785	8.23333	3.1507	8.23333	3.03228
				8.25	3.16106	8.25	3.14387	8.25	3.01952
				8.26667	3.15404	8.26667	3.13679	8.26667	3.00612
				8.28333	3.14676	8.28333	3.12946	8.28333	2.99202
				8.3	3.13921	8.3	3.12184	8.3	2.97719
				8.31667	3.13137	8.31667	3.11393	8.31667	2.96157
				8.33333	3.12324	8.33333	3.1057	8.33333	2.9451
				8.35	3.11478	8.35	3.09714	8.35	2.92774
				8.36667	3.10597	8.36667	3.08821	8.36667	2.90941
				8.38333	3.09681	8.38333	3.07891	8.38333	2.89004
				8.4	3.08726	8.4	3.06919	8.4	2.86955
				8.41667	3.07731	8.41667	3.05905	8.41667	2.84786
				8.43333	3.06693	8.43333	3.04845	8.43333	2.82488
				8.45	3.05609	8.45	3.03735	8.45	2.8005
				8.46667	3.04478	8.46667	3.02574	8.46667	2.7746
				8.48333	3.03295	8.48333	3.01358	8.48333	2.74706
				8.5	3.02057	8.5	3.00083	8.5	2.71772
				8.51667	3.00762	8.51667	2.98745	8.51667	2.68644
				8.53333	2.99407	8.53333	2.97341	8.53333	2.65301
				8.55	2.97986	8.55	2.95866	8.55	2.61723
				8.56667	2.96496	8.56667	2.94315	8.56667	2.57883
				8.58333	2.94933	8.58333	2.92683	8.58333	2.53749
				8.6	2.93292	8.6	2.90964	8.59741	2.50001
				8.61667	2.91567	8.61667	2.89153
				8.63333	2.89754	8.63333	2.87242
				8.65	2.87846	8.65	2.85225
				8.66667	2.85837	8.66667	2.83094
				8.68333	2.83719	8.68333	2.80841
				8.7	2.81485	8.7	2.78454
				8.71667	2.79126	8.71667	2.75925
				8.73333	2.76633	8.73333	2.73242
				8.75	2.73994	8.75	2.70391
				8.76667	2.712	8.76667	2.67358
				8.78333	2.68235	8.78333	2.64126
				8.8	2.65086	8.8	2.60675
				8.81667	2.61734	8.81667	2.56983
				8.83333	2.58161	8.83333	2.53023
				8.85	2.54339	8.84528	2.50001
				8.86667	2.50241
				8.86761	2.50001

## Sheet: fig(g)
Time_Exp_Sample_1	Voltage_Exp_Sample_1	Time_Exp_Sample_2	Voltage_Exp_Sample_2	Time_SEI_only	Voltage_SEI_only	Time_SEI_Dry_out	Voltage_SEI_Dry_out	Time_5_coupled	Voltage_5_coupled
0	4.17024	0	4.16991	0	4.17378	0	4.17351	0	4.1737
0.488333	4.08423	0.490278	4.08378	0.0166667	4.16596	0.0166667	4.16558	0.0166667	4.16583
0.976667	4.06048	0.980556	4.05992	0.0333333	4.16203	0.0333333	4.16163	0.0333333	4.16189
1.465	4.03422	1.47083	4.03342	0.05	4.15831	0.05	4.15791	0.05	4.15817
1.95333	3.98353	1.96111	3.98234	0.0666667	4.15467	0.0666667	4.15427	0.0666667	4.15453
2.44167	3.92777	2.45139	3.92646	0.0833333	4.1511	0.0833333	4.1507	0.0833333	4.15095
2.93	3.87956	2.94167	3.8781	0.1	4.14759	0.1	4.14719	0.1	4.14745
3.41833	3.83038	3.43194	3.82876	0.116667	4.14415	0.116667	4.14376	0.116667	4.14401
3.90667	3.77918	3.92222	3.77745	0.133333	4.14078	0.133333	4.14039	0.133333	4.14064
4.395	3.72885	4.4125	3.72696	0.15	4.13749	0.15	4.13709	0.15	4.13734
4.88333	3.67962	4.90278	3.6777	0.166667	4.13427	0.166667	4.13387	0.166667	4.13412
5.37167	3.63807	5.39306	3.63635	0.183333	4.13112	0.183333	4.13073	0.183333	4.13098
5.86	3.60417	5.88333	3.60264	0.2	4.12806	0.2	4.12767	0.2	4.12791
6.34833	3.57148	6.37361	3.5698	0.216667	4.12508	0.216667	4.12469	0.216667	4.12493
6.83667	3.52922	6.86389	3.52699	0.233333	4.12218	0.233333	4.12179	0.233333	4.12203
7.325	3.4707	7.35417	3.46851	0.25	4.11937	0.25	4.11898	0.25	4.11922
7.81333	3.4286	7.84444	3.42669	0.266667	4.11664	0.266667	4.11625	0.266667	4.11649
8.30167	3.34929	8.33472	3.34584	0.283333	4.114	0.283333	4.11361	0.283333	4.11385
8.79	3.20838	8.825	3.20451	0.3	4.11145	0.3	4.11105	0.3	4.11129
9.27833	3.02573	9.31528	3.02403	0.316667	4.10898	0.316667	4.10859	0.316667	4.10882
9.76667	2.50128	9.80556	2.50812	0.333333	4.1066	0.333333	4.10621	0.333333	4.10644
9.76713	2.50006	9.8089	2.50004	0.35	4.10431	0.35	4.10391	0.35	4.10415
				0.366667	4.1021	0.366667	4.10171	0.366667	4.10194
				0.383333	4.09998	0.383333	4.09959	0.383333	4.09982
				0.4	4.09795	0.4	4.09756	0.4	4.09779
				0.416667	4.09601	0.416667	4.09562	0.416667	4.09584
				0.433333	4.09415	0.433333	4.09376	0.433333	4.09398
				0.45	4.09237	0.45	4.09198	0.45	4.0922
				0.466667	4.09068	0.466667	4.09029	0.466667	4.09051
				0.483333	4.08907	0.483333	4.08868	0.483333	4.0889
				0.5	4.08753	0.5	4.08714	0.5	4.08736
				0.516667	4.08608	0.516667	4.08569	0.516667	4.0859
				0.533333	4.0847	0.533333	4.08431	0.533333	4.08452
				0.55	4.08339	0.55	4.083	0.55	4.08321
				0.566667	4.08216	0.566667	4.08176	0.566667	4.08198
				0.583333	4.08099	0.583333	4.08059	0.583333	4.08081
				0.6	4.07989	0.6	4.07949	0.6	4.0797
				0.616667	4.07885	0.616667	4.07845	0.616667	4.07866
				0.633333	4.07786	0.633333	4.07746	0.633333	4.07768
				0.65	4.07694	0.65	4.07654	0.65	4.07675
				0.666667	4.07607	0.666667	4.07566	0.666667	4.07588
				0.683333	4.07524	0.683333	4.07484	0.683333	4.07505
				0.7	4.07446	0.7	4.07406	0.7	4.07427
				0.716667	4.07373	0.716667	4.07332	0.716667	4.07353
				0.733333	4.07303	0.733333	4.07262	0.733333	4.07283
				0.75	4.07237	0.75	4.07195	0.75	4.07217
				0.766667	4.07173	0.766667	4.07132	0.766667	4.07154
				0.783333	4.07113	0.783333	4.07071	0.783333	4.07093
				0.8	4.07055	0.8	4.07012	0.8	4.07034
				0.816667	4.06998	0.816667	4.06956	0.816667	4.06978
				0.833333	4.06944	0.833333	4.06901	0.833333	4.06923
				0.85	4.0689	0.85	4.06847	0.85	4.06869
				0.866667	4.06838	0.866667	4.06794	0.866667	4.06817
				0.883333	4.06786	0.883333	4.06742	0.883333	4.06765
				0.9	4.06734	0.9	4.0669	0.9	4.06713
				0.916667	4.06682	0.916667	4.06638	0.916667	4.06661
				0.933333	4.0663	0.933333	4.06586	0.933333	4.06609
				0.95	4.06578	0.95	4.06533	0.95	4.06556
				0.966667	4.06524	0.966667	4.0648	0.966667	4.06503
				0.983333	4.0647	0.983333	4.06425	0.983333	4.06448
				1	4.06415	1	4.0637	1	4.06392
				1.01667	4.06358	1.01667	4.06312	1.01667	4.06335
				1.03333	4.06299	1.03333	4.06254	1.03333	4.06277
				1.05	4.06239	1.05	4.06193	1.05	4.06216
				1.06667	4.06177	1.06667	4.06131	1.06667	4.06154
				1.08333	4.06112	1.08333	4.06066	1.08333	4.06089
				1.1	4.06046	1.1	4.05999	1.1	4.06022
				1.11667	4.05976	1.11667	4.0593	1.11667	4.05953
				1.13333	4.05905	1.13333	4.05858	1.13333	4.05881
				1.15	4.0583	1.15	4.05783	1.15	4.05806
				1.16667	4.05753	1.16667	4.05705	1.16667	4.05729
				1.18333	4.05672	1.18333	4.05625	1.18333	4.05648
				1.2	4.05589	1.2	4.05541	1.2	4.05564
				1.21667	4.05502	1.21667	4.05454	1.21667	4.05477
				1.23333	4.05412	1.23333	4.05364	1.23333	4.05387
				1.25	4.05318	1.25	4.0527	1.25	4.05293
				1.26667	4.05222	1.26667	4.05173	1.26667	4.05196
				1.28333	4.05121	1.28333	4.05072	1.28333	4.05096
				1.3	4.05017	1.3	4.04968	1.3	4.04991
				1.31667	4.0491	1.31667	4.04861	1.31667	4.04884
				1.33333	4.04799	1.33333	4.0475	1.33333	4.04772
				1.35	4.04684	1.35	4.04635	1.35	4.04657
				1.36667	4.04566	1.36667	4.04517	1.36667	4.04539
				1.38333	4.04444	1.38333	4.04395	1.38333	4.04417
				1.4	4.04318	1.4	4.04269	1.4	4.04291
				1.41667	4.04189	1.41667	4.0414	1.41667	4.04161
				1.43333	4.04056	1.43333	4.04008	1.43333	4.04028
				1.45	4.03919	1.45	4.03871	1.45	4.03891
				1.46667	4.03779	1.46667	4.03732	1.46667	4.03751
				1.48333	4.03636	1.48333	4.03588	1.48333	4.03607
				1.5	4.03489	1.5	4.03442	1.5	4.0346
				1.51667	4.03339	1.51667	4.03292	1.51667	4.0331
				1.53333	4.03185	1.53333	4.03139	1.53333	4.03156
				1.55	4.03028	1.55	4.02982	1.55	4.02999
				1.56667	4.02868	1.56667	4.02823	1.56667	4.02839
				1.58333	4.02706	1.58333	4.02661	1.58333	4.02676
				1.6	4.02541	1.6	4.02496	1.6	4.02511
				1.61667	4.02373	1.61667	4.02329	1.61667	4.02343
				1.63333	4.02203	1.63333	4.02159	1.63333	4.02173
				1.65	4.0203	1.65	4.01987	1.65	4.02001
				1.66667	4.01856	1.66667	4.01813	1.66667	4.01826
				1.68333	4.0168	1.68333	4.01637	1.68333	4.0165
				1.7	4.01503	1.7	4.0146	1.7	4.01473
				1.71667	4.01323	1.71667	4.01281	1.71667	4.01294
				1.73333	4.01143	1.73333	4.01101	1.73333	4.01114
				1.75	4.00962	1.75	4.0092	1.75	4.00932
				1.76667	4.00779	1.76667	4.00737	1.76667	4.0075
				1.78333	4.00596	1.78333	4.00554	1.78333	4.00567
				1.8	4.00412	1.8	4.0037	1.8	4.00383
				1.81667	4.00228	1.81667	4.00186	1.81667	4.00199
				1.83333	4.00043	1.83333	4.00001	1.83333	4.00014
				1.85	3.99857	1.85	3.99816	1.85	3.99829
				1.86667	3.99672	1.86667	3.9963	1.86667	3.99644
				1.88333	3.99486	1.88333	3.99445	1.88333	3.99458
				1.9	3.993	1.9	3.99259	1.9	3.99272
				1.91667	3.99114	1.91667	3.99073	1.91667	3.99087
				1.93333	3.98929	1.93333	3.98887	1.93333	3.98901
				1.95	3.98743	1.95	3.98702	1.95	3.98716
				1.96667	3.98558	1.96667	3.98517	1.96667	3.98531
				1.98333	3.98372	1.98333	3.98331	1.98333	3.98346
				2	3.98188	2	3.98147	2	3.98161
				2.01667	3.98003	2.01667	3.97962	2.01667	3.97977
				2.03333	3.97819	2.03333	3.97778	2.03333	3.97793
				2.05	3.97635	2.05	3.97595	2.05	3.97609
				2.06667	3.97452	2.06667	3.97411	2.06667	3.97426
				2.08333	3.9727	2.08333	3.97229	2.08333	3.97244
				2.1	3.97088	2.1	3.97047	2.1	3.97062
				2.11667	3.96907	2.11667	3.96866	2.11667	3.96881
				2.13333	3.96726	2.13333	3.96685	2.13333	3.967
				2.15	3.96546	2.15	3.96505	2.15	3.9652
				2.16667	3.96366	2.16667	3.96325	2.16667	3.96341
				2.18333	3.96188	2.18333	3.96147	2.18333	3.96163
				2.2	3.9601	2.2	3.95969	2.2	3.95985
				2.21667	3.95832	2.21667	3.95791	2.21667	3.95808
				2.23333	3.95656	2.23333	3.95615	2.23333	3.95631
				2.25	3.9548	2.25	3.95439	2.25	3.95455
				2.26667	3.95305	2.26667	3.95264	2.26667	3.95281
				2.28333	3.95131	2.28333	3.9509	2.28333	3.95106
				2.3	3.94958	2.3	3.94916	2.3	3.94933
				2.31667	3.94785	2.31667	3.94744	2.31667	3.94761
				2.33333	3.94613	2.33333	3.94572	2.33333	3.94589
				2.35	3.94442	2.35	3.94401	2.35	3.94418
				2.36667	3.94272	2.36667	3.94231	2.36667	3.94248
				2.38333	3.94102	2.38333	3.94061	2.38333	3.94078
				2.4	3.93934	2.4	3.93892	2.4	3.9391
				2.41667	3.93766	2.41667	3.93724	2.41667	3.93742
				2.43333	3.93599	2.43333	3.93557	2.43333	3.93575
				2.45	3.93432	2.45	3.93391	2.45	3.93408
				2.46667	3.93267	2.46667	3.93225	2.46667	3.93243
				2.48333	3.93102	2.48333	3.9306	2.48333	3.93078
				2.5	3.92938	2.5	3.92896	2.5	3.92914
				2.51667	3.92775	2.51667	3.92733	2.51667	3.9275
				2.53333	3.92612	2.53333	3.9257	2.53333	3.92588
				2.55	3.9245	2.55	3.92408	2.55	3.92426
				2.56667	3.92288	2.56667	3.92246	2.56667	3.92264
				2.58333	3.92128	2.58333	3.92086	2.58333	3.92103
				2.6	3.91968	2.6	3.91925	2.6	3.91943
				2.61667	3.91808	2.61667	3.91766	2.61667	3.91784
				2.63333	3.91649	2.63333	3.91607	2.63333	3.91625
				2.65	3.91491	2.65	3.91448	2.65	3.91466
				2.66667	3.91333	2.66667	3.9129	2.66667	3.91308
				2.68333	3.91175	2.68333	3.91133	2.68333	3.9115
				2.7	3.91018	2.7	3.90976	2.7	3.90993
				2.71667	3.90862	2.71667	3.90819	2.71667	3.90837
				2.73333	3.90706	2.73333	3.90662	2.73333	3.9068
				2.75	3.9055	2.75	3.90506	2.75	3.90524
				2.76667	3.90394	2.76667	3.9035	2.76667	3.90368
				2.78333	3.90239	2.78333	3.90195	2.78333	3.90212
				2.8	3.90083	2.8	3.90039	2.8	3.90057
				2.81667	3.89928	2.81667	3.89884	2.81667	3.89901
				2.83333	3.89773	2.83333	3.89728	2.83333	3.89746
				2.85	3.89618	2.85	3.89572	2.85	3.8959
				2.86667	3.89462	2.86667	3.89416	2.86667	3.89434
				2.88333	3.89306	2.88333	3.8926	2.88333	3.89278
				2.9	3.8915	2.9	3.89103	2.9	3.89121
				2.91667	3.88993	2.91667	3.88946	2.91667	3.88963
				2.93333	3.88836	2.93333	3.88788	2.93333	3.88805
				2.95	3.88678	2.95	3.88629	2.95	3.88647
				2.96667	3.88519	2.96667	3.88471	2.96667	3.88488
				2.98333	3.88361	2.98333	3.88312	2.98333	3.88329
				3	3.88202	3	3.88153	3	3.8817
				3.01667	3.88042	3.01667	3.87993	3.01667	3.8801
				3.03333	3.87883	3.03333	3.87834	3.03333	3.8785
				3.05	3.87723	3.05	3.87674	3.05	3.8769
				3.06667	3.87563	3.06667	3.87514	3.06667	3.8753
				3.08333	3.87402	3.08333	3.87354	3.08333	3.8737
				3.1	3.87242	3.1	3.87194	3.1	3.87209
				3.11667	3.87081	3.11667	3.87033	3.11667	3.87048
				3.13333	3.8692	3.13333	3.86872	3.13333	3.86887
				3.15	3.86758	3.15	3.86711	3.15	3.86726
				3.16667	3.86597	3.16667	3.8655	3.16667	3.86564
				3.18333	3.86435	3.18333	3.86389	3.18333	3.86403
				3.2	3.86273	3.2	3.86227	3.2	3.86241
				3.21667	3.8611	3.21667	3.86065	3.21667	3.86078
				3.23333	3.85947	3.23333	3.85903	3.23333	3.85916
				3.25	3.85784	3.25	3.8574	3.25	3.85753
				3.26667	3.85621	3.26667	3.85578	3.26667	3.8559
				3.28333	3.85457	3.28333	3.85414	3.28333	3.85426
				3.3	3.85293	3.3	3.85251	3.3	3.85262
				3.31667	3.85129	3.31667	3.85087	3.31667	3.85098
				3.33333	3.84964	3.33333	3.84923	3.33333	3.84934
				3.35	3.84799	3.35	3.84759	3.35	3.84769
				3.36667	3.84635	3.36667	3.84594	3.36667	3.84605
				3.38333	3.8447	3.38333	3.8443	3.38333	3.84441
				3.4	3.84307	3.4	3.84267	3.4	3.84278
				3.41667	3.84144	3.41667	3.84104	3.41667	3.84116
				3.43333	3.83982	3.43333	3.83942	3.43333	3.83955
				3.45	3.83821	3.45	3.83782	3.45	3.83795
				3.46667	3.83662	3.46667	3.83624	3.46667	3.83637
				3.48333	3.83505	3.48333	3.83467	3.48333	3.83481
				3.5	3.83349	3.5	3.83312	3.5	3.83326
				3.51667	3.83196	3.51667	3.83159	3.51667	3.83173
				3.53333	3.83043	3.53333	3.83007	3.53333	3.83022
				3.55	3.82893	3.55	3.82856	3.55	3.82872
				3.56667	3.82743	3.56667	3.82707	3.56667	3.82723
				3.58333	3.82595	3.58333	3.82558	3.58333	3.82575
				3.6	3.82447	3.6	3.82411	3.6	3.82428
				3.61667	3.823	3.61667	3.82264	3.61667	3.82282
				3.63333	3.82154	3.63333	3.82118	3.63333	3.82136
				3.65	3.82009	3.65	3.81972	3.65	3.81991
				3.66667	3.81864	3.66667	3.81827	3.66667	3.81846
				3.68333	3.81719	3.68333	3.81682	3.68333	3.81701
				3.7	3.81574	3.7	3.81537	3.7	3.81557
				3.71667	3.8143	3.71667	3.81392	3.71667	3.81412
				3.73333	3.81285	3.73333	3.81247	3.73333	3.81268
				3.75	3.8114	3.75	3.81102	3.75	3.81123
				3.76667	3.80995	3.76667	3.80957	3.76667	3.80978
				3.78333	3.8085	3.78333	3.80811	3.78333	3.80833
				3.8	3.80704	3.8	3.80666	3.8	3.80687
				3.81667	3.80558	3.81667	3.80519	3.81667	3.80541
				3.83333	3.80411	3.83333	3.80372	3.83333	3.80394
				3.85	3.80264	3.85	3.80224	3.85	3.80247
				3.86667	3.80115	3.86667	3.80076	3.86667	3.80098
				3.88333	3.79966	3.88333	3.79926	3.88333	3.79949
				3.9	3.79815	3.9	3.79776	3.9	3.79798
				3.91667	3.79664	3.91667	3.79624	3.91667	3.79647
				3.93333	3.79512	3.93333	3.79472	3.93333	3.79495
				3.95	3.79359	3.95	3.79319	3.95	3.79342
				3.96667	3.79204	3.96667	3.79164	3.96667	3.79187
				3.98333	3.79049	3.98333	3.79009	3.98333	3.79032
				4	3.78892	4	3.78852	4	3.78875
				4.01667	3.78734	4.01667	3.78694	4.01667	3.78717
				4.03333	3.78576	4.03333	3.78535	4.03333	3.78559
				4.05	3.78416	4.05	3.78375	4.05	3.78399
				4.06667	3.78255	4.06667	3.78214	4.06667	3.78238
				4.08333	3.78093	4.08333	3.78052	4.08333	3.78076
				4.1	3.77929	4.1	3.77889	4.1	3.77912
				4.11667	3.77765	4.11667	3.77725	4.11667	3.77748
				4.13333	3.776	4.13333	3.77559	4.13333	3.77583
				4.15	3.77434	4.15	3.77393	4.15	3.77417
				4.16667	3.77267	4.16667	3.77226	4.16667	3.77249
				4.18333	3.77099	4.18333	3.77058	4.18333	3.77081
				4.2	3.7693	4.2	3.76889	4.2	3.76912
				4.21667	3.7676	4.21667	3.76719	4.21667	3.76742
				4.23333	3.76589	4.23333	3.76548	4.23333	3.76572
				4.25	3.76418	4.25	3.76377	4.25	3.764
				4.26667	3.76246	4.26667	3.76205	4.26667	3.76228
				4.28333	3.76073	4.28333	3.76032	4.28333	3.76055
				4.3	3.75899	4.3	3.75858	4.3	3.75882
				4.31667	3.75726	4.31667	3.75684	4.31667	3.75708
				4.33333	3.75551	4.33333	3.7551	4.33333	3.75534
				4.35	3.75377	4.35	3.75335	4.35	3.75359
				4.36667	3.75201	4.36667	3.7516	4.36667	3.75184
				4.38333	3.75026	4.38333	3.74985	4.38333	3.75009
				4.4	3.74851	4.4	3.74809	4.4	3.74833
				4.41667	3.74675	4.41667	3.74634	4.41667	3.74657
				4.43333	3.74499	4.43333	3.74458	4.43333	3.74482
				4.45	3.74324	4.45	3.74282	4.45	3.74306
				4.46667	3.74148	4.46667	3.74106	4.46667	3.7413
				4.48333	3.73973	4.48333	3.73931	4.48333	3.73955
				4.5	3.73797	4.5	3.73756	4.5	3.7378
				4.51667	3.73623	4.51667	3.73581	4.51667	3.73605
				4.53333	3.73448	4.53333	3.73406	4.53333	3.7343
				4.55	3.73274	4.55	3.73232	4.55	3.73256
				4.56667	3.731	4.56667	3.73058	4.56667	3.73082
				4.58333	3.72927	4.58333	3.72885	4.58333	3.72909
				4.6	3.72755	4.6	3.72713	4.6	3.72737
				4.61667	3.72583	4.61667	3.72541	4.61667	3.72565
				4.63333	3.72412	4.63333	3.7237	4.63333	3.72394
				4.65	3.72242	4.65	3.722	4.65	3.72224
				4.66667	3.72073	4.66667	3.72031	4.66667	3.72055
				4.68333	3.71905	4.68333	3.71862	4.68333	3.71886
				4.7	3.71737	4.7	3.71695	4.7	3.71719
				4.71667	3.71571	4.71667	3.71528	4.71667	3.71552
				4.73333	3.71405	4.73333	3.71363	4.73333	3.71387
				4.75	3.71241	4.75	3.71198	4.75	3.71222
				4.76667	3.71078	4.76667	3.71035	4.76667	3.71059
				4.78333	3.70915	4.78333	3.70873	4.78333	3.70897
				4.8	3.70754	4.8	3.70711	4.8	3.70735
				4.81667	3.70594	4.81667	3.70551	4.81667	3.70575
				4.83333	3.70436	4.83333	3.70393	4.83333	3.70417
				4.85	3.70278	4.85	3.70235	4.85	3.70259
				4.86667	3.70122	4.86667	3.70079	4.86667	3.70102
				4.88333	3.69966	4.88333	3.69923	4.88333	3.69947
				4.9	3.69812	4.9	3.69769	4.9	3.69793
				4.91667	3.6966	4.91667	3.69616	4.91667	3.6964
				4.93333	3.69508	4.93333	3.69465	4.93333	3.69489
				4.95	3.69358	4.95	3.69314	4.95	3.69338
				4.96667	3.69208	4.96667	3.69165	4.96667	3.69189
				4.98333	3.6906	4.98333	3.69017	4.98333	3.69041
				5	3.68913	5	3.6887	5	3.68894
				5.01667	3.68768	5.01667	3.68724	5.01667	3.68748
				5.03333	3.68623	5.03333	3.68579	5.03333	3.68603
				5.05	3.6848	5.05	3.68436	5.05	3.6846
				5.06667	3.68337	5.06667	3.68293	5.06667	3.68317
				5.08333	3.68196	5.08333	3.68152	5.08333	3.68176
				5.1	3.68056	5.1	3.68012	5.1	3.68035
				5.11667	3.67916	5.11667	3.67872	5.11667	3.67896
				5.13333	3.67778	5.13333	3.67734	5.13333	3.67758
				5.15	3.67641	5.15	3.67597	5.15	3.6762
				5.16667	3.67505	5.16667	3.6746	5.16667	3.67484
				5.18333	3.67369	5.18333	3.67325	5.18333	3.67349
				5.2	3.67235	5.2	3.6719	5.2	3.67214
				5.21667	3.67101	5.21667	3.67056	5.21667	3.6708
				5.23333	3.66968	5.23333	3.66924	5.23333	3.66947
				5.25	3.66836	5.25	3.66791	5.25	3.66815
				5.26667	3.66705	5.26667	3.6666	5.26667	3.66684
				5.28333	3.66574	5.28333	3.66529	5.28333	3.66553
				5.3	3.66444	5.3	3.66399	5.3	3.66423
				5.31667	3.66315	5.31667	3.6627	5.31667	3.66294
				5.33333	3.66186	5.33333	3.66141	5.33333	3.66165
				5.35	3.66059	5.35	3.66013	5.35	3.66037
				5.36667	3.65931	5.36667	3.65886	5.36667	3.6591
				5.38333	3.65804	5.38333	3.65759	5.38333	3.65783
				5.4	3.65678	5.4	3.65633	5.4	3.65656
				5.41667	3.65552	5.41667	3.65507	5.41667	3.6553
				5.43333	3.65427	5.43333	3.65381	5.43333	3.65405
				5.45	3.65302	5.45	3.65256	5.45	3.6528
				5.46667	3.65177	5.46667	3.65131	5.46667	3.65155
				5.48333	3.65053	5.48333	3.65007	5.48333	3.6503
				5.5	3.64929	5.5	3.64883	5.5	3.64906
				5.51667	3.64805	5.51667	3.64759	5.51667	3.64782
				5.53333	3.64682	5.53333	3.64635	5.53333	3.64659
				5.55	3.64558	5.55	3.64512	5.55	3.64536
				5.56667	3.64435	5.56667	3.64389	5.56667	3.64412
				5.58333	3.64312	5.58333	3.64266	5.58333	3.64289
				5.6	3.6419	5.6	3.64143	5.6	3.64166
				5.61667	3.64067	5.61667	3.6402	5.61667	3.64044
				5.63333	3.63944	5.63333	3.63897	5.63333	3.63921
				5.65	3.63821	5.65	3.63774	5.65	3.63798
				5.66667	3.63699	5.66667	3.63651	5.66667	3.63675
				5.68333	3.63576	5.68333	3.63529	5.68333	3.63552
				5.7	3.63453	5.7	3.63406	5.7	3.63429
				5.71667	3.6333	5.71667	3.63282	5.71667	3.63306
				5.73333	3.63207	5.73333	3.63159	5.73333	3.63183
				5.75	3.63084	5.75	3.63036	5.75	3.6306
				5.76667	3.6296	5.76667	3.62912	5.76667	3.62936
				5.78333	3.62837	5.78333	3.62788	5.78333	3.62812
				5.8	3.62713	5.8	3.62664	5.8	3.62688
				5.81667	3.62588	5.81667	3.62539	5.81667	3.62563
				5.83333	3.62463	5.83333	3.62414	5.83333	3.62438
				5.85	3.62338	5.85	3.62289	5.85	3.62313
				5.86667	3.62213	5.86667	3.62163	5.86667	3.62187
				5.88333	3.62087	5.88333	3.62037	5.88333	3.62061
				5.9	3.6196	5.9	3.6191	5.9	3.61934
				5.91667	3.61833	5.91667	3.61783	5.91667	3.61807
				5.93333	3.61705	5.93333	3.61655	5.93333	3.61679
				5.95	3.61577	5.95	3.61527	5.95	3.61551
				5.96667	3.61448	5.96667	3.61398	5.96667	3.61422
				5.98333	3.61319	5.98333	3.61268	5.98333	3.61293
				6	3.61189	6	3.61138	6	3.61162
				6.01667	3.61058	6.01667	3.61007	6.01667	3.61031
				6.03333	3.60927	6.03333	3.60875	6.03333	3.609
				6.05	3.60794	6.05	3.60743	6.05	3.60767
				6.06667	3.60661	6.06667	3.6061	6.06667	3.60634
				6.08333	3.60527	6.08333	3.60476	6.08333	3.605
				6.1	3.60392	6.1	3.60341	6.1	3.60365
				6.11667	3.60257	6.11667	3.60205	6.11667	3.6023
				6.13333	3.6012	6.13333	3.60069	6.13333	3.60093
				6.15	3.59982	6.15	3.59931	6.15	3.59955
				6.16667	3.59844	6.16667	3.59792	6.16667	3.59816
				6.18333	3.59704	6.18333	3.59653	6.18333	3.59676
				6.2	3.59563	6.2	3.59512	6.2	3.59536
				6.21667	3.59421	6.21667	3.5937	6.21667	3.59393
				6.23333	3.59278	6.23333	3.59227	6.23333	3.5925
				6.25	3.59133	6.25	3.59082	6.25	3.59106
				6.26667	3.58987	6.26667	3.58937	6.26667	3.5896
				6.28333	3.5884	6.28333	3.5879	6.28333	3.58813
				6.3	3.58691	6.3	3.58641	6.3	3.58664
				6.31667	3.58541	6.31667	3.58491	6.31667	3.58514
				6.33333	3.5839	6.33333	3.5834	6.33333	3.58363
				6.35	3.58236	6.35	3.58187	6.35	3.5821
				6.36667	3.58082	6.36667	3.58033	6.36667	3.58055
				6.38333	3.57925	6.38333	3.57877	6.38333	3.57899
				6.4	3.57767	6.4	3.57719	6.4	3.57741
				6.41667	3.57607	6.41667	3.5756	6.41667	3.57581
				6.43333	3.57446	6.43333	3.57399	6.43333	3.5742
				6.45	3.57282	6.45	3.57236	6.45	3.57257
				6.46667	3.57117	6.46667	3.57071	6.46667	3.57092
				6.48333	3.5695	6.48333	3.56904	6.48333	3.56925
				6.5	3.56781	6.5	3.56736	6.5	3.56757
				6.51667	3.56611	6.51667	3.56567	6.51667	3.56587
				6.53333	3.56439	6.53333	3.56395	6.53333	3.56415
				6.55	3.56266	6.55	3.56222	6.55	3.56242
				6.56667	3.56092	6.56667	3.56048	6.56667	3.56068
				6.58333	3.55916	6.58333	3.55873	6.58333	3.55892
				6.6	3.55738	6.6	3.55696	6.6	3.55715
				6.61667	3.5556	6.61667	3.55518	6.61667	3.55537
				6.63333	3.55381	6.63333	3.55339	6.63333	3.55358
				6.65	3.552	6.65	3.55158	6.65	3.55178
				6.66667	3.55019	6.66667	3.54977	6.66667	3.54997
				6.68333	3.54837	6.68333	3.54796	6.68333	3.54815
				6.7	3.54654	6.7	3.54613	6.7	3.54632
				6.71667	3.5447	6.71667	3.5443	6.71667	3.54449
				6.73333	3.54286	6.73333	3.54246	6.73333	3.54265
				6.75	3.54102	6.75	3.54061	6.75	3.5408
				6.76667	3.53917	6.76667	3.53877	6.76667	3.53896
				6.78333	3.53731	6.78333	3.53691	6.78333	3.53711
				6.8	3.53546	6.8	3.53506	6.8	3.53525
				6.81667	3.5336	6.81667	3.5332	6.81667	3.5334
				6.83333	3.53174	6.83333	3.53135	6.83333	3.53154
				6.85	3.52989	6.85	3.52949	6.85	3.52969
				6.86667	3.52803	6.86667	3.52764	6.86667	3.52783
				6.88333	3.52618	6.88333	3.52578	6.88333	3.52598
				6.9	3.52432	6.9	3.52393	6.9	3.52413
				6.91667	3.52248	6.91667	3.52208	6.91667	3.52228
				6.93333	3.52063	6.93333	3.52024	6.93333	3.52044
				6.95	3.51879	6.95	3.5184	6.95	3.5186
				6.96667	3.51696	6.96667	3.51657	6.96667	3.51677
				6.98333	3.51513	6.98333	3.51474	6.98333	3.51494
				7	3.5133	7	3.51292	7	3.51312
				7.01667	3.51149	7.01667	3.5111	7.01667	3.51131
				7.03333	3.50968	7.03333	3.50929	7.03333	3.5095
				7.05	3.50788	7.05	3.50749	7.05	3.5077
				7.06667	3.50609	7.06667	3.5057	7.06667	3.50591
				7.08333	3.50431	7.08333	3.50392	7.08333	3.50413
				7.1	3.50253	7.1	3.50215	7.1	3.50236
				7.11667	3.50077	7.11667	3.50038	7.11667	3.50059
				7.13333	3.49901	7.13333	3.49862	7.13333	3.49884
				7.15	3.49726	7.15	3.49688	7.15	3.49709
				7.16667	3.49553	7.16667	3.49514	7.16667	3.49535
				7.18333	3.4938	7.18333	3.49341	7.18333	3.49362
				7.2	3.49207	7.2	3.49169	7.2	3.4919
				7.21667	3.49036	7.21667	3.48997	7.21667	3.49019
				7.23333	3.48865	7.23333	3.48827	7.23333	3.48848
				7.25	3.48695	7.25	3.48657	7.25	3.48678
				7.26667	3.48526	7.26667	3.48487	7.26667	3.48509
				7.28333	3.48357	7.28333	3.48318	7.28333	3.4834
				7.3	3.48188	7.3	3.48149	7.3	3.48171
				7.31667	3.48019	7.31667	3.4798	7.31667	3.48002
				7.33333	3.4785	7.33333	3.47811	7.33333	3.47833
				7.35	3.4768	7.35	3.47641	7.35	3.47663
				7.36667	3.4751	7.36667	3.4747	7.36667	3.47492
				7.38333	3.47337	7.38333	3.47298	7.38333	3.4732
				7.4	3.47163	7.4	3.47123	7.4	3.47146
				7.41667	3.46986	7.41667	3.46945	7.41667	3.46968
				7.43333	3.46805	7.43333	3.46764	7.43333	3.46786
				7.45	3.46618	7.45	3.46577	7.45	3.466
				7.46667	3.46426	7.46667	3.46384	7.46667	3.46407
				7.48333	3.46225	7.48333	3.46184	7.48333	3.46206
				7.5	3.46016	7.5	3.45975	7.5	3.45996
				7.51667	3.45797	7.51667	3.45757	7.51667	3.45777
				7.53333	3.45568	7.53333	3.4553	7.53333	3.45548
				7.55	3.45333	7.55	3.45297	7.55	3.45314
				7.56667	3.45099	7.56667	3.45064	7.56667	3.45079
				7.58333	3.44875	7.58333	3.4484	7.58333	3.44855
				7.6	3.44667	7.6	3.44632	7.6	3.44647
				7.61667	3.44476	7.61667	3.4444	7.61667	3.44456
				7.63333	3.44298	7.63333	3.44261	7.63333	3.44278
				7.65	3.44129	7.65	3.44092	7.65	3.44109
				7.66667	3.43968	7.66667	3.43931	7.66667	3.43948
				7.68333	3.43813	7.68333	3.43775	7.68333	3.43793
				7.7	3.43662	7.7	3.43623	7.7	3.43641
				7.71667	3.43513	7.71667	3.43475	7.71667	3.43493
				7.73333	3.43367	7.73333	3.43329	7.73333	3.43347
				7.75	3.43223	7.75	3.43184	7.75	3.43202
				7.76667	3.4308	7.76667	3.43041	7.76667	3.43059
				7.78333	3.42938	7.78333	3.42899	7.78333	3.42917
				7.8	3.42797	7.8	3.42758	7.8	3.42775
				7.81667	3.42656	7.81667	3.42616	7.81667	3.42634
				7.83333	3.42514	7.83333	3.42475	7.83333	3.42493
				7.85	3.42373	7.85	3.42333	7.85	3.42351
				7.86667	3.42231	7.86667	3.42191	7.86667	3.42208
				7.88333	3.42088	7.88333	3.42048	7.88333	3.42065
				7.9	3.41944	7.9	3.41904	7.9	3.41921
				7.91667	3.41798	7.91667	3.41758	7.91667	3.41775
				7.93333	3.41651	7.93333	3.41611	7.93333	3.41628
				7.95	3.41502	7.95	3.41462	7.95	3.41479
				7.96667	3.41351	7.96667	3.4131	7.96667	3.41327
				7.98333	3.41197	7.98333	3.41156	7.98333	3.41173
				8	3.4104	8	3.40999	8	3.41016
				8.01667	3.40879	8.01667	3.40838	8.01667	3.40855
				8.03333	3.40715	8.03333	3.40673	8.03333	3.4069
				8.05	3.40545	8.05	3.40503	8.05	3.4052
				8.06667	3.4037	8.06667	3.40328	8.06667	3.40345
				8.08333	3.40188	8.08333	3.40145	8.08333	3.40163
				8.1	3.39998	8.1	3.39955	8.1	3.39973
				8.11667	3.39799	8.11667	3.39756	8.11667	3.39774
				8.13333	3.39589	8.13333	3.39546	8.13333	3.39565
				8.15	3.39369	8.15	3.39326	8.15	3.39346
				8.16667	3.39136	8.16667	3.39094	8.16667	3.39114
				8.18333	3.3889	8.18333	3.38848	8.18333	3.38868
				8.2	3.38629	8.2	3.38588	8.2	3.38608
				8.21667	3.38352	8.21667	3.38312	8.21667	3.38332
				8.23333	3.38057	8.23333	3.38018	8.23333	3.38038
				8.25	3.37745	8.25	3.37707	8.25	3.37727
				8.26667	3.37416	8.26667	3.37379	8.26667	3.37399
				8.28333	3.37071	8.28333	3.37035	8.28333	3.37055
				8.3	3.3671	8.3	3.36675	8.3	3.36694
				8.31667	3.36333	8.31667	3.36299	8.31667	3.36318
				8.33333	3.3594	8.33333	3.35908	8.33333	3.35926
				8.35	3.35532	8.35	3.35501	8.35	3.35518
				8.36667	3.3511	8.36667	3.35079	8.36667	3.35096
				8.38333	3.34673	8.38333	3.34643	8.38333	3.34659
				8.4	3.34222	8.4	3.34193	8.4	3.34208
				8.41667	3.3376	8.41667	3.33731	8.41667	3.33746
				8.43333	3.33285	8.43333	3.33257	8.43333	3.33271
				8.45	3.328	8.45	3.32773	8.45	3.32786
				8.46667	3.32307	8.46667	3.32279	8.46667	3.32292
				8.48333	3.31805	8.48333	3.31779	8.48333	3.31791
				8.5	3.31298	8.5	3.31272	8.5	3.31283
				8.51667	3.30786	8.51667	3.3076	8.51667	3.30771
				8.53333	3.30271	8.53333	3.30245	8.53333	3.30255
				8.55	3.29755	8.55	3.29729	8.55	3.29738
				8.56667	3.29238	8.56667	3.29212	8.56667	3.29221
				8.58333	3.28722	8.58333	3.28696	8.58333	3.28705
				8.6	3.28208	8.6	3.28182	8.6	3.2819
				8.61667	3.27697	8.61667	3.27671	8.61667	3.27679
				8.63333	3.2719	8.63333	3.27164	8.63333	3.27171
				8.65	3.26687	8.65	3.26661	8.65	3.26667
				8.66667	3.26188	8.66667	3.26162	8.66667	3.26168
				8.68333	3.25694	8.68333	3.25668	8.68333	3.25673
				8.7	3.25205	8.7	3.25178	8.7	3.25183
				8.71667	3.2472	8.71667	3.24693	8.71667	3.24697
				8.73333	3.24239	8.73333	3.24212	8.73333	3.24216
				8.75	3.23762	8.75	3.23735	8.75	3.23738
				8.76667	3.23288	8.76667	3.23261	8.76667	3.23263
				8.78333	3.22816	8.78333	3.22788	8.78333	3.2279
				8.8	3.22345	8.8	3.22318	8.8	3.22318
				8.81667	3.21875	8.81667	3.21848	8.81667	3.21847
				8.83333	3.21404	8.83333	3.21377	8.83333	3.21376
				8.85	3.20932	8.85	3.20905	8.85	3.20903
				8.86667	3.20458	8.86667	3.2043	8.86667	3.20427
				8.88333	3.19979	8.88333	3.19952	8.88333	3.19947
				8.9	3.19496	8.9	3.19469	8.9	3.19463
				8.91667	3.19007	8.91667	3.1898	8.91667	3.18972
				8.93333	3.18511	8.93333	3.18485	8.93333	3.18475
				8.95	3.18007	8.95	3.17981	8.95	3.17969
				8.96667	3.17494	8.96667	3.17468	8.96667	3.17454
				8.98333	3.1697	8.98333	3.16944	8.98333	3.16928
				9	3.16434	9	3.16409	9	3.1639
				9.01667	3.15885	9.01667	3.15861	9.01667	3.15839
				9.03333	3.15323	9.03333	3.15299	9.03333	3.15274
				9.05	3.14744	9.05	3.14721	9.05	3.14693
				9.06667	3.1415	9.06667	3.14127	9.06667	3.14095
				9.08333	3.13537	9.08333	3.13515	9.08333	3.13479
				9.1	3.12905	9.1	3.12883	9.1	3.12844
				9.11667	3.12252	9.11667	3.12231	9.11667	3.12187
				9.13333	3.11577	9.13333	3.11557	9.13333	3.11508
				9.15	3.10878	9.15	3.1086	9.15	3.10805
				9.16667	3.10155	9.16667	3.10137	9.16667	3.10077
				9.18333	3.09404	9.18333	3.09388	9.18333	3.09322
				9.2	3.08626	9.2	3.0861	9.2	3.08538
				9.21667	3.07817	9.21667	3.07803	9.21667	3.07723
				9.23333	3.06977	9.23333	3.06964	9.23333	3.06876
				9.25	3.06102	9.25	3.06091	9.25	3.05995
				9.26667	3.05192	9.26667	3.05182	9.26667	3.05078
				9.28333	3.04244	9.28333	3.04235	9.28333	3.04122
				9.3	3.03256	9.3	3.03249	9.3	3.03125
				9.31667	3.02225	9.31667	3.0222	9.31667	3.02085
				9.33333	3.01149	9.33333	3.01146	9.33333	3.00999
				9.35	3.00026	9.35	3.00024	9.35	2.99865
				9.36667	2.98852	9.36667	2.98852	9.36667	2.98679
				9.38333	2.97624	9.38333	2.97626	9.38333	2.97439
				9.4	2.96339	9.4	2.96344	9.4	2.96141
				9.41667	2.94994	9.41667	2.95001	9.41667	2.94782
				9.43333	2.93584	9.43333	2.93594	9.43333	2.93357
				9.45	2.92107	9.45	2.92119	9.45	2.91862
				9.46667	2.90556	9.46667	2.90571	9.46667	2.90294
				9.48333	2.88929	9.48333	2.88947	9.48333	2.88647
				9.5	2.87219	9.5	2.8724	9.5	2.86917
				9.51667	2.85421	9.51667	2.85446	9.51667	2.85096
				9.53333	2.83529	9.53333	2.83558	9.53333	2.83181
				9.55	2.81537	9.55	2.8157	9.55	2.81163
				9.56667	2.79439	9.56667	2.79475	9.56667	2.79035
				9.58333	2.77225	9.58333	2.77266	9.58333	2.7679
				9.6	2.74888	9.6	2.74934	9.6	2.7442
				9.61667	2.72417	9.61667	2.72469	9.61667	2.71913
				9.63333	2.69804	9.63333	2.69861	9.63333	2.6926
				9.65	2.67036	9.65	2.67099	9.65	2.66448
				9.66667	2.641	9.66667	2.64171	9.66667	2.63464
				9.68333	2.60983	9.68333	2.6106	9.68333	2.60293
				9.7	2.57666	9.7	2.57751	9.7	2.56917
				9.71667	2.5413	9.71667	2.54224	9.71667	2.53314
				9.73333	2.50351	9.73333	2.50456	9.73106	2.50001
				9.73482	2.50001	9.73527	2.50001

## Sheet: fig(h)
Time_Exp_Sample_1	Voltage_Exp_Sample_1	Time_Exp_Sample_2	Voltage_Exp_Sample_2	Time_SEI_only	Voltage_SEI_only	Time_SEI_Dry_out	Voltage_SEI_Dry_out	Time_5_coupled	Voltage_5_coupled
0	4.16567	0	4.1701	0	4.17351	0	4.17232	0	4.17193
0.443611	4.07494	0.45	4.07807	0.0166667	4.16511	0.0166667	4.16355	0.0166667	4.16333
0.887222	4.05009	0.9	4.05271	0.0333333	4.1611	0.0333333	4.1594	0.0333333	4.1592
1.33083	4.0187	1.35	4.02172	0.05	4.15735	0.05	4.15556	0.05	4.15535
1.77444	3.97314	1.8	3.97482	0.0666667	4.1537	0.0666667	4.15181	0.0666667	4.1516
2.21806	3.92021	2.25	3.92095	0.0833333	4.15011	0.0833333	4.14813	0.0833333	4.14792
2.66167	3.87421	2.7	3.87511	0.1	4.14659	0.1	4.14452	0.1	4.14431
3.10528	3.83097	3.15	3.83278	0.116667	4.14313	0.116667	4.14098	0.116667	4.14077
3.54889	3.7843	3.6	3.78698	0.133333	4.13975	0.133333	4.13752	0.133333	4.13732
3.9925	3.73381	4.05	3.73657	0.15	4.13644	0.15	4.13414	0.15	4.13394
4.43611	3.68183	4.5	3.68353	0.166667	4.1332	0.166667	4.13085	0.166667	4.13065
4.87972	3.63492	4.95	3.63596	0.183333	4.13004	0.183333	4.12763	0.183333	4.12744
5.32333	3.59586	5.4	3.59713	0.2	4.12696	0.2	4.12451	0.2	4.12432
5.76694	3.55935	5.85	3.56102	0.216667	4.12396	0.216667	4.12147	0.216667	4.12129
6.21056	3.51831	6.3	3.52187	0.233333	4.12104	0.233333	4.11852	0.233333	4.11834
6.65417	3.46822	6.75	3.47359	0.25	4.11821	0.25	4.11566	0.25	4.11549
7.09778	3.41305	7.2	3.41779	0.266667	4.11545	0.266667	4.11289	0.266667	4.11273
7.54139	3.33976	7.65	3.34588	0.283333	4.11279	0.283333	4.11022	0.283333	4.11007
7.985	3.22303	8.1	3.23204	0.3	4.11021	0.3	4.10764	0.3	4.1075
8.42861	3.05081	8.55	3.05707	0.316667	4.10771	0.316667	4.10515	0.316667	4.10502
8.87222	2.50522	8.99951	2.50008	0.333333	4.1053	0.333333	4.10276	0.333333	4.10263
8.87413	2.50006	8.99951	2.50008	0.35	4.10298	0.35	4.10046	0.35	4.10034
				0.366667	4.10074	0.366667	4.09826	0.366667	4.09814
				0.383333	4.09859	0.383333	4.09614	0.383333	4.09604
				0.4	4.09652	0.4	4.09412	0.4	4.09402
				0.416667	4.09453	0.416667	4.09219	0.416667	4.0921
				0.433333	4.09263	0.433333	4.09035	0.433333	4.09026
				0.45	4.09081	0.45	4.08859	0.45	4.08851
				0.466667	4.08908	0.466667	4.08692	0.466667	4.08685
				0.483333	4.08742	0.483333	4.08533	0.483333	4.08527
				0.5	4.08583	0.5	4.08382	0.5	4.08377
				0.516667	4.08433	0.516667	4.08239	0.516667	4.08235
				0.533333	4.0829	0.533333	4.08104	0.533333	4.08101
				0.55	4.08154	0.55	4.07976	0.55	4.07975
				0.566667	4.08025	0.566667	4.07855	0.566667	4.07855
				0.583333	4.07902	0.583333	4.07741	0.583333	4.07742
				0.6	4.07786	0.6	4.07634	0.6	4.07636
				0.616667	4.07676	0.616667	4.07532	0.616667	4.07535
				0.633333	4.07571	0.633333	4.07436	0.633333	4.07441
				0.65	4.07472	0.65	4.07345	0.65	4.07352
				0.666667	4.07379	0.666667	4.0726	0.666667	4.07267
				0.683333	4.07289	0.683333	4.07179	0.683333	4.07187
				0.7	4.07204	0.7	4.07102	0.7	4.07111
				0.716667	4.07123	0.716667	4.07029	0.716667	4.07039
				0.733333	4.07046	0.733333	4.06959	0.733333	4.0697
				0.75	4.06972	0.75	4.06892	0.75	4.06904
				0.766667	4.069	0.766667	4.06827	0.766667	4.0684
				0.783333	4.06831	0.783333	4.06765	0.783333	4.06779
				0.8	4.06764	0.8	4.06704	0.8	4.06719
				0.816667	4.06698	0.816667	4.06644	0.816667	4.06659
				0.833333	4.06634	0.833333	4.06586	0.833333	4.06601
				0.85	4.0657	0.85	4.06528	0.85	4.06543
				0.866667	4.06507	0.866667	4.0647	0.866667	4.06486
				0.883333	4.06443	0.883333	4.06411	0.883333	4.06428
				0.9	4.0638	0.9	4.06353	0.9	4.06369
				0.916667	4.06315	0.916667	4.06293	0.916667	4.06309
				0.933333	4.0625	0.933333	4.06233	0.933333	4.06249
				0.95	4.06183	0.95	4.06171	0.95	4.06187
				0.966667	4.06115	0.966667	4.06108	0.966667	4.06123
				0.983333	4.06045	0.983333	4.06043	0.983333	4.06058
				1	4.05973	1	4.05976	1	4.0599
				1.01667	4.05899	1.01667	4.05907	1.01667	4.0592
				1.03333	4.05822	1.03333	4.05835	1.03333	4.05848
				1.05	4.05743	1.05	4.05761	1.05	4.05772
				1.06667	4.0566	1.06667	4.05683	1.06667	4.05694
				1.08333	4.05576	1.08333	4.05603	1.08333	4.05612
				1.1	4.05488	1.1	4.0552	1.1	4.05527
				1.11667	4.05397	1.11667	4.05432	1.11667	4.05439
				1.13333	4.05303	1.13333	4.05342	1.13333	4.05346
				1.15	4.05206	1.15	4.05247	1.15	4.0525
				1.16667	4.05106	1.16667	4.05149	1.16667	4.0515
				1.18333	4.05003	1.18333	4.05046	1.18333	4.05045
				1.2	4.04897	1.2	4.0494	1.2	4.04936
				1.21667	4.04788	1.21667	4.04829	1.21667	4.04823
				1.23333	4.04676	1.23333	4.04714	1.23333	4.04705
				1.25	4.04561	1.25	4.04594	1.25	4.04583
				1.26667	4.04443	1.26667	4.04471	1.26667	4.04457
				1.28333	4.04322	1.28333	4.04343	1.28333	4.04326
				1.3	4.04199	1.3	4.04211	1.3	4.04192
				1.31667	4.04072	1.31667	4.04075	1.31667	4.04053
				1.33333	4.03943	1.33333	4.03936	1.33333	4.0391
				1.35	4.03811	1.35	4.03792	1.35	4.03764
				1.36667	4.03677	1.36667	4.03645	1.36667	4.03614
				1.38333	4.0354	1.38333	4.03495	1.38333	4.03461
				1.4	4.034	1.4	4.03341	1.4	4.03305
				1.41667	4.03258	1.41667	4.03185	1.41667	4.03146
				1.43333	4.03114	1.43333	4.03026	1.43333	4.02984
				1.45	4.02967	1.45	4.02864	1.45	4.0282
				1.46667	4.02818	1.46667	4.02699	1.46667	4.02653
				1.48333	4.02667	1.48333	4.02533	1.48333	4.02484
				1.5	4.02514	1.5	4.02364	1.5	4.02313
				1.51667	4.02358	1.51667	4.02193	1.51667	4.0214
				1.53333	4.02201	1.53333	4.0202	1.53333	4.01966
				1.55	4.02042	1.55	4.01845	1.55	4.01789
				1.56667	4.01881	1.56667	4.01669	1.56667	4.01611
				1.58333	4.01718	1.58333	4.01491	1.58333	4.01432
				1.6	4.01554	1.6	4.01312	1.6	4.01251
				1.61667	4.01388	1.61667	4.01132	1.61667	4.01069
				1.63333	4.01221	1.63333	4.0095	1.63333	4.00886
				1.65	4.01052	1.65	4.00768	1.65	4.00702
				1.66667	4.00882	1.66667	4.00584	1.66667	4.00517
				1.68333	4.00711	1.68333	4.004	1.68333	4.00331
				1.7	4.00539	1.7	4.00215	1.7	4.00145
				1.71667	4.00365	1.71667	4.00029	1.71667	3.99958
				1.73333	4.00191	1.73333	3.99842	1.73333	3.9977
				1.75	4.00015	1.75	3.99655	1.75	3.99582
				1.76667	3.99839	1.76667	3.99468	1.76667	3.99394
				1.78333	3.99662	1.78333	3.9928	1.78333	3.99205
				1.8	3.99484	1.8	3.99093	1.8	3.99016
				1.81667	3.99306	1.81667	3.98904	1.81667	3.98827
				1.83333	3.99127	1.83333	3.98716	1.83333	3.98638
				1.85	3.98947	1.85	3.98528	1.85	3.98449
				1.86667	3.98768	1.86667	3.9834	1.86667	3.9826
				1.88333	3.98587	1.88333	3.98151	1.88333	3.98071
				1.9	3.98407	1.9	3.97963	1.9	3.97882
				1.91667	3.98226	1.91667	3.97775	1.91667	3.97693
				1.93333	3.98045	1.93333	3.97588	1.93333	3.97505
				1.95	3.97864	1.95	3.974	1.95	3.97316
				1.96667	3.97683	1.96667	3.97213	1.96667	3.97128
				1.98333	3.97501	1.98333	3.97026	1.98333	3.96941
				2	3.9732	2	3.9684	2	3.96754
				2.01667	3.97139	2.01667	3.96654	2.01667	3.96567
				2.03333	3.96957	2.03333	3.96468	2.03333	3.96381
				2.05	3.96776	2.05	3.96283	2.05	3.96196
				2.06667	3.96595	2.06667	3.96099	2.06667	3.9601
				2.08333	3.96414	2.08333	3.95915	2.08333	3.95826
				2.1	3.96233	2.1	3.95731	2.1	3.95642
				2.11667	3.96053	2.11667	3.95548	2.11667	3.95458
				2.13333	3.95872	2.13333	3.95366	2.13333	3.95276
				2.15	3.95692	2.15	3.95185	2.15	3.95093
				2.16667	3.95512	2.16667	3.95004	2.16667	3.94912
				2.18333	3.95332	2.18333	3.94823	2.18333	3.94731
				2.2	3.95152	2.2	3.94644	2.2	3.9455
				2.21667	3.94972	2.21667	3.94465	2.21667	3.94371
				2.23333	3.94793	2.23333	3.94286	2.23333	3.94192
				2.25	3.94614	2.25	3.94108	2.25	3.94013
				2.26667	3.94434	2.26667	3.93931	2.26667	3.93835
				2.28333	3.94255	2.28333	3.93755	2.28333	3.93658
				2.3	3.94076	2.3	3.93579	2.3	3.93481
				2.31667	3.93897	2.31667	3.93403	2.31667	3.93305
				2.33333	3.93718	2.33333	3.93229	2.33333	3.93129
				2.35	3.93538	2.35	3.93055	2.35	3.92954
				2.36667	3.93358	2.36667	3.92881	2.36667	3.9278
				2.38333	3.93178	2.38333	3.92708	2.38333	3.92605
				2.4	3.92997	2.4	3.92535	2.4	3.92432
				2.41667	3.92816	2.41667	3.92363	2.41667	3.92258
				2.43333	3.92633	2.43333	3.92192	2.43333	3.92085
				2.45	3.92449	2.45	3.9202	2.45	3.91912
				2.46667	3.92265	2.46667	3.91849	2.46667	3.91739
				2.48333	3.9208	2.48333	3.91678	2.48333	3.91567
				2.5	3.91895	2.5	3.91508	2.5	3.91394
				2.51667	3.9171	2.51667	3.91337	2.51667	3.91221
				2.53333	3.91525	2.53333	3.91167	2.53333	3.91048
				2.55	3.91339	2.55	3.90997	2.55	3.90875
				2.56667	3.91154	2.56667	3.90826	2.56667	3.907
				2.58333	3.90969	2.58333	3.90655	2.58333	3.90525
				2.6	3.90783	2.6	3.90484	2.6	3.9035
				2.61667	3.90598	2.61667	3.90312	2.61667	3.90175
				2.63333	3.90414	2.63333	3.90139	2.63333	3.9
				2.65	3.90229	2.65	3.89965	2.65	3.89824
				2.66667	3.90046	2.66667	3.89791	2.66667	3.89649
				2.68333	3.89862	2.68333	3.89617	2.68333	3.89473
				2.7	3.89681	2.7	3.89443	2.7	3.89298
				2.71667	3.895	2.71667	3.89268	2.71667	3.89122
				2.73333	3.89321	2.73333	3.89093	2.73333	3.88947
				2.75	3.89144	2.75	3.88918	2.75	3.88771
				2.76667	3.88969	2.76667	3.88743	2.76667	3.88596
				2.78333	3.88796	2.78333	3.88568	2.78333	3.88421
				2.8	3.88624	2.8	3.88392	2.8	3.88245
				2.81667	3.88455	2.81667	3.88217	2.81667	3.8807
				2.83333	3.88288	2.83333	3.88042	2.83333	3.87895
				2.85	3.88124	2.85	3.87867	2.85	3.8772
				2.86667	3.87963	2.86667	3.87692	2.86667	3.87545
				2.88333	3.87805	2.88333	3.87517	2.88333	3.8737
				2.9	3.87649	2.9	3.87342	2.9	3.87195
				2.91667	3.87495	2.91667	3.87167	2.91667	3.8702
				2.93333	3.87344	2.93333	3.86993	2.93333	3.86846
				2.95	3.87195	2.95	3.86819	2.95	3.86672
				2.96667	3.87048	2.96667	3.86645	2.96667	3.86501
				2.98333	3.86903	2.98333	3.86473	2.98333	3.8633
				3	3.86759	3	3.86301	3	3.86162
				3.01667	3.86617	3.01667	3.86132	3.01667	3.85996
				3.03333	3.86477	3.03333	3.85965	3.03333	3.85832
				3.05	3.86337	3.05	3.85799	3.05	3.85671
				3.06667	3.86199	3.06667	3.85637	3.06667	3.85512
				3.08333	3.86063	3.08333	3.85476	3.08333	3.85355
				3.1	3.85927	3.1	3.85318	3.1	3.85201
				3.11667	3.85793	3.11667	3.85163	3.11667	3.85049
				3.13333	3.85659	3.13333	3.85009	3.13333	3.84898
				3.15	3.85527	3.15	3.84857	3.15	3.84749
				3.16667	3.85395	3.16667	3.84707	3.16667	3.84601
				3.18333	3.85263	3.18333	3.84558	3.18333	3.84455
				3.2	3.85133	3.2	3.84411	3.2	3.8431
				3.21667	3.85003	3.21667	3.84265	3.21667	3.84166
				3.23333	3.84873	3.23333	3.8412	3.23333	3.84023
				3.25	3.84744	3.25	3.83976	3.25	3.83881
				3.26667	3.84614	3.26667	3.83833	3.26667	3.83739
				3.28333	3.84485	3.28333	3.83691	3.28333	3.83598
				3.3	3.84356	3.3	3.83549	3.3	3.83458
				3.31667	3.84227	3.31667	3.83408	3.31667	3.83319
				3.33333	3.84098	3.33333	3.83268	3.33333	3.83179
				3.35	3.83969	3.35	3.83128	3.35	3.8304
				3.36667	3.8384	3.36667	3.82988	3.36667	3.82901
				3.38333	3.83711	3.38333	3.82849	3.38333	3.82762
				3.4	3.83581	3.4	3.82709	3.4	3.82623
				3.41667	3.83451	3.41667	3.8257	3.41667	3.82484
				3.43333	3.83321	3.43333	3.82431	3.43333	3.82345
				3.45	3.83191	3.45	3.82291	3.45	3.82205
				3.46667	3.8306	3.46667	3.82151	3.46667	3.82065
				3.48333	3.82929	3.48333	3.82011	3.48333	3.81924
				3.5	3.82797	3.5	3.8187	3.5	3.81782
				3.51667	3.82665	3.51667	3.81729	3.51667	3.8164
				3.53333	3.82533	3.53333	3.81587	3.53333	3.81497
				3.55	3.824	3.55	3.81444	3.55	3.81353
				3.56667	3.82266	3.56667	3.81301	3.56667	3.81208
				3.58333	3.82132	3.58333	3.81157	3.58333	3.81063
				3.6	3.81997	3.6	3.81011	3.6	3.80916
				3.61667	3.81861	3.61667	3.80865	3.61667	3.80769
				3.63333	3.81725	3.63333	3.80718	3.63333	3.8062
				3.65	3.81588	3.65	3.80571	3.65	3.80471
				3.66667	3.81451	3.66667	3.80422	3.66667	3.8032
				3.68333	3.81312	3.68333	3.80271	3.68333	3.80169
				3.7	3.81173	3.7	3.8012	3.7	3.80016
				3.71667	3.81032	3.71667	3.79968	3.71667	3.79862
				3.73333	3.80891	3.73333	3.79815	3.73333	3.79707
				3.75	3.80749	3.75	3.7966	3.75	3.79551
				3.76667	3.80606	3.76667	3.79504	3.76667	3.79393
				3.78333	3.80462	3.78333	3.79348	3.78333	3.79235
				3.8	3.80317	3.8	3.79189	3.8	3.79075
				3.81667	3.80171	3.81667	3.7903	3.81667	3.78913
				3.83333	3.80024	3.83333	3.7887	3.83333	3.78751
				3.85	3.79876	3.85	3.78708	3.85	3.78587
				3.86667	3.79727	3.86667	3.78545	3.86667	3.78422
				3.88333	3.79576	3.88333	3.7838	3.88333	3.78256
				3.9	3.79425	3.9	3.78215	3.9	3.78089
				3.91667	3.79272	3.91667	3.78048	3.91667	3.7792
				3.93333	3.79118	3.93333	3.7788	3.93333	3.7775
				3.95	3.78963	3.95	3.77711	3.95	3.77579
				3.96667	3.78807	3.96667	3.77541	3.96667	3.77407
				3.98333	3.78649	3.98333	3.77369	3.98333	3.77233
				4	3.78491	4	3.77196	4	3.77059
				4.01667	3.78331	4.01667	3.77023	4.01667	3.76883
				4.03333	3.7817	4.03333	3.76848	4.03333	3.76707
				4.05	3.78008	4.05	3.76672	4.05	3.76529
				4.06667	3.77845	4.06667	3.76495	4.06667	3.76351
				4.08333	3.7768	4.08333	3.76318	4.08333	3.76171
				4.1	3.77514	4.1	3.76139	4.1	3.75991
				4.11667	3.77348	4.11667	3.7596	4.11667	3.7581
				4.13333	3.7718	4.13333	3.7578	4.13333	3.75629
				4.15	3.77011	4.15	3.75599	4.15	3.75447
				4.16667	3.76841	4.16667	3.75418	4.16667	3.75264
				4.18333	3.7667	4.18333	3.75236	4.18333	3.75081
				4.2	3.76498	4.2	3.75054	4.2	3.74897
				4.21667	3.76325	4.21667	3.74871	4.21667	3.74713
				4.23333	3.76152	4.23333	3.74688	4.23333	3.74529
				4.25	3.75977	4.25	3.74504	4.25	3.74344
				4.26667	3.75802	4.26667	3.74321	4.26667	3.7416
				4.28333	3.75626	4.28333	3.74137	4.28333	3.73975
				4.3	3.75449	4.3	3.73953	4.3	3.73791
				4.31667	3.75272	4.31667	3.7377	4.31667	3.73606
				4.33333	3.75094	4.33333	3.73586	4.33333	3.73422
				4.35	3.74915	4.35	3.73403	4.35	3.73238
				4.36667	3.74736	4.36667	3.7322	4.36667	3.73055
				4.38333	3.74557	4.38333	3.73037	4.38333	3.72872
				4.4	3.74378	4.4	3.72855	4.4	3.72689
				4.41667	3.74198	4.41667	3.72673	4.41667	3.72507
				4.43333	3.74018	4.43333	3.72492	4.43333	3.72326
				4.45	3.73839	4.45	3.72312	4.45	3.72145
				4.46667	3.73659	4.46667	3.72132	4.46667	3.71966
				4.48333	3.73479	4.48333	3.71953	4.48333	3.71787
				4.5	3.73299	4.5	3.71775	4.5	3.71608
				4.51667	3.7312	4.51667	3.71598	4.51667	3.71431
				4.53333	3.7294	4.53333	3.71422	4.53333	3.71255
				4.55	3.72761	4.55	3.71246	4.55	3.7108
				4.56667	3.72583	4.56667	3.71072	4.56667	3.70906
				4.58333	3.72405	4.58333	3.70899	4.58333	3.70733
				4.6	3.72227	4.6	3.70726	4.6	3.70561
				4.61667	3.7205	4.61667	3.70555	4.61667	3.7039
				4.63333	3.71874	4.63333	3.70385	4.63333	3.7022
				4.65	3.71698	4.65	3.70217	4.65	3.70052
				4.66667	3.71523	4.66667	3.70049	4.66667	3.69885
				4.68333	3.71349	4.68333	3.69883	4.68333	3.69719
				4.7	3.71175	4.7	3.69717	4.7	3.69554
				4.71667	3.71003	4.71667	3.69553	4.71667	3.6939
				4.73333	3.70831	4.73333	3.69391	4.73333	3.69228
				4.75	3.7066	4.75	3.69229	4.75	3.69066
				4.76667	3.7049	4.76667	3.69069	4.76667	3.68906
				4.78333	3.70321	4.78333	3.6891	4.78333	3.68748
				4.8	3.70153	4.8	3.68752	4.8	3.6859
				4.81667	3.69985	4.81667	3.68595	4.81667	3.68433
				4.83333	3.69819	4.83333	3.68439	4.83333	3.68278
				4.85	3.69654	4.85	3.68285	4.85	3.68124
				4.86667	3.6949	4.86667	3.68131	4.86667	3.6797
				4.88333	3.69327	4.88333	3.67979	4.88333	3.67818
				4.9	3.69165	4.9	3.67828	4.9	3.67667
				4.91667	3.69003	4.91667	3.67677	4.91667	3.67517
				4.93333	3.68843	4.93333	3.67528	4.93333	3.67367
				4.95	3.68684	4.95	3.6738	4.95	3.67219
				4.96667	3.68525	4.96667	3.67233	4.96667	3.67072
				4.98333	3.68368	4.98333	3.67086	4.98333	3.66925
				5	3.68211	5	3.66941	5	3.66779
				5.01667	3.68055	5.01667	3.66796	5.01667	3.66634
				5.03333	3.679	5.03333	3.66652	5.03333	3.6649
				5.05	3.67746	5.05	3.66509	5.05	3.66346
				5.06667	3.67592	5.06667	3.66367	5.06667	3.66203
				5.08333	3.6744	5.08333	3.66225	5.08333	3.66061
				5.1	3.67288	5.1	3.66084	5.1	3.65919
				5.11667	3.67136	5.11667	3.65943	5.11667	3.65778
				5.13333	3.66985	5.13333	3.65803	5.13333	3.65637
				5.15	3.66835	5.15	3.65664	5.15	3.65496
				5.16667	3.66685	5.16667	3.65524	5.16667	3.65356
				5.18333	3.66536	5.18333	3.65386	5.18333	3.65216
				5.2	3.66387	5.2	3.65247	5.2	3.65077
				5.21667	3.66239	5.21667	3.65109	5.21667	3.64937
				5.23333	3.66091	5.23333	3.64971	5.23333	3.64798
				5.25	3.65943	5.25	3.64834	5.25	3.64659
				5.26667	3.65796	5.26667	3.64696	5.26667	3.6452
				5.28333	3.65649	5.28333	3.64559	5.28333	3.64381
				5.3	3.65502	5.3	3.64422	5.3	3.64242
				5.31667	3.65355	5.31667	3.64285	5.31667	3.64103
				5.33333	3.65208	5.33333	3.64147	5.33333	3.63963
				5.35	3.65062	5.35	3.6401	5.35	3.63824
				5.36667	3.64915	5.36667	3.63873	5.36667	3.63685
				5.38333	3.64769	5.38333	3.63735	5.38333	3.63545
				5.4	3.64622	5.4	3.63598	5.4	3.63405
				5.41667	3.64476	5.41667	3.6346	5.41667	3.63264
				5.43333	3.64329	5.43333	3.63322	5.43333	3.63124
				5.45	3.64182	5.45	3.63184	5.45	3.62983
				5.46667	3.64034	5.46667	3.63045	5.46667	3.62841
				5.48333	3.63887	5.48333	3.62907	5.48333	3.62699
				5.5	3.63739	5.5	3.62767	5.5	3.62557
				5.51667	3.6359	5.51667	3.62628	5.51667	3.62414
				5.53333	3.63441	5.53333	3.62488	5.53333	3.6227
				5.55	3.63292	5.55	3.62347	5.55	3.62126
				5.56667	3.63142	5.56667	3.62206	5.56667	3.61981
				5.58333	3.62991	5.58333	3.62064	5.58333	3.61835
				5.6	3.6284	5.6	3.61922	5.6	3.61689
				5.61667	3.62688	5.61667	3.61779	5.61667	3.61541
				5.63333	3.62535	5.63333	3.61635	5.63333	3.61393
				5.65	3.62381	5.65	3.61491	5.65	3.61244
				5.66667	3.62227	5.66667	3.61346	5.66667	3.61094
				5.68333	3.62071	5.68333	3.612	5.68333	3.60943
				5.7	3.61915	5.7	3.61053	5.7	3.60791
				5.71667	3.61757	5.71667	3.60905	5.71667	3.60637
				5.73333	3.61598	5.73333	3.60756	5.73333	3.60483
				5.75	3.61438	5.75	3.60606	5.75	3.60327
				5.76667	3.61277	5.76667	3.60455	5.76667	3.6017
				5.78333	3.61114	5.78333	3.60303	5.78333	3.60011
				5.8	3.6095	5.8	3.6015	5.8	3.59852
				5.81667	3.60785	5.81667	3.59996	5.81667	3.5969
				5.83333	3.60618	5.83333	3.5984	5.83333	3.59527
				5.85	3.6045	5.85	3.59683	5.85	3.59363
				5.86667	3.6028	5.86667	3.59525	5.86667	3.59197
				5.88333	3.60109	5.88333	3.59365	5.88333	3.59029
				5.9	3.59936	5.9	3.59203	5.9	3.5886
				5.91667	3.59762	5.91667	3.5904	5.91667	3.58689
				5.93333	3.59586	5.93333	3.58876	5.93333	3.58515
				5.95	3.59409	5.95	3.5871	5.95	3.58341
				5.96667	3.59231	5.96667	3.58542	5.96667	3.58164
				5.98333	3.59051	5.98333	3.58373	5.98333	3.57986
				6	3.58871	6	3.58201	6	3.57806
				6.01667	3.5869	6.01667	3.58028	6.01667	3.57624
				6.03333	3.58507	6.03333	3.57853	6.03333	3.57441
				6.05	3.58324	6.05	3.57677	6.05	3.57256
				6.06667	3.5814	6.06667	3.57499	6.06667	3.57071
				6.08333	3.57955	6.08333	3.57319	6.08333	3.56884
				6.1	3.5777	6.1	3.57138	6.1	3.56696
				6.11667	3.57585	6.11667	3.56955	6.11667	3.56507
				6.13333	3.57398	6.13333	3.56771	6.13333	3.56317
				6.15	3.57212	6.15	3.56586	6.15	3.56126
				6.16667	3.57025	6.16667	3.564	6.16667	3.55935
				6.18333	3.56838	6.18333	3.56213	6.18333	3.55743
				6.2	3.56651	6.2	3.56025	6.2	3.55551
				6.21667	3.56464	6.21667	3.55836	6.21667	3.55358
				6.23333	3.56277	6.23333	3.55647	6.23333	3.55165
				6.25	3.5609	6.25	3.55456	6.25	3.54972
				6.26667	3.55903	6.26667	3.55266	6.26667	3.54778
				6.28333	3.55717	6.28333	3.55075	6.28333	3.54585
				6.3	3.55531	6.3	3.54883	6.3	3.54392
				6.31667	3.55345	6.31667	3.54692	6.31667	3.54199
				6.33333	3.5516	6.33333	3.545	6.33333	3.54006
				6.35	3.54975	6.35	3.54309	6.35	3.53813
				6.36667	3.54791	6.36667	3.54117	6.36667	3.53621
				6.38333	3.54608	6.38333	3.53926	6.38333	3.5343
				6.4	3.54426	6.4	3.53734	6.4	3.53239
				6.41667	3.54244	6.41667	3.53543	6.41667	3.53049
				6.43333	3.54063	6.43333	3.53353	6.43333	3.5286
				6.45	3.53883	6.45	3.53163	6.45	3.52671
				6.46667	3.53704	6.46667	3.52974	6.46667	3.52483
				6.48333	3.53525	6.48333	3.52785	6.48333	3.52296
				6.5	3.53348	6.5	3.52597	6.5	3.5211
				6.51667	3.53172	6.51667	3.52409	6.51667	3.51925
				6.53333	3.52996	6.53333	3.52223	6.53333	3.51741
				6.55	3.52821	6.55	3.52037	6.55	3.51558
				6.56667	3.52648	6.56667	3.51852	6.56667	3.51375
				6.58333	3.52475	6.58333	3.51668	6.58333	3.51194
				6.6	3.52303	6.6	3.51485	6.6	3.51013
				6.61667	3.52131	6.61667	3.51303	6.61667	3.50834
				6.63333	3.5196	6.63333	3.51121	6.63333	3.50655
				6.65	3.5179	6.65	3.50941	6.65	3.50477
				6.66667	3.5162	6.66667	3.50762	6.66667	3.503
				6.68333	3.5145	6.68333	3.50583	6.68333	3.50123
				6.7	3.51281	6.7	3.50405	6.7	3.49946
				6.71667	3.51111	6.71667	3.50228	6.71667	3.49769
				6.73333	3.5094	6.73333	3.50052	6.73333	3.49592
				6.75	3.50768	6.75	3.49876	6.75	3.49415
				6.76667	3.50595	6.76667	3.497	6.76667	3.49236
				6.78333	3.50419	6.78333	3.49525	6.78333	3.49056
				6.8	3.5024	6.8	3.49349	6.8	3.48873
				6.81667	3.50058	6.81667	3.49173	6.81667	3.48687
				6.83333	3.4987	6.83333	3.48996	6.83333	3.48496
				6.85	3.49677	6.85	3.48818	6.85	3.483
				6.86667	3.49477	6.86667	3.48638	6.86667	3.48098
				6.88333	3.4927	6.88333	3.48455	6.88333	3.47888
				6.9	3.49055	6.9	3.48268	6.9	3.47669
				6.91667	3.48833	6.91667	3.48076	6.91667	3.47442
				6.93333	3.48606	6.93333	3.47879	6.93333	3.47206
				6.95	3.48377	6.95	3.47676	6.95	3.46964
				6.96667	3.48153	6.96667	3.47465	6.96667	3.46722
				6.98333	3.47942	6.98333	3.47247	6.98333	3.4649
				7	3.47747	7	3.47021	7	3.46275
				7.01667	3.47565	7.01667	3.46789	7.01667	3.46077
				7.03333	3.47395	7.03333	3.46553	7.03333	3.45893
				7.05	3.47232	7.05	3.46318	7.05	3.45719
				7.06667	3.47074	7.06667	3.46094	7.06667	3.45553
				7.08333	3.46922	7.08333	3.45886	7.08333	3.45392
				7.1	3.46772	7.1	3.45693	7.1	3.45235
				7.11667	3.46625	7.11667	3.45513	7.11667	3.45081
				7.13333	3.4648	7.13333	3.45343	7.13333	3.44929
				7.15	3.46337	7.15	3.45179	7.15	3.44779
				7.16667	3.46194	7.16667	3.45019	7.16667	3.4463
				7.18333	3.46052	7.18333	3.44864	7.18333	3.44481
				7.2	3.4591	7.2	3.44712	7.2	3.44333
				7.21667	3.45768	7.21667	3.44561	7.21667	3.44185
				7.23333	3.45626	7.23333	3.44412	7.23333	3.44037
				7.25	3.45484	7.25	3.44264	7.25	3.43888
				7.26667	3.4534	7.26667	3.44117	7.26667	3.43738
				7.28333	3.45196	7.28333	3.4397	7.28333	3.43587
				7.3	3.4505	7.3	3.43823	7.3	3.43435
				7.31667	3.44902	7.31667	3.43675	7.31667	3.4328
				7.33333	3.44753	7.33333	3.43527	7.33333	3.43124
				7.35	3.44601	7.35	3.43378	7.35	3.42965
				7.36667	3.44446	7.36667	3.43228	7.36667	3.42802
				7.38333	3.44289	7.38333	3.43076	7.38333	3.42637
				7.4	3.44127	7.4	3.42922	7.4	3.42467
				7.41667	3.43962	7.41667	3.42767	7.41667	3.42293
				7.43333	3.43792	7.43333	3.42608	7.43333	3.42113
				7.45	3.43615	7.45	3.42447	7.45	3.41927
				7.46667	3.43432	7.46667	3.42282	7.46667	3.41733
				7.48333	3.43242	7.48333	3.42112	7.48333	3.4153
				7.5	3.43042	7.5	3.41939	7.5	3.41317
				7.51667	3.42833	7.51667	3.41759	7.51667	3.41093
				7.53333	3.42614	7.53333	3.41573	7.53333	3.40857
				7.55	3.42383	7.55	3.41379	7.55	3.40608
				7.56667	3.4214	7.56667	3.41176	7.56667	3.40345
				7.58333	3.41883	7.58333	3.40964	7.58333	3.40065
				7.6	3.41611	7.6	3.40741	7.6	3.39768
				7.61667	3.41323	7.61667	3.40507	7.61667	3.39451
				7.63333	3.41017	7.63333	3.4026	7.63333	3.39115
				7.65	3.40694	7.65	3.39999	7.65	3.3876
				7.66667	3.40354	7.66667	3.39723	7.66667	3.38387
				7.68333	3.39998	7.68333	3.3943	7.68333	3.37996
				7.7	3.39626	7.7	3.39119	7.7	3.37587
				7.71667	3.39239	7.71667	3.38788	7.71667	3.37162
				7.73333	3.38835	7.73333	3.3844	7.73333	3.36719
				7.75	3.38417	7.75	3.38073	7.75	3.36261
				7.76667	3.37984	7.76667	3.37689	7.76667	3.35789
				7.78333	3.37538	7.78333	3.37288	7.78333	3.35302
				7.8	3.37078	7.8	3.36871	7.8	3.34803
				7.81667	3.36607	7.81667	3.36437	7.81667	3.34293
				7.83333	3.36125	7.83333	3.35988	7.83333	3.33773
				7.85	3.35634	7.85	3.35524	7.85	3.33246
				7.86667	3.35135	7.86667	3.35046	7.86667	3.32713
				7.88333	3.3463	7.88333	3.34556	7.88333	3.32175
				7.9	3.3412	7.9	3.34055	7.9	3.31635
				7.91667	3.33606	7.91667	3.33544	7.91667	3.31094
				7.93333	3.3309	7.93333	3.33026	7.93333	3.30554
				7.95	3.32574	7.95	3.325	7.95	3.30015
				7.96667	3.32058	7.96667	3.31971	7.96667	3.29479
				7.98333	3.31545	7.98333	3.31438	7.98333	3.28947
				8	3.31033	8	3.30904	8	3.28419
				8.01667	3.30526	8.01667	3.30369	8.01667	3.27897
				8.03333	3.30022	8.03333	3.29837	8.03333	3.27379
				8.05	3.29523	8.05	3.29306	8.05	3.26866
				8.06667	3.29029	8.06667	3.28779	8.06667	3.26359
				8.08333	3.28539	8.08333	3.28256	8.08333	3.25855
				8.1	3.28054	8.1	3.27738	8.1	3.25355
				8.11667	3.27572	8.11667	3.27224	8.11667	3.24859
				8.13333	3.27095	8.13333	3.26716	8.13333	3.24364
				8.15	3.2662	8.15	3.26212	8.15	3.23871
				8.16667	3.26148	8.16667	3.25713	8.16667	3.23378
				8.18333	3.25678	8.18333	3.25218	8.18333	3.22883
				8.2	3.25208	8.2	3.24726	8.2	3.22387
				8.21667	3.24738	8.21667	3.24237	8.21667	3.21887
				8.23333	3.24267	8.23333	3.2375	8.23333	3.21382
				8.25	3.23793	8.25	3.23263	8.25	3.20871
				8.26667	3.23316	8.26667	3.22776	8.26667	3.20352
				8.28333	3.22834	8.28333	3.22287	8.28333	3.19825
				8.3	3.22347	8.3	3.21796	8.3	3.19288
				8.31667	3.21853	8.31667	3.213	8.31667	3.18739
				8.33333	3.21351	8.33333	3.208	8.33333	3.18177
				8.35	3.2084	8.35	3.20294	8.35	3.17601
				8.36667	3.20319	8.36667	3.1978	8.36667	3.17009
				8.38333	3.19786	8.38333	3.19257	8.38333	3.164
				8.4	3.1924	8.4	3.18724	8.4	3.15772
				8.41667	3.18681	8.41667	3.18179	8.41667	3.15124
				8.43333	3.18107	8.43333	3.17622	8.43333	3.14454
				8.45	3.17516	8.45	3.1705	8.45	3.1376
				8.46667	3.16908	8.46667	3.16463	8.46667	3.13042
				8.48333	3.1628	8.48333	3.15859	8.48333	3.12296
				8.5	3.15632	8.5	3.15237	8.5	3.11522
				8.51667	3.14963	8.51667	3.14595	8.51667	3.10717
				8.53333	3.1427	8.53333	3.13931	8.53333	3.0988
				8.55	3.13553	8.55	3.13245	8.55	3.09008
				8.56667	3.12809	8.56667	3.12534	8.56667	3.08098
				8.58333	3.12037	8.58333	3.11797	8.58333	3.0715
				8.6	3.11235	8.6	3.11032	8.6	3.06159
				8.61667	3.10403	8.61667	3.10237	8.61667	3.05125
				8.63333	3.09536	8.63333	3.09411	8.63333	3.04043
				8.65	3.08635	8.65	3.08551	8.65	3.02911
				8.66667	3.07696	8.66667	3.07655	8.66667	3.01725
				8.68333	3.06717	8.68333	3.06721	8.68333	3.00483
				8.7	3.05697	8.7	3.05747	8.7	2.9918
				8.71667	3.04632	8.71667	3.04731	8.71667	2.97813
				8.73333	3.0352	8.73333	3.03669	8.73333	2.96377
				8.75	3.02358	8.75	3.02558	8.75	2.94869
				8.76667	3.01143	8.76667	3.01397	8.76667	2.93282
				8.78333	2.99871	8.78333	3.00181	8.78333	2.91612
				8.8	2.9854	8.8	2.98907	8.8	2.89853
				8.81667	2.97146	8.81667	2.97572	8.81667	2.87998
				8.83333	2.95685	8.83333	2.96171	8.83333	2.86042
				8.85	2.94152	8.85	2.947	8.85	2.83975
				8.86667	2.92543	8.86667	2.93155	8.86667	2.81791
				8.88333	2.90852	8.88333	2.91531	8.88333	2.7948
				8.9	2.89075	8.9	2.89822	8.9	2.77033
				8.91667	2.87206	8.91667	2.88023	8.91667	2.74437
				8.93333	2.85238	8.93333	2.86126	8.93333	2.71682
				8.95	2.83165	8.95	2.84127	8.95	2.68753
				8.96667	2.80979	8.96667	2.82016	8.96667	2.65635
				8.98333	2.78671	8.98333	2.79786	8.98333	2.62309
				9	2.76233	9	2.77427	9	2.58755
				9.01667	2.73654	9.01667	2.7493	9.01667	2.54948
				9.03333	2.70924	9.03333	2.72283	9.03333	2.50857
				9.05	2.68029	9.05	2.69475	9.03667	2.50001
				9.06667	2.64955	9.06667	2.6649
				9.08333	2.61687	9.08333	2.63314
				9.1	2.58205	9.1	2.59928
				9.11667	2.54486	9.11667	2.56311
				9.13333	2.50503	9.13333	2.52437
				9.13535	2.50001	9.14323	2.50001

## Sheet: fig(i)
Time_Exp_Sample_1	Voltage_Exp_Sample_1	Time_Exp_Sample_2	Voltage_Exp_Sample_2	Time_SEI_only	Voltage_SEI_only	Time_SEI_Dry_out	Voltage_SEI_Dry_out	Time_5_coupled	Voltage_5_coupled
0	4.14863	0	4.16207	0	4.17361	0	4.17208	0	4.1717
0.403333	4.06168	0.4275	4.07393	0.0166667	4.16477	0.0166667	4.16261	0.0166667	4.16248
0.806667	4.03651	0.855	4.05046	0.0333333	4.16068	0.0333333	4.15829	0.0333333	4.15817
1.21	4.00142	1.2825	4.01966	0.05	4.15691	0.05	4.15434	0.05	4.15421
1.61333	3.9542	1.71	3.97268	0.0666667	4.15324	0.0666667	4.15048	0.0666667	4.15034
2.01667	3.90399	2.1375	3.92046	0.0833333	4.14963	0.0833333	4.14671	0.0833333	4.14655
2.42	3.86063	2.565	3.87576	0.1	4.14609	0.1	4.14301	0.1	4.14285
2.82333	3.81951	2.9925	3.83599	0.116667	4.14261	0.116667	4.13939	0.116667	4.13922
3.22667	3.7741	3.42	3.7933	0.133333	4.1392	0.133333	4.13585	0.133333	4.13567
3.63	3.72377	3.8475	3.74458	0.15	4.13587	0.15	4.13239	0.15	4.13221
4.03333	3.67183	4.275	3.69189	0.166667	4.1326	0.166667	4.12902	0.166667	4.12883
4.43667	3.62524	4.7025	3.64183	0.183333	4.12941	0.183333	4.12573	0.183333	4.12555
4.84	3.58534	5.13	3.6004	0.2	4.1263	0.2	4.12254	0.2	4.12235
5.24333	3.54816	5.5575	3.56417	0.216667	4.12326	0.216667	4.11943	0.216667	4.11925
5.64667	3.50843	5.985	3.52676	0.233333	4.1203	0.233333	4.11642	0.233333	4.11624
6.05	3.45971	6.4125	3.48233	0.25	4.11742	0.25	4.11351	0.25	4.11332
6.45333	3.40048	6.84	3.42625	0.266667	4.11461	0.266667	4.11069	0.266667	4.1105
6.85667	3.32636	7.2675	3.35344	0.283333	4.11189	0.283333	4.10796	0.283333	4.10778
7.26	3.21211	7.695	3.24203	0.3	4.10925	0.3	4.10533	0.3	4.10515
7.66333	3.03827	8.1225	3.06796	0.316667	4.10669	0.316667	4.1028	0.316667	4.10262
8.06623	2.50003	8.55	2.5107	0.333333	4.10421	0.333333	4.10036	0.333333	4.10019
8.06623	2.50003	8.55386	2.49999	0.35	4.10181	0.35	4.09802	0.35	4.09785
				0.366667	4.0995	0.366667	4.09577	0.366667	4.09561
				0.383333	4.09726	0.383333	4.09362	0.383333	4.09347
				0.4	4.09511	0.4	4.09156	0.4	4.09142
				0.416667	4.09304	0.416667	4.08959	0.416667	4.08946
				0.433333	4.09105	0.433333	4.08771	0.433333	4.08759
				0.45	4.08914	0.45	4.08592	0.45	4.08582
				0.466667	4.08731	0.466667	4.08422	0.466667	4.08413
				0.483333	4.08555	0.483333	4.08261	0.483333	4.08254
				0.5	4.08387	0.5	4.08108	0.5	4.08102
				0.516667	4.08227	0.516667	4.07963	0.516667	4.07959
				0.533333	4.08073	0.533333	4.07825	0.533333	4.07824
				0.55	4.07927	0.55	4.07696	0.55	4.07696
				0.566667	4.07786	0.566667	4.07573	0.566667	4.07576
				0.583333	4.07653	0.583333	4.07457	0.583333	4.07462
				0.6	4.07525	0.6	4.07348	0.6	4.07355
				0.616667	4.07402	0.616667	4.07245	0.616667	4.07253
				0.633333	4.07285	0.633333	4.07147	0.633333	4.07158
				0.65	4.07173	0.65	4.07055	0.65	4.07067
				0.666667	4.07065	0.666667	4.06967	0.666667	4.06981
				0.683333	4.06962	0.683333	4.06884	0.683333	4.069
				0.7	4.06862	0.7	4.06804	0.7	4.06822
				0.716667	4.06765	0.716667	4.06728	0.716667	4.06747
				0.733333	4.06671	0.733333	4.06655	0.733333	4.06676
				0.75	4.0658	0.75	4.06585	0.75	4.06606
				0.766667	4.06492	0.766667	4.06516	0.766667	4.06539
				0.783333	4.06405	0.783333	4.06449	0.783333	4.06473
				0.8	4.06319	0.8	4.06384	0.8	4.06408
				0.816667	4.06235	0.816667	4.06319	0.816667	4.06343
				0.833333	4.06152	0.833333	4.06254	0.833333	4.06279
				0.85	4.06069	0.85	4.0619	0.85	4.06214
				0.866667	4.05988	0.866667	4.06124	0.866667	4.06149
				0.883333	4.05906	0.883333	4.06059	0.883333	4.06082
				0.9	4.05825	0.9	4.05992	0.9	4.06015
				0.916667	4.05744	0.916667	4.05923	0.916667	4.05945
				0.933333	4.05662	0.933333	4.05853	0.933333	4.05874
				0.95	4.05581	0.95	4.05781	0.95	4.05801
				0.966667	4.05499	0.966667	4.05707	0.966667	4.05725
				0.983333	4.05416	0.983333	4.0563	0.983333	4.05646
				1	4.05333	1	4.0555	1	4.05564
				1.01667	4.05249	1.01667	4.05468	1.01667	4.05479
				1.03333	4.05164	1.03333	4.05382	1.03333	4.0539
				1.05	4.05078	1.05	4.05293	1.05	4.05298
				1.06667	4.04991	1.06667	4.052	1.06667	4.05201
				1.08333	4.04902	1.08333	4.05103	1.08333	4.05101
				1.1	4.04812	1.1	4.05003	1.1	4.04997
				1.11667	4.0472	1.11667	4.04898	1.11667	4.04888
				1.13333	4.04627	1.13333	4.0479	1.13333	4.04775
				1.15	4.04531	1.15	4.04678	1.15	4.04658
				1.16667	4.04433	1.16667	4.04562	1.16667	4.04537
				1.18333	4.04333	1.18333	4.04441	1.18333	4.04413
				1.2	4.04231	1.2	4.04317	1.2	4.04284
				1.21667	4.04126	1.21667	4.0419	1.21667	4.04152
				1.23333	4.04019	1.23333	4.04058	1.23333	4.04016
				1.25	4.03909	1.25	4.03924	1.25	4.03876
				1.26667	4.03797	1.26667	4.03785	1.26667	4.03733
				1.28333	4.03682	1.28333	4.03644	1.28333	4.03587
				1.3	4.03564	1.3	4.03499	1.3	4.03438
				1.31667	4.03443	1.31667	4.03351	1.31667	4.03286
				1.33333	4.0332	1.33333	4.03201	1.33333	4.03131
				1.35	4.03194	1.35	4.03047	1.35	4.02974
				1.36667	4.03065	1.36667	4.02891	1.36667	4.02814
				1.38333	4.02934	1.38333	4.02732	1.38333	4.02651
				1.4	4.028	1.4	4.02571	1.4	4.02486
				1.41667	4.02663	1.41667	4.02407	1.41667	4.02318
				1.43333	4.02524	1.43333	4.02241	1.43333	4.02149
				1.45	4.02382	1.45	4.02073	1.45	4.01977
				1.46667	4.02238	1.46667	4.01902	1.46667	4.01803
				1.48333	4.02091	1.48333	4.0173	1.48333	4.01628
				1.5	4.01942	1.5	4.01556	1.5	4.0145
				1.51667	4.0179	1.51667	4.0138	1.51667	4.01271
				1.53333	4.01637	1.53333	4.01203	1.53333	4.01091
				1.55	4.01481	1.55	4.01024	1.55	4.00909
				1.56667	4.01323	1.56667	4.00843	1.56667	4.00725
				1.58333	4.01163	1.58333	4.00661	1.58333	4.0054
				1.6	4.01002	1.6	4.00478	1.6	4.00355
				1.61667	4.00838	1.61667	4.00294	1.61667	4.00168
				1.63333	4.00672	1.63333	4.00109	1.63333	3.9998
				1.65	4.00505	1.65	3.99922	1.65	3.99791
				1.66667	4.00336	1.66667	3.99735	1.66667	3.99601
				1.68333	4.00166	1.68333	3.99547	1.68333	3.99411
				1.7	3.99994	1.7	3.99358	1.7	3.9922
				1.71667	3.99821	1.71667	3.99169	1.71667	3.99028
				1.73333	3.99646	1.73333	3.98979	1.73333	3.98836
				1.75	3.99471	1.75	3.98789	1.75	3.98643
				1.76667	3.99294	1.76667	3.98598	1.76667	3.98451
				1.78333	3.99115	1.78333	3.98407	1.78333	3.98257
				1.8	3.98936	1.8	3.98216	1.8	3.98064
				1.81667	3.98755	1.81667	3.98025	1.81667	3.97871
				1.83333	3.98574	1.83333	3.97833	1.83333	3.97677
				1.85	3.98392	1.85	3.97642	1.85	3.97484
				1.86667	3.98208	1.86667	3.9745	1.86667	3.9729
				1.88333	3.98024	1.88333	3.97259	1.88333	3.97097
				1.9	3.97839	1.9	3.97068	1.9	3.96904
				1.91667	3.97653	1.91667	3.96876	1.91667	3.96711
				1.93333	3.97466	1.93333	3.96685	1.93333	3.96518
				1.95	3.97278	1.95	3.96495	1.95	3.96325
				1.96667	3.97089	1.96667	3.96304	1.96667	3.96133
				1.98333	3.969	1.98333	3.96114	1.98333	3.95941
				2	3.96709	2	3.95924	2	3.95749
				2.01667	3.96517	2.01667	3.95735	2.01667	3.95558
				2.03333	3.96324	2.03333	3.95546	2.03333	3.95366
				2.05	3.9613	2.05	3.95357	2.05	3.95176
				2.06667	3.95934	2.06667	3.95168	2.06667	3.94985
				2.08333	3.95736	2.08333	3.94981	2.08333	3.94795
				2.1	3.95538	2.1	3.94793	2.1	3.94605
				2.11667	3.95339	2.11667	3.94606	2.11667	3.94416
				2.13333	3.9514	2.13333	3.94419	2.13333	3.94227
				2.15	3.94939	2.15	3.94233	2.15	3.94038
				2.16667	3.94739	2.16667	3.94047	2.16667	3.93849
				2.18333	3.94538	2.18333	3.93862	2.18333	3.9366
				2.2	3.94337	2.2	3.93676	2.2	3.93472
				2.21667	3.94136	2.21667	3.93491	2.21667	3.93283
				2.23333	3.93935	2.23333	3.93307	2.23333	3.93095
				2.25	3.93733	2.25	3.93122	2.25	3.92906
				2.26667	3.93532	2.26667	3.92938	2.26667	3.92716
				2.28333	3.93332	2.28333	3.92754	2.28333	3.92526
				2.3	3.93131	2.3	3.92569	2.3	3.92336
				2.31667	3.92932	2.31667	3.92385	2.31667	3.92146
				2.33333	3.92734	2.33333	3.922	2.33333	3.91955
				2.35	3.92537	2.35	3.92015	2.35	3.91765
				2.36667	3.92342	2.36667	3.91829	2.36667	3.91575
				2.38333	3.9215	2.38333	3.91642	2.38333	3.91385
				2.4	3.91959	2.4	3.91455	2.4	3.91196
				2.41667	3.9177	2.41667	3.91268	2.41667	3.91008
				2.43333	3.91583	2.43333	3.91081	2.43333	3.90819
				2.45	3.914	2.45	3.90894	2.45	3.90631
				2.46667	3.91219	2.46667	3.90707	2.46667	3.90444
				2.48333	3.91041	2.48333	3.90521	2.48333	3.90257
				2.5	3.90867	2.5	3.90334	2.5	3.9007
				2.51667	3.90695	2.51667	3.90148	2.51667	3.89884
				2.53333	3.90525	2.53333	3.89962	2.53333	3.89698
				2.55	3.90358	2.55	3.89776	2.55	3.89512
				2.56667	3.90194	2.56667	3.89591	2.56667	3.89327
				2.58333	3.90032	2.58333	3.89406	2.58333	3.89142
				2.6	3.89872	2.6	3.89222	2.6	3.88958
				2.61667	3.89714	2.61667	3.89037	2.61667	3.88773
				2.63333	3.89558	2.63333	3.88854	2.63333	3.8859
				2.65	3.89403	2.65	3.8867	2.65	3.88406
				2.66667	3.89251	2.66667	3.88487	2.66667	3.88223
				2.68333	3.891	2.68333	3.88304	2.68333	3.88041
				2.7	3.88951	2.7	3.88122	2.7	3.87861
				2.71667	3.88803	2.71667	3.87941	2.71667	3.87684
				2.73333	3.88656	2.73333	3.87761	2.73333	3.87509
				2.75	3.88511	2.75	3.87582	2.75	3.87337
				2.76667	3.88368	2.76667	3.87407	2.76667	3.87168
				2.78333	3.88225	2.78333	3.87234	2.78333	3.87001
				2.8	3.88084	2.8	3.87063	2.8	3.86837
				2.81667	3.87944	2.81667	3.86896	2.81667	3.86675
				2.83333	3.87805	2.83333	3.86731	2.83333	3.86516
				2.85	3.87667	2.85	3.86568	2.85	3.86358
				2.86667	3.8753	2.86667	3.86408	2.86667	3.86203
				2.88333	3.87394	2.88333	3.8625	2.88333	3.86049
				2.9	3.87259	2.9	3.86093	2.9	3.85897
				2.91667	3.87124	2.91667	3.85939	2.91667	3.85746
				2.93333	3.8699	2.93333	3.85786	2.93333	3.85597
				2.95	3.86856	2.95	3.85635	2.95	3.85449
				2.96667	3.86723	2.96667	3.85485	2.96667	3.85302
				2.98333	3.8659	2.98333	3.85337	2.98333	3.85156
				3	3.86458	3	3.85189	3	3.85012
				3.01667	3.86326	3.01667	3.85043	3.01667	3.84868
				3.03333	3.86195	3.03333	3.84898	3.03333	3.84725
				3.05	3.86064	3.05	3.84754	3.05	3.84583
				3.06667	3.85933	3.06667	3.84611	3.06667	3.84442
				3.08333	3.85802	3.08333	3.84468	3.08333	3.84301
				3.1	3.85672	3.1	3.84326	3.1	3.84161
				3.11667	3.85542	3.11667	3.84185	3.11667	3.84021
				3.13333	3.85412	3.13333	3.84045	3.13333	3.83882
				3.15	3.85282	3.15	3.83905	3.15	3.83742
				3.16667	3.85153	3.16667	3.83765	3.16667	3.83603
				3.18333	3.85023	3.18333	3.83626	3.18333	3.83464
				3.2	3.84894	3.2	3.83487	3.2	3.83324
				3.21667	3.84764	3.21667	3.83348	3.21667	3.83185
				3.23333	3.84635	3.23333	3.83209	3.23333	3.83045
				3.25	3.84506	3.25	3.83069	3.25	3.82904
				3.26667	3.84376	3.26667	3.8293	3.26667	3.82764
				3.28333	3.84247	3.28333	3.8279	3.28333	3.82622
				3.3	3.84118	3.3	3.8265	3.3	3.82481
				3.31667	3.83988	3.31667	3.8251	3.31667	3.82338
				3.33333	3.83858	3.33333	3.82369	3.33333	3.82196
				3.35	3.83728	3.35	3.82227	3.35	3.82052
				3.36667	3.83598	3.36667	3.82085	3.36667	3.81908
				3.38333	3.83468	3.38333	3.81942	3.38333	3.81763
				3.4	3.83337	3.4	3.81799	3.4	3.81617
				3.41667	3.83206	3.41667	3.81655	3.41667	3.81471
				3.43333	3.83075	3.43333	3.8151	3.43333	3.81323
				3.45	3.82943	3.45	3.81364	3.45	3.81175
				3.46667	3.82811	3.46667	3.81218	3.46667	3.81026
				3.48333	3.82679	3.48333	3.8107	3.48333	3.80876
				3.5	3.82546	3.5	3.80922	3.5	3.80724
				3.51667	3.82413	3.51667	3.80773	3.51667	3.80572
				3.53333	3.82279	3.53333	3.80622	3.53333	3.80419
				3.55	3.82144	3.55	3.80471	3.55	3.80264
				3.56667	3.82009	3.56667	3.80319	3.56667	3.80108
				3.58333	3.81873	3.58333	3.80165	3.58333	3.79951
				3.6	3.81737	3.6	3.8001	3.6	3.79793
				3.61667	3.816	3.61667	3.79854	3.61667	3.79634
				3.63333	3.81462	3.63333	3.79697	3.63333	3.79473
				3.65	3.81324	3.65	3.79539	3.65	3.79311
				3.66667	3.81184	3.66667	3.79379	3.66667	3.79148
				3.68333	3.81044	3.68333	3.79218	3.68333	3.78984
				3.7	3.80903	3.7	3.79056	3.7	3.78818
				3.71667	3.80761	3.71667	3.78893	3.71667	3.78651
				3.73333	3.80618	3.73333	3.78728	3.73333	3.78482
				3.75	3.80474	3.75	3.78562	3.75	3.78312
				3.76667	3.80329	3.76667	3.78394	3.76667	3.78141
				3.78333	3.80183	3.78333	3.78226	3.78333	3.77968
				3.8	3.80036	3.8	3.78056	3.8	3.77794
				3.81667	3.79888	3.81667	3.77884	3.81667	3.77619
				3.83333	3.79739	3.83333	3.77712	3.83333	3.77442
				3.85	3.79589	3.85	3.77538	3.85	3.77265
				3.86667	3.79437	3.86667	3.77362	3.86667	3.77086
				3.88333	3.79285	3.88333	3.77186	3.88333	3.76905
				3.9	3.79131	3.9	3.77008	3.9	3.76724
				3.91667	3.78976	3.91667	3.7683	3.91667	3.76541
				3.93333	3.7882	3.93333	3.7665	3.93333	3.76357
				3.95	3.78663	3.95	3.76468	3.95	3.76173
				3.96667	3.78504	3.96667	3.76286	3.96667	3.75987
				3.98333	3.78344	3.98333	3.76103	3.98333	3.758
				4	3.78183	4	3.75919	4	3.75613
				4.01667	3.78021	4.01667	3.75734	4.01667	3.75425
				4.03333	3.77857	4.03333	3.75548	4.03333	3.75236
				4.05	3.77692	4.05	3.75362	4.05	3.75046
				4.06667	3.77526	4.06667	3.75174	4.06667	3.74856
				4.08333	3.77359	4.08333	3.74986	4.08333	3.74665
				4.1	3.7719	4.1	3.74798	4.1	3.74474
				4.11667	3.77021	4.11667	3.74609	4.11667	3.74282
				4.13333	3.7685	4.13333	3.7442	4.13333	3.74091
				4.15	3.76678	4.15	3.7423	4.15	3.73899
				4.16667	3.76504	4.16667	3.7404	4.16667	3.73707
				4.18333	3.7633	4.18333	3.7385	4.18333	3.73515
				4.2	3.76155	4.2	3.7366	4.2	3.73323
				4.21667	3.75979	4.21667	3.7347	4.21667	3.73131
				4.23333	3.75801	4.23333	3.7328	4.23333	3.7294
				4.25	3.75623	4.25	3.73091	4.25	3.72749
				4.26667	3.75444	4.26667	3.72901	4.26667	3.72558
				4.28333	3.75264	4.28333	3.72712	4.28333	3.72368
				4.3	3.75083	4.3	3.72523	4.3	3.72178
				4.31667	3.74902	4.31667	3.72335	4.31667	3.71989
				4.33333	3.7472	4.33333	3.72148	4.33333	3.718
				4.35	3.74537	4.35	3.71961	4.35	3.71613
				4.36667	3.74354	4.36667	3.71775	4.36667	3.71426
				4.38333	3.7417	4.38333	3.71589	4.38333	3.7124
				4.4	3.73986	4.4	3.71404	4.4	3.71055
				4.41667	3.73801	4.41667	3.71221	4.41667	3.70871
				4.43333	3.73617	4.43333	3.71038	4.43333	3.70688
				4.45	3.73431	4.45	3.70856	4.45	3.70506
				4.46667	3.73246	4.46667	3.70675	4.46667	3.70325
				4.48333	3.73061	4.48333	3.70495	4.48333	3.70146
				4.5	3.72875	4.5	3.70317	4.5	3.69967
				4.51667	3.7269	4.51667	3.70139	4.51667	3.69789
				4.53333	3.72505	4.53333	3.69963	4.53333	3.69613
				4.55	3.72319	4.55	3.69787	4.55	3.69438
				4.56667	3.72134	4.56667	3.69613	4.56667	3.69264
				4.58333	3.7195	4.58333	3.6944	4.58333	3.69091
				4.6	3.71765	4.6	3.69268	4.6	3.68919
				4.61667	3.71581	4.61667	3.69098	4.61667	3.68749
				4.63333	3.71397	4.63333	3.68928	4.63333	3.68579
				4.65	3.71214	4.65	3.6876	4.65	3.68411
				4.66667	3.71031	4.66667	3.68593	4.66667	3.68243
				4.68333	3.70848	4.68333	3.68427	4.68333	3.68077
				4.7	3.70666	4.7	3.68262	4.7	3.67912
				4.71667	3.70484	4.71667	3.68099	4.71667	3.67748
				4.73333	3.70304	4.73333	3.67936	4.73333	3.67585
				4.75	3.70123	4.75	3.67774	4.75	3.67422
				4.76667	3.69943	4.76667	3.67614	4.76667	3.67261
				4.78333	3.69764	4.78333	3.67454	4.78333	3.671
				4.8	3.69586	4.8	3.67295	4.8	3.66941
				4.81667	3.69408	4.81667	3.67137	4.81667	3.66782
				4.83333	3.69231	4.83333	3.6698	4.83333	3.66623
				4.85	3.69055	4.85	3.66824	4.85	3.66465
				4.86667	3.68879	4.86667	3.66669	4.86667	3.66308
				4.88333	3.68704	4.88333	3.66514	4.88333	3.66152
				4.9	3.68529	4.9	3.6636	4.9	3.65996
				4.91667	3.68356	4.91667	3.66207	4.91667	3.6584
				4.93333	3.68182	4.93333	3.66054	4.93333	3.65685
				4.95	3.6801	4.95	3.65901	4.95	3.6553
				4.96667	3.67838	4.96667	3.65749	4.96667	3.65375
				4.98333	3.67667	4.98333	3.65598	4.98333	3.65221
				5	3.67496	5	3.65447	5	3.65067
				5.01667	3.67326	5.01667	3.65296	5.01667	3.64913
				5.03333	3.67156	5.03333	3.65146	5.03333	3.64759
				5.05	3.66986	5.05	3.64996	5.05	3.64605
				5.06667	3.66817	5.06667	3.64846	5.06667	3.64451
				5.08333	3.66649	5.08333	3.64697	5.08333	3.64298
				5.1	3.66481	5.1	3.64547	5.1	3.64144
				5.11667	3.66313	5.11667	3.64398	5.11667	3.6399
				5.13333	3.66145	5.13333	3.64249	5.13333	3.63835
				5.15	3.65977	5.15	3.64099	5.15	3.63681
				5.16667	3.6581	5.16667	3.6395	5.16667	3.63526
				5.18333	3.65642	5.18333	3.63801	5.18333	3.63371
				5.2	3.65475	5.2	3.63651	5.2	3.63216
				5.21667	3.65308	5.21667	3.63501	5.21667	3.6306
				5.23333	3.6514	5.23333	3.63351	5.23333	3.62903
				5.25	3.64973	5.25	3.63201	5.25	3.62746
				5.26667	3.64805	5.26667	3.63051	5.26667	3.62588
				5.28333	3.64637	5.28333	3.629	5.28333	3.6243
				5.3	3.64468	5.3	3.62748	5.3	3.62271
				5.31667	3.64299	5.31667	3.62597	5.31667	3.62111
				5.33333	3.6413	5.33333	3.62444	5.33333	3.6195
				5.35	3.6396	5.35	3.62291	5.35	3.61788
				5.36667	3.63789	5.36667	3.62138	5.36667	3.61625
				5.38333	3.63618	5.38333	3.61984	5.38333	3.61461
				5.4	3.63446	5.4	3.61829	5.4	3.61296
				5.41667	3.63273	5.41667	3.61673	5.41667	3.6113
				5.43333	3.631	5.43333	3.61517	5.43333	3.60963
				5.45	3.62925	5.45	3.61359	5.45	3.60794
				5.46667	3.62749	5.46667	3.61201	5.46667	3.60624
				5.48333	3.62573	5.48333	3.61042	5.48333	3.60452
				5.5	3.62395	5.5	3.60881	5.5	3.60279
				5.51667	3.62216	5.51667	3.6072	5.51667	3.60105
				5.53333	3.62036	5.53333	3.60557	5.53333	3.59928
				5.55	3.61855	5.55	3.60393	5.55	3.59751
				5.56667	3.61673	5.56667	3.60228	5.56667	3.59571
				5.58333	3.61489	5.58333	3.60062	5.58333	3.5939
				5.6	3.61305	5.6	3.59894	5.6	3.59206
				5.61667	3.6112	5.61667	3.59724	5.61667	3.59022
				5.63333	3.60934	5.63333	3.59553	5.63333	3.58835
				5.65	3.60747	5.65	3.59381	5.65	3.58647
				5.66667	3.60559	5.66667	3.59207	5.66667	3.58457
				5.68333	3.60371	5.68333	3.59031	5.68333	3.58266
				5.7	3.60182	5.7	3.58854	5.7	3.58073
				5.71667	3.59993	5.71667	3.58675	5.71667	3.57879
				5.73333	3.59803	5.73333	3.58494	5.73333	3.57684
				5.75	3.59613	5.75	3.58312	5.75	3.57488
				5.76667	3.59422	5.76667	3.58128	5.76667	3.57292
				5.78333	3.59232	5.78333	3.57942	5.78333	3.57094
				5.8	3.59041	5.8	3.57755	5.8	3.56896
				5.81667	3.5885	5.81667	3.57566	5.81667	3.56697
				5.83333	3.5866	5.83333	3.57377	5.83333	3.56498
				5.85	3.58469	5.85	3.57186	5.85	3.56299
				5.86667	3.58279	5.86667	3.56994	5.86667	3.56099
				5.88333	3.58088	5.88333	3.56801	5.88333	3.559
				5.9	3.57899	5.9	3.56608	5.9	3.557
				5.91667	3.57709	5.91667	3.56413	5.91667	3.555
				5.93333	3.5752	5.93333	3.56219	5.93333	3.55301
				5.95	3.57332	5.95	3.56023	5.95	3.55102
				5.96667	3.57144	5.96667	3.55828	5.96667	3.54904
				5.98333	3.56957	5.98333	3.55632	5.98333	3.54706
				6	3.56771	6	3.55436	6	3.54508
				6.01667	3.56585	6.01667	3.5524	6.01667	3.54311
				6.03333	3.564	6.03333	3.55044	6.03333	3.54115
				6.05	3.56216	6.05	3.54848	6.05	3.5392
				6.06667	3.56033	6.06667	3.54652	6.06667	3.53726
				6.08333	3.55851	6.08333	3.54456	6.08333	3.53532
				6.1	3.5567	6.1	3.54261	6.1	3.5334
				6.11667	3.5549	6.11667	3.54067	6.11667	3.53148
				6.13333	3.55311	6.13333	3.53873	6.13333	3.52957
				6.15	3.55132	6.15	3.5368	6.15	3.52768
				6.16667	3.54955	6.16667	3.53487	6.16667	3.52579
				6.18333	3.54779	6.18333	3.53295	6.18333	3.52392
				6.2	3.54603	6.2	3.53104	6.2	3.52205
				6.21667	3.54429	6.21667	3.52914	6.21667	3.52019
				6.23333	3.54255	6.23333	3.52725	6.23333	3.51834
				6.25	3.54082	6.25	3.52537	6.25	3.5165
				6.26667	3.5391	6.26667	3.52349	6.26667	3.51467
				6.28333	3.53738	6.28333	3.52163	6.28333	3.51283
				6.3	3.53567	6.3	3.51978	6.3	3.511
				6.31667	3.53396	6.31667	3.51793	6.31667	3.50917
				6.33333	3.53224	6.33333	3.51609	6.33333	3.50734
				6.35	3.53053	6.35	3.51426	6.35	3.50549
				6.36667	3.5288	6.36667	3.51244	6.36667	3.50363
				6.38333	3.52707	6.38333	3.51063	6.38333	3.50175
				6.4	3.52532	6.4	3.50882	6.4	3.49983
				6.41667	3.52354	6.41667	3.50701	6.41667	3.49788
				6.43333	3.52173	6.43333	3.50521	6.43333	3.49587
				6.45	3.51988	6.45	3.5034	6.45	3.4938
				6.46667	3.51799	6.46667	3.50159	6.46667	3.49165
				6.48333	3.51604	6.48333	3.49977	6.48333	3.48944
				6.5	3.51404	6.5	3.49793	6.5	3.48714
				6.51667	3.51198	6.51667	3.49607	6.51667	3.48477
				6.53333	3.50986	6.53333	3.49418	6.53333	3.48233
				6.55	3.50768	6.55	3.49225	6.55	3.47986
				6.56667	3.50546	6.56667	3.49027	6.56667	3.47743
				6.58333	3.50322	6.58333	3.48825	6.58333	3.47514
				6.6	3.501	6.6	3.48616	6.6	3.47303
				6.61667	3.49888	6.61667	3.48401	6.61667	3.47108
				6.63333	3.4969	6.63333	3.48181	6.63333	3.46926
				6.65	3.49506	6.65	3.47954	6.65	3.46752
				6.66667	3.49332	6.66667	3.47722	6.66667	3.46584
				6.68333	3.49168	6.68333	3.47487	6.68333	3.46421
				6.7	3.49009	6.7	3.47251	6.7	3.46261
				6.71667	3.48855	6.71667	3.47022	6.71667	3.46104
				6.73333	3.48704	6.73333	3.46807	6.73333	3.45948
				6.75	3.48556	6.75	3.46608	6.75	3.45794
				6.76667	3.4841	6.76667	3.46422	6.76667	3.4564
				6.78333	3.48266	6.78333	3.46246	6.78333	3.45487
				6.8	3.48122	6.8	3.46077	6.8	3.45334
				6.81667	3.47979	6.81667	3.45913	6.81667	3.4518
				6.83333	3.47837	6.83333	3.45753	6.83333	3.45025
				6.85	3.47694	6.85	3.45597	6.85	3.4487
				6.86667	3.47551	6.86667	3.45442	6.86667	3.44713
				6.88333	3.47408	6.88333	3.45289	6.88333	3.44554
				6.9	3.47264	6.9	3.45137	6.9	3.44393
				6.91667	3.47118	6.91667	3.44985	6.91667	3.4423
				6.93333	3.46972	6.93333	3.44833	6.93333	3.44064
				6.95	3.46823	6.95	3.44682	6.95	3.43894
				6.96667	3.46673	6.96667	3.44529	6.96667	3.43721
				6.98333	3.4652	6.98333	3.44376	6.98333	3.43542
				7	3.46365	7	3.44222	7	3.43358
				7.01667	3.46206	7.01667	3.44067	7.01667	3.43168
				7.03333	3.46044	7.03333	3.43909	7.03333	3.4297
				7.05	3.45877	7.05	3.4375	7.05	3.42763
				7.06667	3.45706	7.06667	3.43588	7.06667	3.42547
				7.08333	3.45528	7.08333	3.43422	7.08333	3.42319
				7.1	3.45344	7.1	3.43254	7.1	3.4208
				7.11667	3.45151	7.11667	3.43081	7.11667	3.41827
				7.13333	3.44951	7.13333	3.42903	7.13333	3.4156
				7.15	3.44742	7.15	3.4272	7.15	3.41278
				7.16667	3.44522	7.16667	3.4253	7.16667	3.40977
				7.18333	3.44293	7.18333	3.42332	7.18333	3.40657
				7.2	3.44051	7.2	3.42126	7.2	3.40317
				7.21667	3.43796	7.21667	3.41911	7.21667	3.39954
				7.23333	3.43527	7.23333	3.41685	7.23333	3.39572
				7.25	3.43243	7.25	3.41449	7.25	3.3917
				7.26667	3.42941	7.26667	3.412	7.26667	3.38749
				7.28333	3.42622	7.28333	3.40938	7.28333	3.38309
				7.3	3.42286	7.3	3.40662	7.3	3.37852
				7.31667	3.41933	7.31667	3.40369	7.31667	3.37378
				7.33333	3.41565	7.33333	3.40058	7.33333	3.36887
				7.35	3.4118	7.35	3.39727	7.35	3.36382
				7.36667	3.4078	7.36667	3.39377	7.36667	3.35864
				7.38333	3.40364	7.38333	3.39007	7.38333	3.35334
				7.4	3.39934	7.4	3.38619	7.4	3.34795
				7.41667	3.3949	7.41667	3.38212	7.41667	3.34248
				7.43333	3.39033	7.43333	3.37787	7.43333	3.33695
				7.45	3.38564	7.45	3.37346	7.45	3.33138
				7.46667	3.38084	7.46667	3.36887	7.46667	3.32579
				7.48333	3.37595	7.48333	3.36413	7.48333	3.32019
				7.5	3.37097	7.5	3.35925	7.5	3.31461
				7.51667	3.36593	7.51667	3.35423	7.51667	3.30905
				7.53333	3.36083	7.53333	3.3491	7.53333	3.30353
				7.55	3.35571	7.55	3.34387	7.55	3.29806
				7.56667	3.35055	7.56667	3.33855	7.56667	3.29263
				7.58333	3.3454	7.58333	3.33317	7.58333	3.28726
				7.6	3.34024	7.6	3.32774	7.6	3.28194
				7.61667	3.3351	7.61667	3.32228	7.61667	3.27668
				7.63333	3.32999	7.63333	3.31681	7.63333	3.27146
				7.65	3.32492	7.65	3.31134	7.65	3.26628
				7.66667	3.31988	7.66667	3.30589	7.66667	3.26114
				7.68333	3.31488	7.68333	3.30047	7.68333	3.25602
				7.7	3.30994	7.7	3.29508	7.7	3.25091
				7.71667	3.30504	7.71667	3.28974	7.71667	3.24581
				7.73333	3.30018	7.73333	3.28445	7.73333	3.24069
				7.75	3.29536	7.75	3.27921	7.75	3.23554
				7.76667	3.29059	7.76667	3.27402	7.76667	3.23036
				7.78333	3.28584	7.78333	3.26888	7.78333	3.22513
				7.8	3.28112	7.8	3.26378	7.8	3.21982
				7.81667	3.27641	7.81667	3.25873	7.81667	3.21443
				7.83333	3.27172	7.83333	3.2537	7.83333	3.20895
				7.85	3.26702	7.85	3.2487	7.85	3.20335
				7.86667	3.26231	7.86667	3.24371	7.86667	3.19762
				7.88333	3.25757	7.88333	3.23871	7.88333	3.19175
				7.9	3.25281	7.9	3.23371	7.9	3.18572
				7.91667	3.248	7.91667	3.22869	7.91667	3.17951
				7.93333	3.24313	7.93333	3.22363	7.93333	3.17311
				7.95	3.2382	7.95	3.21851	7.95	3.1665
				7.96667	3.23319	7.96667	3.21334	7.96667	3.15966
				7.98333	3.2281	7.98333	3.20809	7.98333	3.15258
				8	3.2229	8	3.20275	8	3.14523
				8.01667	3.21758	8.01667	3.19731	8.01667	3.1376
				8.03333	3.21215	8.03333	3.19174	8.03333	3.12966
				8.05	3.20657	8.05	3.18605	8.05	3.1214
				8.06667	3.20085	8.06667	3.18021	8.06667	3.1128
				8.08333	3.19496	8.08333	3.1742	8.08333	3.10382
				8.1	3.1889	8.1	3.16802	8.1	3.09445
				8.11667	3.18265	8.11667	3.16165	8.11667	3.08465
				8.13333	3.1762	8.13333	3.15507	8.13333	3.07441
				8.15	3.16953	8.15	3.14827	8.15	3.06369
				8.16667	3.16264	8.16667	3.14122	8.16667	3.05246
				8.18333	3.15549	8.18333	3.13392	8.18333	3.04069
				8.2	3.14809	8.2	3.12633	8.2	3.02833
				8.21667	3.14041	8.21667	3.11846	8.21667	3.01536
				8.23333	3.13243	8.23333	3.11026	8.23333	3.00173
				8.25	3.12415	8.25	3.10174	8.25	2.9874
				8.26667	3.11553	8.26667	3.09285	8.26667	2.97231
				8.28333	3.10656	8.28333	3.08358	8.28333	2.95641
				8.3	3.09722	8.3	3.07391	8.3	2.93965
				8.31667	3.08749	8.31667	3.06381	8.31667	2.92197
				8.33333	3.07734	8.33333	3.05324	8.33333	2.9033
				8.35	3.06674	8.35	3.04219	8.35	2.88357
				8.36667	3.05568	8.36667	3.03062	8.36667	2.86269
				8.38333	3.04413	8.38333	3.0185	8.38333	2.84058
				8.4	3.03205	8.4	3.00579	8.4	2.81714
				8.41667	3.01941	8.41667	2.99246	8.41667	2.79225
				8.43333	3.00618	8.43333	2.97845	8.43333	2.76581
				8.45	2.99232	8.45	2.96374	8.45	2.73769
				8.46667	2.97779	8.46667	2.94826	8.46667	2.70771
				8.48333	2.96255	8.48333	2.93198	8.48333	2.67573
				8.5	2.94656	8.5	2.91482	8.5	2.64153
				8.51667	2.92977	8.51667	2.89674	8.51667	2.60489
				8.53333	2.91211	8.53333	2.87766	8.53333	2.56552
				8.55	2.89354	8.55	2.85751	8.55	2.52312
				8.56667	2.874	8.56667	2.83622	8.55856	2.50001
				8.58333	2.8534	8.58333	2.81369
				8.6	2.83169	8.6	2.78984
				8.61667	2.80877	8.61667	2.76455
				8.63333	2.78456	8.63333	2.7377
				8.65	2.75896	8.65	2.70917
				8.66667	2.73186	8.66667	2.67881
				8.68333	2.70314	8.68333	2.64644
				8.7	2.67265	8.7	2.61188
				8.71667	2.64023	8.71667	2.57489
				8.73333	2.60569	8.73333	2.53519
				8.75	2.56883	8.74715	2.50001
				8.76667	2.52936
				8.77833	2.50001
