# Supplementary material for: The importance of degradation mode analysis in parameterising lifetime prediction models of lithium-ion battery degradation
Source: Nat Commun. 2025 Mar 21;16:2776. doi: 10.1038/s41467-025-57968-3 (PMC11926349; doi:10.1038/s41467-025-57968-3)
Supplement: Supplementary file 3 — Source Data [file 41467_2025_57968_MOESM3_ESM.zip › Source_Data/Supplementary Figure 2.xlsx]

## Sheet: fig(a)
SEI only_MPE_%	SEI + Dry out_MPE_%	5 coupled_MPE_%
0.560228	0.551345	0.549619
0.736152	0.768377	0.737174
0.707135	0.722508	0.629971
0.661931	0.644849	0.495647
0.676154	0.618213	0.421509
0.668074	0.570332	0.362145
0.77336	0.629947	0.356257
0.786866	0.602811	0.29958
0.864364	0.637385	0.338149
0.809334	0.547213	0.339317
0.787649	0.486996	0.350865
0.734238	0.412625	0.376832
0.615065	0.379511	0.509857

## Sheet: fig(d)
SEI only_RMSE_mV	SEI + Dry out_RMSE_mV	5 coupled_RMSE_mV
24.1176	23.9552	23.6472
34.0415	38.6264	35.8234
32.3444	37.1974	30.2524
30.226	33.9887	23.2808
31.6195	33.7299	19.8111
31.2043	31.1107	17.1704
38.4287	36.8644	17.0891
39.4361	35.9042	13.9314
44.0775	38.5556	17.0007
40.9894	33.233	19.2132
39.9094	29.8859	21.8645
36.9098	24.9543	25.9069
30.5356	23.2526	37.7375

## Sheet: fig(b)
SEI only_MPE_%	SEI + Dry out_MPE_%	5 coupled_MPE_%
0.690463	0.681349	0.680611
0.881709	0.911791	0.869903
0.80516	0.825284	0.725092
0.749752	0.743357	0.588884
0.711823	0.672709	0.464961
0.6557	0.582368	0.340752
0.668954	0.556126	0.288249
0.657973	0.505496	0.28546
0.751467	0.552139	0.301863
0.670109	0.433174	0.329941
0.639133	0.384652	0.376154
0.630296	0.350762	0.416474
0.55199	0.302638	0.528419

## Sheet: fig(e)
SEI only_RMSE_mV	SEI + Dry out_RMSE_mV	5 coupled_RMSE_mV
31.1921	31.0648	30.6906
41.7403	46.0869	42.8789
36.8452	41.7954	34.7012
33.6066	37.748	27.0632
31.4034	34.1026	20.2308
27.9642	28.4774	14.3539
29.201	28.1272	12.2282
28.9695	25.687	14.588
33.9454	28.7945	15.5827
30.3031	22.4844	20.7944
29.4059	20.436	25.4682
29.0398	18.776	29.733
24.7825	16.8556	40.7774

## Sheet: fig(c)
SEI only_MPE_%	SEI + Dry out_MPE_%	5 coupled_MPE_%
0.589559	0.580573	0.5793
0.883713	0.911045	0.897833
0.885953	0.889895	0.840892
0.852789	0.821298	0.739917
0.844738	0.772928	0.662748
0.815413	0.701686	0.561357
0.834535	0.674186	0.510661
0.780802	0.578928	0.384573
0.82259	0.571025	0.388562
0.7734	0.47878	0.334064
0.743638	0.407582	0.325259
0.767924	0.396598	0.353258
0.780183	0.35336	0.253625

## Sheet: fig(f)
SEI only_RMSE_mV	SEI + Dry out_RMSE_mV	5 coupled_RMSE_mV
26.734	26.5984	26.2507
43.8151	48.4309	47.0593
44.4352	49.0451	45.3007
42.522	45.9653	39.9756
42.5572	44.3592	36.2998
40.5985	40.315	30.154
42.0558	39.665	27.7061
38.6988	33.9112	20.1297
40.9358	33.5431	21.2348
37.9534	27.921	18.8111
36.1159	23.5856	19.4621
37.5255	23.1937	22.4483
38.1658	20.8428	15.0167
