# Supplementary material for: The importance of degradation mode analysis in parameterising lifetime prediction models of lithium-ion battery degradation
Source: Nat Commun. 2025 Mar 21;16:2776. doi: 10.1038/s41467-025-57968-3 (PMC11926349; doi:10.1038/s41467-025-57968-3)
Supplement: Supplementary file 3 — Source Data [file 41467_2025_57968_MOESM3_ESM.zip › Source_Data/Supplementary Figure 3.xlsx]

## Sheet: fig(a)
Temperature [°C]	Dry-out (NE) [%]	Stress (NE) [%]
10	6.19949	0.952051
25	5.98014	0.523765
40	6.44461	0.361616

## Sheet: fig(b)
Temperature [°C]	Dry-out (PE) [%]	Stress (PE) [%]
10	6.19949	-1.24345e-14
25	5.98014	5.32907e-15
40	6.44461	4.44089e-15
