# Supplementary material for: The importance of degradation mode analysis in parameterising lifetime prediction models of lithium-ion battery degradation
Source: Nat Commun. 2025 Mar 21;16:2776. doi: 10.1038/s41467-025-57968-3 (PMC11926349; doi:10.1038/s41467-025-57968-3)
Supplement: Supplementary file 3 — Source Data [file 41467_2025_57968_MOESM3_ESM.zip › Source_Data/Supplementary Figure 4.xlsx]

## Sheet: fig(a)
BOL_25degC_Cap_CD dV_dQ_cell [V/Ah]	BOL_25degC_DVA_CD dV_dQ_cell [V/Ah]	SEI only_25degC_Cap_CD dV_dQ_cell [V/Ah]	SEI only_25degC_DVA_CD dV_dQ_cell [V/Ah]	SEI + Dry out_25degC_Cap_CD dV_dQ_cell [V/Ah]	SEI + Dry out_25degC_DVA_CD dV_dQ_cell [V/Ah]	5 coupled_25degC_Cap_CD dV_dQ_cell [V/Ah]	5 coupled_25degC_DVA_CD dV_dQ_cell [V/Ah]
4.8672	0.93162	4.43807	1.04792	4.42303	1.12517	4.34752	1.10851
4.85887	0.472347	4.42974	0.485103	4.41469	0.511782	4.33918	0.513447
4.85053	0.446243	4.4214	0.447221	4.40636	0.466609	4.33085	0.470849
4.8422	0.436678	4.41307	0.436383	4.39803	0.45325	4.32252	0.457589
4.83387	0.428747	4.40474	0.428277	4.38969	0.443372	4.31418	0.447593
4.82553	0.420859	4.3964	0.420389	4.38136	0.433972	4.30585	0.438017
4.8172	0.412696	4.38807	0.412267	4.37303	0.424455	4.29752	0.428338
4.80887	0.404217	4.37974	0.403822	4.36469	0.414703	4.28918	0.418406
4.80053	0.395437	4.3714	0.395062	4.35636	0.4047	4.28085	0.408205
4.7922	0.38638	4.36307	0.386001	4.34803	0.394435	4.27252	0.397731
4.78387	0.377075	4.35474	0.376682	4.33969	0.383915	4.26418	0.386981
4.77553	0.367502	4.3464	0.367111	4.33136	0.373134	4.25585	0.375948
4.7672	0.35777	4.33807	0.357351	4.32303	0.362111	4.24752	0.364658
4.75887	0.347828	4.32974	0.347396	4.31469	0.350858	4.23918	0.353128
4.75053	0.33774	4.3214	0.33728	4.30636	0.339407	4.23085	0.341399
4.7422	0.327512	4.31307	0.327038	4.29803	0.327793	4.22252	0.329512
4.73387	0.317184	4.30474	0.316703	4.28969	0.316058	4.21418	0.317509
4.72553	0.306773	4.2964	0.306272	4.28136	0.304241	4.20585	0.305433
4.7172	0.296308	4.28807	0.295821	4.27303	0.292381	4.19752	0.293325
4.70887	0.285808	4.27974	0.285351	4.26469	0.28052	4.18918	0.281224
4.70053	0.275302	4.2714	0.274906	4.25636	0.268686	4.18085	0.269163
4.6922	0.264817	4.26307	0.264514	4.24803	0.256926	4.17252	0.257191
4.68387	0.254369	4.25474	0.25421	4.23969	0.245275	4.16418	0.245342
4.67553	0.243976	4.2464	0.244018	4.23136	0.233767	4.15585	0.233654
4.6672	0.233665	4.23807	0.23398	4.22303	0.22244	4.14752	0.222166
4.65887	0.22346	4.22974	0.224128	4.21469	0.211329	4.13918	0.210914
4.65053	0.213384	4.2214	0.214505	4.20636	0.20047	4.13085	0.199937
4.6422	0.203462	4.21307	0.20508	4.19803	0.189897	4.12252	0.18927
4.63387	0.193703	4.20474	0.195966	4.18969	0.179646	4.11418	0.178947
4.62553	0.184168	4.1964	0.187142	4.18136	0.169746	4.10585	0.169001
4.6172	0.17485	4.18807	0.178633	4.17303	0.160221	4.09752	0.159453
4.60887	0.165792	4.17974	0.170465	4.16469	0.151124	4.08918	0.150357
4.60053	0.156993	4.1714	0.162645	4.15636	0.142439	4.08085	0.141691
4.5922	0.148487	4.16307	0.155205	4.14803	0.134234	4.07252	0.133528
4.58387	0.140308	4.15474	0.148152	4.13969	0.126507	4.06418	0.125856
4.57553	0.132465	4.1464	0.141501	4.13136	0.119287	4.05585	0.118697
4.5672	0.12498	4.13807	0.135265	4.12303	0.112553	4.04752	0.112061
4.55887	0.117852	4.12974	0.129441	4.11469	0.106362	4.03918	0.105949
4.55053	0.111147	4.1214	0.124091	4.10636	0.100705	4.03085	0.100397
4.5422	0.104833	4.11307	0.11918	4.09803	0.0955783	4.02252	0.0953835
4.53387	0.0989333	4.10474	0.114724	4.08969	0.0910033	4.01418	0.0909344
4.52553	0.0934514	4.0964	0.110756	4.08136	0.0869489	4.00585	0.0870235
4.5172	0.0884242	4.08807	0.107229	4.07303	0.0834462	3.99752	0.0836785
4.50887	0.0838364	4.07974	0.104206	4.06469	0.0804873	3.98918	0.0808987
4.50053	0.0796966	4.0714	0.101643	4.05636	0.0780552	3.98085	0.0786641
4.4922	0.0760111	4.06307	0.0995486	4.04803	0.0761467	3.97252	0.0769727
4.48387	0.072761	4.05474	0.0978742	4.03969	0.0747232	3.96418	0.0757847
4.47553	0.069996	4.0464	0.0966995	4.03136	0.073844	3.95585	0.0751621
4.4672	0.0676612	4.03807	0.0958917	4.02303	0.0734184	3.94752	0.075007
4.45887	0.065745	4.02974	0.0954504	4.01469	0.0734405	3.93918	0.0753162
4.45053	0.0642425	4.0214	0.0953622	4.00636	0.0738826	3.93085	0.0760577
4.4422	0.0631639	4.01307	0.0955704	3.99803	0.0747459	3.92252	0.0772369
4.43387	0.0624629	4.00474	0.0960374	3.98969	0.0759824	3.91418	0.0788034
4.42553	0.0621237	3.9964	0.0967085	3.98136	0.0775764	3.90585	0.0807426
4.4172	0.062127	3.98807	0.097566	3.97303	0.0795152	3.89752	0.0830422
4.40887	0.0624257	3.97974	0.0984962	3.96469	0.0817387	3.88918	0.085642
4.40053	0.0630814	3.9714	0.0997028	3.95636	0.0843624	3.88085	0.0886569
4.3922	0.0639961	3.96307	0.100902	3.94803	0.0872434	3.87252	0.091939
4.38387	0.0651811	3.95474	0.10221	3.93969	0.0904296	3.86418	0.0955357
4.37553	0.0666163	3.9464	0.103592	3.93136	0.0938951	3.85585	0.0994133
4.3672	0.0682945	3.93807	0.105065	3.92303	0.0976391	3.84752	0.103563
4.35887	0.0702049	3.92974	0.106625	3.91469	0.101645	3.83918	0.107958
4.35053	0.0723381	3.9214	0.108276	3.90636	0.105897	3.83085	0.11257
4.3422	0.0746861	3.91307	0.110038	3.89803	0.110373	3.82252	0.117365
4.33387	0.0772156	3.90474	0.111798	3.88969	0.11502	3.81418	0.122275
4.32553	0.0800012	3.8964	0.113936	3.88136	0.119894	3.80585	0.127351
4.3172	0.0829514	3.88807	0.116041	3.87303	0.124851	3.79752	0.132427
4.30887	0.0860806	3.87974	0.118278	3.86469	0.129895	3.78918	0.137521
4.30053	0.0893784	3.8714	0.120641	3.85636	0.134982	3.78085	0.142578
4.2922	0.0928246	3.86307	0.123122	3.84803	0.140067	3.77252	0.147556
4.28387	0.0964239	3.85474	0.125727	3.83969	0.145104	3.76418	0.152425
4.27553	0.100155	3.8464	0.128445	3.83136	0.150059	3.75585	0.157161
4.2672	0.104006	3.83807	0.131252	3.82303	0.154913	3.74752	0.161741
4.25887	0.107957	3.82974	0.134053	3.81469	0.159579	3.73918	0.166099
4.25053	0.112011	3.8214	0.137123	3.80636	0.164176	3.73085	0.17041
4.2422	0.116136	3.81307	0.140138	3.79803	0.168518	3.72252	0.174444
4.23387	0.120328	3.80474	0.143185	3.78969	0.172688	3.71418	0.178312
4.22553	0.124572	3.7964	0.146264	3.78136	0.176684	3.70585	0.182023
4.2172	0.128857	3.78807	0.149361	3.77303	0.180488	3.69752	0.185563
4.20887	0.13318	3.77974	0.152464	3.76469	0.18411	3.68918	0.188942
4.20053	0.137525	3.7714	0.155569	3.75636	0.187543	3.68085	0.192163
4.1922	0.141895	3.76307	0.158646	3.74803	0.190821	3.67252	0.195221
4.18387	0.146274	3.75474	0.16163	3.73969	0.193832	3.66418	0.198053
4.17553	0.150648	3.7464	0.164711	3.73136	0.196864	3.65585	0.200939
4.1672	0.155018	3.73807	0.167687	3.72303	0.19963	3.64752	0.203565
4.15887	0.159375	3.72974	0.170593	3.71469	0.202256	3.63918	0.20606
4.15053	0.163702	3.7214	0.173439	3.70636	0.204742	3.63085	0.208428
4.1422	0.167984	3.71307	0.176216	3.69803	0.207089	3.62252	0.210667
4.13387	0.172203	3.70474	0.178928	3.68969	0.209306	3.61418	0.212787
4.12553	0.176345	3.6964	0.181567	3.68136	0.211389	3.60585	0.21478
4.1172	0.18039	3.68807	0.18413	3.67303	0.213335	3.59752	0.216643
4.10887	0.184308	3.67974	0.186555	3.66469	0.215085	3.58918	0.21831
4.10053	0.188082	3.6714	0.188984	3.65636	0.216876	3.58085	0.220021
4.0922	0.191686	3.66307	0.191293	3.64803	0.218458	3.57252	0.221532
4.08387	0.195107	3.65474	0.1935	3.63969	0.219912	3.56418	0.222912
4.07553	0.19834	3.6464	0.195614	3.63136	0.221256	3.55585	0.224185
4.0672	0.201364	3.63807	0.197636	3.62303	0.222483	3.54752	0.22534
4.05887	0.204165	3.62974	0.199564	3.61469	0.223608	3.53918	0.226397
4.05053	0.206742	3.6214	0.201398	3.60636	0.224626	3.53085	0.227343
4.0422	0.209099	3.61307	0.203139	3.59803	0.225535	3.52252	0.228183
4.03387	0.211209	3.60474	0.20476	3.58969	0.226278	3.51418	0.228868
4.02553	0.213171	3.5964	0.206335	3.58136	0.227044	3.50585	0.229559
4.0172	0.214878	3.58807	0.20781	3.57303	0.227662	3.49752	0.230113
4.00887	0.216402	3.57974	0.209189	3.56469	0.22817	3.48918	0.230557
4.00053	0.217732	3.5714	0.210478	3.55636	0.228588	3.48085	0.23091
3.9922	0.218892	3.56307	0.211683	3.54803	0.228915	3.47252	0.231174
3.98387	0.219887	3.55474	0.212806	3.53969	0.229167	3.46418	0.231364
3.97553	0.220722	3.5464	0.213849	3.53136	0.22934	3.45585	0.231479
3.9672	0.221404	3.53807	0.214817	3.52303	0.229433	3.44752	0.231513
3.95887	0.221904	3.52974	0.215698	3.51469	0.229405	3.43918	0.23143
3.95053	0.222393	3.5214	0.216524	3.50636	0.229388	3.43085	0.231354
3.9422	0.222694	3.51307	0.217297	3.49803	0.229279	3.42252	0.231193
3.93387	0.222889	3.50474	0.218002	3.48969	0.229093	3.41418	0.230961
3.92553	0.222982	3.4964	0.218648	3.48136	0.228849	3.40585	0.230671
3.9172	0.222981	3.48807	0.219242	3.47303	0.228549	3.39752	0.230329
3.90887	0.222897	3.47974	0.219789	3.46469	0.228198	3.38918	0.229938
3.90053	0.222728	3.4714	0.220296	3.45636	0.227799	3.38085	0.229501
3.8922	0.222477	3.46307	0.220769	3.44803	0.227354	3.37252	0.229024
3.88387	0.22212	3.45474	0.221212	3.43969	0.226845	3.36418	0.22849
3.87553	0.22179	3.4464	0.221631	3.43136	0.22634	3.35585	0.227955
3.8672	0.221348	3.43807	0.222039	3.42303	0.225794	3.34752	0.227389
3.85887	0.220843	3.42974	0.222441	3.41469	0.225211	3.33918	0.226791
3.85053	0.22029	3.4214	0.222844	3.40636	0.2246	3.33085	0.22617
3.8422	0.219685	3.41307	0.223258	3.39803	0.223968	3.32252	0.225533
3.83387	0.219043	3.40474	0.223694	3.38969	0.223317	3.31418	0.224882
3.82553	0.218357	3.3964	0.224164	3.38136	0.22265	3.30585	0.224222
3.8172	0.217633	3.38807	0.224679	3.37303	0.221974	3.29752	0.22356
3.80887	0.216845	3.37974	0.225257	3.36469	0.221279	3.28918	0.222887
3.80053	0.216096	3.3714	0.225911	3.35636	0.220592	3.28085	0.222223
3.7922	0.215286	3.36307	0.226666	3.34803	0.219917	3.27252	0.221582
3.78387	0.214443	3.35474	0.227543	3.33969	0.21924	3.26418	0.220949
3.77553	0.213579	3.3464	0.228572	3.33136	0.218569	3.25585	0.220331
3.7672	0.212693	3.33807	0.229787	3.32303	0.217911	3.24752	0.219736
3.75887	0.211795	3.32974	0.231234	3.31469	0.217271	3.23918	0.21917
3.75053	0.210882	3.3214	0.232975	3.30636	0.216652	3.23085	0.218637
3.7422	0.209961	3.31307	0.235098	3.29803	0.21606	3.22252	0.218145
3.73387	0.208998	3.30474	0.237767	3.28969	0.215502	3.21418	0.2177
3.72553	0.20808	3.2964	0.2413	3.28136	0.214981	3.20585	0.217309
3.7172	0.20714	3.28807	0.24509	3.27303	0.214503	3.19752	0.216981
3.70887	0.20619	3.27974	0.247733	3.26469	0.214076	3.18918	0.216723
3.70053	0.205234	3.2714	0.248607	3.25636	0.213706	3.18085	0.216546
3.6922	0.204282	3.26307	0.247365	3.24803	0.213402	3.17252	0.216462
3.68387	0.203335	3.25474	0.244967	3.23969	0.213171	3.16418	0.216483
3.67553	0.202394	3.2464	0.242161	3.23136	0.213024	3.15585	0.216623
3.6672	0.20146	3.23807	0.239249	3.22303	0.212972	3.14752	0.216899
3.65887	0.200512	3.22974	0.236376	3.21469	0.213027	3.13918	0.217332
3.65053	0.199606	3.2214	0.233514	3.20636	0.213203	3.13085	0.217946
3.6422	0.198708	3.21307	0.230801	3.19803	0.213521	3.12252	0.21877
3.63387	0.197819	3.20474	0.228166	3.18969	0.213999	3.11418	0.219844
3.62553	0.196945	3.1964	0.225697	3.18136	0.214663	3.10585	0.221226
3.6172	0.196089	3.18807	0.223255	3.17303	0.215546	3.09752	0.223025
3.60887	0.195251	3.17974	0.220758	3.16469	0.216693	3.08918	0.225334
3.60053	0.194435	3.1714	0.218073	3.15636	0.218184	3.08085	0.227385
3.5922	0.193643	3.16307	0.214985	3.14803	0.220184	3.07252	0.22924
3.58387	0.192867	3.15474	0.211357	3.13969	0.222155	3.06418	0.231665
3.57553	0.192127	3.1464	0.207366	3.13136	0.223671	3.05585	0.234851
3.5672	0.191424	3.13807	0.203408	3.12303	0.225303	3.04752	0.236453
3.55887	0.190749	3.12974	0.199606	3.11469	0.227655	3.03918	0.235668
3.55053	0.190107	3.1214	0.196054	3.10636	0.230563	3.03085	0.23364
3.5422	0.189501	3.11307	0.192724	3.09803	0.23211	3.02252	0.231161
3.53387	0.188934	3.10474	0.189729	3.08969	0.23167	3.01418	0.228563
3.52553	0.18841	3.0964	0.186894	3.08136	0.229973	3.00585	0.225989
3.5172	0.187933	3.08807	0.184302	3.07303	0.227751	2.99752	0.223496
3.50887	0.187504	3.07974	0.181888	3.06469	0.225382	2.98918	0.221147
3.50053	0.18713	3.0714	0.179631	3.05636	0.222921	2.98085	0.218684
3.4922	0.186816	3.06307	0.177518	3.04803	0.220566	2.97252	0.216239
3.48387	0.186567	3.05474	0.175532	3.03969	0.218241	2.96418	0.213488
3.47553	0.186389	3.0464	0.173654	3.03136	0.216005	2.95585	0.210156
3.4672	0.186291	3.03807	0.171877	3.02303	0.213537	2.94752	0.206511
3.45887	0.186284	3.02974	0.170204	3.01469	0.210817	2.93918	0.202739
3.45053	0.186379	3.0214	0.168614	3.00636	0.207677	2.93085	0.199143
3.4422	0.186596	3.01307	0.16714	2.99803	0.204022	2.92252	0.195712
3.43387	0.186964	3.00474	0.165747	2.98969	0.200471	2.91418	0.192475
3.42553	0.187539	2.9964	0.164468	2.98136	0.19704	2.90585	0.18949
3.4172	0.18842	2.98807	0.163292	2.97303	0.19379	2.89752	0.186774
3.40887	0.189242	2.97974	0.162223	2.96469	0.1907	2.88918	0.184296
3.40053	0.189686	2.9714	0.161254	2.95636	0.187853	2.88085	0.182046
3.3922	0.189978	2.96307	0.160381	2.94803	0.18525	2.87252	0.180021
3.38387	0.19038	2.95474	0.159618	2.93969	0.182819	2.86418	0.178171
3.37553	0.190983	2.9464	0.158918	2.93136	0.18065	2.85585	0.176488
3.3672	0.191387	2.93807	0.158297	2.92303	0.178707	2.84752	0.174996
3.35887	0.19157	2.92974	0.15773	2.91469	0.176921	2.83918	0.17361
3.35053	0.191779	2.9214	0.157257	2.90636	0.175313	2.83085	0.172369
3.3422	0.192206	2.91307	0.156824	2.89803	0.173863	2.82252	0.171254
3.33387	0.192588	2.90474	0.156436	2.88969	0.172554	2.81418	0.170266
3.32553	0.192771	2.8964	0.156092	2.88136	0.171369	2.80585	0.169407
3.3172	0.192967	2.88807	0.15579	2.87303	0.170302	2.79752	0.168681
3.30887	0.193363	2.87974	0.155529	2.86469	0.169359	2.78918	0.168105
3.30053	0.193708	2.8714	0.155313	2.85636	0.168512	2.78085	0.167669
3.2922	0.193911	2.86307	0.155124	2.84803	0.167801	2.77252	0.167381
3.28387	0.194203	2.85474	0.154964	2.83969	0.167207	2.76418	0.167207
3.27553	0.194621	2.8464	0.15487	2.83136	0.166746	2.75585	0.167204
3.2672	0.194907	2.83807	0.154797	2.82303	0.166416	2.74752	0.167303
3.25887	0.195208	2.82974	0.154757	2.81469	0.166219	2.73918	0.167505
3.25053	0.195638	2.8214	0.154752	2.80636	0.166154	2.73085	0.167801
3.2422	0.19597	2.81307	0.154781	2.79803	0.166201	2.72252	0.168184
3.23387	0.19635	2.80474	0.154846	2.78969	0.166387	2.71418	0.168649
3.22553	0.196757	2.7964	0.154948	2.78136	0.166656	2.70585	0.169187
3.2172	0.197125	2.78807	0.155087	2.77303	0.167026	2.69752	0.169794
3.20887	0.197493	2.77974	0.155249	2.76469	0.167465	2.68918	0.170441
3.20053	0.197768	2.7714	0.155474	2.75636	0.168022	2.68085	0.171194
3.1922	0.197681	2.76307	0.155724	2.74803	0.168633	2.67252	0.171985
3.18387	0.197114	2.75474	0.156011	2.73969	0.169307	2.66418	0.172829
3.17553	0.196302	2.7464	0.156334	2.73136	0.170043	2.65585	0.173726
3.1672	0.195326	2.73807	0.156695	2.72303	0.170836	2.64752	0.174674
3.15887	0.194132	2.72974	0.157095	2.71469	0.171691	2.63918	0.175677
3.15053	0.19262	2.7214	0.157535	2.70636	0.172599	2.63085	0.176731
3.1422	0.190755	2.71307	0.158013	2.69803	0.173558	2.62252	0.17783
3.13387	0.188662	2.70474	0.158521	2.68969	0.174553	2.61418	0.178963
3.12553	0.186457	2.6964	0.15909	2.68136	0.175629	2.60585	0.180174
3.1172	0.184369	2.68807	0.159689	2.67303	0.176738	2.59752	0.181414
3.10887	0.182446	2.67974	0.160329	2.66469	0.17789	2.58918	0.182695
3.10053	0.180727	2.6714	0.161007	2.65636	0.179084	2.58085	0.184016
3.0922	0.17924	2.66307	0.161727	2.64803	0.180321	2.57252	0.185375
3.08387	0.177956	2.65474	0.162486	2.63969	0.181596	2.56418	0.186769
3.07553	0.176846	2.6464	0.163287	2.63136	0.182916	2.55585	0.188203
3.0672	0.175925	2.63807	0.164128	2.62303	0.184268	2.54752	0.189665
3.05887	0.175188	2.62974	0.165001	2.61469	0.185643	2.53918	0.191145
3.05053	0.174579	2.6214	0.165931	2.60636	0.187074	2.53085	0.192675
3.0422	0.174111	2.61307	0.166893	2.59803	0.188524	2.52252	0.194217
3.03387	0.173774	2.60474	0.167894	2.58969	0.189999	2.51418	0.195777
3.02553	0.173556	2.5964	0.168932	2.58136	0.191495	2.50585	0.197352
3.0172	0.17346	2.58807	0.170009	2.57303	0.19301	2.49752	0.198938
3.00887	0.173493	2.57974	0.171122	2.56469	0.19454	2.48918	0.200529
3.00053	0.173653	2.5714	0.172273	2.55636	0.196089	2.48085	0.202129
2.9922	0.173944	2.56307	0.173457	2.54803	0.197642	2.47252	0.203725
2.98387	0.174364	2.55474	0.174669	2.53969	0.19919	2.46418	0.205304
2.97553	0.174921	2.5464	0.175927	2.53136	0.200759	2.45585	0.206891
2.9672	0.175598	2.53807	0.17721	2.52303	0.202315	2.44752	0.208455
2.95887	0.176388	2.52974	0.178522	2.51469	0.203862	2.43918	0.209997
2.95053	0.177277	2.5214	0.179861	2.50636	0.205393	2.43085	0.211511
2.9422	0.178252	2.51307	0.181224	2.49803	0.206905	2.42252	0.212991
2.93387	0.179325	2.50474	0.182611	2.48969	0.208393	2.41418	0.214435
2.92553	0.180438	2.4964	0.184021	2.48136	0.209858	2.40585	0.21584
2.9172	0.18161	2.48807	0.185447	2.47303	0.211283	2.39752	0.217193
2.90887	0.182807	2.47974	0.186882	2.46469	0.212662	2.38918	0.218484
2.90053	0.184084	2.4714	0.188342	2.45636	0.214012	2.38085	0.219732
2.8922	0.185364	2.46307	0.189807	2.44803	0.215307	2.37252	0.220909
2.88387	0.186664	2.45474	0.191277	2.43969	0.216548	2.36418	0.222019
2.87553	0.187974	2.4464	0.192751	2.43136	0.217726	2.35585	0.223053
2.8672	0.189291	2.43807	0.194222	2.42303	0.218839	2.34752	0.224007
2.85887	0.190611	2.42974	0.195691	2.41469	0.219885	2.33918	0.224881
2.85053	0.191936	2.4214	0.197152	2.40636	0.220859	2.33085	0.22567
2.8422	0.193241	2.41307	0.198602	2.39803	0.221754	2.32252	0.226368
2.83387	0.194524	2.40474	0.20003	2.38969	0.222559	2.31418	0.226966
2.82553	0.195816	2.3964	0.201446	2.38136	0.223292	2.30585	0.227481
2.8172	0.197073	2.38807	0.202836	2.37303	0.223931	2.29752	0.227893
2.80887	0.1983	2.37974	0.204198	2.36469	0.224482	2.28918	0.228208
2.80053	0.199492	2.3714	0.205526	2.35636	0.224935	2.28085	0.228419
2.7922	0.200647	2.36307	0.206817	2.34803	0.225293	2.27252	0.228529
2.78387	0.201757	2.35474	0.208071	2.33969	0.225557	2.26418	0.228538
2.77553	0.202824	2.3464	0.209275	2.33136	0.22572	2.25585	0.228446
2.7672	0.203846	2.33807	0.210439	2.32303	0.225787	2.24752	0.228253
2.75887	0.204793	2.32974	0.21154	2.31469	0.225748	2.23918	0.227957
2.75053	0.205707	2.3214	0.212592	2.30636	0.225621	2.23085	0.22757
2.7422	0.206551	2.31307	0.213584	2.29803	0.225394	2.22252	0.227087
2.73387	0.207323	2.30474	0.214513	2.28969	0.22507	2.21418	0.226511
2.72553	0.20803	2.2964	0.215374	2.28136	0.224652	2.20585	0.225844
2.7172	0.208659	2.28807	0.216167	2.27303	0.224142	2.19752	0.225092
2.70887	0.209213	2.27974	0.216891	2.26469	0.223543	2.18918	0.224257
2.70053	0.209693	2.2714	0.217538	2.25636	0.22286	2.18085	0.223348
2.6922	0.210093	2.26307	0.218115	2.24803	0.22209	2.17252	0.222359
2.68387	0.210398	2.25474	0.218609	2.23969	0.221242	2.16418	0.221305
2.67553	0.210638	2.2464	0.219028	2.23136	0.220324	2.15585	0.220192
2.6672	0.21079	2.23807	0.219368	2.22303	0.219335	2.14752	0.219019
2.65887	0.21085	2.22974	0.21963	2.21469	0.21828	2.13918	0.217793
2.65053	0.210829	2.2214	0.21981	2.20636	0.217164	2.13085	0.21652
2.6422	0.210716	2.21307	0.219912	2.19803	0.215993	2.12252	0.215205
2.63387	0.21052	2.20474	0.219936	2.18969	0.21477	2.11418	0.213854
2.62553	0.210239	2.1964	0.219882	2.18136	0.213506	2.10585	0.212474
2.6172	0.209874	2.18807	0.219753	2.17303	0.212196	2.09752	0.211066
2.60887	0.209419	2.17974	0.219549	2.16469	0.210856	2.08918	0.209641
2.60053	0.208897	2.1714	0.219274	2.15636	0.209488	2.08085	0.208204
2.5922	0.208293	2.16307	0.21893	2.14803	0.208096	2.07252	0.206758
2.58387	0.207609	2.15474	0.218521	2.13969	0.206685	2.06418	0.205308
2.57553	0.206854	2.1464	0.218048	2.13136	0.20526	2.05585	0.20386
2.5672	0.206025	2.13807	0.217517	2.12303	0.203828	2.04752	0.202418
2.55887	0.205131	2.12974	0.216931	2.11469	0.202392	2.03918	0.200988
2.55053	0.204169	2.1214	0.216294	2.10636	0.200958	2.03085	0.199574
2.5422	0.20315	2.11307	0.215611	2.09803	0.19953	2.02252	0.198181
2.53387	0.202069	2.10474	0.214886	2.08969	0.198113	2.01418	0.196811
2.52553	0.200945	2.0964	0.214125	2.08136	0.196711	2.00585	0.195469
2.5172	0.199769	2.08807	0.213333	2.07303	0.195328	1.99752	0.19416
2.50887	0.198548	2.07974	0.212516	2.06469	0.193969	1.98918	0.192887
2.50053	0.197286	2.0714	0.21168	2.05636	0.192636	1.98085	0.191653
2.4922	0.195988	2.06307	0.210829	2.04803	0.191333	1.97252	0.190461
2.48387	0.194658	2.05474	0.209968	2.03969	0.190065	1.96418	0.189315
2.47553	0.193296	2.0464	0.209097	2.03136	0.188833	1.95585	0.188216
2.4672	0.191916	2.03807	0.208218	2.02303	0.187642	1.94752	0.18717
2.45887	0.190511	2.02974	0.207335	2.01469	0.186493	1.93918	0.186177
2.45053	0.189098	2.0214	0.206444	2.00636	0.185391	1.93085	0.185242
2.4422	0.187671	2.01307	0.205553	1.99803	0.184337	1.92252	0.184367
2.43387	0.186236	2.00474	0.204666	1.98969	0.183334	1.91418	0.183556
2.42553	0.184796	1.9964	0.203786	1.98136	0.182386	1.90585	0.18281
2.4172	0.183356	1.98807	0.20292	1.97303	0.181496	1.89752	0.182131
2.40887	0.181918	1.97974	0.202071	1.96469	0.180665	1.88918	0.181515
2.40053	0.180486	1.9714	0.201243	1.95636	0.179897	1.88085	0.18096
2.3922	0.179064	1.96307	0.200438	1.94803	0.179191	1.87252	0.180463
2.38387	0.177651	1.95474	0.199662	1.93969	0.178546	1.86418	0.18002
2.37553	0.176259	1.9464	0.198908	1.93136	0.177957	1.85585	0.17963
2.3672	0.174882	1.93807	0.198187	1.92303	0.177421	1.84752	0.179294
2.35887	0.173525	1.92974	0.197499	1.91469	0.176936	1.83918	0.179014
2.35053	0.172189	1.9214	0.196848	1.90636	0.176499	1.83085	0.178791
2.3422	0.170878	1.91307	0.196239	1.89803	0.176111	1.82252	0.178629
2.33387	0.169592	1.90474	0.195675	1.88969	0.175773	1.81418	0.178525
2.32553	0.168336	1.8964	0.195159	1.88136	0.175487	1.80585	0.17848
2.3172	0.167106	1.88807	0.194693	1.87303	0.175256	1.79752	0.17849
2.30887	0.165907	1.87974	0.194278	1.86469	0.175081	1.78918	0.178554
2.30053	0.164743	1.8714	0.193914	1.85636	0.174959	1.78085	0.178672
2.2922	0.163612	1.86307	0.193605	1.84803	0.174891	1.77252	0.178845
2.28387	0.162514	1.85474	0.193352	1.83969	0.174874	1.76418	0.179076
2.27553	0.161451	1.8464	0.193159	1.83136	0.174906	1.75585	0.179367
2.2672	0.160424	1.83807	0.193029	1.82303	0.174986	1.74752	0.179719
2.25887	0.159433	1.82974	0.192964	1.81469	0.175118	1.73918	0.180132
2.25053	0.15848	1.8214	0.192964	1.80636	0.175302	1.73085	0.180604
2.2422	0.157564	1.81307	0.19303	1.79803	0.175541	1.72252	0.181135
2.23387	0.156685	1.80474	0.193164	1.78969	0.175838	1.71418	0.181724
2.22553	0.155846	1.7964	0.193365	1.78136	0.17619	1.70585	0.182373
2.2172	0.155045	1.78807	0.193637	1.77303	0.176597	1.69752	0.183086
2.20887	0.154283	1.77974	0.193984	1.76469	0.177058	1.68918	0.183864
2.20053	0.153559	1.7714	0.194404	1.75636	0.177572	1.68085	0.184708
2.1922	0.152874	1.76307	0.194899	1.74803	0.17814	1.67252	0.185616
2.18387	0.152228	1.75474	0.195469	1.73969	0.178765	1.66418	0.186589
2.17553	0.151621	1.7464	0.196115	1.73136	0.179449	1.65585	0.187626
2.1672	0.151053	1.73807	0.196838	1.72303	0.180194	1.64752	0.188731
2.15887	0.150523	1.72974	0.197641	1.71469	0.181002	1.63918	0.189907
2.15053	0.150032	1.7214	0.198521	1.70636	0.181864	1.63085	0.19115
2.1422	0.149581	1.71307	0.199479	1.69803	0.182788	1.62252	0.192465
2.13387	0.149168	1.70474	0.200516	1.68969	0.183771	1.61418	0.193849
2.12553	0.148794	1.6964	0.201631	1.68136	0.184817	1.60585	0.195304
2.1172	0.148459	1.68807	0.202823	1.67303	0.185927	1.59752	0.196831
2.10887	0.148162	1.67974	0.20409	1.66469	0.187103	1.58918	0.198431
2.10053	0.147905	1.6714	0.20543	1.65636	0.188345	1.58085	0.200103
2.0922	0.147686	1.66307	0.206837	1.64803	0.18965	1.57252	0.201846
2.08387	0.147507	1.65474	0.208307	1.63969	0.191021	1.56418	0.20366
2.07553	0.147367	1.6464	0.209815	1.63136	0.192458	1.55585	0.205543
2.0672	0.147267	1.63807	0.211349	1.62303	0.193965	1.54752	0.207493
2.05887	0.147207	1.62974	0.212877	1.61469	0.195539	1.53918	0.209506
2.05053	0.147188	1.6214	0.214374	1.60636	0.19718	1.53085	0.211577
2.0422	0.147211	1.61307	0.215817	1.59803	0.198887	1.52252	0.213696
2.03387	0.147276	1.60474	0.21719	1.58969	0.200662	1.51418	0.215843
2.02553	0.147385	1.5964	0.218486	1.58136	0.202501	1.50585	0.217987
2.0172	0.147537	1.58807	0.219697	1.57303	0.204403	1.49752	0.22009
2.00887	0.147736	1.57974	0.220835	1.56469	0.206365	1.48918	0.222135
2.00053	0.147975	1.5714	0.22185	1.55636	0.208381	1.48085	0.224032
1.9922	0.148256	1.56307	0.222797	1.54803	0.210442	1.47252	0.225837
1.98387	0.148577	1.55474	0.223656	1.53969	0.21253	1.46418	0.227514
1.97553	0.148936	1.5464	0.224422	1.53136	0.214617	1.45585	0.229055
1.9672	0.149331	1.53807	0.225098	1.52303	0.216666	1.44752	0.230458
1.95887	0.149763	1.52974	0.225682	1.51469	0.218646	1.43918	0.231734
1.95053	0.150231	1.5214	0.226172	1.50636	0.220532	1.43085	0.232874
1.9422	0.150737	1.51307	0.226563	1.49803	0.222304	1.42252	0.233883
1.93387	0.15128	1.50474	0.2269	1.48969	0.223968	1.41418	0.234803
1.92553	0.15186	1.4964	0.227076	1.48136	0.225467	1.40585	0.23552
1.9172	0.152476	1.48807	0.227184	1.47303	0.226863	1.39752	0.236124
1.90887	0.153129	1.47974	0.227209	1.46469	0.228133	1.38918	0.236625
1.90053	0.153816	1.4714	0.22714	1.45636	0.229274	1.38085	0.236997
1.8922	0.154541	1.46307	0.226977	1.44803	0.23029	1.37252	0.237244
1.88387	0.155304	1.45474	0.226727	1.43969	0.23118	1.36418	0.237367
1.87553	0.156106	1.4464	0.226379	1.43136	0.231942	1.35585	0.237369
1.8672	0.156948	1.43807	0.225947	1.42303	0.232581	1.34752	0.237247
1.85887	0.157831	1.42974	0.225448	1.41469	0.233137	1.33918	0.237033
1.85053	0.158755	1.4214	0.224828	1.40636	0.233498	1.33085	0.236655
1.8422	0.15972	1.41307	0.224146	1.39803	0.233765	1.32252	0.236193
1.83387	0.160728	1.40474	0.223399	1.38969	0.233925	1.31418	0.235634
1.82553	0.161781	1.3964	0.222581	1.38136	0.233967	1.30585	0.234976
1.8172	0.16288	1.38807	0.221697	1.37303	0.233892	1.29752	0.234224
1.80887	0.164027	1.37974	0.220759	1.36469	0.233705	1.28918	0.233389
1.80053	0.165222	1.3714	0.21976	1.35636	0.233403	1.28085	0.232469
1.7922	0.166467	1.36307	0.218719	1.34803	0.232998	1.27252	0.231487
1.78387	0.167765	1.35474	0.217626	1.33969	0.23251	1.26418	0.230457
1.77553	0.169109	1.3464	0.216579	1.33136	0.231881	1.25585	0.229341
1.7672	0.170511	1.33807	0.215428	1.32303	0.231183	1.24752	0.228207
1.75887	0.171969	1.32974	0.214227	1.31469	0.230407	1.23918	0.227049
1.75053	0.173483	1.3214	0.213094	1.30636	0.229553	1.23085	0.225872
1.7422	0.175055	1.31307	0.211957	1.29803	0.228628	1.22252	0.224694
1.73387	0.176685	1.30474	0.21083	1.28969	0.227643	1.21418	0.223531
1.72553	0.178376	1.2964	0.209743	1.28136	0.2266	1.20585	0.22239
1.7172	0.180127	1.28807	0.208701	1.27303	0.225523	1.19752	0.221314
1.70887	0.18194	1.27974	0.207753	1.26469	0.224428	1.18918	0.220339
1.70053	0.183813	1.2714	0.206822	1.25636	0.223275	1.18085	0.219392
1.6922	0.185746	1.26307	0.206044	1.24803	0.222141	1.17252	0.218628
1.68387	0.187737	1.25474	0.205408	1.23969	0.221016	1.16418	0.21804
1.67553	0.189784	1.2464	0.204944	1.23136	0.21991	1.15585	0.217672
1.6672	0.191878	1.23807	0.204696	1.22303	0.218846	1.14752	0.217584
1.65887	0.194005	1.22974	0.204721	1.21469	0.217846	1.13918	0.217861
1.65053	0.196144	1.2214	0.205091	1.20636	0.216921	1.13085	0.218609
1.6422	0.198268	1.21307	0.205926	1.19803	0.216125	1.12252	0.219997
1.63387	0.200372	1.20474	0.2073	1.18969	0.21552	1.11418	0.222092
1.62553	0.202371	1.1964	0.209243	1.18136	0.215001	1.10585	0.225052
1.6172	0.204319	1.18807	0.212007	1.17303	0.214801	1.09752	0.229114
1.60887	0.206183	1.17974	0.215702	1.16469	0.214923	1.08918	0.23446
1.60053	0.207953	1.1714	0.220383	1.15636	0.215432	1.08085	0.241
1.5922	0.209623	1.16307	0.225931	1.14803	0.216428	1.07252	0.248636
1.58387	0.211198	1.15474	0.232534	1.13969	0.218055	1.06418	0.257274
1.57553	0.212676	1.1464	0.239709	1.13136	0.220493	1.05585	0.26665
1.5672	0.214057	1.13807	0.247482	1.12303	0.223983	1.04752	0.276293
1.55887	0.215377	1.12974	0.25548	1.11469	0.228315	1.03918	0.285662
1.55053	0.216529	1.1214	0.263151	1.10636	0.233646	1.03085	0.292778
1.5422	0.217595	1.11307	0.269496	1.09803	0.240059	1.02252	0.293957
1.53387	0.218584	1.10474	0.271982	1.08969	0.247213	1.01418	0.284784
1.52553	0.219477	1.0964	0.26741	1.08136	0.254856	1.00585	0.265873
1.5172	0.220267	1.08807	0.254566	1.07303	0.262881	0.997515	0.244639
1.50887	0.220953	1.07974	0.237155	1.06469	0.270872	0.989182	0.227027
1.50053	0.22154	1.0714	0.220508	1.05636	0.278416	0.980849	0.214093
1.4922	0.222021	1.06307	0.207202	1.04803	0.283868	0.972515	0.204835
1.48387	0.222422	1.05474	0.197206	1.03969	0.284248	0.964182	0.198033
1.47553	0.222672	1.0464	0.189946	1.03136	0.275761	0.955849	0.193166
1.4672	0.222842	1.03807	0.184425	1.02303	0.258907	0.947515	0.189483
1.45887	0.222921	1.02974	0.180256	1.01469	0.239632	0.939182	0.186778
1.45053	0.2229	1.0214	0.177108	1.00636	0.223173	0.930849	0.184848
1.4422	0.22278	1.01307	0.174748	0.998028	0.210901	0.922515	0.183549
1.43387	0.22257	1.00474	0.173019	0.989695	0.201943	0.914182	0.182787
1.42553	0.222257	0.996403	0.171814	0.981361	0.195465	0.905849	0.182465
1.4172	0.221858	0.988069	0.171054	0.973028	0.190634	0.897515	0.182572
1.40887	0.221387	0.979736	0.170649	0.964695	0.186995	0.889182	0.183047
1.40053	0.220802	0.971403	0.170684	0.956361	0.184449	0.880849	0.183966
1.3922	0.220154	0.963069	0.171011	0.948028	0.182554	0.872515	0.185232
1.38387	0.219438	0.954736	0.171654	0.939695	0.181269	0.864182	0.186875
1.37553	0.218654	0.946403	0.172612	0.931361	0.180503	0.855849	0.188917
1.3672	0.217806	0.938069	0.173893	0.923028	0.180192	0.847515	0.191393
1.35887	0.216906	0.929736	0.175509	0.914695	0.180291	0.839182	0.194329
1.35053	0.215948	0.921403	0.177473	0.906361	0.180773	0.830849	0.197788
1.3422	0.214952	0.913069	0.179819	0.898028	0.181619	0.822515	0.201835
1.33387	0.21394	0.904736	0.182573	0.889695	0.182813	0.814182	0.206547
1.32553	0.212894	0.896403	0.185809	0.881361	0.184426	0.805849	0.212036
1.3172	0.21179	0.888069	0.189577	0.873028	0.186417	0.797515	0.218442
1.30887	0.210712	0.879736	0.193949	0.864695	0.188821	0.789182	0.225956
1.30053	0.209639	0.871403	0.199025	0.856361	0.191682	0.780849	0.234858
1.2922	0.208586	0.863069	0.204944	0.848028	0.195046	0.772515	0.245243
1.28387	0.207548	0.854736	0.211904	0.839695	0.19898	0.764182	0.256797
1.27553	0.206564	0.846403	0.220111	0.831361	0.203571	0.755849	0.269506
1.2672	0.205627	0.838069	0.229342	0.823028	0.208921	0.747515	0.283397
1.25887	0.204807	0.829736	0.23946	0.814695	0.215176	0.739182	0.298659
1.25053	0.20401	0.821403	0.250455	0.806361	0.222537	0.730849	0.315508
1.2422	0.203387	0.813069	0.262422	0.798028	0.231265	0.722515	0.334179
1.23387	0.202927	0.804736	0.275502	0.789695	0.241168	0.714182	0.35488
1.22553	0.202663	0.796403	0.289887	0.781361	0.252016	0.705849	0.377708
1.2172	0.202646	0.788069	0.305766	0.773028	0.263836	0.697515	0.402185
1.20887	0.202943	0.779736	0.323309	0.764695	0.276699	0.689182	0.426771
1.20053	0.203636	0.771403	0.342592	0.756361	0.290787	0.680849	0.450435
1.1922	0.204871	0.763069	0.363271	0.748028	0.30632	0.672515	0.473288
1.18387	0.206737	0.754736	0.3841	0.739695	0.32352	0.664182	0.495594
1.17553	0.209292	0.746403	0.404259	0.731361	0.342608	0.655849	0.517218
1.1672	0.21286	0.738069	0.423896	0.723028	0.36372	0.647515	0.538232
1.15887	0.217644	0.729736	0.44323	0.714695	0.38669	0.639182	0.558322
1.15053	0.223826	0.721403	0.46227	0.706361	0.410303	0.630849	0.577223
1.1422	0.231361	0.713069	0.480956	0.698028	0.433252	0.622515	0.594728
1.13387	0.24088	0.704736	0.499184	0.689695	0.455417	0.614182	0.610666
1.12553	0.251543	0.696403	0.516719	0.681361	0.477064	0.605849	0.624606
1.1172	0.2633	0.688069	0.533407	0.673028	0.498249	0.597515	0.636574
1.10887	0.274561	0.679736	0.549044	0.664695	0.518878	0.589182	0.646442
1.10053	0.281978	0.671403	0.563384	0.656361	0.538688	0.580849	0.653925
1.0922	0.280839	0.663069	0.576323	0.648028	0.557599	0.572515	0.659288
1.08387	0.268414	0.654736	0.587688	0.639695	0.575297	0.564182	0.662556
1.07553	0.24878	0.646403	0.597437	0.631361	0.591534	0.555849	0.663695
1.0672	0.229088	0.638069	0.605326	0.623028	0.606134	0.547515	0.662927
1.05887	0.21323	0.629736	0.611429	0.614695	0.618927	0.539182	0.66055
1.05053	0.201455	0.621403	0.615703	0.606361	0.629559	0.530849	0.65673
1.0422	0.192842	0.613069	0.618353	0.598028	0.63844	0.522515	0.651973
1.03387	0.186398	0.604736	0.61925	0.589695	0.644956	0.514182	0.646286
1.02553	0.181474	0.596403	0.618571	0.581361	0.649331	0.505849	0.640081
1.0172	0.177878	0.588069	0.616608	0.573028	0.651799	0.497515	0.633753
1.00887	0.175067	0.579736	0.613505	0.564695	0.652325	0.489182	0.627522
1.00053	0.172963	0.571403	0.60944	0.556361	0.65118	0.480849	0.621666
0.992199	0.171433	0.563069	0.604625	0.548028	0.648457	0.472515	0.616396
0.983865	0.170386	0.554736	0.599316	0.539695	0.644483	0.464182	0.612008
0.975532	0.16975	0.546403	0.593765	0.531361	0.639556	0.455849	0.608592
0.967199	0.169483	0.538069	0.588243	0.523028	0.634019	0.447515	0.606402
0.958865	0.16955	0.529736	0.582842	0.514695	0.627983	0.439182	0.605546
0.950532	0.169903	0.521403	0.577799	0.506361	0.621796	0.430849	0.606023
0.942199	0.170626	0.513069	0.573315	0.498028	0.615799	0.422515	0.608011
0.933865	0.171628	0.504736	0.569526	0.489695	0.610172	0.414182	0.611597
0.925532	0.172934	0.496403	0.566586	0.481361	0.605147	0.405849	0.616703
0.917199	0.174564	0.488069	0.564655	0.473028	0.600921	0.397515	0.62344
0.908865	0.176543	0.479736	0.563714	0.464695	0.597698	0.389182	0.632074
0.900532	0.178886	0.471403	0.563953	0.456361	0.59557	0.380849	0.642368
0.892199	0.181642	0.463069	0.565322	0.448028	0.594716	0.372515	0.654318
0.883865	0.184863	0.454736	0.568097	0.439695	0.595226	0.364182	0.668123
0.875532	0.188595	0.446403	0.571891	0.431361	0.597007	0.355849	0.683607
0.867199	0.192926	0.438069	0.5772	0.423028	0.600358	0.347515	0.700924
0.858865	0.197961	0.429736	0.583806	0.414695	0.605215	0.339182	0.720129
0.850532	0.203812	0.421403	0.591666	0.406361	0.611545	0.330849	0.741187
0.842199	0.210643	0.413069	0.601042	0.398028	0.619429	0.322515	0.764081
0.833865	0.218689	0.404736	0.611775	0.389695	0.629131	0.314182	0.789105
0.825532	0.228226	0.396403	0.623918	0.381361	0.640391	0.305849	0.816068
0.817199	0.239178	0.388069	0.637503	0.373028	0.653229	0.297515	0.845032
0.808865	0.251395	0.379736	0.652551	0.364695	0.667825	0.289182	0.876283
0.800532	0.264847	0.371403	0.668979	0.356361	0.684011	0.280849	0.909732
0.792199	0.279631	0.363069	0.68694	0.348028	0.701933	0.272515	0.945458
0.783865	0.295904	0.354736	0.706376	0.339695	0.721665	0.264182	0.983581
0.775532	0.313825	0.346403	0.727389	0.331361	0.743137	0.255849	1.02443
0.767199	0.333455	0.338069	0.750003	0.323028	0.766364	0.247515	1.06779
0.758865	0.354352	0.329736	0.774281	0.314695	0.791628	0.239182	1.11416
0.750532	0.375165	0.321403	0.800214	0.306361	0.818741	0.230849	1.16355
0.742199	0.395204	0.313069	0.827822	0.298028	0.847767	0.222515	1.2162
0.733865	0.41469	0.304736	0.857326	0.289695	0.87899	0.214182	1.27207
0.725532	0.433906	0.296403	0.888664	0.281361	0.912316	0.205849	1.3315
0.717199	0.452808	0.288069	0.921935	0.273028	0.947825	0.197515	1.39491
0.708865	0.471547	0.279736	0.957196	0.264695	0.985636	0.189182	1.46249
0.700532	0.489914	0.271403	0.994644	0.256361	1.026	0.180849	1.53439
0.692199	0.507701	0.263069	1.03434	0.248028	1.06905	0.172515	1.61122
0.683865	0.524807	0.254736	1.07654	0.239695	1.11477	0.164182	1.69289
0.675532	0.540951	0.246403	1.12116	0.231361	1.16333	0.155849	1.78042
0.667199	0.556103	0.238069	1.16821	0.223028	1.21485	0.147515	1.87368
0.658865	0.569739	0.229736	1.21841	0.214695	1.26993	0.139182	1.97357
0.650532	0.582097	0.221403	1.2713	0.206361	1.32821	0.130849	2.08028
0.642199	0.592726	0.213069	1.32746	0.198028	1.3903	0.122515	2.19469
0.633865	0.601659	0.204736	1.38701	0.189695	1.45639	0.114182	2.31748
0.625532	0.608909	0.196403	1.45009	0.181361	1.5266	0.105849	2.44927
0.617199	0.61432	0.188069	1.51706	0.173028	1.60153	0.0975154	2.59099
0.608865	0.61796	0.179736	1.58793	0.164695	1.68109	0.0891821	2.74373
0.600532	0.61985	0.171403	1.66359	0.156361	1.76622	0.0808488	2.9085
0.592199	0.620157	0.163069	1.7436	0.148028	1.85683	0.0725154	3.08678
0.583865	0.618979	0.154736	1.82903	0.139695	1.95387	0.0641821	3.28019
0.575532	0.616539	0.146403	1.91949	0.131361	2.05705	0.0558488	3.48991
0.567199	0.613166	0.138069	2.01607	0.123028	2.16775	0.0475154	3.71886
0.558865	0.608639	0.129736	2.11909	0.114695	2.28631	0.0391821	3.96988
0.550532	0.603571	0.121403	2.22895	0.106361	2.41347	0.0308488	4.24565
0.542199	0.59816	0.113069	2.34633	0.0980282	2.54987	0.0225154	4.55167
0.533865	0.592582	0.104736	2.47188	0.0896948	2.6965	0.0141821	4.89258
0.525532	0.587012	0.0964027	2.60639	0.0813615	2.85424	0.00584877	5.21858
0.517199	0.581756	0.0880694	2.75072	0.0730282	3.02536
0.508865	0.576722	0.0797361	2.90596	0.0646948	3.21033
0.500532	0.572513	0.0714027	3.07285	0.0563615	3.40981
0.492199	0.569116	0.0630694	3.25304	0.0480282	3.62738
0.483865	0.566387	0.0547361	3.44849	0.0396948	3.86518
0.475532	0.564811	0.0464027	3.6604	0.0313615	4.1256
0.467199	0.564184	0.0380694	3.89168	0.0230282	4.41301
0.458865	0.564747	0.0297361	4.14524	0.0146948	4.7331
0.450532	0.566556	0.0214027	4.42559	0.0063615	5.04723
0.442199	0.569764	0.0130694	4.73826
0.433865	0.57413	0.00473606	5.01014
0.425532	0.579899
0.417199	0.586961
0.408865	0.595425
0.400532	0.605245
0.392199	0.616483
0.383865	0.629174
0.375532	0.643306
0.367199	0.658884
0.358865	0.67588
0.350532	0.694472
0.342199	0.714521
0.333865	0.736086
0.325532	0.759263
0.317199	0.78414
0.308865	0.810777
0.300532	0.839134
0.292199	0.86929
0.283865	0.901274
0.275532	0.935422
0.267199	0.971556
0.258865	1.00983
0.250532	1.0503
0.242199	1.09334
0.233865	1.13899
0.225532	1.18739
0.217199	1.23855
0.208865	1.29252
0.200532	1.35012
0.192199	1.41086
0.183865	1.4754
0.175532	1.54393
0.167199	1.61659
0.158865	1.69384
0.150532	1.77579
0.142199	1.86317
0.133865	1.95603
0.125532	2.05515
0.117199	2.16066
0.108865	2.27332
0.100532	2.39392
0.0921986	2.52286
0.0838652	2.6611
0.0755319	2.80948
0.0671986	2.96914
0.0588652	3.14125
0.0505319	3.32742
0.0421986	3.52882
0.0338652	3.74796
0.0255319	3.98806
0.0171986	4.25142
0.00886524	4.5435
0.000531909	4.71088

## Sheet: fig(b)
BOL_25degC_Cap_CD dV_dQ_an [V/Ah]	BOL_25degC_DVA_CD dV_dQ_an [V/Ah]	SEI only_25degC_Cap_CD dV_dQ_an [V/Ah]	SEI only_25degC_DVA_CD dV_dQ_an [V/Ah]	SEI + Dry out_25degC_Cap_CD dV_dQ_an [V/Ah]	SEI + Dry out_25degC_DVA_CD dV_dQ_an [V/Ah]	5 coupled_25degC_Cap_CD dV_dQ_an [V/Ah]	5 coupled_25degC_DVA_CD dV_dQ_an [V/Ah]
4.8672	0.272748	4.43807	0.383689	4.42303	0.424859	4.34752	0.400021
4.85887	0.00661531	4.42974	0.0165062	4.41469	0.0213404	4.33918	0.0183561
4.85053	0.000448506	4.4214	0.000573858	4.40636	0.00112204	4.33085	0.000635009
4.8422	0.000421922	4.41307	0.000201886	4.39803	0.000729518	4.32252	0.000958064
4.83387	0.000154901	4.40474	3.65119e-06	4.38969	0.00111324	4.31418	0.00125969
4.82553	6.89539e-05	4.3964	0.000268546	4.38136	0.00118591	4.30585	0.00129538
4.8172	0.000242758	4.38807	0.000510834	4.37303	0.00114889	4.29752	0.00119255
4.80887	0.000385533	4.37974	0.00071049	4.36469	0.00102904	4.28918	0.00102432
4.80053	0.000513241	4.3714	0.000878071	4.35636	0.000852341	4.28085	0.00079916
4.7922	0.000640835	4.36307	0.00102782	4.34803	0.000635312	4.27252	0.000539909
4.78387	0.000768918	4.35474	0.00116555	4.33969	0.000397545	4.26418	0.000275556
4.77553	0.000910472	4.3464	0.00131442	4.33136	0.000162127	4.25585	2.9097e-05
4.7672	0.00106431	4.33807	0.00146649	4.32303	5.18173e-05	4.24752	0.00018358
4.75887	0.00123412	4.32974	0.00163112	4.31469	0.000235872	4.23918	0.000360513
4.75053	0.00142339	4.3214	0.00181305	4.30636	0.000390648	4.23085	0.000508713
4.7422	0.00163228	4.31307	0.00201577	4.29803	0.000522885	4.22252	0.000637911
4.73387	0.00186549	4.30474	0.00224724	4.28969	0.000639723	4.21418	0.000757211
4.72553	0.00211907	4.2964	0.00249594	4.28136	0.000751231	4.20585	0.000875738
4.7172	0.00239512	4.28807	0.00279021	4.27303	0.000862283	4.19752	0.000998868
4.70887	0.00268041	4.27974	0.00310924	4.26469	0.00097632	4.18918	0.00112872
4.70053	0.00299537	4.2714	0.00348479	4.25636	0.00110451	4.18085	0.00127792
4.6922	0.00331786	4.26307	0.00390047	4.24803	0.00124121	4.17252	0.00143981
4.68387	0.00364416	4.25474	0.0043696	4.23969	0.00139475	4.16418	0.00162344
4.67553	0.00396993	4.2464	0.00489302	4.23136	0.00156704	4.15585	0.00183116
4.6672	0.00429117	4.23807	0.00548095	4.22303	0.00176134	4.14752	0.00206664
4.65887	0.00460079	4.22974	0.0061357	4.21469	0.00198118	4.13918	0.0023338
4.65053	0.00489943	4.2214	0.00686842	4.20636	0.00223008	4.13085	0.00263653
4.6422	0.00518353	4.21307	0.00765858	4.19803	0.00251138	4.12252	0.00297804
4.63387	0.00543276	4.20474	0.00852944	4.18969	0.00282383	4.11418	0.00335607
4.62553	0.00570064	4.1964	0.00948984	4.18136	0.00318611	4.10585	0.00379116
4.6172	0.00593793	4.18807	0.0105176	4.17303	0.00358527	4.09752	0.00426714
4.60887	0.00615698	4.17974	0.0116146	4.16469	0.00403011	4.08918	0.00479116
4.60053	0.00636111	4.1714	0.0127751	4.15636	0.00451826	4.08085	0.00535841
4.5922	0.00655126	4.16307	0.0139981	4.14803	0.0050546	4.07252	0.00597091
4.58387	0.00672704	4.15474	0.0152747	4.13969	0.00563601	4.06418	0.00662329
4.57553	0.00689121	4.1464	0.0166026	4.13136	0.0062633	4.05585	0.00731037
4.5672	0.00704553	4.13807	0.0179799	4.12303	0.00692183	4.04752	0.00802461
4.55887	0.00717186	4.12974	0.0193748	4.11469	0.00760715	4.03918	0.00874435
4.55053	0.00733325	4.1214	0.0208568	4.10636	0.00833854	4.03085	0.00950682
4.5422	0.00746606	4.11307	0.0223574	4.09803	0.00908225	4.02252	0.0102692
4.53387	0.00759457	4.10474	0.0238955	4.08969	0.00983933	4.01418	0.0110377
4.52553	0.00771438	4.0964	0.0254658	4.08136	0.0106031	4.00585	0.0118086
4.5172	0.00782985	4.08807	0.0270624	4.07303	0.0113712	3.99752	0.0125835
4.50887	0.00794025	4.07974	0.0286836	4.06469	0.0121417	3.98918	0.0133631
4.50053	0.00804745	4.0714	0.0303193	4.05636	0.0129131	3.98085	0.0141495
4.4922	0.00815234	4.06307	0.0319671	4.04803	0.0136877	3.97252	0.0149486
4.48387	0.00823753	4.05474	0.0335774	4.03969	0.0144446	3.96418	0.0157414
4.47553	0.0083613	4.0464	0.0352368	4.03136	0.0152528	3.95585	0.0166
4.4672	0.0084691	4.03807	0.0368229	4.02303	0.016057	3.94752	0.0174683
4.45887	0.00857358	4.02974	0.038358	4.01469	0.016872	3.93918	0.0183633
4.45053	0.00867907	4.0214	0.0398111	4.00636	0.0177039	3.93085	0.0192921
4.4422	0.00878522	4.01307	0.0411626	3.99803	0.0185582	3.92252	0.020262
4.43387	0.00889387	4.00474	0.0423967	3.98969	0.0194381	3.91418	0.0212754
4.42553	0.0090075	3.9964	0.0434826	3.98136	0.020353	3.90585	0.0223427
4.4172	0.0091247	3.98807	0.0444188	3.97303	0.0213043	3.89752	0.0234643
4.40887	0.00922936	3.97974	0.0451278	3.96469	0.022273	3.88918	0.0246215
4.40053	0.00937094	3.9714	0.0457943	3.95636	0.0233306	3.88085	0.0258799
4.3922	0.00950507	3.96307	0.0461991	3.94803	0.024412	3.87252	0.027173
4.38387	0.00964388	3.95474	0.0464424	3.93969	0.0255437	3.86418	0.0285245
4.37553	0.00978797	3.9464	0.0465279	3.93136	0.0267215	3.85585	0.0299222
4.3672	0.00994037	3.93807	0.046468	3.92303	0.0279469	3.84752	0.0313606
4.35887	0.0101007	3.92974	0.0462735	3.91469	0.0292151	3.83918	0.0328249
4.35053	0.0102699	3.9214	0.04596	3.90636	0.0305195	3.83085	0.0342987
4.3422	0.0104488	3.91307	0.0455532	3.89803	0.0318511	3.82252	0.0357611
4.33387	0.0106225	3.90474	0.0449624	3.88969	0.033173	3.81418	0.0371617
4.32553	0.0108405	3.8964	0.0445337	3.88136	0.0345438	3.80585	0.0385615
4.3172	0.0110578	3.88807	0.043907	3.87303	0.0358551	3.79752	0.0398257
4.30887	0.0112899	3.87974	0.043242	3.86469	0.0371313	3.78918	0.040989
4.30053	0.0115389	3.8714	0.0425591	3.85636	0.0383371	3.78085	0.0420196
4.2922	0.0118054	3.86307	0.0418563	3.84803	0.0394544	3.77252	0.0428961
4.28387	0.0120945	3.85474	0.0411496	3.83969	0.0404596	3.76418	0.0436092
4.27553	0.0124074	3.8464	0.0404459	3.83136	0.0413318	3.75585	0.0441554
4.2672	0.0127468	3.83807	0.0397352	3.82303	0.0420708	3.74752	0.0445287
4.25887	0.0131046	3.82974	0.0389406	3.81469	0.0426098	3.73918	0.0446794
4.25053	0.0135214	3.8214	0.0383707	3.80636	0.0431123	3.73085	0.0448286
4.2422	0.0139623	3.81307	0.0376983	3.79803	0.043377	3.72252	0.0447298
4.23387	0.0144451	3.80474	0.0370342	3.78969	0.0435101	3.71418	0.044519
4.22553	0.014971	3.7964	0.0363937	3.78136	0.0435229	3.70585	0.0442151
4.2172	0.0155434	3.78807	0.0357769	3.77303	0.0434135	3.69752	0.0438213
4.20887	0.0161694	3.77974	0.0351845	3.76469	0.0431991	3.68918	0.0433542
4.20053	0.0168534	3.7714	0.034627	3.75636	0.042888	3.68085	0.0428265
4.1922	0.0175954	3.76307	0.034081	3.74803	0.0425003	3.67252	0.042245
4.18387	0.0183991	3.75474	0.0334915	3.73969	0.0419641	3.66418	0.0415413
4.17553	0.019271	3.7464	0.0330761	3.73136	0.0415654	3.65585	0.0410247
4.1672	0.0202025	3.73807	0.0326172	3.72303	0.0410063	3.64752	0.0403612
4.15887	0.0211976	3.72974	0.032165	3.71469	0.0404235	3.63918	0.0396919
4.15053	0.0222432	3.7214	0.0317356	3.70636	0.0398262	3.63085	0.0390278
4.1422	0.0233313	3.71307	0.031328	3.69803	0.0392168	3.62252	0.0383679
4.13387	0.0244546	3.70474	0.0309495	3.68969	0.0386076	3.61418	0.0377239
4.12553	0.0255983	3.6964	0.0305981	3.68136	0.0379947	3.60585	0.0370905
4.1172	0.0267486	3.68807	0.0302725	3.67303	0.0373774	3.59752	0.0364647
4.10887	0.0278739	3.67974	0.0299119	3.66469	0.0366951	3.58918	0.0357787
4.10053	0.0289697	3.6714	0.0296713	3.65636	0.036196	3.58085	0.0352831
4.0922	0.0300012	3.66307	0.0294147	3.64803	0.0356137	3.57252	0.0347168
4.08387	0.030965	3.65474	0.0291696	3.63969	0.0350397	3.56418	0.0341611
4.07553	0.0318487	3.6464	0.0289454	3.63136	0.0344848	3.55585	0.0336279
4.0672	0.0326379	3.63807	0.0287429	3.62303	0.0339483	3.54752	0.0331168
4.05887	0.0333234	3.62974	0.0285618	3.61469	0.0334392	3.53918	0.0326381
4.05053	0.0338968	3.6214	0.0284009	3.60636	0.0329502	3.53085	0.0321781
4.0422	0.0343657	3.61307	0.0282621	3.59803	0.0324791	3.52252	0.0317399
4.03387	0.0346998	3.60474	0.0281154	3.58969	0.0319625	3.51418	0.0312696
4.02553	0.0350046	3.5964	0.0280391	3.58136	0.0315962	3.50585	0.0309312
4.0172	0.035162	3.58807	0.0279744	3.57303	0.031193	3.49752	0.0305685
4.00887	0.0352444	3.57974	0.0279228	3.56469	0.0307978	3.48918	0.0302135
4.00053	0.0352478	3.5714	0.0278919	3.55636	0.0304206	3.48085	0.0298767
3.9922	0.035186	3.56307	0.0278835	3.54803	0.0300655	3.47252	0.0295624
3.98387	0.0350639	3.55474	0.0278985	3.53969	0.0297381	3.46418	0.0292762
3.97553	0.0348855	3.5464	0.0279364	3.53136	0.0294328	3.45585	0.0290164
3.9672	0.0346579	3.53807	0.0279997	3.52303	0.0291456	3.44752	0.0287698
3.95887	0.0343418	3.52974	0.0280746	3.51469	0.0288315	3.43918	0.0284998
3.95053	0.0341148	3.5214	0.028191	3.50636	0.028619	3.43085	0.0283263
3.9422	0.0337903	3.51307	0.0283461	3.49803	0.0283992	3.42252	0.0281515
3.93387	0.0334485	3.50474	0.0285232	3.48969	0.0281865	3.41418	0.0279866
3.92553	0.0330946	3.4964	0.0287287	3.48136	0.0279934	3.40585	0.0278407
3.9172	0.0327311	3.48807	0.0289665	3.47303	0.0278207	3.39752	0.027715
3.90887	0.0323634	3.47974	0.0292384	3.46469	0.0276676	3.38918	0.0276095
3.90053	0.0319914	3.4714	0.0295481	3.45636	0.0275336	3.38085	0.0275238
3.8922	0.031616	3.46307	0.0298991	3.44803	0.0274187	3.37252	0.0274598
3.88387	0.0312001	3.45474	0.0302914	3.43969	0.0273	3.36418	0.0273961
3.87553	0.0308849	3.4464	0.03073	3.43136	0.0272425	3.35585	0.0273865
3.8672	0.0305204	3.43807	0.0312223	3.42303	0.0271966	3.34752	0.0273958
3.85887	0.0301588	3.42974	0.0317709	3.41469	0.0271639	3.33918	0.0274203
3.85053	0.0298057	3.4214	0.0323814	3.40636	0.0271508	3.33085	0.0274664
3.8422	0.0294615	3.41307	0.0330592	3.39803	0.0271592	3.32252	0.0275364
3.83387	0.0291308	3.40474	0.0338127	3.38969	0.0271891	3.31418	0.0276309
3.82553	0.0288104	3.3964	0.0346507	3.38136	0.0272415	3.30585	0.027751
3.8172	0.0285014	3.38807	0.0355827	3.37303	0.027318	3.29752	0.0278994
3.80887	0.0281686	3.37974	0.0366223	3.36469	0.0274068	3.28918	0.0280659
3.80053	0.027921	3.3714	0.0377803	3.35636	0.0275337	3.28085	0.0282684
3.7922	0.0276506	3.36307	0.0390792	3.34803	0.0276972	3.27252	0.0285164
3.78387	0.0273863	3.35474	0.0405375	3.33969	0.0278823	3.26418	0.0287924
3.77553	0.0271329	3.3464	0.0421817	3.33136	0.028095	3.25585	0.0291025
3.7672	0.0268925	3.33807	0.0440449	3.32303	0.0283387	3.24752	0.0294509
3.75887	0.026668	3.32974	0.0461698	3.31469	0.0286163	3.23918	0.0298414
3.75053	0.02646	3.3214	0.0486146	3.30636	0.0289294	3.23085	0.0302769
3.7422	0.0262653	3.31307	0.0514676	3.29803	0.0292807	3.22252	0.0307616
3.73387	0.026052	3.30474	0.0548882	3.28969	0.0296755	3.21418	0.0313011
3.72553	0.0259056	3.2964	0.0591934	3.28136	0.0301153	3.20585	0.0318995
3.7172	0.0257555	3.28807	0.0637835	3.27303	0.030604	3.19752	0.0325638
3.70887	0.0256116	3.27974	0.0672495	3.26469	0.0311477	3.18918	0.0333004
3.70053	0.0254781	3.2714	0.0689402	3.25636	0.0317511	3.18085	0.0341178
3.6922	0.0253596	3.26307	0.0685106	3.24803	0.03242	3.17252	0.0350257
3.68387	0.0252582	3.25474	0.0669483	3.23969	0.0331618	3.16418	0.0360352
3.67553	0.0251732	3.2464	0.064997	3.23136	0.0339849	3.15585	0.0371589
3.6672	0.0251017	3.23807	0.0629494	3.22303	0.0348985	3.14752	0.0384129
3.65887	0.0250225	3.22974	0.0609498	3.21469	0.0359144	3.13918	0.039816
3.65053	0.0249899	3.2214	0.0589635	3.20636	0.0370439	3.13085	0.0413905
3.6422	0.0249687	3.21307	0.0571313	3.19803	0.0383079	3.12252	0.043166
3.63387	0.0249589	3.20474	0.0553774	3.18969	0.0397229	3.11418	0.0451805
3.62553	0.0249639	3.1964	0.0537911	3.18136	0.0413134	3.10585	0.04749
3.6172	0.0249853	3.18807	0.0522257	3.17303	0.0431114	3.09752	0.0502059
3.60887	0.0250237	3.17974	0.0506009	3.16469	0.0451618	3.08918	0.0534146
3.60053	0.0250802	3.1714	0.0487822	3.15636	0.0475437	3.08085	0.0563265
3.5922	0.0251558	3.16307	0.0465487	3.14803	0.0504231	3.07252	0.0590308
3.58387	0.0252422	3.15474	0.0437689	3.13969	0.0532375	3.06418	0.0622965
3.57553	0.0253582	3.1464	0.0406277	3.13136	0.0555753	3.05585	0.0663064
3.5672	0.0255031	3.13807	0.0375185	3.12303	0.0580228	3.04752	0.0687133
3.55887	0.0256676	3.12974	0.0345607	3.11469	0.0611783	3.03918	0.0687207
3.55053	0.025855	3.1214	0.0318442	3.10636	0.0648621	3.03085	0.0674682
3.5422	0.0260682	3.11307	0.0293396	3.09803	0.0671577	3.02252	0.0657414
3.53387	0.0263094	3.10474	0.0271597	3.08969	0.067463	3.01418	0.0638723
3.52553	0.0265815	3.0964	0.0251231	3.08136	0.0665027	3.00585	0.0620016
3.5172	0.0268872	3.08807	0.0233188	3.07303	0.0649933	2.99752	0.0601865
3.50887	0.0272279	3.07974	0.0216779	3.06469	0.0633108	2.98918	0.0584898
3.50053	0.0276077	3.0714	0.0201773	3.05636	0.0615082	2.98085	0.0566492
3.4922	0.028034	3.06307	0.0188065	3.04803	0.0597863	2.97252	0.0547988
3.48387	0.0285089	3.05474	0.0175454	3.03969	0.0580686	2.96418	0.0526081
3.47553	0.0290385	3.0464	0.0163757	3.03136	0.0564131	2.95585	0.0498026
3.4672	0.0296311	3.03807	0.0152895	3.02303	0.054489	2.94752	0.0466641
3.45887	0.0302961	3.02974	0.0142883	3.01469	0.0522869	2.93918	0.0433766
3.45053	0.0310461	3.0214	0.0133517	3.00636	0.0496324	2.93085	0.0402415
3.4422	0.0318991	3.01307	0.0125109	2.99803	0.0464338	2.92252	0.037241
3.43387	0.0328836	3.00474	0.0117312	2.98969	0.0433277	2.91418	0.0344053
3.42553	0.0340574	2.9964	0.0110444	2.98136	0.0403112	2.90585	0.0317902
3.4172	0.0355165	2.98807	0.01044	2.97303	0.0374475	2.89752	0.0294126
3.40887	0.0368848	2.97974	0.00991961	2.96469	0.0347123	2.88918	0.0272385
3.40053	0.0378497	2.9714	0.00947854	2.95636	0.0321901	2.88085	0.025258
3.3922	0.0386463	2.96307	0.00910978	2.94803	0.0298803	2.87252	0.0234697
3.38387	0.0395358	2.95474	0.0088284	2.93969	0.0277084	2.86418	0.0218189
3.37553	0.0406014	2.9464	0.00858734	2.93136	0.0257666	2.85585	0.0203
3.3672	0.0414376	2.93807	0.00840061	2.92303	0.0240155	2.84752	0.0189343
3.35887	0.0420295	2.92974	0.00824258	2.91469	0.0223867	2.83918	0.0176379
3.35053	0.0426265	2.9214	0.00815655	2.90636	0.020899	2.83085	0.0164481
3.3422	0.043417	2.91307	0.00808268	2.89803	0.0195341	2.82252	0.0153445
3.33387	0.0441341	2.90474	0.00802861	2.88969	0.0182728	2.81418	0.0143291
3.32553	0.0446233	2.8964	0.00799195	2.88136	0.0170982	2.80585	0.0134009
3.3172	0.045102	2.88807	0.00796995	2.87303	0.0160028	2.79752	0.0125661
3.30887	0.0457531	2.87974	0.00796208	2.86469	0.0149935	2.78918	0.0118384
3.30053	0.0463235	2.8714	0.00797111	2.85636	0.0140398	2.78085	0.0112077
3.2922	0.0467234	2.86307	0.00797823	2.84803	0.0131814	2.77252	0.0106843
3.28387	0.0471836	2.85474	0.00798481	2.83969	0.0123984	2.76418	0.0102293
3.27553	0.0477406	2.8464	0.00802742	2.83136	0.0117079	2.75585	0.00990431
3.2672	0.048136	2.83807	0.00806166	2.82303	0.0111059	2.74752	0.00963623
3.25887	0.0485138	2.82974	0.00809797	2.81469	0.0105948	2.73918	0.00942663
3.25053	0.0489898	2.8214	0.0081377	2.80636	0.010172	2.73085	0.00926738
3.2422	0.0493396	2.81307	0.00817989	2.79803	0.0098184	2.72252	0.00914864
3.23387	0.0497009	2.80474	0.00822504	2.78969	0.00956053	2.71418	0.00906746
3.22553	0.05006	2.7964	0.00827495	2.78136	0.00934099	2.70585	0.00901299
3.2172	0.0503462	2.78807	0.00832839	2.77303	0.0091796	2.69752	0.00898108
3.20887	0.0505994	2.77974	0.00837079	2.76469	0.00904233	2.68918	0.00894378
3.20053	0.0507283	2.7714	0.00844089	2.75636	0.00897813	2.68085	0.00896409
3.1922	0.0504693	2.76307	0.00850277	2.74803	0.00892372	2.67252	0.00897821
3.18387	0.0496965	2.75474	0.00856496	2.73969	0.00888732	2.66418	0.00899822
3.17553	0.0486325	2.7464	0.00862834	2.73136	0.00886763	2.65585	0.00902476
3.1672	0.0473603	2.73807	0.00869284	2.72303	0.00886025	2.64752	0.00905701
3.15887	0.0458291	2.72974	0.00875907	2.71469	0.00887017	2.63918	0.00909809
3.15053	0.04394	2.7214	0.00882921	2.70636	0.00888878	2.63085	0.00914531
3.1422	0.0416609	2.71307	0.0089002	2.69803	0.00891282	2.62252	0.00919355
3.13387	0.0391191	2.70474	0.00896312	2.68969	0.00893089	2.61418	0.00923313
3.12553	0.036432	2.6964	0.00904807	2.68136	0.00898628	2.60585	0.00930646
3.1172	0.0338289	2.68807	0.00912659	2.67303	0.00903279	2.59752	0.0093701
3.10887	0.031353	2.67974	0.00920577	2.66469	0.00908139	2.58918	0.00943465
3.10053	0.0290437	2.6714	0.0092861	2.65636	0.00913299	2.58085	0.00950111
3.0922	0.026928	2.66307	0.00936759	2.64803	0.00918699	2.57252	0.00956908
3.08387	0.0249762	2.65474	0.00945081	2.63969	0.00924413	2.56418	0.00963942
3.07553	0.0231596	2.6464	0.00953722	2.63136	0.00930786	2.55585	0.00971512
3.0672	0.021493	2.63807	0.00962488	2.62303	0.00937164	2.54752	0.0097915
3.05887	0.0199716	2.62974	0.00970638	2.61469	0.00942722	2.53918	0.00985923
3.05053	0.0185392	2.6214	0.00980635	2.60636	0.00951007	2.53085	0.00995301
3.0422	0.0172109	2.61307	0.0099016	2.59803	0.00958464	2.52252	0.010039
3.03387	0.0159741	2.60474	0.00999815	2.58969	0.00966003	2.51418	0.010126
3.02553	0.0148203	2.5964	0.0100962	2.58136	0.00973691	2.50585	0.0102145
3.0172	0.0137522	2.58807	0.0101959	2.57303	0.00981502	2.49752	0.0103043
3.00887	0.0127765	2.57974	0.0102977	2.56469	0.00989516	2.48918	0.0103962
3.00053	0.0118942	2.5714	0.0104026	2.55636	0.00997956	2.48085	0.0104921
2.9922	0.011108	2.56307	0.0105093	2.54803	0.0100649	2.47252	0.0105895
2.98387	0.0104193	2.55474	0.0106117	2.53969	0.010143	2.46418	0.01068
2.97553	0.00983758	2.5464	0.0107299	2.53136	0.0102435	2.45585	0.0107923
2.9672	0.00934615	2.53807	0.010845	2.52303	0.0103376	2.44752	0.0108987
2.95887	0.0089413	2.52974	0.0109622	2.51469	0.0104329	2.43918	0.0110068
2.95053	0.00861052	2.5214	0.0110815	2.50636	0.0105298	2.43085	0.0111167
2.9422	0.00834338	2.51307	0.011203	2.49803	0.0106282	2.42252	0.0112285
2.93387	0.00815222	2.50474	0.0113273	2.48969	0.0107292	2.41418	0.0113431
2.92553	0.00798511	2.4964	0.011455	2.48136	0.0108338	2.40585	0.0114615
2.9172	0.007861	2.48807	0.0115853	2.47303	0.0109401	2.39752	0.011582
2.90887	0.00775	2.47974	0.0117129	2.46469	0.0110403	2.38918	0.0116972
2.90053	0.00770633	2.4714	0.0118542	2.45636	0.0111598	2.38085	0.0118311
2.8922	0.00766356	2.46307	0.0119944	2.44803	0.011275	2.37252	0.0119615
2.88387	0.00763394	2.45474	0.0121375	2.43969	0.0113923	2.36418	0.0120944
2.87553	0.00761639	2.4464	0.0122835	2.43136	0.0115115	2.35585	0.0122298
2.8672	0.00760959	2.43807	0.0124327	2.42303	0.011633	2.34752	0.0123678
2.85887	0.00761315	2.42974	0.0125855	2.41469	0.0117576	2.33918	0.0125094
2.85053	0.00763024	2.4214	0.0127422	2.40636	0.0118857	2.33085	0.0126548
2.8422	0.00764504	2.41307	0.0129025	2.39803	0.0120165	2.32252	0.0128035
2.83387	0.00765675	2.40474	0.0130623	2.38969	0.0121433	2.31418	0.0129492
2.82553	0.00770311	2.3964	0.013234	2.38136	0.0122865	2.30585	0.0131108
2.8172	0.0077399	2.38807	0.0134068	2.37303	0.0124275	2.29752	0.0132711
2.80887	0.00777835	2.37974	0.0135836	2.36469	0.0125714	2.28918	0.013435
2.80053	0.00781964	2.3714	0.0137643	2.35636	0.0127182	2.28085	0.0136024
2.7922	0.00786309	2.36307	0.0139495	2.34803	0.0128681	2.27252	0.0137735
2.78387	0.00790917	2.35474	0.0141395	2.33969	0.0130221	2.26418	0.0139493
2.77553	0.00795922	2.3464	0.0143344	2.33136	0.0131798	2.25585	0.0141294
2.7672	0.00801304	2.33807	0.0145343	2.32303	0.0133413	2.24752	0.0143141
2.75887	0.00805587	2.32974	0.0147363	2.31469	0.0135013	2.23918	0.0144984
2.75053	0.00812595	2.3214	0.0149489	2.30636	0.0136754	2.23085	0.0146965
2.7422	0.0081874	2.31307	0.0151653	2.29803	0.0138496	2.22252	0.0148961
2.73387	0.0082494	2.30474	0.0153872	2.28969	0.0140279	2.21418	0.0151005
2.72553	0.00831271	2.2964	0.0156147	2.28136	0.0142101	2.20585	0.0153098
2.7172	0.00837715	2.28807	0.0158483	2.27303	0.0143968	2.19752	0.0155243
2.70887	0.00844336	2.27974	0.0160886	2.26469	0.0145886	2.18918	0.0157447
2.70053	0.00851307	2.2714	0.0163355	2.25636	0.0147852	2.18085	0.015971
2.6922	0.00858426	2.26307	0.0165894	2.24803	0.0149872	2.17252	0.0162034
2.68387	0.00864712	2.25474	0.0168487	2.23969	0.01519	2.16418	0.0164387
2.67553	0.00873202	2.2464	0.0171181	2.23136	0.0154053	2.15585	0.0166863
2.6672	0.00881021	2.23807	0.0173948	2.22303	0.0156238	2.14752	0.0169386
2.65887	0.00888932	2.22974	0.0176792	2.21469	0.0158478	2.13918	0.0171977
2.65053	0.00896969	2.2214	0.017972	2.20636	0.0160775	2.13085	0.0174637
2.6422	0.00905129	2.21307	0.0182737	2.19803	0.0163133	2.12252	0.0177372
2.63387	0.00913462	2.20474	0.0185846	2.18969	0.0165559	2.11418	0.0180188
2.62553	0.00922108	2.1964	0.0189053	2.18136	0.0168051	2.10585	0.0183084
2.6172	0.00930903	2.18807	0.0192359	2.17303	0.0170614	2.09752	0.0186066
2.60887	0.00939077	2.17974	0.0195767	2.16469	0.0173224	2.08918	0.0189118
2.60053	0.00949093	2.1714	0.0199286	2.15636	0.017595	2.08085	0.019229
2.5922	0.00958619	2.16307	0.0202927	2.14803	0.0178742	2.07252	0.0195552
2.58387	0.00968294	2.15474	0.020669	2.13969	0.0181612	2.06418	0.019891
2.57553	0.00978128	2.1464	0.0210581	2.13136	0.0184566	2.05585	0.0202372
2.5672	0.00988129	2.13807	0.0214608	2.12303	0.018761	2.04752	0.0205944
2.55887	0.00998339	2.12974	0.0218779	2.11469	0.0190746	2.03918	0.0209631
2.55053	0.0100886	2.1214	0.0223102	2.10636	0.0193978	2.03085	0.0213436
2.5422	0.0101956	2.11307	0.0227586	2.09803	0.0197311	2.02252	0.0217368
2.53387	0.0102985	2.10474	0.0232245	2.08969	0.0200739	2.01418	0.0221427
2.52553	0.010417	2.0964	0.0237088	2.08136	0.0204288	2.00585	0.0225623
2.5172	0.0105323	2.08807	0.024213	2.07303	0.0207955	1.99752	0.0229972
2.50887	0.0106498	2.07974	0.0247388	2.06469	0.0211741	1.98918	0.0234473
2.50053	0.0107695	2.0714	0.0252879	2.05636	0.0215656	1.98085	0.0239137
2.4922	0.0108914	2.06307	0.0258609	2.04803	0.0219704	1.97252	0.0243971
2.48387	0.011016	2.05474	0.0264572	2.03969	0.0223893	1.96418	0.0248988
2.47553	0.011144	2.0464	0.0270746	2.03136	0.0228231	1.95585	0.0254198
2.4672	0.0112744	2.03807	0.0277104	2.02303	0.0232727	1.94752	0.0259614
2.45887	0.0114026	2.02974	0.0283633	2.01469	0.0237391	1.93918	0.0265253
2.45053	0.0115442	2.0214	0.0290265	2.00636	0.024223	1.93085	0.0271127
2.4422	0.0116847	2.01307	0.029705	1.99803	0.0247261	1.92252	0.0277264
2.43387	0.011828	2.00474	0.0303968	1.98969	0.0252497	1.91418	0.0283683
2.42553	0.0119743	1.9964	0.0311035	1.98136	0.0257954	1.90585	0.02904
2.4172	0.0121236	1.98807	0.0318267	1.97303	0.026365	1.89752	0.0297412
2.40887	0.0122765	1.97974	0.0325678	1.96469	0.0269608	1.88918	0.0304693
2.40053	0.0124333	1.9714	0.0333274	1.95636	0.0275841	1.88085	0.0312209
2.3922	0.0125936	1.96307	0.0341048	1.94803	0.0282346	1.87252	0.0319924
2.38387	0.0127536	1.95474	0.0349007	1.93969	0.0289101	1.86418	0.0327812
2.37553	0.0129252	1.9464	0.0357089	1.93136	0.0296056	1.85585	0.0335862
2.3672	0.013098	1.93807	0.0365359	1.92303	0.0303185	1.84752	0.0344082
2.35887	0.0132745	1.92974	0.0373802	1.91469	0.0310453	1.83918	0.0352492
2.35053	0.0134552	1.9214	0.0382438	1.90636	0.0317847	1.83085	0.0361119
2.3422	0.01364	1.91307	0.0391292	1.89803	0.0325369	1.82252	0.0369984
2.33387	0.0138297	1.90474	0.0400382	1.88969	0.0333035	1.81418	0.037909
2.32553	0.0140242	1.8964	0.0409723	1.88136	0.0340874	1.80585	0.0388427
2.3172	0.0142236	1.88807	0.0419313	1.87303	0.0348912	1.79752	0.039798
2.30887	0.0144251	1.87974	0.0429157	1.86469	0.0357168	1.78918	0.040774
2.30053	0.0146369	1.8714	0.0439241	1.85636	0.0365625	1.78085	0.0417711
2.2922	0.0148525	1.86307	0.0449591	1.84803	0.0374284	1.77252	0.0427916
2.28387	0.0150734	1.85474	0.0460222	1.83969	0.0383123	1.76418	0.0438386
2.27553	0.0152999	1.8464	0.047116	1.83136	0.0392135	1.75585	0.0449153
2.2672	0.0155323	1.83807	0.0482428	1.82303	0.0401325	1.74752	0.0460236
2.25887	0.0157712	1.82974	0.049404	1.81469	0.0410716	1.73918	0.0471638
2.25053	0.0160166	1.8214	0.0506	1.80636	0.0420339	1.73085	0.0483352
2.2422	0.0162688	1.81307	0.051831	1.79803	0.0430227	1.72252	0.0495376
2.23387	0.0165262	1.80474	0.0530986	1.78969	0.0440404	1.71418	0.0507728
2.22553	0.0167934	1.7964	0.0544027	1.78136	0.0450861	1.70585	0.0520416
2.2172	0.0170678	1.78807	0.0557475	1.77303	0.0461605	1.69752	0.0533497
2.20887	0.0173497	1.77974	0.0571351	1.76469	0.0472626	1.68918	0.0546991
2.20053	0.0176395	1.7714	0.0585664	1.75636	0.0483927	1.68085	0.0560909
2.1922	0.0179379	1.76307	0.060042	1.74803	0.0495527	1.67252	0.0575251
2.18387	0.0182453	1.75474	0.0615621	1.73969	0.050746	1.66418	0.0590017
2.17553	0.018562	1.7464	0.0631286	1.73136	0.0519759	1.65585	0.0605222
2.1672	0.0188883	1.73807	0.0647436	1.72303	0.0532445	1.64752	0.0620898
2.15887	0.0192242	1.72974	0.0664091	1.71469	0.0545547	1.63918	0.06371
2.15053	0.0195708	1.7214	0.0681232	1.70636	0.0558985	1.63085	0.0653772
2.1422	0.0199289	1.71307	0.0698885	1.69803	0.0572841	1.62252	0.0670989
2.13387	0.0202985	1.70474	0.0717049	1.68969	0.0587104	1.61418	0.0688727
2.12553	0.0206802	1.6964	0.0735728	1.68136	0.0601803	1.60585	0.0707003
2.1172	0.0210745	1.68807	0.0754915	1.67303	0.0616974	1.59752	0.0725843
2.10887	0.0214822	1.67974	0.0774599	1.66469	0.0632631	1.58918	0.0745257
2.10053	0.0219039	1.6714	0.0794759	1.65636	0.0648774	1.58085	0.0765239
2.0922	0.0223404	1.66307	0.0815355	1.64803	0.06654	1.57252	0.078579
2.08387	0.0227925	1.65474	0.0836345	1.63969	0.0682532	1.56418	0.0806918
2.07553	0.0232608	1.6464	0.0857489	1.63136	0.0700174	1.55585	0.0828597
2.0672	0.0237468	1.63807	0.0878668	1.62303	0.0718367	1.54752	0.0850826
2.05887	0.0242513	1.62974	0.0899583	1.61469	0.0737104	1.53918	0.0873566
2.05053	0.0247756	1.6214	0.0919978	1.60636	0.0756378	1.53085	0.0896769
2.0422	0.0253212	1.61307	0.093963	1.59803	0.0776195	1.52252	0.0920338
2.03387	0.0258893	1.60474	0.0958396	1.58969	0.0796559	1.51418	0.0944088
2.02553	0.0264818	1.5964	0.0976186	1.58136	0.081746	1.50585	0.0967714
2.0172	0.0271	1.58807	0.0992947	1.57303	0.0838877	1.49752	0.0990841
2.00887	0.0277462	1.57974	0.10088	1.56469	0.0860783	1.48918	0.10133
2.00053	0.0284141	1.5714	0.102324	1.55636	0.088313	1.48085	0.103417
1.9922	0.0291088	1.56307	0.103684	1.54803	0.0905832	1.47252	0.105406
1.98387	0.0298266	1.55474	0.104939	1.53969	0.0928721	1.46418	0.107259
1.97553	0.0305662	1.5464	0.106086	1.53136	0.095151	1.45585	0.108967
1.9672	0.0313273	1.53807	0.107127	1.52303	0.0973838	1.44752	0.110529
1.95887	0.03211	1.52974	0.108061	1.51469	0.0995406	1.43918	0.111956
1.95053	0.0329153	1.5214	0.108887	1.50636	0.101595	1.43085	0.113242
1.9422	0.0337444	1.51307	0.109602	1.49803	0.103529	1.42252	0.114389
1.93387	0.0345977	1.50474	0.110249	1.48969	0.105347	1.41418	0.115441
1.92553	0.0354755	1.4964	0.110722	1.48136	0.106993	1.40585	0.116283
1.9172	0.0363774	1.48807	0.111114	1.47303	0.108529	1.39752	0.117006
1.90887	0.0373033	1.47974	0.111412	1.46469	0.109933	1.38918	0.117622
1.90053	0.0382536	1.4714	0.111606	1.45636	0.111202	1.38085	0.118102
1.8922	0.0392298	1.46307	0.111694	1.44803	0.11234	1.37252	0.118454
1.88387	0.0402336	1.45474	0.111686	1.43969	0.113347	1.36418	0.118675
1.87553	0.0412668	1.4464	0.111567	1.43136	0.114219	1.35585	0.118771
1.8672	0.0423307	1.43807	0.111357	1.42303	0.114964	1.34752	0.118739
1.85887	0.0434266	1.42974	0.11107	1.41469	0.115622	1.33918	0.118611
1.85053	0.0445531	1.4214	0.110652	1.40636	0.116077	1.33085	0.118314
1.8422	0.0457131	1.41307	0.110165	1.39803	0.116436	1.32252	0.117929
1.83387	0.0469078	1.40474	0.109604	1.38969	0.116684	1.31418	0.117444
1.82553	0.0481393	1.3964	0.108965	1.38136	0.116809	1.30585	0.116857
1.8172	0.0494097	1.38807	0.108252	1.37303	0.116813	1.29752	0.116172
1.80887	0.0507206	1.37974	0.107478	1.36469	0.116702	1.28918	0.1154
1.80053	0.0520725	1.3714	0.106636	1.35636	0.116472	1.28085	0.114542
1.7922	0.0534669	1.36307	0.105744	1.34803	0.116135	1.27252	0.113618
1.78387	0.0549086	1.35474	0.1048	1.33969	0.115713	1.26418	0.112643
1.77553	0.0563906	1.3464	0.103883	1.33136	0.115146	1.25585	0.111579
1.7672	0.0579244	1.33807	0.102865	1.32303	0.114507	1.24752	0.110495
1.75887	0.0595079	1.32974	0.101793	1.31469	0.113788	1.23918	0.109385
1.75053	0.0611423	1.3214	0.10078	1.30636	0.112988	1.23085	0.108254
1.7422	0.0628291	1.31307	0.0997581	1.29803	0.112114	1.22252	0.107119
1.73387	0.0645699	1.30474	0.0987423	1.28969	0.111178	1.21418	0.105997
1.72553	0.066366	1.2964	0.0977615	1.28136	0.110181	1.20585	0.104895
1.7172	0.068218	1.28807	0.0968205	1.27303	0.109149	1.19752	0.103858
1.70887	0.0701272	1.27974	0.0959701	1.26469	0.108096	1.18918	0.102918
1.70053	0.0720916	1.2714	0.0951317	1.25636	0.106983	1.18085	0.102005
1.6922	0.0741128	1.26307	0.0944429	1.24803	0.105888	1.17252	0.101275
1.68387	0.0761886	1.25474	0.0938926	1.23969	0.1048	1.16418	0.100718
1.67553	0.0783154	1.2464	0.0935114	1.23136	0.103729	1.15585	0.100381
1.6672	0.0804863	1.23807	0.0933422	1.22303	0.102697	1.14752	0.100323
1.65887	0.0826874	1.22974	0.0934439	1.21469	0.10173	1.13918	0.100628
1.65053	0.0848977	1.2214	0.0938872	1.20636	0.100835	1.13085	0.101406
1.6422	0.0870899	1.21307	0.0947935	1.19803	0.100068	1.12252	0.102822
1.63387	0.0892593	1.20474	0.0962347	1.18969	0.0994916	1.11418	0.104943
1.62553	0.0913205	1.1964	0.0982446	1.18136	0.0990003	1.10585	0.107932
1.6172	0.0933289	1.18807	0.101072	1.17303	0.098827	1.09752	0.112018
1.60887	0.0952503	1.17974	0.104828	1.16469	0.0989746	1.08918	0.117386
1.60053	0.0970746	1.1714	0.109562	1.15636	0.0995083	1.08085	0.123937
1.5922	0.0987967	1.16307	0.115154	1.14803	0.100529	1.07252	0.131569
1.58387	0.100422	1.15474	0.121794	1.13969	0.102182	1.06418	0.140197
1.57553	0.101948	1.1464	0.128992	1.13136	0.104645	1.05585	0.149541
1.5672	0.103373	1.13807	0.136777	1.12303	0.108159	1.04752	0.159144
1.55887	0.104737	1.12974	0.144779	1.11469	0.112507	1.03918	0.168472
1.55053	0.105929	1.1214	0.15245	1.10636	0.117854	1.03085	0.175565
1.5422	0.107034	1.11307	0.158803	1.09803	0.12427	1.02252	0.176785
1.53387	0.10806	1.10474	0.161334	1.08969	0.131416	1.01418	0.167736
1.52553	0.108988	1.0964	0.156863	1.08136	0.139037	1.00585	0.148972
1.5172	0.109812	1.08807	0.144156	1.07303	0.147035	0.997515	0.127811
1.50887	0.11053	1.07974	0.126852	1.06469	0.154982	0.989182	0.1102
1.50053	0.111148	1.0714	0.110255	1.05636	0.162496	0.980849	0.0972448
1.4922	0.111658	1.06307	0.0969631	1.04803	0.167932	0.972515	0.0879702
1.48387	0.112087	1.05474	0.0869729	1.03969	0.168356	0.964182	0.0811603
1.47553	0.112362	1.0464	0.0797247	1.03136	0.159979	0.955849	0.0762909
1.4672	0.112557	1.03807	0.0742177	1.02303	0.143261	0.947515	0.0726066
1.45887	0.112659	1.02974	0.0700658	1.01469	0.124058	0.939182	0.0699016
1.45053	0.112661	1.0214	0.0669342	1.00636	0.107603	0.930849	0.0679734
1.4422	0.112563	1.01307	0.0645926	0.998028	0.0953113	0.922515	0.0666754
1.43387	0.112373	1.00474	0.0628811	0.989695	0.0863351	0.914182	0.0659158
1.42553	0.112079	0.996403	0.0616931	0.981361	0.0798467	0.905849	0.0655956
1.4172	0.111699	0.988069	0.0609496	0.973028	0.0750107	0.897515	0.0657042
1.40887	0.111245	0.979736	0.0605596	0.964695	0.0713688	0.889182	0.0661809
1.40053	0.110676	0.971403	0.0606103	0.956361	0.0688223	0.880849	0.0671015
1.3922	0.110044	0.963069	0.0609525	0.948028	0.0669276	0.872515	0.0683694
1.38387	0.109343	0.954736	0.0616091	0.939695	0.0656422	0.864182	0.0700133
1.37553	0.108573	0.946403	0.0625813	0.931361	0.0648774	0.855849	0.0720574
1.3672	0.107739	0.938069	0.0638752	0.923028	0.0645668	0.847515	0.074534
1.35887	0.106851	0.929736	0.0655035	0.914695	0.0646672	0.839182	0.0774718
1.35053	0.105905	0.921403	0.06748	0.906361	0.0651501	0.830849	0.0809324
1.3422	0.10492	0.913069	0.0698376	0.898028	0.0659962	0.822515	0.0849801
1.33387	0.103919	0.904736	0.0726025	0.889695	0.0671914	0.814182	0.0896943
1.32553	0.102883	0.896403	0.0758492	0.881361	0.0688052	0.805849	0.0951845
1.3172	0.101788	0.888069	0.0796278	0.873028	0.0707975	0.797515	0.101593
1.30887	0.100719	0.879736	0.0840105	0.864695	0.073202	0.789182	0.109109
1.30053	0.0996546	0.871403	0.0890975	0.856361	0.0760645	0.780849	0.118016
1.2922	0.0986098	0.863069	0.095027	0.848028	0.0794286	0.772515	0.128401
1.28387	0.0975785	0.854736	0.101998	0.839695	0.083364	0.764182	0.139946
1.27553	0.096602	0.846403	0.110215	0.831361	0.0879557	0.755849	0.152641
1.2672	0.0956716	0.838069	0.119449	0.823028	0.0933082	0.747515	0.166515
1.25887	0.0948575	0.829736	0.129564	0.814695	0.0995646	0.739182	0.181761
1.25053	0.0940669	0.821403	0.140554	0.806361	0.106929	0.730849	0.198593
1.2422	0.0934497	0.813069	0.152516	0.798028	0.115661	0.722515	0.217248
1.23387	0.0929946	0.804736	0.165588	0.789695	0.125559	0.714182	0.237933
1.22553	0.0927366	0.796403	0.179966	0.781361	0.136396	0.705849	0.260748
1.2172	0.0927248	0.788069	0.195837	0.773028	0.148202	0.697515	0.285223
1.20887	0.0930266	0.779736	0.213373	0.764695	0.161048	0.689182	0.30983
1.20053	0.0937248	0.771403	0.232651	0.756361	0.175121	0.680849	0.333524
1.1922	0.0949656	0.763069	0.253333	0.748028	0.190637	0.672515	0.356399
1.18387	0.096836	0.754736	0.274184	0.739695	0.207821	0.664182	0.378719
1.17553	0.0993975	0.746403	0.294371	0.731361	0.226893	0.655849	0.40035
1.1672	0.102969	0.738069	0.314032	0.723028	0.247991	0.647515	0.42137
1.15887	0.107757	0.729736	0.333382	0.714695	0.270953	0.639182	0.441464
1.15053	0.113938	0.721403	0.352434	0.706361	0.294579	0.630849	0.460365
1.1422	0.121465	0.713069	0.371129	0.698028	0.317557	0.622515	0.47787
1.13387	0.130968	0.704736	0.389364	0.689695	0.339746	0.614182	0.493807
1.12553	0.141604	0.696403	0.406905	0.681361	0.361409	0.605849	0.507744
1.1172	0.153322	0.688069	0.423597	0.673028	0.382604	0.597515	0.519709
1.10887	0.164543	0.679736	0.439237	0.664695	0.403239	0.589182	0.529575
1.10053	0.171941	0.671403	0.453578	0.656361	0.423051	0.580849	0.537052
1.0922	0.170844	0.663069	0.466519	0.648028	0.441966	0.572515	0.542413
1.08387	0.158511	0.654736	0.477886	0.639695	0.459664	0.564182	0.545678
1.07553	0.138952	0.646403	0.487635	0.631361	0.475899	0.555849	0.546812
1.0672	0.119281	0.638069	0.495524	0.623028	0.490497	0.547515	0.54604
1.05887	0.103409	0.629736	0.501628	0.614695	0.503287	0.539182	0.543658
1.05053	0.0916139	0.621403	0.505901	0.606361	0.513917	0.530849	0.539833
1.0422	0.0829853	0.613069	0.50855	0.598028	0.522793	0.522515	0.535072
1.03387	0.0765314	0.604736	0.509447	0.589695	0.529306	0.514182	0.52938
1.02553	0.071599	0.596403	0.508766	0.581361	0.533675	0.505849	0.523169
1.0172	0.0679976	0.588069	0.506802	0.573028	0.53614	0.497515	0.516835
1.00887	0.0651807	0.579736	0.503698	0.564695	0.536661	0.489182	0.510597
1.00053	0.0630715	0.571403	0.499631	0.556361	0.535511	0.480849	0.504735
0.992199	0.0615366	0.563069	0.494815	0.548028	0.532783	0.472515	0.499458
0.983865	0.0604853	0.554736	0.489504	0.539695	0.528805	0.464182	0.495063
0.975532	0.0598456	0.546403	0.483951	0.531361	0.523872	0.455849	0.491638
0.967199	0.0595738	0.538069	0.478426	0.523028	0.518329	0.447515	0.48944
0.958865	0.0596369	0.529736	0.473021	0.514695	0.512287	0.439182	0.488573
0.950532	0.0599856	0.521403	0.467976	0.506361	0.506095	0.430849	0.489042
0.942199	0.0607043	0.513069	0.463488	0.498028	0.500091	0.422515	0.491021
0.933865	0.0617021	0.504736	0.459695	0.489695	0.494458	0.414182	0.494595
0.925532	0.0630046	0.496403	0.456752	0.481361	0.489425	0.405849	0.49969
0.917199	0.06463	0.488069	0.454816	0.473028	0.485191	0.397515	0.506415
0.908865	0.066605	0.479736	0.45387	0.464695	0.48196	0.389182	0.515037
0.900532	0.0689436	0.471403	0.454104	0.456361	0.479823	0.380849	0.525318
0.892199	0.0716961	0.463069	0.455467	0.448028	0.478959	0.372515	0.537255
0.883865	0.0749124	0.454736	0.458235	0.439695	0.479459	0.364182	0.551045
0.875532	0.0786411	0.446403	0.462023	0.431361	0.48123	0.355849	0.566516
0.867199	0.0829683	0.438069	0.467327	0.423028	0.484571	0.347515	0.583818
0.858865	0.0879993	0.429736	0.473925	0.414695	0.489416	0.339182	0.603008
0.850532	0.093847	0.421403	0.481778	0.406361	0.495734	0.330849	0.62405
0.842199	0.100675	0.413069	0.491146	0.398028	0.503606	0.322515	0.646928
0.833865	0.108719	0.404736	0.501871	0.389695	0.513295	0.314182	0.671936
0.825532	0.118253	0.396403	0.514006	0.381361	0.524541	0.305849	0.698881
0.817199	0.129196	0.388069	0.527583	0.373028	0.537365	0.297515	0.727827
0.808865	0.141399	0.379736	0.542622	0.364695	0.551946	0.289182	0.75906
0.800532	0.154833	0.371403	0.559042	0.356361	0.568119	0.280849	0.792491
0.792199	0.1696	0.363069	0.576994	0.348028	0.586025	0.272515	0.828198
0.783865	0.185856	0.354736	0.596419	0.339695	0.605741	0.264182	0.866301
0.775532	0.20376	0.346403	0.617423	0.331361	0.627197	0.255849	0.907134
0.767199	0.223376	0.338069	0.640027	0.323028	0.650408	0.247515	0.950473
0.758865	0.244269	0.329736	0.664295	0.314695	0.675655	0.239182	0.99682
0.750532	0.265098	0.321403	0.690217	0.306361	0.70275	0.230849	1.04619
0.742199	0.285154	0.313069	0.717816	0.298028	0.731758	0.222515	1.09882
0.733865	0.304651	0.304736	0.747308	0.289695	0.762963	0.214182	1.15466
0.725532	0.323873	0.296403	0.778635	0.281361	0.796269	0.205849	1.21407
0.717199	0.342775	0.288069	0.811894	0.273028	0.831759	0.197515	1.27746
0.708865	0.361513	0.279736	0.847144	0.264695	0.86955	0.189182	1.34502
0.700532	0.379879	0.271403	0.88458	0.256361	0.909889	0.180849	1.41689
0.692199	0.397662	0.263069	0.924265	0.248028	0.952925	0.172515	1.4937
0.683865	0.414763	0.254736	0.966456	0.239695	0.998626	0.164182	1.57534
0.675532	0.430901	0.246403	1.01106	0.231361	1.04716	0.155849	1.66285
0.667199	0.446048	0.238069	1.0581	0.223028	1.09866	0.147515	1.75608
0.658865	0.459679	0.229736	1.10828	0.214695	1.15371	0.139182	1.85594
0.650532	0.472031	0.221403	1.16116	0.206361	1.21197	0.130849	1.96263
0.642199	0.482652	0.213069	1.21731	0.198028	1.27403	0.122515	2.07701
0.633865	0.491578	0.204736	1.27685	0.189695	1.3401	0.114182	2.19978
0.625532	0.498823	0.196403	1.33991	0.181361	1.41029	0.105849	2.33154
0.617199	0.504227	0.188069	1.40687	0.173028	1.4852	0.0975154	2.47324
0.608865	0.507859	0.179736	1.47772	0.164695	1.56473	0.0891821	2.62596
0.600532	0.509742	0.171403	1.55337	0.156361	1.64983	0.0808488	2.7907
0.592199	0.510041	0.163069	1.63336	0.148028	1.74042	0.0725154	2.96896
0.583865	0.508856	0.154736	1.71878	0.139695	1.83744	0.0641821	3.16234
0.575532	0.506408	0.146403	1.80923	0.131361	1.94059	0.0558488	3.37204
0.567199	0.503027	0.138069	1.9058	0.123028	2.05126	0.0475154	3.60096
0.558865	0.498491	0.129736	2.0088	0.114695	2.16979	0.0391821	3.85196
0.550532	0.493414	0.121403	2.11865	0.106361	2.29693	0.0308488	4.12771
0.542199	0.487994	0.113069	2.23601	0.0980282	2.4333	0.0225154	4.43371
0.533865	0.482407	0.104736	2.36156	0.0896948	2.57991	0.0141821	4.77461
0.525532	0.476827	0.0964027	2.49605	0.0813615	2.73763	0.00584877	5.10059
0.517199	0.471561	0.0880694	2.64037	0.0730282	2.90871
0.508865	0.466516	0.0797361	2.7956	0.0646948	3.09366
0.500532	0.462295	0.0714027	2.96248	0.0563615	3.29311
0.492199	0.458887	0.0630694	3.14265	0.0480282	3.51066
0.483865	0.456146	0.0547361	3.33808	0.0396948	3.74844
0.475532	0.454557	0.0464027	3.54998	0.0313615	4.00884
0.467199	0.453917	0.0380694	3.78125	0.0230282	4.29623
0.458865	0.454466	0.0297361	4.03481	0.0146948	4.6163
0.450532	0.456261	0.0214027	4.31515	0.0063615	4.93041
0.442199	0.459454	0.0130694	4.62781
0.433865	0.463805	0.00473606	4.89969
0.425532	0.469557
0.417199	0.476604
0.408865	0.48505
0.400532	0.494852
0.392199	0.506073
0.383865	0.518745
0.375532	0.532858
0.367199	0.548415
0.358865	0.565391
0.350532	0.583961
0.342199	0.603989
0.333865	0.625531
0.325532	0.648685
0.317199	0.673538
0.308865	0.700151
0.300532	0.728483
0.292199	0.758613
0.283865	0.790571
0.275532	0.824691
0.267199	0.860798
0.258865	0.899048
0.250532	0.939483
0.242199	0.982499
0.233865	1.02812
0.225532	1.07648
0.217199	1.12761
0.208865	1.18155
0.200532	1.23911
0.192199	1.29982
0.183865	1.36433
0.175532	1.43282
0.167199	1.50545
0.158865	1.58266
0.150532	1.66457
0.142199	1.75191
0.133865	1.84474
0.125532	1.94381
0.117199	2.04928
0.108865	2.16191
0.100532	2.28247
0.0921986	2.41136
0.0838652	2.54956
0.0755319	2.6979
0.0671986	2.85751
0.0588652	3.02958
0.0505319	3.21571
0.0421986	3.41707
0.0338652	3.63617
0.0255319	3.87622
0.0171986	4.13954
0.00886524	4.43158
0.000531909	4.59894

## Sheet: fig(c)
BOL_25degC_Cap_CD dV_dQ_ca [V/Ah]	BOL_25degC_DVA_CD dV_dQ_ca [V/Ah]	SEI only_25degC_Cap_CD dV_dQ_ca [V/Ah]	SEI only_25degC_DVA_CD dV_dQ_ca [V/Ah]	SEI + Dry out_25degC_Cap_CD dV_dQ_ca [V/Ah]	SEI + Dry out_25degC_DVA_CD dV_dQ_ca [V/Ah]	5 coupled_25degC_Cap_CD dV_dQ_ca [V/Ah]	5 coupled_25degC_DVA_CD dV_dQ_ca [V/Ah]
4.8672	0.658872	4.43807	0.664231	4.42303	0.700312	4.34752	0.708487
4.85887	0.465732	4.42974	0.468597	4.41469	0.490442	4.33918	0.495091
4.85053	0.446691	4.4214	0.446647	4.40636	0.465486	4.33085	0.470214
4.8422	0.4371	4.41307	0.436584	4.39803	0.453979	4.32252	0.458547
4.83387	0.428902	4.40474	0.42828	4.38969	0.444486	4.31418	0.448853
4.82553	0.42079	4.3964	0.420121	4.38136	0.435158	4.30585	0.439312
4.8172	0.412454	4.38807	0.411756	4.37303	0.425604	4.29752	0.42953
4.80887	0.403832	4.37974	0.403111	4.36469	0.415732	4.28918	0.41943
4.80053	0.394923	4.3714	0.394184	4.35636	0.405552	4.28085	0.409004
4.7922	0.385739	4.36307	0.384973	4.34803	0.395071	4.27252	0.398271
4.78387	0.376306	4.35474	0.375517	4.33969	0.384312	4.26418	0.387256
4.77553	0.366592	4.3464	0.365796	4.33136	0.373296	4.25585	0.375977
4.7672	0.356706	4.33807	0.355884	4.32303	0.362059	4.24752	0.364474
4.75887	0.346594	4.32974	0.345764	4.31469	0.350622	4.23918	0.352767
4.75053	0.336316	4.3214	0.335467	4.30636	0.339016	4.23085	0.34089
4.7422	0.32588	4.31307	0.325022	4.29803	0.327271	4.22252	0.328874
4.73387	0.315318	4.30474	0.314456	4.28969	0.315418	4.21418	0.316752
4.72553	0.304654	4.2964	0.303776	4.28136	0.30349	4.20585	0.304558
4.7172	0.293913	4.28807	0.293031	4.27303	0.291519	4.19752	0.292326
4.70887	0.283127	4.27974	0.282242	4.26469	0.279543	4.18918	0.280095
4.70053	0.272307	4.2714	0.271421	4.25636	0.267581	4.18085	0.267885
4.6922	0.261499	4.26307	0.260613	4.24803	0.255685	4.17252	0.255751
4.68387	0.250725	4.25474	0.24984	4.23969	0.24388	4.16418	0.243719
4.67553	0.240006	4.2464	0.239125	4.23136	0.2322	4.15585	0.231823
4.6672	0.229374	4.23807	0.228499	4.22303	0.220678	4.14752	0.220099
4.65887	0.218859	4.22974	0.217992	4.21469	0.209348	4.13918	0.208581
4.65053	0.208485	4.2214	0.207637	4.20636	0.19824	4.13085	0.197301
4.6422	0.198278	4.21307	0.197422	4.19803	0.187386	4.12252	0.186292
4.63387	0.188271	4.20474	0.187437	4.18969	0.176822	4.11418	0.175591
4.62553	0.178467	4.1964	0.177652	4.18136	0.16656	4.10585	0.16521
4.6172	0.168912	4.18807	0.168115	4.17303	0.156636	4.09752	0.155186
4.60887	0.159635	4.17974	0.158851	4.16469	0.147094	4.08918	0.145566
4.60053	0.150632	4.1714	0.14987	4.15636	0.137921	4.08085	0.136333
4.5922	0.141936	4.16307	0.141207	4.14803	0.129179	4.07252	0.127557
4.58387	0.133581	4.15474	0.132877	4.13969	0.120871	4.06418	0.119233
4.57553	0.125573	4.1464	0.124899	4.13136	0.113024	4.05585	0.111386
4.5672	0.117935	4.13807	0.117285	4.12303	0.105631	4.04752	0.104037
4.55887	0.11068	4.12974	0.110066	4.11469	0.0987547	4.03918	0.0972043
4.55053	0.103813	4.1214	0.103234	4.10636	0.0923667	4.03085	0.09089
4.5422	0.0973673	4.11307	0.0968226	4.09803	0.086496	4.02252	0.0851143
4.53387	0.0913388	4.10474	0.0908285	4.08969	0.0811639	4.01418	0.0798968
4.52553	0.085737	4.0964	0.08529	4.08136	0.0763459	4.00585	0.0752149
4.5172	0.0805944	4.08807	0.080167	4.07303	0.0720751	3.99752	0.071095
4.50887	0.0758961	4.07974	0.0755221	4.06469	0.0683456	3.98918	0.0675356
4.50053	0.0716492	4.0714	0.0713242	4.05636	0.0651421	3.98085	0.0645147
4.4922	0.0678588	4.06307	0.0675815	4.04803	0.062459	3.97252	0.0620242
4.48387	0.0645234	4.05474	0.0642967	4.03969	0.0602786	3.96418	0.0600432
4.47553	0.0616347	4.0464	0.0614627	4.03136	0.0585912	3.95585	0.0585621
4.4672	0.0591921	4.03807	0.0590687	4.02303	0.0573615	3.94752	0.0575387
4.45887	0.0571714	4.02974	0.0570924	4.01469	0.0565685	3.93918	0.0569528
4.45053	0.0555634	4.0214	0.0555511	4.00636	0.0561786	3.93085	0.0567655
4.4422	0.0543786	4.01307	0.0544078	3.99803	0.0561877	3.92252	0.0569749
4.43387	0.053569	4.00474	0.0536408	3.98969	0.0565443	3.91418	0.057528
4.42553	0.0531162	3.9964	0.0532259	3.98136	0.0572234	3.90585	0.0583999
4.4172	0.0530023	3.98807	0.0531472	3.97303	0.0582109	3.89752	0.0595779
4.40887	0.0531964	3.97974	0.0533684	3.96469	0.0594657	3.88918	0.0610205
4.40053	0.0537105	3.9714	0.0539086	3.95636	0.0610317	3.88085	0.062777
4.3922	0.054491	3.96307	0.0547033	3.94803	0.0628314	3.87252	0.064766
4.38387	0.0555372	3.95474	0.0557671	3.93969	0.0648858	3.86418	0.0670112
4.37553	0.0568284	3.9464	0.0570639	3.93136	0.0671737	3.85585	0.069491
4.3672	0.0583541	3.93807	0.0585966	3.92303	0.0696922	3.84752	0.0722024
4.35887	0.0601043	3.92974	0.0603512	3.91469	0.0724301	3.83918	0.0751333
4.35053	0.0620682	3.9214	0.0623162	3.90636	0.075377	3.83085	0.0782714
4.3422	0.0642373	3.91307	0.0644846	3.89803	0.0785218	3.82252	0.0816042
4.33387	0.0665932	3.90474	0.0668356	3.88969	0.0818469	3.81418	0.0851132
4.32553	0.0691607	3.8964	0.0694025	3.88136	0.08535	3.80585	0.0887898
4.3172	0.0718936	3.88807	0.072134	3.87303	0.0889957	3.79752	0.0926015
4.30887	0.0747907	3.87974	0.0750356	3.86469	0.0927637	3.78918	0.0965319
4.30053	0.0778395	3.8714	0.0780815	3.85636	0.0966454	3.78085	0.100558
4.2922	0.0810192	3.86307	0.0812653	3.84803	0.100612	3.77252	0.10466
4.28387	0.0843294	3.85474	0.0845776	3.83969	0.104645	3.76418	0.108816
4.27553	0.0877478	3.8464	0.0879989	3.83136	0.108727	3.75585	0.113005
4.2672	0.0912592	3.83807	0.0915167	3.82303	0.112842	3.74752	0.117212
4.25887	0.094852	3.82974	0.0951128	3.81469	0.116969	3.73918	0.12142
4.25053	0.09849	3.8214	0.0987527	3.80636	0.121064	3.73085	0.125582
4.2422	0.102173	3.81307	0.10244	3.79803	0.125141	3.72252	0.129714
4.23387	0.105883	3.80474	0.106151	3.78969	0.129178	3.71418	0.133793
4.22553	0.109601	3.7964	0.109871	3.78136	0.133161	3.70585	0.137808
4.2172	0.113314	3.78807	0.113584	3.77303	0.137075	3.69752	0.141742
4.20887	0.11701	3.77974	0.117279	3.76469	0.140911	3.68918	0.145588
4.20053	0.120672	3.7714	0.120942	3.75636	0.144655	3.68085	0.149337
4.1922	0.1243	3.76307	0.124565	3.74803	0.14832	3.67252	0.152976
4.18387	0.127875	3.75474	0.128139	3.73969	0.151868	3.66418	0.156512
4.17553	0.131377	3.7464	0.131635	3.73136	0.155298	3.65585	0.159914
4.1672	0.134816	3.73807	0.135069	3.72303	0.158624	3.64752	0.163203
4.15887	0.138177	3.72974	0.138428	3.71469	0.161832	3.63918	0.166368
4.15053	0.141459	3.7214	0.141704	3.70636	0.164915	3.63085	0.169401
4.1422	0.144652	3.71307	0.144888	3.69803	0.167872	3.62252	0.1723
4.13387	0.147748	3.70474	0.147978	3.68969	0.170699	3.61418	0.175063
4.12553	0.150747	3.6964	0.150969	3.68136	0.173395	3.60585	0.17769
4.1172	0.153641	3.68807	0.153857	3.67303	0.175957	3.59752	0.180178
4.10887	0.156434	3.67974	0.156643	3.66469	0.17839	3.58918	0.182531
4.10053	0.159112	3.6714	0.159313	3.65636	0.18068	3.58085	0.184737
4.0922	0.161684	3.66307	0.161878	3.64803	0.182845	3.57252	0.186815
4.08387	0.164142	3.65474	0.16433	3.63969	0.184872	3.56418	0.188751
4.07553	0.166491	3.6464	0.166669	3.63136	0.186772	3.55585	0.190557
4.0672	0.168726	3.63807	0.168893	3.62303	0.188534	3.54752	0.192223
4.05887	0.170842	3.62974	0.171003	3.61469	0.190169	3.53918	0.193759
4.05053	0.172845	3.6214	0.172997	3.60636	0.191676	3.53085	0.195165
4.0422	0.174733	3.61307	0.174877	3.59803	0.193056	3.52252	0.196443
4.03387	0.176509	3.60474	0.176644	3.58969	0.194315	3.51418	0.197599
4.02553	0.178167	3.5964	0.178295	3.58136	0.195448	3.50585	0.198628
4.0172	0.179715	3.58807	0.179836	3.57303	0.196469	3.49752	0.199544
4.00887	0.181158	3.57974	0.181266	3.56469	0.197372	3.48918	0.200343
4.00053	0.182485	3.5714	0.182587	3.55636	0.198167	3.48085	0.201033
3.9922	0.183706	3.56307	0.1838	3.54803	0.19885	3.47252	0.201612
3.98387	0.184823	3.55474	0.184908	3.53969	0.199429	3.46418	0.202088
3.97553	0.185837	3.5464	0.185913	3.53136	0.199907	3.45585	0.202463
3.9672	0.186746	3.53807	0.186817	3.52303	0.200287	3.44752	0.202743
3.95887	0.187563	3.52974	0.187624	3.51469	0.200574	3.43918	0.20293
3.95053	0.188278	3.5214	0.188333	3.50636	0.200769	3.43085	0.203028
3.9422	0.188904	3.51307	0.188951	3.49803	0.20088	3.42252	0.203041
3.93387	0.18944	3.50474	0.189479	3.48969	0.200907	3.41418	0.202975
3.92553	0.189888	3.4964	0.189919	3.48136	0.200855	3.40585	0.202831
3.9172	0.19025	3.48807	0.190276	3.47303	0.200729	3.39752	0.202614
3.90887	0.190533	3.47974	0.190551	3.46469	0.200531	3.38918	0.202328
3.90053	0.190737	3.4714	0.190748	3.45636	0.200265	3.38085	0.201977
3.8922	0.190861	3.46307	0.19087	3.44803	0.199935	3.37252	0.201564
3.88387	0.19092	3.45474	0.19092	3.43969	0.199545	3.36418	0.201094
3.87553	0.190905	3.4464	0.190901	3.43136	0.199098	3.35585	0.200569
3.8672	0.190827	3.43807	0.190817	3.42303	0.198597	3.34752	0.199993
3.85887	0.190684	3.42974	0.19067	3.41469	0.198047	3.33918	0.199371
3.85053	0.190484	3.4214	0.190463	3.40636	0.197449	3.33085	0.198704
3.8422	0.190224	3.41307	0.190199	3.39803	0.196809	3.32252	0.197996
3.83387	0.189912	3.40474	0.189881	3.38969	0.196127	3.31418	0.197251
3.82553	0.189547	3.3964	0.189513	3.38136	0.195409	3.30585	0.196471
3.8172	0.189132	3.38807	0.189096	3.37303	0.194656	3.29752	0.19566
3.80887	0.188677	3.37974	0.188635	3.36469	0.193872	3.28918	0.194821
3.80053	0.188175	3.3714	0.188131	3.35636	0.193059	3.28085	0.193955
3.7922	0.187635	3.36307	0.187587	3.34803	0.19222	3.27252	0.193066
3.78387	0.187057	3.35474	0.187006	3.33969	0.191357	3.26418	0.192156
3.77553	0.186446	3.3464	0.18639	3.33136	0.190474	3.25585	0.191229
3.7672	0.1858	3.33807	0.185742	3.32303	0.189572	3.24752	0.190285
3.75887	0.185127	3.32974	0.185065	3.31469	0.188655	3.23918	0.189328
3.75053	0.184422	3.3214	0.18436	3.30636	0.187723	3.23085	0.18836
3.7422	0.183696	3.31307	0.18363	3.29803	0.186779	3.22252	0.187383
3.73387	0.182946	3.30474	0.182879	3.28969	0.185826	3.21418	0.186399
3.72553	0.182174	3.2964	0.182107	3.28136	0.184865	3.20585	0.18541
3.7172	0.181384	3.28807	0.181307	3.27303	0.183899	3.19752	0.184417
3.70887	0.180578	3.27974	0.180483	3.26469	0.182928	3.18918	0.183423
3.70053	0.179756	3.2714	0.179666	3.25636	0.181955	3.18085	0.182429
3.6922	0.178922	3.26307	0.178854	3.24803	0.180982	3.17252	0.181437
3.68387	0.178076	3.25474	0.178018	3.23969	0.180009	3.16418	0.180448
3.67553	0.177221	3.2464	0.177164	3.23136	0.179039	3.15585	0.179464
3.6672	0.176358	3.23807	0.176299	3.22303	0.178073	3.14752	0.178486
3.65887	0.17549	3.22974	0.175427	3.21469	0.177113	3.13918	0.177516
3.65053	0.174616	3.2214	0.17455	3.20636	0.176159	3.13085	0.176555
3.6422	0.173739	3.21307	0.17367	3.19803	0.175213	3.12252	0.175604
3.63387	0.17286	3.20474	0.172789	3.18969	0.174276	3.11418	0.174664
3.62553	0.171982	3.1964	0.171906	3.18136	0.17335	3.10585	0.173736
3.6172	0.171104	3.18807	0.171029	3.17303	0.172434	3.09752	0.172819
3.60887	0.170228	3.17974	0.170157	3.16469	0.171531	3.08918	0.17192
3.60053	0.169355	3.1714	0.169291	3.15636	0.17064	3.08085	0.171058
3.5922	0.168487	3.16307	0.168436	3.14803	0.169761	3.07252	0.170209
3.58387	0.167625	3.15474	0.167588	3.13969	0.168918	3.06418	0.169368
3.57553	0.166769	3.1464	0.166739	3.13136	0.168095	3.05585	0.168544
3.5672	0.165921	3.13807	0.165889	3.12303	0.16728	3.04752	0.16774
3.55887	0.165082	3.12974	0.165045	3.11469	0.166476	3.03918	0.166947
3.55053	0.164252	3.1214	0.16421	3.10636	0.165701	3.03085	0.166172
3.5422	0.163433	3.11307	0.163385	3.09803	0.164952	3.02252	0.165419
3.53387	0.162625	3.10474	0.162569	3.08969	0.164207	3.01418	0.164691
3.52553	0.161829	3.0964	0.161771	3.08136	0.16347	3.00585	0.163988
3.5172	0.161046	3.08807	0.160983	3.07303	0.162758	2.99752	0.16331
3.50887	0.160277	3.07974	0.16021	3.06469	0.162072	2.98918	0.162657
3.50053	0.159522	3.0714	0.159453	3.05636	0.161413	2.98085	0.162035
3.4922	0.158782	3.06307	0.158712	3.04803	0.16078	2.97252	0.16144
3.48387	0.158058	3.05474	0.157986	3.03969	0.160172	2.96418	0.16088
3.47553	0.157351	3.0464	0.157278	3.03136	0.159592	2.95585	0.160354
3.4672	0.15666	3.03807	0.156588	3.02303	0.159048	2.94752	0.159847
3.45887	0.155987	3.02974	0.155916	3.01469	0.15853	2.93918	0.159362
3.45053	0.155333	3.0214	0.155263	3.00636	0.158045	2.93085	0.158902
3.4422	0.154697	3.01307	0.154629	2.99803	0.157588	2.92252	0.158471
3.43387	0.15408	3.00474	0.154016	2.98969	0.157143	2.91418	0.15807
3.42553	0.153482	2.9964	0.153423	2.98136	0.156729	2.90585	0.1577
3.4172	0.152903	2.98807	0.152852	2.97303	0.156343	2.89752	0.157362
3.40887	0.152358	2.97974	0.152303	2.96469	0.155988	2.88918	0.157058
3.40053	0.151836	2.9714	0.151776	2.95636	0.155663	2.88085	0.156788
3.3922	0.151331	2.96307	0.151271	2.94803	0.15537	2.87252	0.156552
3.38387	0.150845	2.95474	0.150789	2.93969	0.15511	2.86418	0.156352
3.37553	0.150382	2.9464	0.150331	2.93136	0.154883	2.85585	0.156188
3.3672	0.14995	2.93807	0.149897	2.92303	0.154692	2.84752	0.156062
3.35887	0.149541	2.92974	0.149487	2.91469	0.154535	2.83918	0.155972
3.35053	0.149153	2.9214	0.149101	2.90636	0.154414	2.83085	0.155921
3.3422	0.148789	2.91307	0.148741	2.89803	0.154329	2.82252	0.155909
3.33387	0.148454	2.90474	0.148408	2.88969	0.154281	2.81418	0.155937
3.32553	0.148147	2.8964	0.1481	2.88136	0.154271	2.80585	0.156006
3.3172	0.147865	2.88807	0.14782	2.87303	0.154299	2.79752	0.156115
3.30887	0.14761	2.87974	0.147567	2.86469	0.154366	2.78918	0.156267
3.30053	0.147384	2.8714	0.147342	2.85636	0.154472	2.78085	0.156461
3.2922	0.147187	2.86307	0.147146	2.84803	0.15462	2.77252	0.156697
3.28387	0.147019	2.85474	0.146979	2.83969	0.154808	2.76418	0.156977
3.27553	0.14688	2.8464	0.146842	2.83136	0.155038	2.75585	0.157299
3.2672	0.146771	2.83807	0.146736	2.82303	0.15531	2.74752	0.157667
3.25887	0.146694	2.82974	0.146659	2.81469	0.155625	2.73918	0.158079
3.25053	0.146648	2.8214	0.146614	2.80636	0.155982	2.73085	0.158534
3.2422	0.146631	2.81307	0.146601	2.79803	0.156383	2.72252	0.159035
3.23387	0.146649	2.80474	0.146621	2.78969	0.156827	2.71418	0.159582
3.22553	0.146697	2.7964	0.146673	2.78136	0.157315	2.70585	0.160174
3.2172	0.146779	2.78807	0.146758	2.77303	0.157846	2.69752	0.160813
3.20887	0.146894	2.77974	0.146878	2.76469	0.158422	2.68918	0.161497
3.20053	0.14704	2.7714	0.147033	2.75636	0.159044	2.68085	0.16223
3.1922	0.147211	2.76307	0.147221	2.74803	0.159709	2.67252	0.163006
3.18387	0.147417	2.75474	0.147446	2.73969	0.160419	2.66418	0.16383
3.17553	0.14767	2.7464	0.147705	2.73136	0.161175	2.65585	0.164701
3.1672	0.147966	2.73807	0.148002	2.72303	0.161976	2.64752	0.165617
3.15887	0.148303	2.72974	0.148336	2.71469	0.162821	2.63918	0.166579
3.15053	0.14868	2.7214	0.148705	2.70636	0.16371	2.63085	0.167586
3.1422	0.149094	2.71307	0.149113	2.69803	0.164645	2.62252	0.168637
3.13387	0.149543	2.70474	0.149558	2.68969	0.165622	2.61418	0.16973
3.12553	0.150025	2.6964	0.150042	2.68136	0.166643	2.60585	0.170867
3.1172	0.15054	2.68807	0.150563	2.67303	0.167705	2.59752	0.172044
3.10887	0.151093	2.67974	0.151124	2.66469	0.168808	2.58918	0.173261
3.10053	0.151683	2.6714	0.151721	2.65636	0.169951	2.58085	0.174515
3.0922	0.152312	2.66307	0.152359	2.64803	0.171134	2.57252	0.175806
3.08387	0.15298	2.65474	0.153035	2.63969	0.172352	2.56418	0.17713
3.07553	0.153686	2.6464	0.15375	2.63136	0.173608	2.55585	0.178488
3.0672	0.154432	2.63807	0.154503	2.62303	0.174896	2.54752	0.179874
3.05887	0.155216	2.62974	0.155294	2.61469	0.176215	2.53918	0.181286
3.05053	0.15604	2.6214	0.156125	2.60636	0.177564	2.53085	0.182722
3.0422	0.156901	2.61307	0.156991	2.59803	0.17894	2.52252	0.184178
3.03387	0.157799	2.60474	0.157896	2.58969	0.180338	2.51418	0.185651
3.02553	0.158735	2.5964	0.158836	2.58136	0.181758	2.50585	0.187137
3.0172	0.159708	2.58807	0.159813	2.57303	0.183195	2.49752	0.188633
3.00887	0.160716	2.57974	0.160824	2.56469	0.184645	2.48918	0.190133
3.00053	0.161759	2.5714	0.16187	2.55636	0.186109	2.48085	0.191637
2.9922	0.162836	2.56307	0.162948	2.54803	0.187577	2.47252	0.193135
2.98387	0.163944	2.55474	0.164057	2.53969	0.189047	2.46418	0.194624
2.97553	0.165083	2.5464	0.165197	2.53136	0.190515	2.45585	0.196099
2.9672	0.166252	2.53807	0.166365	2.52303	0.191978	2.44752	0.197556
2.95887	0.167447	2.52974	0.16756	2.51469	0.193429	2.43918	0.19899
2.95053	0.168666	2.5214	0.168779	2.50636	0.194863	2.43085	0.200394
2.9422	0.169909	2.51307	0.170021	2.49803	0.196276	2.42252	0.201763
2.93387	0.171173	2.50474	0.171284	2.48969	0.197664	2.41418	0.203092
2.92553	0.172453	2.4964	0.172566	2.48136	0.199024	2.40585	0.204379
2.9172	0.173749	2.48807	0.173861	2.47303	0.200343	2.39752	0.205611
2.90887	0.175057	2.47974	0.17517	2.46469	0.201622	2.38918	0.206787
2.90053	0.176378	2.4714	0.176488	2.45636	0.202853	2.38085	0.2079
2.8922	0.177701	2.46307	0.177812	2.44803	0.204032	2.37252	0.208948
2.88387	0.17903	2.45474	0.17914	2.43969	0.205156	2.36418	0.209925
2.87553	0.180358	2.4464	0.180467	2.43136	0.206215	2.35585	0.210823
2.8672	0.181682	2.43807	0.181789	2.42303	0.207206	2.34752	0.211639
2.85887	0.182998	2.42974	0.183106	2.41469	0.208128	2.33918	0.212372
2.85053	0.184306	2.4214	0.18441	2.40636	0.208973	2.33085	0.213015
2.8422	0.185596	2.41307	0.1857	2.39803	0.209737	2.32252	0.213565
2.83387	0.186867	2.40474	0.186968	2.38969	0.210415	2.31418	0.214017
2.82553	0.188113	2.3964	0.188212	2.38136	0.211005	2.30585	0.21437
2.8172	0.189333	2.38807	0.189429	2.37303	0.211504	2.29752	0.214622
2.80887	0.190522	2.37974	0.190614	2.36469	0.21191	2.28918	0.214773
2.80053	0.191673	2.3714	0.191762	2.35636	0.212217	2.28085	0.214816
2.7922	0.192784	2.36307	0.192868	2.34803	0.212425	2.27252	0.214755
2.78387	0.193848	2.35474	0.193932	2.33969	0.212535	2.26418	0.214589
2.77553	0.194865	2.3464	0.19494	2.33136	0.21254	2.25585	0.214316
2.7672	0.195833	2.33807	0.195904	2.32303	0.212446	2.24752	0.213939
2.75887	0.196737	2.32974	0.196804	2.31469	0.212247	2.23918	0.213458
2.75053	0.197581	2.3214	0.197643	2.30636	0.211946	2.23085	0.212874
2.7422	0.198363	2.31307	0.198418	2.29803	0.211545	2.22252	0.212191
2.73387	0.199074	2.30474	0.199125	2.28969	0.211042	2.21418	0.211411
2.72553	0.199717	2.2964	0.19976	2.28136	0.210442	2.20585	0.210534
2.7172	0.200282	2.28807	0.200319	2.27303	0.209746	2.19752	0.209568
2.70887	0.20077	2.27974	0.200802	2.26469	0.208954	2.18918	0.208512
2.70053	0.20118	2.2714	0.201203	2.25636	0.208075	2.18085	0.207377
2.6922	0.201509	2.26307	0.201526	2.24803	0.207103	2.17252	0.206156
2.68387	0.201751	2.25474	0.20176	2.23969	0.206052	2.16418	0.204867
2.67553	0.201906	2.2464	0.20191	2.23136	0.204919	2.15585	0.203506
2.6672	0.20198	2.23807	0.201974	2.22303	0.203711	2.14752	0.20208
2.65887	0.20196	2.22974	0.201951	2.21469	0.202432	2.13918	0.200595
2.65053	0.201859	2.2214	0.201838	2.20636	0.201087	2.13085	0.199056
2.6422	0.201665	2.21307	0.201638	2.19803	0.19968	2.12252	0.197468
2.63387	0.201385	2.20474	0.201351	2.18969	0.198215	2.11418	0.195835
2.62553	0.201018	2.1964	0.200977	2.18136	0.196701	2.10585	0.194165
2.6172	0.200565	2.18807	0.200517	2.17303	0.195135	2.09752	0.192459
2.60887	0.200028	2.17974	0.199973	2.16469	0.193534	2.08918	0.19073
2.60053	0.199406	2.1714	0.199345	2.15636	0.191893	2.08085	0.188975
2.5922	0.198707	2.16307	0.198637	2.14803	0.190221	2.07252	0.187202
2.58387	0.197926	2.15474	0.197852	2.13969	0.188523	2.06418	0.185417
2.57553	0.197073	2.1464	0.19699	2.13136	0.186803	2.05585	0.183622
2.5672	0.196144	2.13807	0.196056	2.12303	0.185067	2.04752	0.181824
2.55887	0.195147	2.12974	0.195053	2.11469	0.183317	2.03918	0.180025
2.55053	0.194081	2.1214	0.193984	2.10636	0.18156	2.03085	0.178231
2.5422	0.192954	2.11307	0.192852	2.09803	0.179799	2.02252	0.176444
2.53387	0.19177	2.10474	0.191662	2.08969	0.178039	2.01418	0.174668
2.52553	0.190528	2.0964	0.190416	2.08136	0.176282	2.00585	0.172907
2.5172	0.189237	2.08807	0.18912	2.07303	0.174533	1.99752	0.171163
2.50887	0.187898	2.07974	0.187778	2.06469	0.172794	1.98918	0.16944
2.50053	0.186517	2.0714	0.186392	2.05636	0.17107	1.98085	0.167739
2.4922	0.185096	2.06307	0.184968	2.04803	0.169363	1.97252	0.166064
2.48387	0.183642	2.05474	0.18351	2.03969	0.167676	1.96418	0.164416
2.47553	0.182152	2.0464	0.182022	2.03136	0.16601	1.95585	0.162797
2.4672	0.180642	2.03807	0.180508	2.02303	0.164369	1.94752	0.161208
2.45887	0.179109	2.02974	0.178972	2.01469	0.162754	1.93918	0.159652
2.45053	0.177554	2.0214	0.177417	2.00636	0.161168	1.93085	0.158129
2.4422	0.175986	2.01307	0.175849	1.99803	0.159611	1.92252	0.156641
2.43387	0.174408	2.00474	0.174269	1.98969	0.158085	1.91418	0.155188
2.42553	0.172822	1.9964	0.172683	1.98136	0.156591	1.90585	0.15377
2.4172	0.171233	1.98807	0.171093	1.97303	0.155131	1.89752	0.15239
2.40887	0.169642	1.97974	0.169503	1.96469	0.153704	1.88918	0.151046
2.40053	0.168053	1.9714	0.167915	1.95636	0.152313	1.88085	0.14974
2.3922	0.16647	1.96307	0.166334	1.94803	0.150956	1.87252	0.14847
2.38387	0.164897	1.95474	0.164761	1.93969	0.149636	1.86418	0.147238
2.37553	0.163334	1.9464	0.163199	1.93136	0.148351	1.85585	0.146044
2.3672	0.161784	1.93807	0.161651	1.92303	0.147103	1.84752	0.144886
2.35887	0.16025	1.92974	0.160118	1.91469	0.145891	1.83918	0.143765
2.35053	0.158734	1.9214	0.158604	1.90636	0.144715	1.83085	0.14268
2.3422	0.157238	1.91307	0.15711	1.89803	0.143574	1.82252	0.14163
2.33387	0.155762	1.90474	0.155637	1.88969	0.142469	1.81418	0.140616
2.32553	0.154312	1.8964	0.154187	1.88136	0.1414	1.80585	0.139637
2.3172	0.152882	1.88807	0.152762	1.87303	0.140365	1.79752	0.138692
2.30887	0.151481	1.87974	0.151363	1.86469	0.139364	1.78918	0.13778
2.30053	0.150107	1.8714	0.14999	1.85636	0.138397	1.78085	0.1369
2.2922	0.148759	1.86307	0.148646	1.84803	0.137463	1.77252	0.136053
2.28387	0.14744	1.85474	0.14733	1.83969	0.136562	1.76418	0.135237
2.27553	0.146151	1.8464	0.146043	1.83136	0.135692	1.75585	0.134451
2.2672	0.144892	1.83807	0.144786	1.82303	0.134854	1.74752	0.133695
2.25887	0.143662	1.82974	0.14356	1.81469	0.134046	1.73918	0.132968
2.25053	0.142464	1.8214	0.142364	1.80636	0.133268	1.73085	0.132269
2.2422	0.141295	1.81307	0.141199	1.79803	0.132519	1.72252	0.131597
2.23387	0.140159	1.80474	0.140065	1.78969	0.131797	1.71418	0.130951
2.22553	0.139053	1.7964	0.138962	1.78136	0.131104	1.70585	0.130331
2.2172	0.137977	1.78807	0.13789	1.77303	0.130437	1.69752	0.129736
2.20887	0.136933	1.77974	0.136849	1.76469	0.129795	1.68918	0.129165
2.20053	0.135919	1.7714	0.135838	1.75636	0.129179	1.68085	0.128617
2.1922	0.134936	1.76307	0.134857	1.74803	0.128587	1.67252	0.128091
2.18387	0.133983	1.75474	0.133907	1.73969	0.128019	1.66418	0.127587
2.17553	0.133059	1.7464	0.132986	1.73136	0.127473	1.65585	0.127104
2.1672	0.132165	1.73807	0.132095	1.72303	0.12695	1.64752	0.126641
2.15887	0.131299	1.72974	0.131232	1.71469	0.126447	1.63918	0.126197
2.15053	0.130461	1.7214	0.130398	1.70636	0.125966	1.63085	0.125773
2.1422	0.129652	1.71307	0.129591	1.69803	0.125504	1.62252	0.125366
2.13387	0.12887	1.70474	0.128811	1.68969	0.125061	1.61418	0.124976
2.12553	0.128114	1.6964	0.128059	1.68136	0.124636	1.60585	0.124604
2.1172	0.127384	1.68807	0.127332	1.67303	0.12423	1.59752	0.124247
2.10887	0.12668	1.67974	0.12663	1.66469	0.12384	1.58918	0.123906
2.10053	0.126001	1.6714	0.125954	1.65636	0.123467	1.58085	0.123579
2.0922	0.125346	1.66307	0.125301	1.64803	0.12311	1.57252	0.123267
2.08387	0.124715	1.65474	0.124672	1.63969	0.122768	1.56418	0.122968
2.07553	0.124106	1.6464	0.124066	1.63136	0.122441	1.55585	0.122683
2.0672	0.12352	1.63807	0.123482	1.62303	0.122128	1.54752	0.12241
2.05887	0.122956	1.62974	0.122919	1.61469	0.121828	1.53918	0.122149
2.05053	0.122412	1.6214	0.122376	1.60636	0.121542	1.53085	0.1219
2.0422	0.12189	1.61307	0.121854	1.59803	0.121268	1.52252	0.121662
2.03387	0.121387	1.60474	0.121351	1.58969	0.121006	1.51418	0.121434
2.02553	0.120903	1.5964	0.120867	1.58136	0.120755	1.50585	0.121216
2.0172	0.120437	1.58807	0.120402	1.57303	0.120516	1.49752	0.121006
2.00887	0.11999	1.57974	0.119955	1.56469	0.120287	1.48918	0.120806
2.00053	0.11956	1.5714	0.119526	1.55636	0.120068	1.48085	0.120614
1.9922	0.119147	1.56307	0.119113	1.54803	0.119858	1.47252	0.120431
1.98387	0.118751	1.55474	0.118717	1.53969	0.119658	1.46418	0.120255
1.97553	0.11837	1.5464	0.118336	1.53136	0.119466	1.45585	0.120088
1.9672	0.118004	1.53807	0.117971	1.52303	0.119282	1.44752	0.119929
1.95887	0.117653	1.52974	0.117621	1.51469	0.119106	1.43918	0.119777
1.95053	0.117316	1.5214	0.117284	1.50636	0.118937	1.43085	0.119632
1.9422	0.116993	1.51307	0.116961	1.49803	0.118775	1.42252	0.119494
1.93387	0.116682	1.50474	0.116651	1.48969	0.118621	1.41418	0.119362
1.92553	0.116385	1.4964	0.116355	1.48136	0.118474	1.40585	0.119237
1.9172	0.116099	1.48807	0.11607	1.47303	0.118333	1.39752	0.119117
1.90887	0.115825	1.47974	0.115796	1.46469	0.118199	1.38918	0.119003
1.90053	0.115563	1.4714	0.115534	1.45636	0.118071	1.38085	0.118894
1.8922	0.115311	1.46307	0.115283	1.44803	0.11795	1.37252	0.118791
1.88387	0.11507	1.45474	0.115041	1.43969	0.117833	1.36418	0.118692
1.87553	0.114839	1.4464	0.114811	1.43136	0.117723	1.35585	0.118598
1.8672	0.114617	1.43807	0.11459	1.42303	0.117617	1.34752	0.118508
1.85887	0.114405	1.42974	0.114378	1.41469	0.117515	1.33918	0.118422
1.85053	0.114202	1.4214	0.114176	1.40636	0.117421	1.33085	0.118342
1.8422	0.114007	1.41307	0.113981	1.39803	0.117329	1.32252	0.118264
1.83387	0.11382	1.40474	0.113795	1.38969	0.117242	1.31418	0.11819
1.82553	0.113641	1.3964	0.113616	1.38136	0.117158	1.30585	0.118119
1.8172	0.11347	1.38807	0.113445	1.37303	0.117079	1.29752	0.118052
1.80887	0.113307	1.37974	0.113281	1.36469	0.117003	1.28918	0.117988
1.80053	0.11315	1.3714	0.113124	1.35636	0.116931	1.28085	0.117927
1.7922	0.113	1.36307	0.112974	1.34803	0.116863	1.27252	0.117869
1.78387	0.112856	1.35474	0.112826	1.33969	0.116797	1.26418	0.117814
1.77553	0.112719	1.3464	0.112695	1.33136	0.116735	1.25585	0.117762
1.7672	0.112587	1.33807	0.112564	1.32303	0.116676	1.24752	0.117712
1.75887	0.112461	1.32974	0.112435	1.31469	0.116619	1.23918	0.117664
1.75053	0.112341	1.3214	0.112315	1.30636	0.116565	1.23085	0.117618
1.7422	0.112226	1.31307	0.112199	1.29803	0.116514	1.22252	0.117575
1.73387	0.112115	1.30474	0.112088	1.28969	0.116465	1.21418	0.117534
1.72553	0.11201	1.2964	0.111982	1.28136	0.116419	1.20585	0.117494
1.7172	0.111909	1.28807	0.111881	1.27303	0.116374	1.19752	0.117457
1.70887	0.111813	1.27974	0.111783	1.26469	0.116332	1.18918	0.117421
1.70053	0.111721	1.2714	0.11169	1.25636	0.116292	1.18085	0.117386
1.6922	0.111633	1.26307	0.111601	1.24803	0.116253	1.17252	0.117353
1.68387	0.111549	1.25474	0.111515	1.23969	0.116217	1.16418	0.117322
1.67553	0.111468	1.2464	0.111433	1.23136	0.116182	1.15585	0.117291
1.6672	0.111391	1.23807	0.111354	1.22303	0.116148	1.14752	0.117261
1.65887	0.111318	1.22974	0.111277	1.21469	0.116116	1.13918	0.117232
1.65053	0.111247	1.2214	0.111204	1.20636	0.116086	1.13085	0.117203
1.6422	0.111178	1.21307	0.111132	1.19803	0.116057	1.12252	0.117174
1.63387	0.111113	1.20474	0.111065	1.18969	0.116029	1.11418	0.117149
1.62553	0.11105	1.1964	0.110998	1.18136	0.116001	1.10585	0.11712
1.6172	0.11099	1.18807	0.110935	1.17303	0.115974	1.09752	0.117096
1.60887	0.110933	1.17974	0.110874	1.16469	0.115949	1.08918	0.117074
1.60053	0.110878	1.1714	0.110821	1.15636	0.115924	1.08085	0.117063
1.5922	0.110826	1.16307	0.110777	1.14803	0.115899	1.07252	0.117067
1.58387	0.110776	1.15474	0.110741	1.13969	0.115873	1.06418	0.117077
1.57553	0.110729	1.1464	0.110717	1.13136	0.115848	1.05585	0.117109
1.5672	0.110684	1.13807	0.110705	1.12303	0.115823	1.04752	0.117149
1.55887	0.11064	1.12974	0.110701	1.11469	0.115808	1.03918	0.117189
1.55053	0.1106	1.1214	0.110701	1.10636	0.115791	1.03085	0.117213
1.5422	0.110561	1.11307	0.110692	1.09803	0.115788	1.02252	0.117172
1.53387	0.110524	1.10474	0.110647	1.08969	0.115797	1.01418	0.117048
1.52553	0.110488	1.0964	0.110547	1.08136	0.11582	1.00585	0.116901
1.5172	0.110455	1.08807	0.11041	1.07303	0.115846	0.997515	0.116828
1.50887	0.110423	1.07974	0.110303	1.06469	0.115889	0.989182	0.116827
1.50053	0.110392	1.0714	0.110253	1.05636	0.11592	0.980849	0.116848
1.4922	0.110363	1.06307	0.110239	1.04803	0.115935	0.972515	0.116864
1.48387	0.110336	1.05474	0.110233	1.03969	0.115893	0.964182	0.116873
1.47553	0.11031	1.0464	0.110221	1.03136	0.115782	0.955849	0.116876
1.4672	0.110285	1.03807	0.110207	1.02303	0.115646	0.947515	0.116877
1.45887	0.110261	1.02974	0.110191	1.01469	0.115574	0.939182	0.116876
1.45053	0.110239	1.0214	0.110173	1.00636	0.11557	0.930849	0.116875
1.4422	0.110217	1.01307	0.110156	0.998028	0.11559	0.922515	0.116873
1.43387	0.110197	1.00474	0.110138	0.989695	0.115608	0.914182	0.116872
1.42553	0.110178	0.996403	0.110121	0.981361	0.115618	0.905849	0.11687
1.4172	0.110159	0.988069	0.110105	0.973028	0.115623	0.897515	0.116868
1.40887	0.110142	0.979736	0.110089	0.964695	0.115626	0.889182	0.116866
1.40053	0.110126	0.971403	0.110073	0.956361	0.115627	0.880849	0.116865
1.3922	0.11011	0.963069	0.110059	0.948028	0.115627	0.872515	0.116863
1.38387	0.110095	0.954736	0.110045	0.939695	0.115627	0.864182	0.116861
1.37553	0.110081	0.946403	0.110031	0.931361	0.115626	0.855849	0.11686
1.3672	0.110068	0.938069	0.110018	0.923028	0.115625	0.847515	0.116859
1.35887	0.110055	0.929736	0.110005	0.914695	0.115624	0.839182	0.116857
1.35053	0.110043	0.921403	0.109993	0.906361	0.115623	0.830849	0.116856
1.3422	0.110032	0.913069	0.109982	0.898028	0.115622	0.822515	0.116854
1.33387	0.110021	0.904736	0.10997	0.889695	0.115621	0.814182	0.116853
1.32553	0.110011	0.896403	0.109959	0.881361	0.115621	0.805849	0.116851
1.3172	0.110002	0.888069	0.109949	0.873028	0.11562	0.797515	0.116849
1.30887	0.109993	0.879736	0.109938	0.864695	0.115619	0.789182	0.116846
1.30053	0.109985	0.871403	0.109928	0.856361	0.115618	0.780849	0.116842
1.2922	0.109977	0.863069	0.109917	0.848028	0.115617	0.772515	0.116842
1.28387	0.109969	0.854736	0.109906	0.839695	0.115616	0.764182	0.116852
1.27553	0.109962	0.846403	0.109895	0.831361	0.115615	0.755849	0.116865
1.2672	0.109956	0.838069	0.109893	0.823028	0.115613	0.747515	0.116881
1.25887	0.109949	0.829736	0.109895	0.814695	0.115611	0.739182	0.116898
1.25053	0.109943	0.821403	0.1099	0.806361	0.115608	0.730849	0.116915
1.2422	0.109937	0.813069	0.109907	0.798028	0.115604	0.722515	0.116932
1.23387	0.109932	0.804736	0.109914	0.789695	0.115609	0.714182	0.116947
1.22553	0.109927	0.796403	0.109922	0.781361	0.11562	0.705849	0.11696
1.2172	0.109921	0.788069	0.109929	0.773028	0.115634	0.697515	0.116962
1.20887	0.109916	0.779736	0.109936	0.764695	0.11565	0.689182	0.116941
1.20053	0.109911	0.771403	0.109941	0.756361	0.115667	0.680849	0.116911
1.1922	0.109905	0.763069	0.109938	0.748028	0.115683	0.672515	0.116889
1.18387	0.109901	0.754736	0.109916	0.739695	0.1157	0.664182	0.116875
1.17553	0.109895	0.746403	0.109888	0.731361	0.115715	0.655849	0.116868
1.1672	0.109891	0.738069	0.109864	0.723028	0.115729	0.647515	0.116862
1.15887	0.109887	0.729736	0.109848	0.714695	0.115737	0.639182	0.116859
1.15053	0.109888	0.721403	0.109836	0.706361	0.115723	0.630849	0.116858
1.1422	0.109897	0.713069	0.109827	0.698028	0.115695	0.622515	0.116859
1.13387	0.109912	0.704736	0.10982	0.689695	0.115671	0.614182	0.11686
1.12553	0.109939	0.696403	0.109814	0.681361	0.115655	0.605849	0.116862
1.1172	0.109979	0.688069	0.10981	0.673028	0.115645	0.597515	0.116864
1.10887	0.110018	0.679736	0.109807	0.664695	0.115639	0.589182	0.116867
1.10053	0.110037	0.671403	0.109805	0.656361	0.115636	0.580849	0.116873
1.0922	0.109995	0.663069	0.109804	0.648028	0.115634	0.572515	0.116875
1.08387	0.109904	0.654736	0.109802	0.639695	0.115633	0.564182	0.116879
1.07553	0.109828	0.646403	0.109802	0.631361	0.115635	0.555849	0.116883
1.0672	0.109807	0.638069	0.109802	0.623028	0.115637	0.547515	0.116887
1.05887	0.109821	0.629736	0.109802	0.614695	0.11564	0.539182	0.116892
1.05053	0.109841	0.621403	0.109802	0.606361	0.115643	0.530849	0.116897
1.0422	0.109856	0.613069	0.109803	0.598028	0.115647	0.522515	0.116902
1.03387	0.109867	0.604736	0.109803	0.589695	0.11565	0.514182	0.116907
1.02553	0.109875	0.596403	0.109805	0.581361	0.115656	0.505849	0.116912
1.0172	0.109881	0.588069	0.109806	0.573028	0.11566	0.497515	0.116918
1.00887	0.109887	0.579736	0.109807	0.564695	0.115664	0.489182	0.116924
1.00053	0.109891	0.571403	0.109808	0.556361	0.115669	0.480849	0.116931
0.992199	0.109896	0.563069	0.10981	0.548028	0.115673	0.472515	0.116938
0.983865	0.109901	0.554736	0.109812	0.539695	0.115678	0.464182	0.116945
0.975532	0.109905	0.546403	0.109814	0.531361	0.115684	0.455849	0.116954
0.967199	0.109909	0.538069	0.109817	0.523028	0.11569	0.447515	0.116962
0.958865	0.109913	0.529736	0.10982	0.514695	0.115695	0.439182	0.116972
0.950532	0.109917	0.521403	0.109823	0.506361	0.115702	0.430849	0.116981
0.942199	0.109921	0.513069	0.109827	0.498028	0.115708	0.422515	0.11699
0.933865	0.109926	0.504736	0.10983	0.489695	0.115715	0.414182	0.117001
0.925532	0.10993	0.496403	0.109835	0.481361	0.115722	0.405849	0.117013
0.917199	0.109934	0.488069	0.109839	0.473028	0.11573	0.397515	0.117025
0.908865	0.109938	0.479736	0.109844	0.464695	0.115738	0.389182	0.117037
0.900532	0.109942	0.471403	0.109849	0.456361	0.115747	0.380849	0.11705
0.892199	0.109946	0.463069	0.109855	0.448028	0.115756	0.372515	0.117063
0.883865	0.10995	0.454736	0.109862	0.439695	0.115768	0.364182	0.117078
0.875532	0.109954	0.446403	0.109868	0.431361	0.115777	0.355849	0.117091
0.867199	0.109958	0.438069	0.109873	0.423028	0.115786	0.347515	0.117106
0.858865	0.109962	0.429736	0.109881	0.414695	0.115799	0.339182	0.117121
0.850532	0.109965	0.421403	0.109888	0.406361	0.115811	0.330849	0.117137
0.842199	0.109968	0.413069	0.109896	0.398028	0.115823	0.322515	0.117153
0.833865	0.10997	0.404736	0.109904	0.389695	0.115836	0.314182	0.11717
0.825532	0.109973	0.396403	0.109912	0.381361	0.115849	0.305849	0.117187
0.817199	0.109982	0.388069	0.10992	0.373028	0.115863	0.297515	0.117204
0.808865	0.109996	0.379736	0.109929	0.364695	0.115878	0.289182	0.117223
0.800532	0.110013	0.371403	0.109938	0.356361	0.115892	0.280849	0.117241
0.792199	0.110031	0.363069	0.109947	0.348028	0.115908	0.272515	0.11726
0.783865	0.110049	0.354736	0.109956	0.339695	0.115923	0.264182	0.11728
0.775532	0.110065	0.346403	0.109966	0.331361	0.11594	0.255849	0.1173
0.767199	0.110078	0.338069	0.109976	0.323028	0.115956	0.247515	0.11732
0.758865	0.110082	0.329736	0.109986	0.314695	0.115973	0.239182	0.117341
0.750532	0.110068	0.321403	0.109996	0.306361	0.115991	0.230849	0.117363
0.742199	0.11005	0.313069	0.110007	0.298028	0.116009	0.222515	0.117385
0.733865	0.110039	0.304736	0.110018	0.289695	0.116027	0.214182	0.117407
0.725532	0.110034	0.296403	0.110029	0.281361	0.116047	0.205849	0.11743
0.717199	0.110033	0.288069	0.11004	0.273028	0.116066	0.197515	0.117453
0.708865	0.110034	0.279736	0.110052	0.264695	0.116086	0.189182	0.117476
0.700532	0.110036	0.271403	0.110064	0.256361	0.116106	0.180849	0.1175
0.692199	0.110039	0.263069	0.110076	0.248028	0.116127	0.172515	0.117524
0.683865	0.110044	0.254736	0.110088	0.239695	0.116149	0.164182	0.117548
0.675532	0.110049	0.246403	0.1101	0.231361	0.116171	0.155849	0.117573
0.667199	0.110055	0.238069	0.110113	0.223028	0.116193	0.147515	0.117598
0.658865	0.110061	0.229736	0.110126	0.214695	0.116216	0.139182	0.117623
0.650532	0.110066	0.221403	0.110139	0.206361	0.116239	0.130849	0.117648
0.642199	0.110074	0.213069	0.110152	0.198028	0.116262	0.122515	0.117674
0.633865	0.11008	0.204736	0.110165	0.189695	0.116286	0.114182	0.117699
0.625532	0.110087	0.196403	0.110178	0.181361	0.116311	0.105849	0.117724
0.617199	0.110094	0.188069	0.110192	0.173028	0.116335	0.0975154	0.11775
0.608865	0.110101	0.179736	0.110205	0.164695	0.11636	0.0891821	0.117775
0.600532	0.110108	0.171403	0.110219	0.156361	0.116385	0.0808488	0.1178
0.592199	0.110116	0.163069	0.110233	0.148028	0.116411	0.0725154	0.117825
0.583865	0.110124	0.154736	0.110247	0.139695	0.116437	0.0641821	0.117849
0.575532	0.110131	0.146403	0.11026	0.131361	0.116462	0.0558488	0.117873
0.567199	0.110139	0.138069	0.110274	0.123028	0.116488	0.0475154	0.117896
0.558865	0.110148	0.129736	0.110288	0.114695	0.116514	0.0391821	0.117918
0.550532	0.110157	0.121403	0.110301	0.106361	0.116541	0.0308488	0.117939
0.542199	0.110166	0.113069	0.110315	0.0980282	0.116567	0.0225154	0.117958
0.533865	0.110175	0.104736	0.110328	0.0896948	0.116593	0.0141821	0.117974
0.525532	0.110185	0.0964027	0.110342	0.0813615	0.116619	0.00584877	0.117986
0.517199	0.110196	0.0880694	0.110355	0.0730282	0.116645
0.508865	0.110207	0.0797361	0.110367	0.0646948	0.11667
0.500532	0.110218	0.0714027	0.11038	0.0563615	0.116695
0.492199	0.110229	0.0630694	0.110392	0.0480282	0.116719
0.483865	0.110241	0.0547361	0.110403	0.0396948	0.116743
0.475532	0.110254	0.0464027	0.110414	0.0313615	0.116765
0.467199	0.110267	0.0380694	0.110424	0.0230282	0.116786
0.458865	0.110281	0.0297361	0.110433	0.0146948	0.116805
0.450532	0.110295	0.0214027	0.11044	0.0063615	0.116819
0.442199	0.11031	0.0130694	0.110445
0.433865	0.110325	0.00473606	0.110447
0.425532	0.110342
0.417199	0.110357
0.408865	0.110375
0.400532	0.110392
0.392199	0.11041
0.383865	0.110429
0.375532	0.110449
0.367199	0.110469
0.358865	0.110489
0.350532	0.110511
0.342199	0.110532
0.333865	0.110555
0.325532	0.110578
0.317199	0.110601
0.308865	0.110626
0.300532	0.110651
0.292199	0.110677
0.283865	0.110703
0.275532	0.110731
0.267199	0.110759
0.258865	0.110787
0.250532	0.110816
0.242199	0.110846
0.233865	0.110877
0.225532	0.110908
0.217199	0.11094
0.208865	0.110973
0.200532	0.111007
0.192199	0.111041
0.183865	0.111075
0.175532	0.111111
0.167199	0.111147
0.158865	0.111183
0.150532	0.111221
0.142199	0.111258
0.133865	0.111297
0.125532	0.111336
0.117199	0.111376
0.108865	0.111416
0.100532	0.111457
0.0921986	0.111498
0.0838652	0.11154
0.0755319	0.111582
0.0671986	0.111624
0.0588652	0.111667
0.0505319	0.11171
0.0421986	0.111753
0.0338652	0.111796
0.0255319	0.111838
0.0171986	0.11188
0.00886524	0.11192
0.000531909	0.111941

## Sheet: fig(d)
BOL_40degC_Cap_CD dV_dQ_cell [V/Ah]	BOL_40degC_DVA_CD dV_dQ_cell [V/Ah]	SEI only_40degC_Cap_CD dV_dQ_cell [V/Ah]	SEI only_40degC_DVA_CD dV_dQ_cell [V/Ah]	SEI + Dry out_40degC_Cap_CD dV_dQ_cell [V/Ah]	SEI + Dry out_40degC_DVA_CD dV_dQ_cell [V/Ah]	5 coupled_40degC_Cap_CD dV_dQ_cell [V/Ah]	5 coupled_40degC_DVA_CD dV_dQ_cell [V/Ah]
4.8672	0.93162	4.389	1.05688	4.36382	1.14724	4.31498	1.1169
4.85887	0.472347	4.38067	0.4869	4.35549	0.517883	4.30665	0.516549
4.85053	0.446243	4.37233	0.448349	4.34716	0.470576	4.29831	0.47338
4.8422	0.436678	4.364	0.437496	4.33882	0.456727	4.28998	0.460013
4.83387	0.428747	4.35567	0.429434	4.33049	0.446592	4.28165	0.449964
4.82553	0.420859	4.34733	0.421593	4.32216	0.436978	4.27331	0.440352
4.8172	0.412696	4.339	0.413514	4.31382	0.427275	4.26498	0.430617
4.80887	0.404217	4.33067	0.405112	4.30549	0.417357	4.25665	0.420628
4.80053	0.395437	4.32233	0.396398	4.29716	0.407198	4.24831	0.410363
4.7922	0.38638	4.314	0.387395	4.28882	0.396791	4.23998	0.399806
4.78387	0.377075	4.30567	0.378132	4.28049	0.386133	4.23165	0.388958
4.77553	0.367502	4.29733	0.368624	4.27216	0.375212	4.22331	0.377811
4.7672	0.35777	4.289	0.358933	4.26382	0.364043	4.21498	0.366397
4.75887	0.347828	4.28067	0.349051	4.25549	0.352633	4.20665	0.354741
4.75053	0.33774	4.27233	0.339016	4.24716	0.341018	4.19831	0.342887
4.7422	0.327512	4.264	0.32886	4.23882	0.329237	4.18998	0.330878
4.73387	0.317184	4.25567	0.318613	4.23049	0.317332	4.18165	0.318758
4.72553	0.306773	4.24733	0.308304	4.22216	0.305346	4.17331	0.306569
4.7172	0.296308	4.239	0.297967	4.21382	0.293321	4.16498	0.294352
4.70887	0.285808	4.23067	0.287628	4.20549	0.281298	4.15665	0.282149
4.70053	0.275302	4.22233	0.277333	4.19716	0.269309	4.14831	0.269992
4.6922	0.264817	4.214	0.267111	4.18882	0.257402	4.13998	0.257931
4.68387	0.254369	4.20567	0.257	4.18049	0.245614	4.13165	0.246003
4.67553	0.243976	4.19733	0.247023	4.17216	0.233979	4.12331	0.234246
4.6672	0.233665	4.189	0.237231	4.16382	0.222538	4.11498	0.222698
4.65887	0.22346	4.18067	0.227653	4.15549	0.211327	4.10665	0.2114
4.65053	0.213384	4.17233	0.218321	4.14716	0.200384	4.09831	0.20039
4.6422	0.203462	4.164	0.209263	4.13882	0.189745	4.08998	0.189702
4.63387	0.193703	4.15567	0.200499	4.13049	0.179444	4.08165	0.179373
4.62553	0.184168	4.14733	0.19207	4.12216	0.169516	4.07331	0.169436
4.6172	0.17485	4.139	0.18399	4.11382	0.159983	4.06498	0.15991
4.60887	0.165792	4.13067	0.176266	4.10549	0.150899	4.05665	0.150849
4.60053	0.156993	4.12233	0.168911	4.09716	0.142246	4.04831	0.142228
4.5922	0.148487	4.114	0.161951	4.08882	0.134098	4.03998	0.134119
4.58387	0.140308	4.10567	0.155382	4.08049	0.126444	4.03165	0.126508
4.57553	0.132465	4.09733	0.149217	4.07216	0.119309	4.02331	0.119416
4.5672	0.12498	4.089	0.143463	4.06382	0.112704	4.01498	0.112853
4.55887	0.117852	4.08067	0.138098	4.05549	0.106632	4.00665	0.106814
4.55053	0.111147	4.07233	0.133196	4.04716	0.101125	3.99831	0.101348
4.5422	0.104833	4.064	0.128688	4.03882	0.0961664	3.98998	0.0964246
4.53387	0.0989333	4.05567	0.124589	4.03049	0.0917837	3.98165	0.0920757
4.52553	0.0934514	4.04733	0.120886	4.02216	0.0879418	3.97331	0.0882739
4.5172	0.0884242	4.039	0.117591	4.01382	0.084683	3.96498	0.0850524
4.50887	0.0838364	4.03067	0.114663	4.00549	0.0819928	3.95665	0.0824084
4.50053	0.0796966	4.02233	0.112091	3.99716	0.0798589	3.94831	0.0803243
4.4922	0.0760111	4.014	0.109867	3.98882	0.0782781	3.93998	0.0787984
4.48387	0.072761	4.00567	0.10791	3.98049	0.0772116	3.93165	0.0777892
4.47553	0.069996	3.99733	0.106355	3.97216	0.0767112	3.92331	0.0773625
4.4672	0.0676612	3.989	0.104994	3.96382	0.0766879	3.91498	0.0774146
4.45887	0.065745	3.98067	0.103882	3.95549	0.0771297	3.90665	0.0779427
4.45053	0.0642425	3.97233	0.103007	3.94716	0.0780091	3.89831	0.0789144
4.4422	0.0631639	3.964	0.102339	3.93882	0.0793207	3.88998	0.0803325
4.43387	0.0624629	3.95567	0.101862	3.93049	0.0810155	3.88165	0.0821456
4.42553	0.0621237	3.94733	0.101552	3.92216	0.0830738	3.87331	0.0843361
4.4172	0.062127	3.939	0.101418	3.91382	0.0854803	3.86498	0.0868897
4.40887	0.0624257	3.93067	0.101348	3.90549	0.0881676	3.85665	0.0897406
4.40053	0.0630814	3.92233	0.10167	3.89716	0.0912506	3.84831	0.0930023
4.3922	0.0639961	3.914	0.102	3.88882	0.0945704	3.83998	0.096514
4.38387	0.0651811	3.90567	0.102517	3.88049	0.098171	3.83165	0.10032
4.37553	0.0666163	3.89733	0.103197	3.87216	0.102013	3.82331	0.104376
4.3672	0.0682945	3.889	0.104055	3.86382	0.106082	3.81498	0.108665
4.35887	0.0702049	3.88067	0.105087	3.85549	0.110348	3.80665	0.113149
4.35053	0.0723381	3.87233	0.106293	3.84716	0.114781	3.79831	0.117792
4.3422	0.0746861	3.864	0.107685	3.83882	0.119347	3.78998	0.122553
4.33387	0.0772156	3.85567	0.109146	3.83049	0.123971	3.78165	0.127355
4.32553	0.0800012	3.84733	0.111054	3.82216	0.128739	3.77331	0.132276
4.3172	0.0829514	3.839	0.112992	3.81382	0.133463	3.76498	0.137121
4.30887	0.0860806	3.83067	0.115102	3.80549	0.138179	3.75665	0.141935
4.30053	0.0893784	3.82233	0.117378	3.79716	0.142847	3.74831	0.146674
4.2922	0.0928246	3.814	0.119811	3.78882	0.147437	3.73998	0.15131
4.28387	0.0964239	3.80567	0.122399	3.78049	0.151929	3.73165	0.155825
4.27553	0.100155	3.79733	0.125125	3.77216	0.15631	3.72331	0.160209
4.2672	0.104006	3.789	0.127972	3.76382	0.16056	3.71498	0.164447
4.25887	0.107957	3.78067	0.130829	3.75549	0.164622	3.70665	0.168476
4.25053	0.112011	3.77233	0.133949	3.74716	0.168683	3.69831	0.172511
4.2422	0.116136	3.764	0.137049	3.73882	0.172496	3.68998	0.176287
4.23387	0.120328	3.75567	0.140187	3.73049	0.176182	3.68165	0.179928
4.22553	0.124572	3.74733	0.143362	3.72216	0.179742	3.67331	0.183444
4.2172	0.128857	3.739	0.146559	3.71382	0.183162	3.66498	0.186818
4.20887	0.13318	3.73067	0.149771	3.70549	0.186454	3.65665	0.190063
4.20053	0.137525	3.72233	0.152983	3.69716	0.189614	3.64831	0.193175
4.1922	0.141895	3.714	0.156184	3.68882	0.192636	3.63998	0.196146
4.18387	0.146274	3.70567	0.159291	3.68049	0.195444	3.63165	0.198904
4.17553	0.150648	3.69733	0.162475	3.67216	0.198324	3.62331	0.201738
4.1672	0.155018	3.689	0.165572	3.66382	0.200965	3.61498	0.204329
4.15887	0.159375	3.68067	0.168602	3.65549	0.203481	3.60665	0.206794
4.15053	0.163702	3.67233	0.171567	3.64716	0.205883	3.59831	0.209142
4.1422	0.167984	3.664	0.174465	3.63882	0.208162	3.58998	0.211366
4.13387	0.172203	3.65567	0.177298	3.63049	0.210329	3.58165	0.213477
4.12553	0.176345	3.64733	0.180057	3.62216	0.212374	3.57331	0.215467
4.1172	0.18039	3.639	0.182746	3.61382	0.214295	3.56498	0.217331
4.10887	0.184308	3.63067	0.185298	3.60549	0.216029	3.55665	0.219002
4.10053	0.188082	3.62233	0.187832	3.59716	0.217796	3.54831	0.220708
4.0922	0.191686	3.614	0.190265	3.58882	0.219375	3.53998	0.222227
4.08387	0.195107	3.60567	0.192597	3.58049	0.220822	3.53165	0.223611
4.07553	0.19834	3.59733	0.194836	3.57216	0.222164	3.52331	0.224889
4.0672	0.201364	3.589	0.196983	3.56382	0.223389	3.51498	0.226048
4.05887	0.204165	3.58067	0.199038	3.55549	0.224516	3.50665	0.227109
4.05053	0.206742	3.57233	0.201	3.54716	0.225531	3.49831	0.228059
4.0422	0.209099	3.564	0.202871	3.53882	0.226441	3.48998	0.228903
4.03387	0.211209	3.55567	0.204652	3.53049	0.2272	3.48165	0.229592
4.02553	0.213171	3.54733	0.206345	3.52216	0.227955	3.47331	0.230282
4.0172	0.214878	3.539	0.207947	3.51382	0.228576	3.46498	0.230838
4.00887	0.216402	3.53067	0.209468	3.50549	0.22909	3.45665	0.231284
4.00053	0.217732	3.52233	0.210907	3.49716	0.229508	3.44831	0.231642
3.9922	0.218892	3.514	0.212266	3.48882	0.229841	3.43998	0.231915
3.98387	0.219887	3.50567	0.213549	3.48049	0.230096	3.43165	0.232106
3.97553	0.220722	3.49733	0.21476	3.47216	0.230274	3.42331	0.232217
3.9672	0.221404	3.489	0.215904	3.46382	0.230373	3.41498	0.232253
3.95887	0.221904	3.48067	0.216982	3.45549	0.230356	3.40665	0.232186
3.95053	0.222393	3.47233	0.218005	3.44716	0.230337	3.39831	0.232109
3.9422	0.222694	3.464	0.218975	3.43882	0.230236	3.38998	0.231953
3.93387	0.222889	3.45567	0.219899	3.43049	0.230064	3.38165	0.231728
3.92553	0.222982	3.44733	0.220783	3.42216	0.229834	3.37331	0.231448
3.9172	0.222981	3.439	0.221633	3.41382	0.229549	3.36498	0.231116
3.90887	0.222897	3.43067	0.222459	3.40549	0.229216	3.35665	0.230738
3.90053	0.222728	3.42233	0.223268	3.39716	0.228836	3.34831	0.230316
3.8922	0.222477	3.414	0.224067	3.38882	0.228415	3.33998	0.229857
3.88387	0.22212	3.40567	0.224872	3.38049	0.227938	3.33165	0.229345
3.87553	0.22179	3.39733	0.225691	3.37216	0.227454	3.32331	0.228827
3.8672	0.221348	3.389	0.226541	3.36382	0.226945	3.31498	0.22829
3.85887	0.220843	3.38067	0.227434	3.35549	0.226403	3.30665	0.227723
3.85053	0.22029	3.37233	0.228389	3.34716	0.225837	3.29831	0.227136
3.8422	0.219685	3.364	0.229426	3.33882	0.225256	3.28998	0.226538
3.83387	0.219043	3.35567	0.230569	3.33049	0.22466	3.28165	0.225929
3.82553	0.218357	3.34733	0.231849	3.32216	0.224055	3.27331	0.225316
3.8172	0.217633	3.339	0.233303	3.31382	0.223448	3.26498	0.224706
3.80887	0.216845	3.33067	0.234979	3.30549	0.222836	3.25665	0.224103
3.80053	0.216096	3.32233	0.236946	3.29716	0.222232	3.24831	0.223511
3.7922	0.215286	3.314	0.239317	3.28882	0.221651	3.23998	0.222934
3.78387	0.214443	3.30567	0.242234	3.28049	0.221081	3.23165	0.222379
3.77553	0.213579	3.29733	0.245591	3.27216	0.220529	3.22331	0.221854
3.7672	0.212693	3.289	0.24875	3.26382	0.220003	3.21498	0.221361
3.75887	0.211795	3.28067	0.250995	3.25549	0.21951	3.20665	0.22091
3.75053	0.210882	3.27233	0.252327	3.24716	0.219053	3.19831	0.220507
3.7422	0.209961	3.264	0.252409	3.23882	0.218643	3.18998	0.220159
3.73387	0.208998	3.25567	0.250758	3.23049	0.218287	3.18165	0.219877
3.72553	0.20808	3.24733	0.248144	3.22216	0.21799	3.17331	0.219667
3.7172	0.20714	3.239	0.24525	3.21382	0.217766	3.16498	0.219543
3.70887	0.20619	3.23067	0.242297	3.20549	0.217623	3.15665	0.219517
3.70053	0.205234	3.22233	0.239419	3.19716	0.217573	3.14831	0.219603
3.6922	0.204282	3.214	0.236657	3.18882	0.217628	3.13998	0.219816
3.68387	0.203335	3.20567	0.234049	3.18049	0.217804	3.13165	0.220177
3.67553	0.202394	3.19733	0.23147	3.17216	0.218119	3.12331	0.220708
3.6672	0.20146	3.189	0.229017	3.16382	0.218595	3.11498	0.221436
3.65887	0.200512	3.18067	0.226593	3.15549	0.219258	3.10665	0.222397
3.65053	0.199606	3.17233	0.223676	3.14716	0.22014	3.09831	0.223637
3.6422	0.198708	3.164	0.22042	3.13882	0.221287	3.08998	0.225232
3.63387	0.197819	3.15567	0.216605	3.13049	0.222775	3.08165	0.227352
3.62553	0.196945	3.14733	0.212413	3.12216	0.22477	3.07331	0.229669
3.6172	0.196089	3.139	0.208406	3.11382	0.226794	3.06498	0.231576
3.60887	0.195251	3.13067	0.204464	3.10549	0.228335	3.05665	0.233699
3.60053	0.194435	3.12233	0.200865	3.09716	0.229984	3.04831	0.236724
3.5922	0.193643	3.114	0.197532	3.08882	0.232328	3.03998	0.239079
3.58387	0.192867	3.10567	0.194476	3.08049	0.2351	3.03165	0.238928
3.57553	0.192127	3.09733	0.191636	3.07216	0.236593	3.02331	0.237084
3.5672	0.191424	3.089	0.189017	3.06382	0.236142	3.01498	0.234614
3.55887	0.190749	3.08067	0.186583	3.05549	0.234251	3.00665	0.231934
3.55053	0.190107	3.07233	0.184303	3.04716	0.231773	2.99831	0.229266
3.5422	0.189501	3.064	0.182156	3.03882	0.229149	2.98998	0.226697
3.53387	0.188934	3.05567	0.180139	3.03049	0.226546	2.98165	0.224184
3.52553	0.18841	3.04733	0.17821	3.02216	0.224008	2.97331	0.221696
3.5172	0.187933	3.039	0.176392	3.01382	0.221498	2.96498	0.219151
3.50887	0.187504	3.03067	0.174655	3.00549	0.218959	2.95665	0.216295
3.50053	0.18713	3.02233	0.173009	2.99716	0.21595	2.94831	0.212836
3.4922	0.186816	3.014	0.171448	2.98882	0.212586	2.93998	0.209008
3.48387	0.186567	3.00567	0.169977	2.98049	0.208769	2.93165	0.205102
3.47553	0.186389	2.99733	0.168595	2.97216	0.204966	2.92331	0.201441
3.4672	0.186291	2.989	0.16731	2.96382	0.201364	2.91498	0.197869
3.45887	0.186284	2.98067	0.166124	2.95549	0.197936	2.90665	0.194561
3.45053	0.186379	2.97233	0.165027	2.94716	0.19467	2.89831	0.191487
3.4422	0.186596	2.964	0.164019	2.93882	0.191567	2.88998	0.188687
3.43387	0.186964	2.95567	0.163088	2.93049	0.188761	2.88165	0.186129
3.42553	0.187539	2.94733	0.162268	2.92216	0.186151	2.87331	0.183792
3.4172	0.18842	2.939	0.161508	2.91382	0.183771	2.86498	0.181685
3.40887	0.189242	2.93067	0.160806	2.90549	0.181605	2.85665	0.179773
3.40053	0.189686	2.92233	0.160161	2.89716	0.17964	2.84831	0.178031
3.3922	0.189978	2.914	0.159568	2.88882	0.177854	2.83998	0.17645
3.38387	0.19038	2.90567	0.159022	2.88049	0.176246	2.83165	0.17501
3.37553	0.190983	2.89733	0.158521	2.87216	0.174762	2.82331	0.173687
3.3672	0.191387	2.889	0.158058	2.86382	0.17345	2.81498	0.172505
3.35887	0.19157	2.88067	0.157619	2.85549	0.172232	2.80665	0.171428
3.35053	0.191779	2.87233	0.157249	2.84716	0.171138	2.79831	0.170487
3.3422	0.192206	2.864	0.156899	2.83882	0.170155	2.78998	0.16967
3.33387	0.192588	2.85567	0.156579	2.83049	0.169284	2.78165	0.168988
3.32553	0.192771	2.84733	0.156293	2.82216	0.168526	2.77331	0.168443
3.3172	0.192967	2.839	0.156038	2.81382	0.167883	2.76498	0.168036
3.30887	0.193363	2.83067	0.155815	2.80549	0.167374	2.75665	0.16777
3.30053	0.193708	2.82233	0.155627	2.79716	0.166988	2.74831	0.167634
3.2922	0.19391	2.814	0.15547	2.78882	0.166725	2.73998	0.16761
3.28387	0.194203	2.80567	0.155333	2.78049	0.166575	2.73165	0.167681
3.27553	0.194621	2.79733	0.155256	2.77216	0.166575	2.72331	0.167896
3.2672	0.194907	2.789	0.155201	2.76382	0.16667	2.71498	0.168181
3.25887	0.195208	2.78067	0.155176	2.75549	0.16686	2.70665	0.168543
3.25053	0.195638	2.77233	0.155185	2.74716	0.167138	2.69831	0.168978
3.2422	0.19597	2.764	0.155227	2.73882	0.1675	2.68998	0.169483
3.23387	0.19635	2.75567	0.155303	2.73049	0.167938	2.68165	0.170055
3.22553	0.196757	2.74733	0.155415	2.72216	0.168447	2.67331	0.170691
3.2172	0.197125	2.739	0.155563	2.71382	0.169021	2.66498	0.171384
3.20887	0.197493	2.73067	0.155736	2.70549	0.169639	2.65665	0.172117
3.20053	0.197768	2.72233	0.155968	2.69716	0.170357	2.64831	0.172947
3.1922	0.19768	2.714	0.156225	2.68882	0.171114	2.63998	0.173812
3.18387	0.197116	2.70567	0.156521	2.68049	0.171923	2.63165	0.174727
3.17553	0.196302	2.69733	0.156851	2.67216	0.172785	2.62331	0.175694
3.1672	0.195325	2.689	0.15722	2.66382	0.173697	2.61498	0.17671
3.15887	0.194128	2.68067	0.157628	2.65549	0.174664	2.60665	0.177778
3.15053	0.192618	2.67233	0.158075	2.64716	0.17568	2.59831	0.178896
3.1422	0.190775	2.664	0.158561	2.63882	0.176744	2.58998	0.18006
3.13387	0.188649	2.65567	0.159077	2.63049	0.17784	2.58165	0.181256
3.12553	0.186456	2.64733	0.159653	2.62216	0.179014	2.57331	0.182525
3.1172	0.184369	2.639	0.16026	2.61382	0.180218	2.56498	0.183826
3.10887	0.182446	2.63067	0.160907	2.60549	0.181465	2.55665	0.185165
3.10053	0.180727	2.62233	0.161593	2.59716	0.182751	2.54831	0.186543
3.0922	0.17924	2.614	0.162321	2.58882	0.184077	2.53998	0.187957
3.08387	0.177956	2.60567	0.163089	2.58049	0.185439	2.53165	0.189404
3.07553	0.176846	2.59733	0.163899	2.57216	0.186842	2.52331	0.190888
3.0672	0.175925	2.589	0.164749	2.56382	0.188274	2.51498	0.192399
3.05887	0.175188	2.58067	0.165632	2.55549	0.189727	2.50665	0.193925
3.05053	0.174579	2.57233	0.166571	2.54716	0.191231	2.49831	0.195496
3.0422	0.174112	2.564	0.167543	2.53882	0.192749	2.48998	0.197078
3.03387	0.173774	2.55567	0.168553	2.53049	0.194288	2.48165	0.198674
3.02553	0.173556	2.54733	0.169603	2.52216	0.195844	2.47331	0.20028
3.0172	0.17346	2.539	0.17069	2.51382	0.197414	2.46498	0.201893
3.00887	0.173493	2.53067	0.171815	2.50549	0.198994	2.45665	0.203508
3.00053	0.173653	2.52233	0.172978	2.49716	0.200585	2.44831	0.205127
2.9922	0.173944	2.514	0.174176	2.48882	0.202173	2.43998	0.206735
2.98387	0.174364	2.50567	0.175401	2.48049	0.203751	2.43165	0.208322
2.97553	0.174921	2.49733	0.176672	2.47216	0.20534	2.42331	0.209912
2.9672	0.175598	2.489	0.17797	2.46382	0.20691	2.41498	0.211472
2.95887	0.176388	2.48067	0.179296	2.45549	0.208462	2.40665	0.213004
2.95053	0.177277	2.47233	0.180651	2.44716	0.20999	2.39831	0.214502
2.9422	0.178252	2.464	0.18203	2.43882	0.211489	2.38998	0.215959
2.93387	0.179325	2.45567	0.183435	2.43049	0.212958	2.38165	0.217375
2.92553	0.180438	2.44733	0.184861	2.42216	0.21439	2.37331	0.218744
2.9172	0.18161	2.439	0.186307	2.41382	0.215778	2.36498	0.220055
2.90887	0.182807	2.43067	0.187763	2.40549	0.217107	2.35665	0.221298
2.90053	0.184084	2.42233	0.189242	2.39716	0.218397	2.34831	0.22249
2.8922	0.185364	2.414	0.190728	2.38882	0.219622	2.33998	0.223605
2.88387	0.186664	2.40567	0.192221	2.38049	0.220785	2.33165	0.224647
2.87553	0.187974	2.39733	0.193718	2.37216	0.221875	2.32331	0.225607
2.8672	0.189291	2.389	0.195214	2.36382	0.222891	2.31498	0.226481
2.85887	0.190611	2.38067	0.196711	2.35549	0.223832	2.30665	0.227271
2.85053	0.191936	2.37233	0.198196	2.34716	0.224689	2.29831	0.227967
2.8422	0.193241	2.364	0.199677	2.33882	0.225463	2.28998	0.228571
2.83387	0.194524	2.35567	0.201134	2.33049	0.226138	2.28165	0.22907
2.82553	0.195816	2.34733	0.20258	2.32216	0.226733	2.27331	0.229481
2.8172	0.197073	2.339	0.204002	2.31382	0.22723	2.26498	0.229787
2.80887	0.1983	2.33067	0.205397	2.30549	0.227629	2.25665	0.229992
2.80053	0.199492	2.32233	0.20676	2.29716	0.227929	2.24831	0.230092
2.7922	0.200647	2.314	0.208088	2.28882	0.22813	2.23998	0.230089
2.78387	0.201757	2.30567	0.20938	2.28049	0.228231	2.23165	0.229985
2.77553	0.202824	2.29733	0.210624	2.27216	0.228231	2.22331	0.229779
2.7672	0.203846	2.289	0.211829	2.26382	0.228133	2.21498	0.229473
2.75887	0.204793	2.28067	0.212975	2.25549	0.22793	2.20665	0.229065
2.75053	0.205707	2.27233	0.214071	2.24716	0.227637	2.19831	0.228568
2.7422	0.206551	2.264	0.215109	2.23882	0.227246	2.18998	0.227976
2.73387	0.207323	2.25567	0.216087	2.23049	0.226761	2.18165	0.227295
2.72553	0.20803	2.24733	0.217	2.22216	0.226185	2.17331	0.226526
2.7172	0.208659	2.239	0.217846	2.21382	0.225521	2.16498	0.225677
2.70887	0.209213	2.23067	0.218624	2.20549	0.224773	2.15665	0.224749
2.70053	0.209693	2.22233	0.21933	2.19716	0.223947	2.14831	0.223752
2.6922	0.210093	2.214	0.219964	2.18882	0.223041	2.13998	0.222681
2.68387	0.210398	2.20567	0.220522	2.18049	0.222065	2.13165	0.221551
2.67553	0.210638	2.19733	0.221005	2.17216	0.221026	2.12331	0.220367
2.6672	0.21079	2.189	0.221413	2.16382	0.219924	2.11498	0.21913
2.65887	0.21085	2.18067	0.221744	2.15549	0.218766	2.10665	0.217848
2.65053	0.210829	2.17233	0.221998	2.14716	0.217557	2.09831	0.216525
2.6422	0.210716	2.164	0.222176	2.13882	0.216302	2.08998	0.215167
2.63387	0.21052	2.15567	0.22228	2.13049	0.215008	2.08165	0.213782
2.62553	0.210239	2.14733	0.22231	2.12216	0.213681	2.07331	0.212375
2.6172	0.209874	2.139	0.222268	2.11382	0.212324	2.06498	0.210949
2.60887	0.209419	2.13067	0.222157	2.10549	0.210943	2.05665	0.209512
2.60053	0.208897	2.12233	0.221978	2.09716	0.209546	2.04831	0.208069
2.5922	0.208293	2.114	0.221736	2.08882	0.208138	2.03998	0.206627
2.58387	0.207609	2.10567	0.221434	2.08049	0.206722	2.03165	0.205188
2.57553	0.206854	2.09733	0.221076	2.07216	0.205305	2.02331	0.203759
2.5672	0.206025	2.089	0.220667	2.06382	0.203891	2.01498	0.202344
2.55887	0.205131	2.08067	0.220211	2.05549	0.202486	2.00665	0.200948
2.55053	0.204169	2.07233	0.219712	2.04716	0.201094	1.99831	0.199575
2.5422	0.20315	2.064	0.219173	2.03882	0.19972	1.98998	0.19823
2.53387	0.202069	2.05567	0.218595	2.03049	0.198369	1.98165	0.196916
2.52553	0.200945	2.04733	0.217977	2.02216	0.197043	1.97331	0.195638
2.5172	0.199769	2.039	0.217323	2.01382	0.195749	1.96498	0.1944
2.50887	0.198548	2.03067	0.216633	2.00549	0.194489	1.95665	0.193204
2.50053	0.197286	2.02233	0.215912	1.99716	0.193268	1.94831	0.192055
2.4922	0.195988	2.014	0.215163	1.98882	0.192089	1.93998	0.190956
2.48387	0.194658	2.00567	0.214394	1.98049	0.190957	1.93165	0.189911
2.47553	0.193296	1.99733	0.213609	1.97216	0.189875	1.92331	0.188923
2.4672	0.191916	1.989	0.212815	1.96382	0.188847	1.91498	0.187996
2.45887	0.190511	1.98067	0.212016	1.95549	0.187877	1.90665	0.187133
2.45053	0.189098	1.97233	0.211214	1.94716	0.186966	1.89831	0.186334
2.4422	0.187671	1.964	0.210414	1.93882	0.186114	1.88998	0.185598
2.43387	0.186236	1.95567	0.209618	1.93049	0.185317	1.88165	0.184923
2.42553	0.184796	1.94733	0.208829	1.92216	0.184573	1.87331	0.184305
2.4172	0.183356	1.939	0.208052	1.91382	0.183877	1.86498	0.183741
2.40887	0.181918	1.93067	0.207292	1.90549	0.183228	1.85665	0.183229
2.40053	0.180486	1.92233	0.206554	1.89716	0.182627	1.84831	0.182771
2.3922	0.179064	1.914	0.205845	1.88882	0.182073	1.83998	0.182367
2.38387	0.177651	1.90567	0.205167	1.88049	0.181571	1.83165	0.182022
2.37553	0.176259	1.89733	0.204524	1.87216	0.181122	1.82331	0.181736
2.3672	0.174882	1.889	0.203918	1.86382	0.18073	1.81498	0.181512
2.35887	0.173525	1.88067	0.203352	1.85549	0.180397	1.80665	0.181347
2.35053	0.172189	1.87233	0.202827	1.84716	0.180119	1.79831	0.181239
2.3422	0.170878	1.864	0.202348	1.83882	0.179896	1.78998	0.181187
2.33387	0.169592	1.85567	0.201918	1.83049	0.179724	1.78165	0.18119
2.32553	0.168336	1.84733	0.201541	1.82216	0.179603	1.77331	0.181248
2.3172	0.167106	1.839	0.201222	1.81382	0.179534	1.76498	0.181364
2.30887	0.165907	1.83067	0.200964	1.80549	0.179517	1.75665	0.18154
2.30053	0.164743	1.82233	0.200763	1.79716	0.179555	1.74831	0.181779
2.2922	0.163612	1.814	0.200625	1.78882	0.179653	1.73998	0.182081
2.28387	0.162514	1.80567	0.20055	1.78049	0.17981	1.73165	0.182444
2.27553	0.161451	1.79733	0.200542	1.77216	0.180026	1.72331	0.182868
2.2672	0.160424	1.789	0.200603	1.76382	0.180301	1.71498	0.18335
2.25887	0.159433	1.78067	0.200737	1.75549	0.180632	1.70665	0.183894
2.25053	0.15848	1.77233	0.200943	1.74716	0.181017	1.69831	0.184499
2.2422	0.157564	1.764	0.201224	1.73882	0.181459	1.68998	0.185171
2.23387	0.156685	1.75567	0.201579	1.73049	0.18196	1.68165	0.18591
2.22553	0.155846	1.74733	0.202009	1.72216	0.182522	1.67331	0.186715
2.2172	0.155045	1.739	0.202518	1.71382	0.183148	1.66498	0.187586
2.20887	0.154283	1.73067	0.203106	1.70549	0.183838	1.65665	0.188523
2.20053	0.153559	1.72233	0.203774	1.69716	0.184589	1.64831	0.189525
2.1922	0.152874	1.714	0.204521	1.68882	0.185401	1.63998	0.190597
2.18387	0.152228	1.70567	0.205349	1.68049	0.186274	1.63165	0.19174
2.17553	0.151621	1.69733	0.206256	1.67216	0.187209	1.62331	0.192953
2.1672	0.151053	1.689	0.207243	1.66382	0.188211	1.61498	0.194238
2.15887	0.150523	1.68067	0.208308	1.65549	0.189282	1.60665	0.195594
2.15053	0.150032	1.67233	0.209447	1.64716	0.190417	1.59831	0.19702
2.1422	0.149581	1.664	0.21066	1.63882	0.19162	1.58998	0.19852
2.13387	0.149168	1.65567	0.211939	1.63049	0.192889	1.58165	0.200093
2.12553	0.148794	1.64733	0.213275	1.62216	0.194224	1.57331	0.201739
2.1172	0.148459	1.639	0.214648	1.61382	0.195629	1.56498	0.203456
2.10887	0.148162	1.63067	0.216033	1.60549	0.197105	1.55665	0.205244
2.10053	0.147905	1.62233	0.217403	1.59716	0.198648	1.54831	0.207103
2.0922	0.147686	1.614	0.21873	1.58882	0.200259	1.53998	0.209028
2.08387	0.147507	1.60567	0.220018	1.58049	0.201939	1.53165	0.211018
2.07553	0.147367	1.59733	0.221191	1.57216	0.203684	1.52331	0.213064
2.0672	0.147267	1.589	0.222308	1.56382	0.205495	1.51498	0.215159
2.05887	0.147207	1.58067	0.223345	1.55549	0.207369	1.50665	0.217286
2.05053	0.147188	1.57233	0.224292	1.54716	0.209302	1.49831	0.219412
2.0422	0.147211	1.564	0.225152	1.53882	0.211289	1.48998	0.2215
2.03387	0.147276	1.55567	0.22592	1.53049	0.213321	1.48165	0.223512
2.02553	0.147385	1.54733	0.226602	1.52216	0.21538	1.47331	0.225418
2.0172	0.147537	1.539	0.227195	1.51382	0.217437	1.46498	0.227205
2.00887	0.147736	1.53067	0.227735	1.50549	0.219477	1.45665	0.228879
2.00053	0.147975	1.52233	0.228121	1.49716	0.221392	1.44831	0.230373
1.9922	0.148256	1.514	0.228423	1.48882	0.223236	1.43998	0.231756
1.98387	0.148577	1.50567	0.228657	1.48049	0.224963	1.43165	0.233006
1.97553	0.148936	1.49733	0.2288	1.47216	0.226559	1.42331	0.234118
1.9672	0.149331	1.489	0.228851	1.46382	0.228022	1.41498	0.235098
1.95887	0.149763	1.48067	0.228808	1.45549	0.229353	1.40665	0.235945
1.95053	0.150231	1.47233	0.228675	1.44716	0.230549	1.39831	0.236657
1.9422	0.150737	1.464	0.228449	1.43882	0.23162	1.38998	0.23724
1.93387	0.15128	1.45567	0.228157	1.43049	0.232599	1.38165	0.237734
1.92553	0.15186	1.44733	0.227729	1.42216	0.233367	1.37331	0.238027
1.9172	0.152476	1.439	0.227235	1.41382	0.23403	1.36498	0.23822
1.90887	0.153129	1.43067	0.226668	1.40549	0.234588	1.35665	0.238303
1.90053	0.153816	1.42233	0.22602	1.39716	0.235014	1.34831	0.238263
1.8922	0.154541	1.414	0.225295	1.38882	0.235325	1.33998	0.238102
1.88387	0.155304	1.40567	0.224503	1.38049	0.235505	1.33165	0.237825
1.87553	0.156106	1.39733	0.223634	1.37216	0.235566	1.32331	0.237431
1.8672	0.156948	1.389	0.222707	1.36382	0.235505	1.31498	0.236932
1.85887	0.157831	1.38067	0.221739	1.35549	0.235353	1.30665	0.236348
1.85053	0.158755	1.37233	0.220687	1.34716	0.235033	1.29831	0.235622
1.8422	0.15972	1.364	0.219606	1.33882	0.23463	1.28998	0.234829
1.83387	0.160728	1.35567	0.218495	1.33049	0.234131	1.28165	0.233959
1.82553	0.161781	1.34733	0.217353	1.32216	0.233531	1.27331	0.233012
1.8172	0.16288	1.339	0.21619	1.31382	0.232838	1.26498	0.231999
1.80887	0.164027	1.33067	0.215016	1.30549	0.232058	1.25665	0.23093
1.80053	0.165222	1.32233	0.213837	1.29716	0.231196	1.24831	0.229807
1.7922	0.166467	1.314	0.212668	1.28882	0.230268	1.23998	0.22866
1.78387	0.167765	1.30567	0.211547	1.28049	0.229292	1.23165	0.227505
1.77553	0.169109	1.29733	0.210412	1.27216	0.228225	1.22331	0.226299
1.7672	0.170511	1.289	0.209361	1.26382	0.227139	1.21498	0.225129
1.75887	0.171969	1.28067	0.208382	1.25549	0.226026	1.20665	0.223983
1.75053	0.173483	1.27233	0.207481	1.24716	0.224891	1.19831	0.222873
1.7422	0.175055	1.264	0.206697	1.23882	0.223752	1.18998	0.221827
1.73387	0.176685	1.25567	0.206051	1.23049	0.222625	1.18165	0.220863
1.72553	0.178376	1.24733	0.205611	1.22216	0.221516	1.17331	0.220032
1.7172	0.180127	1.239	0.205394	1.21382	0.220466	1.16498	0.219357
1.70887	0.18194	1.23067	0.205542	1.20549	0.219512	1.15665	0.218947
1.70053	0.183813	1.22233	0.205885	1.19716	0.218581	1.14831	0.218651
1.6922	0.185746	1.214	0.206734	1.18882	0.217828	1.13998	0.218781
1.68387	0.187737	1.20567	0.208215	1.18049	0.217242	1.13165	0.219352
1.67553	0.189784	1.19733	0.210293	1.17216	0.216867	1.12331	0.220441
1.6672	0.191878	1.189	0.213228	1.16382	0.216761	1.11498	0.222184
1.65887	0.194005	1.18067	0.216956	1.15549	0.217006	1.10665	0.224773
1.65053	0.196144	1.17233	0.22161	1.14716	0.217698	1.09831	0.228443
1.6422	0.198268	1.164	0.227264	1.13882	0.218988	1.08998	0.233429
1.63387	0.200372	1.15567	0.233575	1.13049	0.220978	1.08165	0.239318
1.62553	0.202371	1.14733	0.240186	1.12216	0.223709	1.07331	0.246272
1.6172	0.204319	1.139	0.247394	1.11382	0.227429	1.06498	0.254328
1.60887	0.206183	1.13067	0.254687	1.10549	0.232213	1.05665	0.263062
1.60053	0.207953	1.12233	0.261629	1.09716	0.237868	1.04831	0.272158
1.5922	0.209622	1.114	0.267319	1.08882	0.244226	1.03998	0.281297
1.58387	0.211198	1.10567	0.269686	1.08049	0.251123	1.03165	0.289365
1.57553	0.212676	1.09733	0.265719	1.07216	0.258316	1.02331	0.293927
1.5672	0.214057	1.089	0.253851	1.06382	0.265536	1.01498	0.290531
1.55887	0.215377	1.08067	0.237269	1.05549	0.27272	1.00665	0.276338
1.55053	0.216529	1.07233	0.220944	1.04716	0.279158	0.998315	0.255706
1.5422	0.217595	1.064	0.207664	1.03882	0.283563	0.989981	0.23601
1.53387	0.218584	1.05567	0.197705	1.03049	0.282661	0.981648	0.220804
1.52553	0.219477	1.04733	0.19033	1.02216	0.273215	0.973315	0.209874
1.5172	0.220267	1.039	0.184805	1.01382	0.256172	0.964981	0.202044
1.50887	0.220953	1.03067	0.180613	1.00549	0.23749	0.956648	0.196252
1.50053	0.22154	1.02233	0.177476	0.997157	0.221909	0.948315	0.192028
1.4922	0.222021	1.014	0.175125	0.988823	0.210289	0.939981	0.188895
1.48387	0.222422	1.00567	0.173331	0.98049	0.201879	0.931648	0.186572
1.47553	0.222672	0.997333	0.172207	0.972157	0.195859	0.923315	0.185081
1.4672	0.222842	0.989	0.171458	0.963823	0.191331	0.914981	0.184084
1.45887	0.222921	0.980666	0.1711	0.95549	0.187988	0.906648	0.18358
1.45053	0.2229	0.972333	0.171102	0.947157	0.185557	0.898315	0.18352
1.4422	0.22278	0.964	0.171441	0.938823	0.18385	0.889981	0.183871
1.43387	0.22257	0.955666	0.172104	0.93049	0.182748	0.881648	0.184612
1.42553	0.222257	0.947333	0.173086	0.922157	0.182126	0.873315	0.185728
1.4172	0.221858	0.939	0.174393	0.913823	0.181976	0.864981	0.187231
1.40887	0.221387	0.930666	0.176039	0.90549	0.182197	0.856648	0.189111
1.40053	0.220802	0.922333	0.178039	0.897157	0.182879	0.848315	0.191454
1.3922	0.220154	0.914	0.180426	0.888823	0.183911	0.839981	0.194246
1.38387	0.219438	0.905666	0.18324	0.88049	0.185316	0.831648	0.197535
1.37553	0.218654	0.897333	0.186529	0.872157	0.187115	0.823315	0.201388
1.3672	0.217806	0.889	0.190354	0.863823	0.189323	0.814981	0.205879
1.35887	0.216906	0.880666	0.194798	0.85549	0.191979	0.806648	0.211113
1.35053	0.215948	0.872333	0.199968	0.847157	0.195125	0.798315	0.217218
1.3422	0.214952	0.864	0.206008	0.838823	0.19882	0.789981	0.224367
1.33387	0.21394	0.855666	0.213135	0.83049	0.203137	0.781648	0.232815
1.32553	0.212894	0.847333	0.22144	0.822157	0.208175	0.773315	0.242758
1.3172	0.21179	0.839	0.230602	0.813823	0.214062	0.764981	0.253881
1.30887	0.210712	0.830666	0.240596	0.80549	0.220973	0.756648	0.266119
1.30053	0.209639	0.822333	0.251398	0.797157	0.229172	0.748315	0.279457
1.2922	0.208586	0.814	0.263152	0.788823	0.238613	0.739981	0.294091
1.28387	0.207548	0.805666	0.275989	0.78049	0.24892	0.731648	0.310207
1.27553	0.206564	0.797333	0.290114	0.772157	0.260158	0.723315	0.328052
1.2672	0.205627	0.789	0.305713	0.763823	0.272307	0.714981	0.347859
1.25887	0.204807	0.780666	0.322965	0.75549	0.285589	0.706648	0.369796
1.25053	0.20401	0.772333	0.341967	0.747157	0.300168	0.698315	0.393754
1.2422	0.203387	0.764	0.362485	0.738823	0.316294	0.689981	0.418709
1.23387	0.202927	0.755666	0.383384	0.73049	0.334201	0.681648	0.443037
1.22553	0.202663	0.747333	0.403683	0.722157	0.354092	0.673315	0.466428
1.2172	0.202646	0.739	0.423429	0.713823	0.376066	0.664981	0.489145
1.20887	0.202943	0.730666	0.442825	0.70549	0.399765	0.656648	0.511276
1.20053	0.203636	0.722333	0.461928	0.697157	0.423719	0.648315	0.532702
1.1922	0.204871	0.714	0.480676	0.688823	0.446849	0.639981	0.553311
1.18387	0.206737	0.705666	0.49896	0.68049	0.469305	0.631648	0.572844
1.17553	0.209292	0.697333	0.516493	0.672157	0.491079	0.623315	0.590965
1.1672	0.21286	0.689	0.533218	0.663823	0.512414	0.614981	0.607549
1.15887	0.217644	0.680666	0.548873	0.65549	0.533061	0.606648	0.622312
1.15053	0.223826	0.672333	0.563242	0.647157	0.552778	0.598315	0.635055
1.1422	0.231361	0.664	0.576234	0.638823	0.571377	0.589981	0.645648
1.13387	0.24088	0.655666	0.58757	0.63049	0.588671	0.581648	0.654018
1.12553	0.251543	0.647333	0.597329	0.622157	0.604155	0.573315	0.660208
1.1172	0.2633	0.639	0.605204	0.613823	0.618044	0.564981	0.663991
1.10887	0.274561	0.630666	0.611351	0.60549	0.629941	0.556648	0.665861
1.10053	0.281978	0.622333	0.615571	0.597157	0.639512	0.548315	0.665611
1.0922	0.280839	0.614	0.618126	0.588823	0.647076	0.539981	0.663733
1.08387	0.268414	0.605666	0.619093	0.58049	0.652458	0.531648	0.660335
1.07553	0.24878	0.597333	0.618475	0.572157	0.65572	0.523315	0.65573
1.0672	0.229088	0.589	0.616445	0.563823	0.65708	0.514981	0.650266
1.05887	0.21323	0.580666	0.613324	0.55549	0.65641	0.506648	0.644142
1.05053	0.201455	0.572333	0.609177	0.547157	0.654274	0.498315	0.637799
1.0422	0.192842	0.564	0.604481	0.538823	0.650653	0.489981	0.631522
1.03387	0.186328	0.555666	0.599188	0.53049	0.646047	0.481648	0.625511
1.02553	0.181572	0.547333	0.593614	0.522157	0.640508	0.473315	0.620017
1.0172	0.177867	0.539	0.58806	0.513823	0.634536	0.464981	0.615313
1.00887	0.175059	0.530666	0.582678	0.50549	0.628328	0.456648	0.611632
1.00053	0.172958	0.522333	0.577669	0.497157	0.622184	0.448315	0.609065
0.992199	0.171433	0.514	0.573185	0.488823	0.616339	0.439981	0.607844
0.983865	0.170385	0.505666	0.569463	0.48049	0.611074	0.431648	0.607979
0.975532	0.169751	0.497333	0.566538	0.472157	0.606554	0.423315	0.609607
0.967199	0.169487	0.489	0.564615	0.463823	0.603029	0.414981	0.612794
0.958865	0.16951	0.480666	0.563752	0.45549	0.600581	0.406648	0.617666
0.950532	0.169933	0.472333	0.563969	0.447157	0.599407	0.398315	0.62411
0.942199	0.170632	0.464	0.565377	0.438823	0.599475	0.389981	0.632268
0.933865	0.171628	0.455666	0.568108	0.43049	0.601026	0.381648	0.642209
0.925532	0.172933	0.447333	0.571975	0.422157	0.603991	0.373315	0.653871
0.917199	0.174563	0.439	0.577192	0.413823	0.608459	0.364981	0.667234
0.908865	0.176538	0.430666	0.5838	0.40549	0.614728	0.356648	0.682549
0.900532	0.178886	0.422333	0.591895	0.397157	0.622516	0.348315	0.699613
0.892199	0.181645	0.414	0.601212	0.388823	0.631889	0.339981	0.71847
0.883865	0.184855	0.405666	0.612001	0.38049	0.643001	0.331648	0.739336
0.875532	0.188591	0.397333	0.624126	0.372157	0.65571	0.323315	0.76199
0.867199	0.192933	0.389	0.63771	0.363823	0.670134	0.314981	0.786653
0.858865	0.197964	0.380666	0.652699	0.35549	0.68635	0.306648	0.81341
0.850532	0.203814	0.372333	0.669177	0.347157	0.704267	0.298315	0.842216
0.842199	0.210644	0.364	0.687159	0.338823	0.723903	0.289981	0.873105
0.833865	0.218689	0.355666	0.706681	0.33049	0.745522	0.281648	0.906441
0.825532	0.228226	0.347333	0.727735	0.322157	0.768918	0.273315	0.942024
0.817199	0.239178	0.339	0.750318	0.313823	0.794159	0.264981	0.979943
0.808865	0.251395	0.330666	0.77461	0.30549	0.821481	0.256648	1.02062
0.800532	0.264846	0.322333	0.800558	0.297157	0.850801	0.248315	1.06384
0.792199	0.279631	0.314	0.828221	0.288823	0.882165	0.239981	1.10998
0.783865	0.295904	0.305666	0.857643	0.28049	0.915683	0.231648	1.15916
0.775532	0.313825	0.297333	0.88898	0.272157	0.951592	0.223315	1.21147
0.767199	0.333459	0.289	0.922268	0.263823	0.989952	0.214981	1.26728
0.758865	0.35435	0.280666	0.957721	0.25549	1.03078	0.206648	1.32654
0.750532	0.375157	0.272333	0.995238	0.247157	1.07418	0.198315	1.38982
0.742199	0.395186	0.264	1.03485	0.238823	1.12031	0.189981	1.45724
0.733865	0.414749	0.255666	1.0771	0.23049	1.16967	0.181648	1.52914
0.725532	0.433834	0.247333	1.12163	0.222157	1.22189	0.173315	1.60555
0.717199	0.452827	0.239	1.1689	0.213823	1.27755	0.164981	1.68724
0.708865	0.471574	0.230666	1.21899	0.20549	1.3368	0.156648	1.77448
0.700532	0.489919	0.222333	1.27201	0.197157	1.39974	0.148315	1.86767
0.692199	0.507699	0.214	1.32823	0.188823	1.46687	0.139981	1.96731
0.683865	0.524819	0.205666	1.38766	0.18049	1.53815	0.131648	2.07398
0.675532	0.540937	0.197333	1.45095	0.172157	1.61429	0.123315	2.18824
0.667199	0.556067	0.189	1.5179	0.163823	1.69534	0.114981	2.31086
0.658865	0.569815	0.180666	1.58912	0.15549	1.78198	0.106648	2.44269
0.650532	0.582045	0.172333	1.66444	0.147157	1.87411	0.0983147	2.5842
0.642199	0.592685	0.164	1.74464	0.138823	1.97274	0.0899813	2.7368
0.633865	0.601706	0.155666	1.82996	0.13049	2.07823	0.081648	2.90162
0.625532	0.608915	0.147333	1.92071	0.122157	2.19115	0.0733147	3.0797
0.617199	0.614333	0.139	2.01736	0.113823	2.31212	0.0649813	3.27296
0.608865	0.617935	0.130666	2.12039	0.10549	2.44196	0.056648	3.48238
0.600532	0.619851	0.122333	2.23034	0.0971565	2.58145	0.0483147	3.71228
0.592199	0.62014	0.114	2.34785	0.0888232	2.73162	0.0399813	3.96175
0.583865	0.618998	0.105666	2.47362	0.0804899	2.89361	0.031648	4.23855
0.575532	0.616665	0.0973331	2.60813	0.0721565	3.06826	0.0233147	4.54382
0.567199	0.613026	0.0889998	2.75247	0.0638232	3.25754	0.0149813	4.88529
0.558865	0.608598	0.0806665	2.90785	0.0554899	3.46314	0.00664802	5.22929
0.550532	0.603595	0.0723331	3.07496	0.0471565	3.68679
0.542199	0.598189	0.0639998	3.25543	0.0388232	3.93133
0.533865	0.592582	0.0556665	3.45074	0.0304899	4.20003
0.525532	0.587053	0.0473331	3.66302	0.0221565	4.49739
0.517199	0.581636	0.0389998	3.89458	0.0138232	4.82831
0.508865	0.576829	0.0306665	4.14869	0.00548987	5.13422
0.500532	0.572548	0.0223331	4.42902
0.492199	0.569017	0.0139998	4.74204
0.483865	0.566363	0.00566647	5.03523
0.475532	0.564718
0.467199	0.56421
0.458865	0.564812
0.450532	0.56666
0.442199	0.569723
0.433865	0.574164
0.425532	0.579874
0.417199	0.586964
0.408865	0.595396
0.400532	0.60523
0.392199	0.616503
0.383865	0.6292
0.375532	0.643325
0.367199	0.658849
0.358865	0.675937
0.350532	0.694419
0.342199	0.714484
0.333865	0.736068
0.325532	0.75928
0.317199	0.784166
0.308865	0.810783
0.300532	0.839135
0.292199	0.869249
0.283865	0.901366
0.275532	0.935424
0.267199	0.971523
0.258865	1.0097
0.250532	1.05033
0.242199	1.09342
0.233865	1.13911
0.225532	1.1874
0.217199	1.23835
0.208865	1.2927
0.200532	1.35
0.192199	1.41086
0.183865	1.47545
0.175532	1.5439
0.167199	1.61663
0.158865	1.69365
0.150532	1.77597
0.142199	1.86311
0.133865	1.95614
0.125532	2.05507
0.117199	2.1606
0.108865	2.27342
0.100532	2.39389
0.0921986	2.52286
0.0838652	2.66107
0.0755319	2.80949
0.0671986	2.96916
0.0588652	3.14142
0.0505319	3.32723
0.0421986	3.52867
0.0338652	3.7483
0.0255319	3.98785
0.0171986	4.25138
0.00886524	4.54356
0.000531903	4.71135

## Sheet: fig(e)
BOL_40degC_Cap_CD dV_dQ_an [V/Ah]	BOL_40degC_DVA_CD dV_dQ_an [V/Ah]	SEI only_40degC_Cap_CD dV_dQ_an [V/Ah]	SEI only_40degC_DVA_CD dV_dQ_an [V/Ah]	SEI + Dry out_40degC_Cap_CD dV_dQ_an [V/Ah]	SEI + Dry out_40degC_DVA_CD dV_dQ_an [V/Ah]	5 coupled_40degC_Cap_CD dV_dQ_an [V/Ah]	5 coupled_40degC_DVA_CD dV_dQ_an [V/Ah]
4.8672	0.272748	4.389	0.39101	4.36382	0.43949	4.31498	0.40323
4.85887	0.00661531	4.38067	0.0174637	4.35549	0.0231507	4.30665	0.0184669
4.85053	0.000448506	4.37233	0.00101752	4.34716	0.00150238	4.29831	0.000517707
4.8422	0.000421923	4.364	0.000224043	4.33882	0.000606244	4.28998	0.0010582
4.83387	0.000154901	4.35567	0.000439164	4.33049	0.00109366	4.28165	0.0013226
4.82553	6.89539e-05	4.34733	0.000726547	4.32216	0.00123471	4.27331	0.0013065
4.8172	0.000242758	4.339	0.000982776	4.31382	0.00123335	4.26498	0.00116756
4.80887	0.000385533	4.33067	0.00119766	4.30549	0.00112964	4.25665	0.000957862
4.80053	0.000513241	4.32233	0.00138762	4.29716	0.000945357	4.24831	0.000697268
4.7922	0.000640834	4.314	0.00156535	4.28882	0.000703083	4.23998	0.000413536
4.78387	0.000768919	4.30567	0.0017369	4.28049	0.000431734	4.23165	0.000136689
4.77553	0.000910472	4.29733	0.00192993	4.27216	0.000159247	4.22331	0.000110078
4.7672	0.00106431	4.289	0.00213102	4.26382	8.68307e-05	4.21498	0.000317083
4.75887	0.00123412	4.28067	0.00235214	4.25549	0.000296436	4.20665	0.000487858
4.75053	0.00142339	4.27233	0.00259952	4.24716	0.000471039	4.19831	0.000633217
4.7422	0.00163228	4.264	0.00287656	4.23882	0.000619198	4.18998	0.000764059
4.73387	0.00186549	4.25567	0.00319037	4.23049	0.000749777	4.18165	0.000890151
4.72553	0.00211907	4.24733	0.00354496	4.22216	0.000874699	4.17331	0.00101932
4.7172	0.00239512	4.239	0.0039489	4.21382	0.000999488	4.16498	0.00115766
4.70887	0.00268041	4.23067	0.00439743	4.20549	0.00112815	4.15665	0.00130617
4.70053	0.00299537	4.22233	0.00492376	4.19716	0.00127341	4.14831	0.00147901
4.6922	0.00331786	4.214	0.00551154	4.18882	0.00142899	4.13998	0.00166871
4.68387	0.00364416	4.20567	0.00617832	4.18049	0.00160447	4.13165	0.00188517
4.67553	0.00396993	4.19733	0.00692511	4.17216	0.00180223	4.12331	0.00213123
4.6672	0.00429117	4.189	0.00776658	4.16382	0.0020262	4.11498	0.00241106
4.65887	0.00460079	4.18067	0.00870859	4.15549	0.00228062	4.10665	0.00272906
4.65053	0.00489943	4.17233	0.00975571	4.14716	0.00256979	4.09831	0.00308952
4.6422	0.00518353	4.164	0.0109102	4.13882	0.00289765	4.08998	0.00349569
4.63387	0.00543276	4.15567	0.0121601	4.13049	0.00326303	4.08165	0.00394433
4.62553	0.00570064	4.14733	0.0135397	4.12216	0.00368701	4.07331	0.00445779
4.6172	0.00593793	4.139	0.015016	4.11382	0.00415498	4.06498	0.00501707
4.60887	0.00615698	4.13067	0.0165849	4.10549	0.00467624	4.05665	0.00562788
4.60053	0.00636111	4.12233	0.0182377	4.09716	0.00524766	4.04831	0.00628333
4.5922	0.00655126	4.114	0.0199676	4.08882	0.00587352	4.03998	0.00698371
4.58387	0.00672704	4.10567	0.0217605	4.08049	0.00655046	4.03165	0.00772128
4.57553	0.00689121	4.09733	0.0236076	4.07216	0.00727446	4.02331	0.00848959
4.5672	0.00704553	4.089	0.0254997	4.06382	0.00803951	4.01498	0.00927979
4.55887	0.00717186	4.08067	0.0273895	4.05549	0.00882581	4.00665	0.0100675
4.55053	0.00733325	4.07233	0.0293563	4.04716	0.00966681	3.99831	0.0108989
4.5422	0.00746606	4.064	0.031298	4.03882	0.0105241	3.98998	0.0117249
4.53387	0.00759457	4.05567	0.0332229	4.03049	0.0114023	3.98165	0.0125566
4.52553	0.00771438	4.04733	0.0351227	4.02216	0.0122966	3.97331	0.0133919
4.5172	0.00782985	4.039	0.0369637	4.01382	0.0132093	3.96498	0.0142349
4.50887	0.00794025	4.03067	0.0387312	4.00549	0.0141402	3.95665	0.0150881
4.50053	0.00804745	4.02233	0.0403984	3.99716	0.0150909	3.94831	0.0159556
4.4922	0.00815234	4.014	0.0419577	3.98882	0.016066	3.93998	0.0168456
4.48387	0.00823753	4.00567	0.0433254	3.98049	0.0170469	3.93165	0.0177394
4.47553	0.0083613	3.99733	0.0446437	3.97216	0.0180968	3.92331	0.018712
4.4672	0.0084691	3.989	0.0457157	3.96382	0.0191649	3.91498	0.0197051
4.45887	0.00857358	3.98067	0.0466176	3.95549	0.0202628	3.90665	0.020737
4.45053	0.00867907	3.97233	0.0473191	3.94716	0.021395	3.89831	0.021814
4.4422	0.00878522	3.964	0.0478293	3.93882	0.0225653	3.88998	0.0229427
4.43387	0.00889387	3.95567	0.0481512	3.93049	0.0237745	3.88165	0.0241242
4.42553	0.0090075	3.94733	0.0482872	3.92216	0.0250277	3.87331	0.0253656
4.4172	0.0091247	3.939	0.04826	3.91382	0.0263233	3.86498	0.0266647
4.40887	0.00922936	3.93067	0.0479959	3.90549	0.0276354	3.85665	0.0279979
4.40053	0.00937094	3.92233	0.0478039	3.89716	0.0290305	3.84831	0.0294261
4.3922	0.00950507	3.914	0.0473643	3.88882	0.0304304	3.83998	0.0308724
4.38387	0.00964388	3.90567	0.0468413	3.88049	0.0318557	3.83165	0.0323562
4.37553	0.00978797	3.89733	0.0462468	3.87216	0.0332877	3.82331	0.0338544
4.3672	0.00994037	3.889	0.0455945	3.86382	0.034716	3.81498	0.0353525
4.35887	0.0101007	3.88067	0.0448939	3.85549	0.0361212	3.80665	0.0368266
4.35053	0.0102699	3.87233	0.0441563	3.84716	0.0374845	3.79831	0.0382524
4.3422	0.0104488	3.864	0.0434002	3.83882	0.0387837	3.78998	0.0396028
4.33387	0.0106225	3.85567	0.0425296	3.83049	0.0399629	3.78165	0.0408183
4.32553	0.0108405	3.84733	0.0418893	3.82216	0.0411142	3.77331	0.0419899
4.3172	0.0110578	3.839	0.0411132	3.81382	0.0420813	3.76498	0.0429523
4.30887	0.0112899	3.83067	0.0403394	3.80549	0.0429237	3.75665	0.0437686
4.30053	0.0115389	3.82233	0.0395847	3.79716	0.0436121	3.74831	0.0444181
4.2922	0.0118054	3.814	0.0388453	3.78882	0.044145	3.73998	0.0448946
4.28387	0.0120945	3.80567	0.038132	3.78049	0.0445207	3.73165	0.0452016
4.27553	0.0124074	3.79733	0.0374456	3.77216	0.0447407	3.72331	0.0453473
4.2672	0.0127468	3.789	0.0367862	3.76382	0.0448125	3.71498	0.045337
4.25887	0.0131046	3.78067	0.0360524	3.75549	0.0446876	3.70665	0.0451221
4.25053	0.0135214	3.77233	0.0355373	3.74716	0.0446061	3.69831	0.0449653
4.2422	0.0139623	3.764	0.0349533	3.73882	0.0443015	3.68998	0.0445827
4.23387	0.0144451	3.75567	0.034381	3.73049	0.0439177	3.68165	0.0441248
4.22553	0.014971	3.74733	0.0338365	3.72216	0.0434697	3.67331	0.04361
4.2172	0.0155434	3.739	0.0333182	3.71382	0.0429602	3.66498	0.0430412
4.20887	0.0161694	3.73067	0.0328323	3.70549	0.0424048	3.65665	0.0424331
4.20053	0.0168534	3.72233	0.0323769	3.69716	0.0418122	3.64831	0.041796
4.1922	0.0175954	3.714	0.0319532	3.68882	0.0411869	3.63998	0.0411303
4.18387	0.0183991	3.70567	0.0314808	3.68049	0.0404504	3.63165	0.0403593
4.17553	0.019271	3.69733	0.0311613	3.67216	0.0399159	3.62331	0.0398014
4.1672	0.0202025	3.689	0.030817	3.66382	0.0392507	3.61498	0.0391159
4.15887	0.0211976	3.68067	0.030479	3.65549	0.0385872	3.60665	0.0384348
4.15053	0.0222432	3.67233	0.0301626	3.64716	0.0379355	3.59831	0.0377699
4.1422	0.0233313	3.664	0.0298661	3.63882	0.0372943	3.58998	0.0371188
4.13387	0.0244546	3.65567	0.0296004	3.63049	0.0366744	3.58165	0.0364926
4.12553	0.0255983	3.64733	0.0293602	3.62216	0.0360684	3.57331	0.0358845
4.1172	0.0267486	3.639	0.0291504	3.61382	0.0354743	3.56498	0.0352914
4.10887	0.0278739	3.63067	0.028907	3.60549	0.0348268	3.55665	0.0346427
4.10053	0.0289697	3.62233	0.02876	3.59716	0.0343579	3.54831	0.0341777
4.0922	0.0300012	3.614	0.028618	3.58882	0.0338277	3.53998	0.0336549
4.08387	0.030965	3.60567	0.0284876	3.58049	0.0333087	3.53165	0.033143
4.07553	0.0318487	3.59733	0.0283776	3.57216	0.0328113	3.52331	0.0326535
4.0672	0.0326379	3.589	0.0282898	3.56382	0.032337	3.51498	0.0321878
4.05887	0.0333234	3.58067	0.0282245	3.55549	0.0318945	3.50665	0.0317555
4.05053	0.0338968	3.57233	0.0281811	3.54716	0.0314688	3.49831	0.0313425
4.0422	0.0343657	3.564	0.0281618	3.53882	0.0310668	3.48998	0.0309514
4.03387	0.0346998	3.55567	0.028167	3.53049	0.0306353	3.48165	0.0305294
4.02553	0.0350046	3.54733	0.0281962	3.52216	0.0303254	3.47331	0.0302336
4.0172	0.035162	3.539	0.0282479	3.51382	0.029996	3.46498	0.0299182
4.00887	0.0352444	3.53067	0.0283285	3.50549	0.029674	3.45665	0.0296101
4.00053	0.0352478	3.52233	0.0284369	3.49716	0.0293697	3.44831	0.0293254
3.9922	0.035186	3.514	0.0285729	3.48882	0.0290879	3.43998	0.029063
3.98387	0.0350639	3.50567	0.0287386	3.48049	0.0288326	3.43165	0.0288222
3.97553	0.0348855	3.49733	0.0289353	3.47216	0.0286035	3.42331	0.0286015
3.9672	0.0346579	3.489	0.0291656	3.46382	0.0283863	3.41498	0.0284014
3.95887	0.0343418	3.48067	0.0294293	3.45549	0.028151	3.40665	0.0281896
3.95053	0.0341148	3.47233	0.0297329	3.44716	0.0280017	3.39831	0.0280582
3.9422	0.0337903	3.464	0.0300772	3.43882	0.0278559	3.38998	0.0279296
3.93387	0.0334485	3.45567	0.0304651	3.43049	0.0277203	3.38165	0.0278128
3.92553	0.0330946	3.44733	0.0309005	3.42216	0.0276034	3.37331	0.0277158
3.9172	0.0327311	3.439	0.0313872	3.41382	0.0275066	3.36498	0.02764
3.90887	0.0323634	3.43067	0.0319308	3.40549	0.0274302	3.35665	0.0275853
3.90053	0.0319914	3.42233	0.0325354	3.39716	0.0273737	3.34831	0.0275518
3.8922	0.031616	3.414	0.0332059	3.38882	0.0273389	3.33998	0.0275407
3.88387	0.0312001	3.40567	0.0339543	3.38049	0.0273055	3.33165	0.0275337
3.87553	0.0308849	3.39733	0.0347855	3.37216	0.0273221	3.32331	0.0275747
3.8672	0.0305204	3.389	0.0357137	3.36382	0.0273651	3.31498	0.0276456
3.85887	0.0301588	3.38067	0.0367488	3.35549	0.0274225	3.30665	0.0277326
3.85053	0.0298057	3.37233	0.0379053	3.34716	0.0275015	3.29831	0.0278428
3.8422	0.0294615	3.364	0.0392007	3.33882	0.0276067	3.28998	0.027981
3.83387	0.0291308	3.35567	0.0406569	3.33049	0.0277359	3.28165	0.0281449
3.82553	0.0288104	3.34733	0.042301	3.32216	0.0278904	3.27331	0.0283377
3.8172	0.0285014	3.339	0.0441667	3.31382	0.0280767	3.26498	0.0285644
3.80887	0.0281686	3.33067	0.0462998	3.30549	0.0282867	3.25665	0.0288254
3.80053	0.027921	3.32233	0.0487664	3.29716	0.0285321	3.24831	0.0291214
3.7922	0.0276506	3.314	0.051676	3.28882	0.0288246	3.23998	0.0294546
3.78387	0.0273863	3.30567	0.0551682	3.28049	0.0291487	3.23165	0.0298302
3.77553	0.0271329	3.29733	0.0591445	3.27216	0.0295108	3.22331	0.0302512
3.7672	0.0268925	3.289	0.0629657	3.26382	0.0299155	3.21498	0.0307203
3.75887	0.026668	3.28067	0.0658996	3.25549	0.0303668	3.20665	0.0312424
3.75053	0.02646	3.27233	0.0679408	3.24716	0.0308672	3.19831	0.0318227
3.7422	0.0262653	3.264	0.0687359	3.23882	0.0314236	3.18998	0.0324672
3.73387	0.026052	3.25567	0.0678072	3.23049	0.0320425	3.18165	0.0331819
3.72553	0.0259056	3.24733	0.0659515	3.22216	0.0327268	3.17331	0.0339744
3.7172	0.0257555	3.239	0.0638441	3.21382	0.0334881	3.16498	0.0348542
3.70887	0.0256116	3.23067	0.0616993	3.20549	0.0343325	3.15665	0.0358325
3.70053	0.0254781	3.22233	0.0596461	3.19716	0.0352697	3.14831	0.0369211
3.6922	0.0253596	3.214	0.0577229	3.18882	0.0363115	3.13998	0.0381346
3.68387	0.0252582	3.20567	0.055962	3.18049	0.0374721	3.13165	0.0394911
3.67553	0.0251732	3.19733	0.0542394	3.17216	0.0387679	3.12331	0.0410117
3.6672	0.0251017	3.189	0.0526526	3.16382	0.0402188	3.11498	0.0427224
3.65887	0.0250225	3.18067	0.0510937	3.15549	0.0418493	3.10665	0.0446572
3.65053	0.0249899	3.17233	0.0490403	3.14716	0.0436914	3.09831	0.0468621
3.6422	0.0249687	3.164	0.0466491	3.13882	0.0457892	3.08998	0.0494117
3.63387	0.0249589	3.15567	0.0436991	3.13049	0.0482179	3.08165	0.0524773
3.62553	0.0249639	3.14733	0.0403808	3.12216	0.0511459	3.07331	0.0557091
3.6172	0.0249853	3.139	0.0372576	3.11382	0.0540694	3.06498	0.0585054
3.60887	0.0250237	3.13067	0.0341947	3.10549	0.0564894	3.05665	0.0615115
3.60053	0.0250802	3.12233	0.0314776	3.09716	0.059011	3.04831	0.0654111
3.5922	0.0251558	3.114	0.0290199	3.08882	0.0622155	3.03998	0.0686297
3.58387	0.0252422	3.10567	0.026833	3.08049	0.0658492	3.03165	0.0693228
3.57553	0.0253582	3.09733	0.024855	3.07216	0.0681849	3.02331	0.0683049
3.5672	0.0255031	3.089	0.0230894	3.06382	0.0685492	3.01498	0.0666422
3.55887	0.0256676	3.08067	0.0214991	3.05549	0.0674504	3.00665	0.064748
3.55053	0.025855	3.07233	0.0200522	3.04716	0.065748	2.99831	0.0628427
3.5422	0.0260682	3.064	0.0187278	3.03882	0.0638797	2.98998	0.0610132
3.53387	0.0263094	3.05567	0.0175218	3.03049	0.0620094	2.98165	0.0592136
3.52553	0.0265815	3.04733	0.016391	3.02216	0.0601813	2.97331	0.057413
3.5172	0.0268872	3.039	0.0153581	3.01382	0.0583555	2.96498	0.0555268
3.50887	0.0272279	3.03067	0.0143913	3.00549	0.0564727	2.95665	0.0532943
3.50053	0.0276077	3.02233	0.0135018	2.99716	0.0540855	2.94831	0.0504305
3.4922	0.028034	3.014	0.0126811	2.98882	0.0513189	2.93998	0.0471748
3.48387	0.0285089	3.00567	0.0119332	2.98049	0.048072	2.93165	0.0438236
3.47553	0.0290385	2.99733	0.0112576	2.97216	0.044824	2.92331	0.040695
3.4672	0.0296311	2.989	0.0106618	2.96382	0.0417564	2.91498	0.0376227
3.45887	0.0302961	2.98067	0.0101464	2.95549	0.0388319	2.90665	0.0347895
3.45053	0.0310461	2.97233	0.00970175	2.94716	0.0360406	2.89831	0.0321573
3.4422	0.0318991	2.964	0.0093265	2.93882	0.0333823	2.88998	0.0297703
3.43387	0.0328836	2.95567	0.00900806	2.93049	0.0309942	2.88165	0.0275916
3.42553	0.0340574	2.94733	0.00878365	2.92216	0.0287692	2.87331	0.0256014
3.4172	0.0355165	2.939	0.00859498	2.91382	0.0267427	2.86498	0.0238064
3.40887	0.0368848	2.93067	0.00844419	2.90549	0.0248971	2.85665	0.0221727
3.40053	0.0378497	2.92233	0.00832875	2.89716	0.0232187	2.84831	0.0206734
3.3922	0.0386463	2.914	0.00824332	2.88882	0.0216859	2.83998	0.019299
3.38387	0.0395358	2.90567	0.00818155	2.88049	0.0202962	2.83165	0.0180291
3.37553	0.0406014	2.89733	0.00814268	2.87216	0.0189956	2.82331	0.0168385
3.3672	0.0414376	2.889	0.00811718	2.86382	0.0178313	2.81498	0.0157513
3.35887	0.0420295	2.88067	0.00809146	2.85549	0.0167237	2.80665	0.0147303
3.35053	0.0426265	2.87233	0.00810974	2.84716	0.0157029	2.79831	0.0138058
3.3422	0.043417	2.864	0.00812231	2.83882	0.0147544	2.78998	0.0129648
3.33387	0.0441341	2.85567	0.00813977	2.83049	0.0138794	2.78165	0.0122174
3.32553	0.0446233	2.84733	0.00816323	2.82216	0.0130779	2.77331	0.0115656
3.3172	0.0451021	2.839	0.00819117	2.81382	0.0123514	2.76498	0.0110105
3.30887	0.0457531	2.83067	0.00822421	2.80549	0.0117178	2.75665	0.0105522
3.30053	0.0463235	2.82233	0.00826355	2.79716	0.0111662	2.74831	0.0101821
3.2922	0.0467233	2.814	0.00830592	2.78882	0.0106956	2.73998	0.0098806
3.28387	0.0471837	2.80567	0.00833847	2.78049	0.0102944	2.73165	0.0096303
3.27553	0.0477406	2.79733	0.00840106	2.77216	0.0100027	2.72331	0.00947938
3.2672	0.0481359	2.789	0.00845529	2.76382	0.00976118	2.71498	0.00935315
3.25887	0.0485137	2.78067	0.00851017	2.75549	0.00957176	2.70665	0.00925901
3.25053	0.0489899	2.77233	0.0085668	2.74716	0.00942672	2.69831	0.00919239
3.2422	0.0493396	2.764	0.00862465	2.73882	0.00931995	2.68998	0.00914939
3.23387	0.049701	2.75567	0.00868439	2.73049	0.0092452	2.68165	0.00912679
3.22553	0.05006	2.74733	0.00874745	2.72216	0.0091966	2.67331	0.00912124
3.2172	0.0503462	2.739	0.0088132	2.71382	0.00916703	2.66498	0.00912558
3.20887	0.0505994	2.73067	0.00886932	2.70549	0.00913651	2.65665	0.00912317
3.20053	0.0507279	2.72233	0.00894931	2.69716	0.00915827	2.64831	0.0091684
3.1922	0.0504691	2.714	0.0090223	2.68882	0.0091743	2.63998	0.00920432
3.18387	0.0496987	2.70567	0.00909582	2.68049	0.00919612	2.63165	0.0092432
3.17553	0.0486329	2.69733	0.00917045	2.67216	0.00922421	2.62331	0.00928594
3.1672	0.0473592	2.689	0.00924618	2.66382	0.00925775	2.61498	0.00933246
3.15887	0.045825	2.68067	0.00932363	2.65549	0.00930035	2.60665	0.0093856
3.15053	0.0439382	2.67233	0.00940445	2.64716	0.00934766	2.59831	0.0094435
3.1422	0.0416806	2.664	0.00948636	2.63882	0.00939768	2.58998	0.00950246
3.13387	0.0391051	2.65567	0.00956157	2.63049	0.00943832	2.58165	0.00955166
3.12553	0.0364312	2.64733	0.0096563	2.62216	0.00951155	2.57331	0.00963247
3.1172	0.0338287	2.639	0.00974582	2.61382	0.00957579	2.56498	0.00970412
3.10887	0.0313528	2.63067	0.00983645	2.60549	0.0096411	2.55665	0.00977658
3.10053	0.0290437	2.62233	0.00992846	2.59716	0.00970826	2.54831	0.0098507
3.0922	0.026928	2.614	0.010022	2.58882	0.00977696	2.53998	0.00992617
3.08387	0.0249762	2.60567	0.0101174	2.58049	0.00984816	2.53165	0.0100039
3.07553	0.0231597	2.59733	0.0102161	2.57216	0.0099246	2.52331	0.0100865
3.0672	0.021493	2.589	0.0103162	2.56382	0.0100012	2.51498	0.0101699
3.05887	0.0199717	2.58067	0.0104116	2.55549	0.0100704	2.50665	0.0102454
3.05053	0.0185392	2.57233	0.0105235	2.54716	0.0101642	2.49831	0.0103454
3.0422	0.017211	2.564	0.010632	2.53882	0.0102508	2.48998	0.0104383
3.03387	0.0159742	2.55567	0.0107422	2.53049	0.0103384	2.48165	0.0105324
3.02553	0.0148204	2.54733	0.0108544	2.52216	0.0104276	2.47331	0.0106282
3.0172	0.0137522	2.539	0.0109686	2.51382	0.0105182	2.46498	0.0107255
3.00887	0.0127765	2.53067	0.0110853	2.50549	0.0106109	2.45665	0.0108251
3.00053	0.0118943	2.52233	0.0112053	2.49716	0.0107077	2.44831	0.0109286
2.9922	0.0111081	2.514	0.0113276	2.48882	0.0108057	2.43998	0.0110337
2.98387	0.0104194	2.50567	0.0114469	2.48049	0.0108976	2.43165	0.0111328
2.97553	0.00983761	2.49733	0.0115806	2.47216	0.0110102	2.42331	0.0112525
2.9672	0.00934617	2.489	0.0117125	2.46382	0.0111174	2.41498	0.0113671
2.95887	0.00894132	2.48067	0.011847	2.45549	0.0112264	2.40665	0.0114837
2.95053	0.00861054	2.47233	0.0119842	2.44716	0.0113372	2.39831	0.0116023
2.9422	0.0083434	2.464	0.0121242	2.43882	0.0114501	2.38998	0.0117232
2.93387	0.00815223	2.45567	0.0122676	2.43049	0.0115659	2.38165	0.0118472
2.92553	0.00798512	2.44733	0.0124146	2.42216	0.0116852	2.37331	0.0119748
2.9172	0.007861	2.439	0.0125651	2.41382	0.011807	2.36498	0.0121051
2.90887	0.00775001	2.43067	0.0127144	2.40549	0.0119238	2.35665	0.0122308
2.90053	0.00770634	2.42233	0.012876	2.39716	0.0120585	2.34831	0.0123744
2.8922	0.00766356	2.414	0.0130381	2.38882	0.0121901	2.33998	0.0125152
2.88387	0.00763394	2.40567	0.0132038	2.38049	0.0123243	2.33165	0.0126588
2.87553	0.00761639	2.39733	0.0133732	2.37216	0.0124611	2.32331	0.0128054
2.8672	0.00760959	2.389	0.0135466	2.36382	0.0126007	2.31498	0.012955
2.85887	0.00761315	2.38067	0.0137245	2.35549	0.0127441	2.30665	0.0131086
2.85053	0.00763024	2.37233	0.0139069	2.34716	0.0128911	2.29831	0.0132661
2.8422	0.00764504	2.364	0.0140939	2.33882	0.0130416	2.28998	0.0134274
2.83387	0.00765675	2.35567	0.0142823	2.33049	0.0131896	2.28165	0.0135866
2.82553	0.00770311	2.34733	0.0144815	2.32216	0.0133527	2.27331	0.0137609
2.8172	0.0077399	2.339	0.0146837	2.31382	0.0135151	2.26498	0.013935
2.80887	0.00777835	2.33067	0.0148909	2.30549	0.0136812	2.25665	0.0141132
2.80053	0.00781964	2.32233	0.0151033	2.29716	0.0138508	2.24831	0.0142952
2.7922	0.00786309	2.314	0.0153212	2.28882	0.0140244	2.23998	0.0144816
2.78387	0.00790917	2.30567	0.0155451	2.28049	0.0142028	2.23165	0.0146731
2.77553	0.00795922	2.29733	0.0157752	2.27216	0.0143856	2.22331	0.0148694
2.7672	0.00801304	2.289	0.0160116	2.26382	0.0145732	2.21498	0.0150709
2.75887	0.00805587	2.28067	0.0162524	2.25549	0.014761	2.20665	0.0152731
2.75053	0.00812594	2.27233	0.0165034	2.24716	0.0149618	2.19831	0.0154885
2.7422	0.0081874	2.264	0.0167605	2.23882	0.0151647	2.18998	0.0157067
2.73387	0.0082494	2.25567	0.0170248	2.23049	0.0153727	2.18165	0.0159303
2.72553	0.00831271	2.24733	0.0172965	2.22216	0.0155857	2.17331	0.0161595
2.7172	0.00837715	2.239	0.0175763	2.21382	0.0158043	2.16498	0.0163948
2.70887	0.00844336	2.23067	0.0178643	2.20549	0.016029	2.15665	0.0166367
2.70053	0.00851307	2.22233	0.0181612	2.19716	0.0162598	2.14831	0.0168852
2.6922	0.00858426	2.214	0.0184671	2.18882	0.0164971	2.13998	0.0171408
2.68387	0.00864712	2.20567	0.0187816	2.18049	0.0167377	2.13165	0.0174005
2.67553	0.00873201	2.19733	0.0191068	2.17216	0.0169902	2.12331	0.0176724
2.6672	0.00881021	2.189	0.0194426	2.16382	0.0172481	2.11498	0.0179506
2.65887	0.00888932	2.18067	0.0197893	2.15549	0.0175131	2.10665	0.0182365
2.65053	0.00896969	2.17233	0.0201474	2.14716	0.0177855	2.09831	0.0185305
2.6422	0.00905129	2.164	0.0205176	2.13882	0.0180658	2.08998	0.0188332
2.63387	0.00913462	2.15567	0.0209004	2.13049	0.0183545	2.08165	0.0191451
2.62553	0.00922108	2.14733	0.0212966	2.12216	0.018652	2.07331	0.0194667
2.6172	0.00930902	2.139	0.0217069	2.11382	0.0189583	2.06498	0.0197976
2.60887	0.00939077	2.13067	0.0221325	2.10549	0.0192723	2.05665	0.0201377
2.60053	0.00949093	2.12233	0.0225734	2.09716	0.0195986	2.04831	0.0204905
2.5922	0.00958619	2.114	0.0230319	2.08882	0.0199347	2.03998	0.0208543
2.58387	0.00968294	2.10567	0.0235089	2.08049	0.0202811	2.03165	0.0212295
2.57553	0.00978128	2.09733	0.0240058	2.07216	0.0206388	2.02331	0.0216171
2.5672	0.00988129	2.089	0.0245244	2.06382	0.0210083	2.01498	0.0220177
2.55887	0.00998338	2.08067	0.025066	2.05549	0.0213901	2.00665	0.0224318
2.55053	0.0100886	2.07233	0.0256305	2.04716	0.0217849	1.99831	0.0228603
2.5422	0.0101956	2.064	0.0262174	2.03882	0.0221934	1.98998	0.0233038
2.53387	0.0102985	2.05567	0.0268243	2.03049	0.0226163	1.98165	0.0237632
2.52553	0.010417	2.04733	0.0274468	2.02216	0.0230544	1.97331	0.0242393
2.5172	0.0105323	2.039	0.0280835	2.01382	0.0235088	1.96498	0.0247333
2.50887	0.0106498	2.03067	0.0287322	2.00549	0.0239805	1.95665	0.0252464
2.50053	0.0107695	2.02233	0.0293921	1.99716	0.0244705	1.94831	0.0257797
2.4922	0.0108914	2.014	0.0300639	1.98882	0.0249802	1.93998	0.0263347
2.48387	0.011016	2.00567	0.0307491	1.98049	0.0255112	1.93165	0.0269131
2.47553	0.011144	1.99733	0.0314498	1.97216	0.0260654	1.92331	0.0275171
2.4672	0.0112744	1.989	0.0321674	1.96382	0.0266448	1.91498	0.0281489
2.45887	0.0114026	1.98067	0.0329026	1.95549	0.0272516	1.90665	0.0288105
2.45053	0.0115442	1.97233	0.033654	1.94716	0.0278857	1.89831	0.0295006
2.4422	0.0116847	1.964	0.0344215	1.93882	0.0285456	1.88998	0.0302184
2.43387	0.011828	1.95567	0.0352038	1.93049	0.0292268	1.88165	0.0309595
2.42553	0.0119743	1.94733	0.0360008	1.92216	0.029925	1.87331	0.03172
2.4172	0.0121236	1.939	0.0368133	1.91382	0.0306363	1.86498	0.032497
2.40887	0.0122765	1.93067	0.0376434	1.90549	0.0313584	1.85665	0.0332889
2.40053	0.0124333	1.92233	0.0384934	1.89716	0.0320908	1.84831	0.0340962
2.3922	0.0125936	1.914	0.0393657	1.88882	0.0328347	1.83998	0.034921
2.38387	0.0127536	1.90567	0.0402617	1.88049	0.033593	1.83165	0.0357663
2.37553	0.0129252	1.89733	0.0411818	1.87216	0.0343679	1.82331	0.0366334
2.3672	0.013098	1.889	0.0421256	1.86382	0.0351634	1.81498	0.0375249
2.35887	0.0132745	1.88067	0.0430929	1.85549	0.0359801	1.80665	0.0384393
2.35053	0.0134552	1.87233	0.0440842	1.84716	0.0368169	1.79831	0.0393751
2.3422	0.01364	1.864	0.045101	1.83882	0.0376718	1.78998	0.0403309
2.33387	0.0138297	1.85567	0.0461458	1.83049	0.0385432	1.78165	0.0413065
2.32553	0.0140242	1.84733	0.0472214	1.82216	0.0394304	1.77331	0.0423033
2.3172	0.0142236	1.839	0.0483296	1.81382	0.0403342	1.76498	0.0433243
2.30887	0.0144251	1.83067	0.0494732	1.80549	0.0412575	1.75665	0.0443731
2.30053	0.0146369	1.82233	0.0506464	1.79716	0.0422026	1.74831	0.0454524
2.2922	0.0148525	1.814	0.0518557	1.78882	0.0431743	1.73998	0.0465634
2.28387	0.0150734	1.80567	0.0530998	1.78049	0.0441744	1.73165	0.0477053
2.27553	0.0152999	1.79733	0.0543808	1.77216	0.0452031	1.72331	0.0488777
2.2672	0.0155323	1.789	0.0557014	1.76382	0.0462594	1.71498	0.0500805
2.25887	0.0157712	1.78067	0.0570638	1.75549	0.0473423	1.70665	0.0513156
2.25053	0.0160166	1.77233	0.0584689	1.74716	0.0484519	1.69831	0.0525863
2.2422	0.0162688	1.764	0.059917	1.73882	0.0495898	1.68998	0.0538965
2.23387	0.0165262	1.75567	0.0614092	1.73049	0.0507596	1.68165	0.0552481
2.22553	0.0167934	1.74733	0.0629449	1.72216	0.0519648	1.67331	0.0566418
2.2172	0.0170678	1.739	0.0645284	1.71382	0.0532082	1.66498	0.0580773
2.20887	0.0173497	1.73067	0.0661607	1.70549	0.0544904	1.65665	0.0595546
2.20053	0.0176395	1.72233	0.0678421	1.69716	0.0558108	1.64831	0.0610759
2.1922	0.0179379	1.714	0.0695725	1.68882	0.0571688	1.63998	0.0626448
2.18387	0.0182453	1.70567	0.0713526	1.68049	0.0585654	1.63165	0.0642649
2.17553	0.018562	1.69733	0.0731831	1.67216	0.0600034	1.62331	0.0659344
2.1672	0.0188884	1.689	0.0750638	1.66382	0.0614866	1.61498	0.0676566
2.15887	0.0192242	1.68067	0.0769943	1.65549	0.0630195	1.60665	0.069431
2.15053	0.0195708	1.67233	0.0789707	1.64716	0.0645964	1.59831	0.0712574
2.1422	0.019929	1.664	0.0809926	1.63882	0.0662233	1.58998	0.0731407
2.13387	0.0202985	1.65567	0.083054	1.63049	0.0678977	1.58165	0.0750812
2.12553	0.0206802	1.64733	0.085145	1.62216	0.0696219	1.57331	0.0770778
2.1172	0.0210745	1.639	0.0872477	1.61382	0.0713988	1.56498	0.0791305
2.10887	0.0214822	1.63067	0.0893376	1.60549	0.0732298	1.55665	0.0812399
2.10053	0.0219039	1.62233	0.0913874	1.59716	0.0751142	1.54831	0.083405
2.0922	0.0223404	1.614	0.0933714	1.58882	0.0770511	1.53998	0.0856237
2.08387	0.0227926	1.60567	0.0952923	1.58049	0.0790421	1.53165	0.0878941
2.07553	0.0232608	1.59733	0.0970746	1.57216	0.0810855	1.52331	0.0902077
2.0672	0.0237468	1.589	0.0987803	1.56382	0.0831819	1.51498	0.0925595
2.05887	0.0242513	1.58067	0.100382	1.55549	0.0853283	1.50665	0.0949309
2.05053	0.0247756	1.57233	0.101875	1.54716	0.0875219	1.49831	0.0972917
2.0422	0.0253212	1.564	0.103258	1.53882	0.0897578	1.48998	0.0996044
2.03387	0.0258894	1.55567	0.104531	1.53049	0.0920274	1.48165	0.101832
2.02553	0.0264818	1.54733	0.105697	1.52216	0.0943141	1.47331	0.103944
2.0172	0.0271	1.539	0.106756	1.51382	0.0965891	1.46498	0.105928
2.00887	0.0277462	1.53067	0.107745	1.50549	0.0988388	1.45665	0.10779
2.00053	0.0284142	1.52233	0.10856	1.49716	0.100954	1.44831	0.109464
1.9922	0.0291088	1.514	0.109275	1.48882	0.10299	1.43998	0.111018
1.98387	0.0298266	1.50567	0.109907	1.48049	0.104901	1.43165	0.112431
1.97553	0.0305662	1.49733	0.110433	1.47216	0.106672	1.42331	0.113699
1.9672	0.0313273	1.489	0.11085	1.46382	0.108303	1.41498	0.114827
1.95887	0.03211	1.48067	0.111157	1.45549	0.109794	1.40665	0.115816
1.95053	0.0329153	1.47233	0.111362	1.44716	0.111142	1.39831	0.116662
1.9422	0.0337444	1.464	0.111461	1.43882	0.112357	1.38998	0.117374
1.93387	0.0345977	1.45567	0.11148	1.43049	0.113476	1.38165	0.117991
1.92553	0.0354755	1.44733	0.111349	1.42216	0.114375	1.37331	0.118399
1.9172	0.0363774	1.439	0.111141	1.41382	0.115163	1.36498	0.118705
1.90887	0.0373033	1.43067	0.110848	1.40549	0.115842	1.35665	0.118893
1.90053	0.0382536	1.42233	0.110463	1.39716	0.116382	1.34831	0.118955
1.8922	0.0392298	1.414	0.109991	1.38882	0.116802	1.33998	0.11889
1.88387	0.0402336	1.40567	0.109441	1.38049	0.117087	1.33165	0.118705
1.87553	0.0412668	1.39733	0.108803	1.37216	0.117247	1.32331	0.118398
1.8672	0.0423307	1.389	0.108098	1.36382	0.11728	1.31498	0.117982
1.85887	0.0434266	1.38067	0.107343	1.35549	0.117219	1.30665	0.117478
1.85053	0.0445531	1.37233	0.106494	1.34716	0.116984	1.29831	0.116828
1.8422	0.0457131	1.364	0.105609	1.33882	0.116663	1.28998	0.116106
1.83387	0.0469078	1.35567	0.104686	1.33049	0.116242	1.28165	0.115305
1.82553	0.0481393	1.34733	0.103723	1.32216	0.115717	1.27331	0.114424
1.8172	0.0494097	1.339	0.102731	1.31382	0.115094	1.26498	0.113472
1.80887	0.0507206	1.33067	0.101723	1.30549	0.114382	1.25665	0.112463
1.80053	0.0520725	1.32233	0.100701	1.29716	0.113584	1.24831	0.111397
1.7922	0.0534669	1.314	0.0996826	1.28882	0.112718	1.23998	0.110304
1.78387	0.0549086	1.30567	0.0987071	1.28049	0.111801	1.23165	0.1092
1.77553	0.0563906	1.29733	0.0977097	1.27216	0.110789	1.22331	0.108042
1.7672	0.0579244	1.289	0.096792	1.26382	0.109756	1.21498	0.106919
1.75887	0.0595079	1.28067	0.0959401	1.25549	0.108693	1.20665	0.105817
1.75053	0.0611423	1.27233	0.0951613	1.24716	0.107607	1.19831	0.104749
1.7422	0.0628291	1.264	0.0944939	1.23882	0.106513	1.18998	0.103744
1.73387	0.0645699	1.25567	0.0939601	1.23049	0.10543	1.18165	0.102819
1.72553	0.066366	1.24733	0.0936281	1.22216	0.104362	1.17331	0.102025
1.7172	0.068218	1.239	0.0935141	1.21382	0.103353	1.16498	0.101385
1.70887	0.0701272	1.23067	0.0937613	1.20549	0.102437	1.15665	0.101009
1.70053	0.0720916	1.22233	0.0942008	1.19716	0.101543	1.14831	0.100747
1.6922	0.0741128	1.214	0.0951428	1.18882	0.100824	1.13998	0.10091
1.68387	0.0761886	1.20567	0.0967143	1.18049	0.100272	1.13165	0.101512
1.67553	0.0783154	1.19733	0.0988767	1.17216	0.0999302	1.12331	0.102632
1.6672	0.0804863	1.189	0.101895	1.16382	0.0998562	1.11498	0.104405
1.65887	0.0826874	1.18067	0.105699	1.15549	0.100131	1.10665	0.107024
1.65053	0.0848977	1.17233	0.110422	1.14716	0.100854	1.09831	0.110724
1.6422	0.0870899	1.164	0.116138	1.13882	0.102175	1.08998	0.115735
1.63387	0.0892593	1.15567	0.122496	1.13049	0.104193	1.08165	0.121637
1.62553	0.0913205	1.14733	0.129146	1.12216	0.106955	1.07331	0.128601
1.6172	0.0933289	1.139	0.13638	1.11382	0.1107	1.06498	0.13665
1.60887	0.0952503	1.13067	0.143692	1.10549	0.115508	1.05665	0.145361
1.60053	0.0970746	1.12233	0.150647	1.09716	0.121174	1.04831	0.15442
1.5922	0.0987967	1.114	0.156365	1.08882	0.127532	1.03998	0.163522
1.58387	0.100422	1.10567	0.158785	1.08049	0.13442	1.03165	0.171554
1.57553	0.101948	1.09733	0.154927	1.07216	0.141591	1.02331	0.17612
1.5672	0.103373	1.089	0.143206	1.06382	0.14878	1.01498	0.172807
1.55887	0.104737	1.08067	0.126743	1.05549	0.155933	1.00665	0.15877
1.55053	0.105929	1.07233	0.110485	1.04716	0.16234	0.998315	0.138258
1.5422	0.107034	1.064	0.0972306	1.03882	0.166741	0.989981	0.118598
1.53387	0.10806	1.05567	0.087288	1.03049	0.165894	0.981648	0.103377
1.52553	0.108988	1.04733	0.0799317	1.02216	0.156574	0.973315	0.0924282
1.5172	0.109812	1.039	0.0744291	1.01382	0.139667	0.964981	0.084587
1.50887	0.11053	1.03067	0.0702611	1.00549	0.121051	0.956648	0.0787886
1.50053	0.111148	1.02233	0.0671495	0.997157	0.105471	0.948315	0.0745635
1.4922	0.111658	1.014	0.0648235	0.988823	0.0938307	0.939981	0.0714307
1.48387	0.112087	1.00567	0.063054	0.98049	0.0854045	0.931648	0.0691097
1.47553	0.112362	0.997333	0.061954	0.972157	0.0793776	0.923315	0.0676212
1.4672	0.112557	0.989	0.0612284	0.963823	0.0748451	0.914981	0.066626
1.45887	0.112659	0.980666	0.0608927	0.95549	0.0715007	0.906648	0.0661241
1.45053	0.112661	0.972333	0.0609158	0.947157	0.0690707	0.898315	0.0660675
1.4422	0.112563	0.964	0.0612757	0.938823	0.067365	0.889981	0.0664203
1.43387	0.112373	0.955666	0.061958	0.93049	0.0662648	0.881648	0.067164
1.42553	0.112079	0.947333	0.0629595	0.922157	0.0656442	0.873315	0.0682825
1.4172	0.111699	0.939	0.0642845	0.913823	0.0654958	0.864981	0.0697877
1.40887	0.111245	0.930666	0.0659478	0.90549	0.065719	0.856648	0.0716689
1.40053	0.110676	0.922333	0.0679646	0.897157	0.0664037	0.848315	0.0740141
1.3922	0.110044	0.914	0.0703688	0.888823	0.0674376	0.839981	0.0768084
1.38387	0.109343	0.905666	0.0731985	0.88049	0.0688444	0.831648	0.0800994
1.37553	0.108573	0.897333	0.0765021	0.872157	0.0706461	0.823315	0.0839537
1.3672	0.107739	0.889	0.080342	0.863823	0.072856	0.814981	0.0884471
1.35887	0.106851	0.880666	0.0848004	0.85549	0.0755132	0.806648	0.0936836
1.35053	0.105905	0.872333	0.0899851	0.847157	0.0786616	0.798315	0.0997913
1.3422	0.10492	0.864	0.0960398	0.838823	0.0823587	0.789981	0.106943
1.33387	0.103919	0.855666	0.103182	0.83049	0.0866779	0.781648	0.115396
1.32553	0.102883	0.847333	0.111499	0.822157	0.0917187	0.773315	0.125341
1.3172	0.101788	0.839	0.120664	0.813823	0.0976082	0.764981	0.136456
1.30887	0.100719	0.830666	0.130659	0.80549	0.104523	0.756648	0.148682
1.30053	0.0996546	0.822333	0.141458	0.797157	0.112728	0.748315	0.162005
1.2922	0.0986098	0.814	0.153209	0.788823	0.122167	0.739981	0.176623
1.28387	0.0975785	0.805666	0.166042	0.78049	0.132464	0.731648	0.192722
1.27553	0.096602	0.797333	0.180162	0.772157	0.14369	0.723315	0.210551
1.2672	0.0956716	0.789	0.195757	0.763823	0.155824	0.714981	0.230341
1.25887	0.0948575	0.780666	0.213004	0.75549	0.169092	0.706648	0.252264
1.25053	0.0940669	0.772333	0.232003	0.747157	0.183654	0.698315	0.276214
1.2422	0.0934497	0.764	0.252525	0.738823	0.199765	0.689981	0.301178
1.23387	0.0929946	0.755666	0.273444	0.73049	0.217655	0.681648	0.325536
1.22553	0.0927366	0.747333	0.293775	0.722157	0.237532	0.673315	0.348955
1.2172	0.0927248	0.739	0.313547	0.713823	0.259493	0.664981	0.37169
1.20887	0.0930266	0.730666	0.332963	0.70549	0.283188	0.656648	0.393833
1.20053	0.0937248	0.722333	0.35208	0.697157	0.307163	0.648315	0.415265
1.1922	0.0949656	0.714	0.370839	0.688823	0.330324	0.639981	0.435878
1.18387	0.096836	0.705666	0.389133	0.68049	0.352804	0.631648	0.455414
1.17553	0.0993975	0.697333	0.406672	0.672157	0.374592	0.623315	0.473535
1.1672	0.102969	0.689	0.423404	0.663823	0.395938	0.614981	0.490118
1.15887	0.107757	0.680666	0.439064	0.65549	0.416591	0.606648	0.50488
1.15053	0.113938	0.672333	0.453437	0.647157	0.436312	0.598315	0.51762
1.1422	0.121465	0.664	0.466431	0.638823	0.454912	0.589981	0.528211
1.13387	0.130968	0.655666	0.477771	0.63049	0.472206	0.581648	0.536578
1.12553	0.141604	0.647333	0.487531	0.622157	0.48769	0.573315	0.542764
1.1172	0.153322	0.639	0.495408	0.613823	0.501577	0.564981	0.546543
1.10887	0.164543	0.630666	0.501557	0.60549	0.513473	0.556648	0.54841
1.10053	0.171941	0.622333	0.505776	0.597157	0.523038	0.548315	0.548154
1.0922	0.170844	0.614	0.508332	0.588823	0.5306	0.539981	0.546273
1.08387	0.158511	0.605666	0.5093	0.58049	0.535978	0.531648	0.54287
1.07553	0.138952	0.597333	0.508682	0.572157	0.539237	0.523315	0.538261
1.0672	0.119281	0.589	0.506651	0.563823	0.540592	0.514981	0.532792
1.05887	0.103409	0.580666	0.50353	0.55549	0.539918	0.506648	0.526662
1.05053	0.0916139	0.572333	0.499383	0.547157	0.537778	0.498315	0.520314
1.0422	0.0829854	0.564	0.494685	0.538823	0.534151	0.489981	0.514031
1.03387	0.0764615	0.555666	0.489392	0.53049	0.529541	0.481648	0.508014
1.02553	0.071698	0.547333	0.483815	0.522157	0.523997	0.473315	0.502514
1.0172	0.0679862	0.539	0.47826	0.513823	0.518019	0.464981	0.497802
1.00887	0.0651727	0.530666	0.472877	0.50549	0.511806	0.456648	0.494113
1.00053	0.0630665	0.522333	0.467865	0.497157	0.505656	0.448315	0.491538
0.992199	0.0615367	0.514	0.463378	0.488823	0.499804	0.439981	0.490308
0.983865	0.060484	0.505666	0.459654	0.48049	0.494534	0.431648	0.490434
0.975532	0.0598459	0.497333	0.456725	0.472157	0.490005	0.423315	0.492052
0.967199	0.0595779	0.489	0.454798	0.463823	0.486473	0.414981	0.495228
0.958865	0.0595966	0.480666	0.45393	0.45549	0.484015	0.406648	0.500088
0.950532	0.060016	0.472333	0.454143	0.447157	0.482833	0.398315	0.506522
0.942199	0.0607102	0.464	0.455547	0.438823	0.482893	0.389981	0.514668
0.933865	0.0617021	0.455666	0.458272	0.43049	0.484434	0.381648	0.524595
0.925532	0.0630035	0.447333	0.462133	0.422157	0.487389	0.373315	0.536244
0.917199	0.0646296	0.439	0.467345	0.413823	0.491845	0.364981	0.549594
0.908865	0.0666	0.430666	0.473946	0.40549	0.498103	0.356648	0.564895
0.900532	0.0689435	0.422333	0.482034	0.397157	0.505879	0.348315	0.581944
0.892199	0.0716992	0.414	0.491344	0.388823	0.51524	0.339981	0.600786
0.883865	0.0749045	0.405666	0.502125	0.38049	0.526338	0.331648	0.621636
0.875532	0.0786372	0.397333	0.514244	0.372157	0.539034	0.323315	0.644276
0.867199	0.0829746	0.389	0.52782	0.363823	0.553444	0.314981	0.668922
0.858865	0.0880028	0.380666	0.542801	0.35549	0.569645	0.306648	0.695662
0.850532	0.0938485	0.372333	0.559271	0.347157	0.587548	0.298315	0.724451
0.842199	0.100676	0.364	0.577245	0.338823	0.607168	0.289981	0.755322
0.833865	0.108719	0.355666	0.596758	0.33049	0.628772	0.281648	0.788639
0.825532	0.118253	0.347333	0.617803	0.322157	0.652152	0.273315	0.824203
0.817199	0.129196	0.339	0.640377	0.313823	0.677377	0.264981	0.862103
0.808865	0.141399	0.330666	0.664659	0.30549	0.704681	0.256648	0.902761
0.800532	0.154833	0.322333	0.690598	0.297157	0.733984	0.248315	0.945958
0.792199	0.1696	0.314	0.718251	0.288823	0.76533	0.239981	0.992076
0.783865	0.185856	0.305666	0.747664	0.28049	0.79883	0.231648	1.04124
0.775532	0.20376	0.297333	0.77899	0.272157	0.83472	0.223315	1.09353
0.767199	0.223381	0.289	0.812268	0.263823	0.873061	0.214981	1.14932
0.758865	0.244268	0.280666	0.84771	0.25549	0.913865	0.206648	1.20855
0.750532	0.265089	0.272333	0.885217	0.247157	0.957253	0.198315	1.27181
0.742199	0.285135	0.264	0.924818	0.238823	1.00335	0.189981	1.33921
0.733865	0.30471	0.255666	0.967054	0.23049	1.0527	0.181648	1.41108
0.725532	0.323799	0.247333	1.01158	0.222157	1.1049	0.173315	1.48747
0.717199	0.342795	0.239	1.05883	0.213823	1.16053	0.164981	1.56914
0.708865	0.361541	0.230666	1.10891	0.20549	1.21976	0.156648	1.65635
0.700532	0.379883	0.222333	1.16192	0.197157	1.28268	0.148315	1.74952
0.692199	0.397659	0.214	1.21813	0.188823	1.34978	0.139981	1.84913
0.683865	0.414775	0.205666	1.27755	0.18049	1.42104	0.131648	1.95577
0.675532	0.430889	0.197333	1.34082	0.172157	1.49716	0.123315	2.07001
0.667199	0.446012	0.189	1.40776	0.163823	1.57819	0.114981	2.19261
0.658865	0.459755	0.180666	1.47897	0.15549	1.6648	0.106648	2.32442
0.650532	0.471977	0.172333	1.55427	0.147157	1.7569	0.0983147	2.4659
0.642199	0.482612	0.164	1.63446	0.138823	1.85551	0.0899813	2.61847
0.633865	0.491626	0.155666	1.71977	0.13049	1.96098	0.081648	2.78327
0.625532	0.498828	0.147333	1.81051	0.122157	2.07387	0.0733147	2.96132
0.617199	0.504239	0.139	1.90714	0.113823	2.19482	0.0649813	3.15456
0.608865	0.507834	0.130666	2.01017	0.10549	2.32463	0.056648	3.36395
0.600532	0.509743	0.122333	2.1201	0.0971565	2.46409	0.0483147	3.59384
0.592199	0.510025	0.114	2.23759	0.0888232	2.61425	0.0399813	3.84328
0.583865	0.508874	0.105666	2.36336	0.0804899	2.77621	0.031648	4.12006
0.575532	0.506533	0.0973331	2.49786	0.0721565	2.95084	0.0233147	4.42531
0.567199	0.502886	0.0889998	2.64219	0.0638232	3.14009	0.0149813	4.76677
0.558865	0.49845	0.0806665	2.79756	0.0554899	3.34567	0.00664802	5.11076
0.550532	0.493438	0.0723331	2.96465	0.0471565	3.5693
0.542199	0.488023	0.0639998	3.14511	0.0388232	3.81381
0.533865	0.482406	0.0556665	3.34041	0.0304899	4.08249
0.525532	0.476867	0.0473331	3.55268	0.0221565	4.37984
0.517199	0.471441	0.0389998	3.78423	0.0138232	4.71073
0.508865	0.466623	0.0306665	4.03834	0.00548987	5.01663
0.500532	0.46233	0.0223331	4.31866
0.492199	0.458787	0.0139998	4.63168
0.483865	0.456121	0.00566647	4.92487
0.475532	0.454464
0.467199	0.453943
0.458865	0.454532
0.450532	0.456365
0.442199	0.459413
0.433865	0.463839
0.425532	0.469533
0.417199	0.476607
0.408865	0.485021
0.400532	0.494838
0.392199	0.506093
0.383865	0.518771
0.375532	0.532876
0.367199	0.54838
0.358865	0.565447
0.350532	0.583909
0.342199	0.603952
0.333865	0.625513
0.325532	0.648703
0.317199	0.673565
0.308865	0.700157
0.300532	0.728484
0.292199	0.758572
0.283865	0.790662
0.275532	0.824693
0.267199	0.860764
0.258865	0.898914
0.250532	0.939514
0.242199	0.982574
0.233865	1.02823
0.225532	1.07649
0.217199	1.12741
0.208865	1.18172
0.200532	1.23899
0.192199	1.29982
0.183865	1.36438
0.175532	1.43279
0.167199	1.50548
0.158865	1.58247
0.150532	1.66475
0.142199	1.75185
0.133865	1.84484
0.125532	1.94373
0.117199	2.04923
0.108865	2.162
0.100532	2.28243
0.0921986	2.41136
0.0838652	2.54953
0.0755319	2.69791
0.0671986	2.85753
0.0588652	3.02976
0.0505319	3.21552
0.0421986	3.41692
0.0338652	3.63651
0.0255319	3.87601
0.0171986	4.1395
0.00886524	4.43164
0.000531903	4.59941

## Sheet: fig(f)
BOL_40degC_Cap_CD dV_dQ_ca [V/Ah]	BOL_40degC_DVA_CD dV_dQ_ca [V/Ah]	SEI only_40degC_Cap_CD dV_dQ_ca [V/Ah]	SEI only_40degC_DVA_CD dV_dQ_ca [V/Ah]	SEI + Dry out_40degC_Cap_CD dV_dQ_ca [V/Ah]	SEI + Dry out_40degC_DVA_CD dV_dQ_ca [V/Ah]	5 coupled_40degC_Cap_CD dV_dQ_ca [V/Ah]	5 coupled_40degC_DVA_CD dV_dQ_ca [V/Ah]
4.8672	0.658872	4.389	0.665871	4.36382	0.707749	4.31498	0.713667
4.85887	0.465732	4.38067	0.469437	4.35549	0.494732	4.30665	0.498082
4.85053	0.446691	4.37233	0.447332	4.34716	0.469074	4.29831	0.472863
4.8422	0.4371	4.364	0.437272	4.33882	0.457334	4.28998	0.461071
4.83387	0.428902	4.35567	0.428995	4.33049	0.447686	4.28165	0.451287
4.82553	0.42079	4.34733	0.420866	4.32216	0.438213	4.27331	0.441658
4.8172	0.412454	4.339	0.412531	4.31382	0.428508	4.26498	0.431785
4.80887	0.403832	4.33067	0.403915	4.30549	0.418487	4.25665	0.421586
4.80053	0.394923	4.32233	0.39501	4.29716	0.408143	4.24831	0.41106
4.7922	0.385739	4.314	0.385829	4.28882	0.397494	4.23998	0.40022
4.78387	0.376306	4.30567	0.376395	4.28049	0.386565	4.23165	0.389094
4.77553	0.366592	4.29733	0.366694	4.27216	0.375371	4.22331	0.377701
4.7672	0.356706	4.289	0.356802	4.26382	0.363956	4.21498	0.36608
4.75887	0.346594	4.28067	0.346699	4.25549	0.352337	4.20665	0.354253
4.75053	0.336316	4.27233	0.336416	4.24716	0.340547	4.19831	0.342253
4.7422	0.32588	4.264	0.325984	4.23882	0.328618	4.18998	0.330114
4.73387	0.315318	4.25567	0.315423	4.23049	0.316582	4.18165	0.317868
4.72553	0.304654	4.24733	0.304759	4.22216	0.304472	4.17331	0.30555
4.7172	0.293913	4.239	0.294018	4.21382	0.292321	4.16498	0.293194
4.70887	0.283127	4.23067	0.28323	4.20549	0.28017	4.15665	0.280843
4.70053	0.272307	4.22233	0.27241	4.19716	0.268036	4.14831	0.268513
4.6922	0.261499	4.214	0.2616	4.18882	0.255973	4.13998	0.256263
4.68387	0.250725	4.20567	0.250822	4.18049	0.244009	4.13165	0.244118
4.67553	0.240006	4.19733	0.240098	4.17216	0.232177	4.12331	0.232114
4.6672	0.229374	4.189	0.229465	4.16382	0.220512	4.11498	0.220287
4.65887	0.218859	4.18067	0.218945	4.15549	0.209047	4.10665	0.208671
4.65053	0.208485	4.17233	0.208565	4.14716	0.197814	4.09831	0.1973
4.6422	0.198278	4.164	0.198353	4.13882	0.186847	4.08998	0.186206
4.63387	0.188271	4.15567	0.188339	4.13049	0.176181	4.08165	0.175429
4.62553	0.178467	4.14733	0.17853	4.12216	0.165829	4.07331	0.164978
4.6172	0.168912	4.139	0.168974	4.11382	0.155828	4.06498	0.154893
4.60887	0.159635	4.13067	0.159681	4.10549	0.146223	4.05665	0.145221
4.60053	0.150632	4.12233	0.150673	4.09716	0.136998	4.04831	0.135944
4.5922	0.141936	4.114	0.141984	4.08882	0.128224	4.03998	0.127135
4.58387	0.133581	4.10567	0.133621	4.08049	0.119894	4.03165	0.118787
4.57553	0.125573	4.09733	0.125609	4.07216	0.112034	4.02331	0.110926
4.5672	0.117935	4.089	0.117963	4.06382	0.104665	4.01498	0.103573
4.55887	0.11068	4.08067	0.110709	4.05549	0.097806	4.00665	0.0967469
4.55053	0.103813	4.07233	0.10384	4.04716	0.0914582	3.99831	0.090449
4.5422	0.0973673	4.064	0.0973904	4.03882	0.0856423	3.98998	0.0846996
4.53387	0.0913388	4.05567	0.0913665	4.03049	0.0803814	3.98165	0.0795191
4.52553	0.085737	4.04733	0.0857633	4.02216	0.0756452	3.97331	0.074882
4.5172	0.0805944	4.039	0.0806272	4.01382	0.0714737	3.96498	0.0708175
4.50887	0.0758961	4.03067	0.0759323	4.00549	0.0678526	3.95665	0.0673203
4.50053	0.0716492	4.02233	0.0716928	3.99716	0.064768	3.94831	0.0643686
4.4922	0.0678588	4.014	0.0679098	3.98882	0.0622121	3.93998	0.0619528
4.48387	0.0645234	4.00567	0.0645845	3.98049	0.0601647	3.93165	0.0600498
4.47553	0.0616347	3.99733	0.0617112	3.97216	0.0586144	3.92331	0.0586506
4.4672	0.0591921	3.989	0.0592784	3.96382	0.057523	3.91498	0.0577095
4.45887	0.0571714	3.98067	0.0572644	3.95549	0.0568669	3.90665	0.0572057
4.45053	0.0555634	3.97233	0.0556877	3.94716	0.056614	3.89831	0.0571004
4.4422	0.0543786	3.964	0.05451	3.93882	0.0567554	3.88998	0.0573898
4.43387	0.053569	3.95567	0.0537105	3.93049	0.057241	3.88165	0.0580214
4.42553	0.0531162	3.94733	0.0532652	3.92216	0.0580461	3.87331	0.0589706
4.4172	0.0530023	3.939	0.0531577	3.91382	0.0591569	3.86498	0.060225
4.40887	0.0531964	3.93067	0.0533519	3.90549	0.0605322	3.85665	0.0617428
4.40053	0.0537105	3.92233	0.0538658	3.89716	0.06222	3.84831	0.0635762
4.3922	0.054491	3.914	0.0546359	3.88882	0.06414	3.83998	0.0656416
4.38387	0.0555372	3.90567	0.0556758	3.88049	0.0663153	3.83165	0.067964
4.37553	0.0568284	3.89733	0.0569498	3.87216	0.0687249	3.82331	0.070522
4.3672	0.0583541	3.889	0.0584602	3.86382	0.0713661	3.81498	0.0733122
4.35887	0.0601043	3.88067	0.0601928	3.85549	0.0742272	3.80665	0.0763223
4.35053	0.0620682	3.87233	0.0621368	3.84716	0.0772969	3.79831	0.0795395
4.3422	0.0642373	3.864	0.0642849	3.83882	0.0805632	3.78998	0.0829504
4.33387	0.0665932	3.85567	0.0666161	3.83049	0.0840079	3.78165	0.0865366
4.32553	0.0691607	3.84733	0.0691643	3.82216	0.0876253	3.77331	0.0902863
4.3172	0.0718936	3.839	0.071879	3.81382	0.0913816	3.76498	0.0941691
4.30887	0.0747907	3.83067	0.074763	3.80549	0.0952556	3.75665	0.0981663
4.30053	0.0778395	3.82233	0.0777931	3.79716	0.0992345	3.74831	0.102256
4.2922	0.0810192	3.814	0.0809658	3.78882	0.103292	3.73998	0.106416
4.28387	0.0843294	3.80567	0.0842667	3.78049	0.107409	3.73165	0.110624
4.27553	0.0877478	3.79733	0.087679	3.77216	0.111569	3.72331	0.114862
4.2672	0.0912592	3.789	0.0911857	3.76382	0.115748	3.71498	0.11911
4.25887	0.094852	3.78067	0.0947761	3.75549	0.119934	3.70665	0.123354
4.25053	0.09849	3.77233	0.0984116	3.74716	0.124077	3.69831	0.127546
4.2422	0.102173	3.764	0.102096	3.73882	0.128195	3.68998	0.131704
4.23387	0.105883	3.75567	0.105806	3.73049	0.132264	3.68165	0.135803
4.22553	0.109601	3.74733	0.109525	3.72216	0.136272	3.67331	0.139834
4.2172	0.113314	3.739	0.113241	3.71382	0.140202	3.66498	0.143777
4.20887	0.11701	3.73067	0.116939	3.70549	0.144049	3.65665	0.14763
4.20053	0.120672	3.72233	0.120606	3.69716	0.147802	3.64831	0.151379
4.1922	0.1243	3.714	0.124231	3.68882	0.151449	3.63998	0.155016
4.18387	0.127875	3.70567	0.127811	3.68049	0.154993	3.63165	0.158545
4.17553	0.131377	3.69733	0.131314	3.67216	0.158408	3.62331	0.161936
4.1672	0.134816	3.689	0.134755	3.66382	0.161714	3.61498	0.165213
4.15887	0.138177	3.68067	0.138123	3.65549	0.164894	3.60665	0.168359
4.15053	0.141459	3.67233	0.141405	3.64716	0.167948	3.59831	0.171372
4.1422	0.144652	3.664	0.144598	3.63882	0.170867	3.58998	0.174247
4.13387	0.147748	3.65567	0.147697	3.63049	0.173654	3.58165	0.176984
4.12553	0.150747	3.64733	0.150697	3.62216	0.176306	3.57331	0.179582
4.1172	0.153641	3.639	0.153596	3.61382	0.178821	3.56498	0.182039
4.10887	0.156434	3.63067	0.156391	3.60549	0.181202	3.55665	0.184359
4.10053	0.159112	3.62233	0.159072	3.59716	0.183438	3.54831	0.186531
4.0922	0.161684	3.614	0.161647	3.58882	0.185547	3.53998	0.188572
4.08387	0.164142	3.60567	0.164109	3.58049	0.187513	3.53165	0.190468
4.07553	0.166491	3.59733	0.166458	3.57216	0.189353	3.52331	0.192235
4.0672	0.168726	3.589	0.168693	3.56382	0.191052	3.51498	0.19386
4.05887	0.170842	3.58067	0.170813	3.55549	0.192621	3.50665	0.195354
4.05053	0.172845	3.57233	0.172819	3.54716	0.194062	3.49831	0.196717
4.0422	0.174733	3.564	0.174709	3.53882	0.195375	3.48998	0.197951
4.03387	0.176509	3.55567	0.176485	3.53049	0.196565	3.48165	0.199063
4.02553	0.178167	3.54733	0.178149	3.52216	0.19763	3.47331	0.200048
4.0172	0.179715	3.539	0.179699	3.51382	0.19858	3.46498	0.20092
4.00887	0.181158	3.53067	0.181139	3.50549	0.199416	3.45665	0.201674
4.00053	0.182485	3.52233	0.18247	3.49716	0.200138	3.44831	0.202317
3.9922	0.183706	3.514	0.183693	3.48882	0.200753	3.43998	0.202852
3.98387	0.184823	3.50567	0.18481	3.48049	0.201263	3.43165	0.203284
3.97553	0.185837	3.49733	0.185825	3.47216	0.201671	3.42331	0.203616
3.9672	0.186746	3.489	0.186738	3.46382	0.201987	3.41498	0.203852
3.95887	0.187563	3.48067	0.187553	3.45549	0.202205	3.40665	0.203996
3.95053	0.188278	3.47233	0.188272	3.44716	0.202335	3.39831	0.204051
3.9422	0.188904	3.464	0.188898	3.43882	0.20238	3.38998	0.204023
3.93387	0.18944	3.45567	0.189434	3.43049	0.202344	3.38165	0.203916
3.92553	0.189888	3.44733	0.189882	3.42216	0.20223	3.37331	0.203732
3.9172	0.19025	3.439	0.190246	3.41382	0.202043	3.36498	0.203476
3.90887	0.190533	3.43067	0.190528	3.40549	0.201785	3.35665	0.203152
3.90053	0.190737	3.42233	0.190733	3.39716	0.201462	3.34831	0.202764
3.8922	0.190861	3.414	0.190862	3.38882	0.201076	3.33998	0.202316
3.88387	0.19092	3.40567	0.190918	3.38049	0.200632	3.33165	0.201811
3.87553	0.190905	3.39733	0.190906	3.37216	0.200132	3.32331	0.201252
3.8672	0.190827	3.389	0.190827	3.36382	0.19958	3.31498	0.200644
3.85887	0.190684	3.38067	0.190685	3.35549	0.19898	3.30665	0.19999
3.85053	0.190484	3.37233	0.190484	3.34716	0.198336	3.29831	0.199293
3.8422	0.190224	3.364	0.190225	3.33882	0.19765	3.28998	0.198557
3.83387	0.189912	3.35567	0.189912	3.33049	0.196925	3.28165	0.197784
3.82553	0.189547	3.34733	0.189548	3.32216	0.196164	3.27331	0.196978
3.8172	0.189132	3.339	0.189136	3.31382	0.195372	3.26498	0.196142
3.80887	0.188677	3.33067	0.188679	3.30549	0.19455	3.25665	0.195278
3.80053	0.188175	3.32233	0.18818	3.29716	0.1937	3.24831	0.19439
3.7922	0.187635	3.314	0.187641	3.28882	0.192827	3.23998	0.193479
3.78387	0.187057	3.30567	0.187066	3.28049	0.191932	3.23165	0.192549
3.77553	0.186446	3.29733	0.186446	3.27216	0.191018	3.22331	0.191602
3.7672	0.1858	3.289	0.185784	3.26382	0.190088	3.21498	0.190641
3.75887	0.185127	3.28067	0.185096	3.25549	0.189143	3.20665	0.189668
3.75053	0.184422	3.27233	0.184386	3.24716	0.188186	3.19831	0.188684
3.7422	0.183696	3.264	0.183673	3.23882	0.187219	3.18998	0.187692
3.73387	0.182946	3.25567	0.182951	3.23049	0.186244	3.18165	0.186695
3.72553	0.182174	3.24733	0.182193	3.22216	0.185263	3.17331	0.185693
3.7172	0.181384	3.239	0.181406	3.21382	0.184278	3.16498	0.184689
3.70887	0.180578	3.23067	0.180597	3.20549	0.183291	3.15665	0.183685
3.70053	0.179756	3.22233	0.179773	3.19716	0.182303	3.14831	0.182682
3.6922	0.178922	3.214	0.178935	3.18882	0.181316	3.13998	0.181682
3.68387	0.178076	3.20567	0.178087	3.18049	0.180332	3.13165	0.180686
3.67553	0.177221	3.19733	0.17723	3.17216	0.179351	3.12331	0.179696
3.6672	0.176358	3.189	0.176365	3.16382	0.178377	3.11498	0.178714
3.65887	0.17549	3.18067	0.175499	3.15549	0.177409	3.10665	0.177739
3.65053	0.174616	3.17233	0.174636	3.14716	0.176449	3.09831	0.176775
3.6422	0.173739	3.164	0.173771	3.13882	0.175498	3.08998	0.17582
3.63387	0.17286	3.15567	0.172906	3.13049	0.174557	3.08165	0.174875
3.62553	0.171982	3.14733	0.172032	3.12216	0.173624	3.07331	0.17396
3.6172	0.171104	3.139	0.171148	3.11382	0.172724	3.06498	0.173071
3.60887	0.170228	3.13067	0.170269	3.10549	0.171846	3.05665	0.172188
3.60053	0.169355	3.12233	0.169387	3.09716	0.170973	3.04831	0.171313
3.5922	0.168487	3.114	0.168512	3.08882	0.170112	3.03998	0.170449
3.58387	0.167625	3.10567	0.167643	3.08049	0.169251	3.03165	0.169605
3.57553	0.166769	3.09733	0.166782	3.07216	0.168408	3.02331	0.168779
3.5672	0.165921	3.089	0.165928	3.06382	0.167593	3.01498	0.167972
3.55887	0.165082	3.08067	0.165084	3.05549	0.1668	3.00665	0.167186
3.55053	0.164252	3.07233	0.164251	3.04716	0.166025	2.99831	0.166424
3.5422	0.163433	3.064	0.163428	3.03882	0.16527	2.98998	0.165684
3.53387	0.162625	3.05567	0.162617	3.03049	0.164536	2.98165	0.16497
3.52553	0.161829	3.04733	0.161819	3.02216	0.163827	2.97331	0.164283
3.5172	0.161046	3.039	0.161034	3.01382	0.163143	2.96498	0.163624
3.50887	0.160277	3.03067	0.160263	3.00549	0.162487	2.95665	0.163001
3.50053	0.159522	3.02233	0.159507	2.99716	0.161865	2.94831	0.162405
3.4922	0.158782	3.014	0.158767	2.98882	0.161267	2.93998	0.161833
3.48387	0.158058	3.00567	0.158044	2.98049	0.160697	2.93165	0.161279
3.47553	0.157351	2.99733	0.157337	2.97216	0.160142	2.92331	0.160746
3.4672	0.15666	2.989	0.156648	2.96382	0.159608	2.91498	0.160246
3.45887	0.155987	2.98067	0.155977	2.95549	0.159104	2.90665	0.159771
3.45053	0.155333	2.97233	0.155325	2.94716	0.15863	2.89831	0.159329
3.4422	0.154697	2.964	0.154692	2.93882	0.158184	2.88998	0.158916
3.43387	0.15408	2.95567	0.15408	2.93049	0.157767	2.88165	0.158537
3.42553	0.153482	2.94733	0.153485	2.92216	0.157382	2.87331	0.158191
3.4172	0.152903	2.939	0.152913	2.91382	0.157029	2.86498	0.157878
3.40887	0.152358	2.93067	0.152362	2.90549	0.156708	2.85665	0.157601
3.40053	0.151836	2.92233	0.151832	2.89716	0.156421	2.84831	0.157358
3.3922	0.151331	2.914	0.151325	2.88882	0.156168	2.83998	0.157151
3.38387	0.150845	2.90567	0.15084	2.88049	0.155949	2.83165	0.156981
3.37553	0.150382	2.89733	0.150379	2.87216	0.155767	2.82331	0.156848
3.3672	0.14995	2.889	0.149941	2.86382	0.155619	2.81498	0.156754
3.35887	0.149541	2.88067	0.149528	2.85549	0.155509	2.80665	0.156698
3.35053	0.149153	2.87233	0.14914	2.84716	0.155435	2.79831	0.156681
3.3422	0.148789	2.864	0.148777	2.83882	0.155401	2.78998	0.156705
3.33387	0.148454	2.85567	0.14844	2.83049	0.155404	2.78165	0.15677
3.32553	0.148147	2.84733	0.14813	2.82216	0.155448	2.77331	0.156877
3.3172	0.147865	2.839	0.147847	2.81382	0.155531	2.76498	0.157026
3.30887	0.14761	2.83067	0.147591	2.80549	0.155656	2.75665	0.157217
3.30053	0.147384	2.82233	0.147364	2.79716	0.155822	2.74831	0.157452
3.2922	0.147187	2.814	0.147164	2.78882	0.15603	2.73998	0.157729
3.28387	0.147019	2.80567	0.146995	2.78049	0.15628	2.73165	0.158051
3.27553	0.14688	2.79733	0.146855	2.77216	0.156572	2.72331	0.158417
3.2672	0.146771	2.789	0.146745	2.76382	0.156908	2.71498	0.158828
3.25887	0.146694	2.78067	0.146666	2.75549	0.157289	2.70665	0.159284
3.25053	0.146648	2.77233	0.146618	2.74716	0.157712	2.69831	0.159785
3.2422	0.146631	2.764	0.146602	2.73882	0.15818	2.68998	0.160334
3.23387	0.146649	2.75567	0.146619	2.73049	0.158692	2.68165	0.160928
3.22553	0.146697	2.74733	0.146668	2.72216	0.15925	2.67331	0.16157
3.2172	0.146779	2.739	0.14675	2.71382	0.159854	2.66498	0.162259
3.20887	0.146894	2.73067	0.146867	2.70549	0.160503	2.65665	0.162993
3.20053	0.14704	2.72233	0.147018	2.69716	0.161199	2.64831	0.163778
3.1922	0.147211	2.714	0.147203	2.68882	0.16194	2.63998	0.164607
3.18387	0.147417	2.70567	0.147425	2.68049	0.162727	2.63165	0.165484
3.17553	0.14767	2.69733	0.147681	2.67216	0.16356	2.62331	0.166408
3.1672	0.147966	2.689	0.147974	2.66382	0.164439	2.61498	0.167377
3.15887	0.148303	2.68067	0.148304	2.65549	0.165363	2.60665	0.168393
3.15053	0.14868	2.67233	0.14867	2.64716	0.166332	2.59831	0.169453
3.1422	0.149094	2.664	0.149074	2.63882	0.167346	2.58998	0.170557
3.13387	0.149544	2.65567	0.149516	2.63049	0.168402	2.58165	0.171704
3.12553	0.150025	2.64733	0.149997	2.62216	0.169502	2.57331	0.172893
3.1172	0.15054	2.639	0.150514	2.61382	0.170643	2.56498	0.174122
3.10887	0.151093	2.63067	0.151071	2.60549	0.171824	2.55665	0.175389
3.10053	0.151683	2.62233	0.151665	2.59716	0.173042	2.54831	0.176692
3.0922	0.152312	2.614	0.152299	2.58882	0.1743	2.53998	0.178031
3.08387	0.15298	2.60567	0.152972	2.58049	0.175591	2.53165	0.1794
3.07553	0.153686	2.59733	0.153683	2.57216	0.176917	2.52331	0.180802
3.0672	0.154432	2.589	0.154433	2.56382	0.178273	2.51498	0.182229
3.05887	0.155216	2.58067	0.15522	2.55549	0.179657	2.50665	0.183679
3.05053	0.15604	2.57233	0.156047	2.54716	0.181066	2.49831	0.185151
3.0422	0.156901	2.564	0.156911	2.53882	0.182498	2.48998	0.186639
3.03387	0.157799	2.55567	0.157811	2.53049	0.18395	2.48165	0.188141
3.02553	0.158735	2.54733	0.158749	2.52216	0.185417	2.47331	0.189652
3.0172	0.159708	2.539	0.159722	2.51382	0.186896	2.46498	0.191168
3.00887	0.160716	2.53067	0.16073	2.50549	0.188383	2.45665	0.192683
3.00053	0.161759	2.52233	0.161773	2.49716	0.189877	2.44831	0.194199
2.9922	0.162836	2.514	0.162848	2.48882	0.191368	2.43998	0.195701
2.98387	0.163944	2.50567	0.163954	2.48049	0.192853	2.43165	0.19719
2.97553	0.165083	2.49733	0.165091	2.47216	0.19433	2.42331	0.198659
2.9672	0.166252	2.489	0.166257	2.46382	0.195792	2.41498	0.200104
2.95887	0.167447	2.48067	0.167449	2.45549	0.197235	2.40665	0.20152
2.95053	0.168666	2.47233	0.168666	2.44716	0.198653	2.39831	0.202899
2.9422	0.169909	2.464	0.169906	2.43882	0.200039	2.38998	0.204236
2.93387	0.171173	2.45567	0.171167	2.43049	0.201392	2.38165	0.205528
2.92553	0.172453	2.44733	0.172447	2.42216	0.202705	2.37331	0.206769
2.9172	0.173749	2.439	0.173742	2.41382	0.203971	2.36498	0.20795
2.90887	0.175057	2.43067	0.175049	2.40549	0.205183	2.35665	0.209067
2.90053	0.176378	2.42233	0.176366	2.39716	0.206339	2.34831	0.210115
2.8922	0.177701	2.414	0.17769	2.38882	0.207432	2.33998	0.21109
2.88387	0.17903	2.40567	0.179017	2.38049	0.20846	2.33165	0.211988
2.87553	0.180358	2.39733	0.180345	2.37216	0.209414	2.32331	0.212801
2.8672	0.181682	2.389	0.181668	2.36382	0.21029	2.31498	0.213526
2.85887	0.182998	2.38067	0.182986	2.35549	0.211088	2.30665	0.214162
2.85053	0.184306	2.37233	0.184289	2.34716	0.211798	2.29831	0.214701
2.8422	0.185596	2.364	0.185583	2.33882	0.212421	2.28998	0.215144
2.83387	0.186867	2.35567	0.186852	2.33049	0.212948	2.28165	0.215484
2.82553	0.188113	2.34733	0.188098	2.32216	0.21338	2.27331	0.21572
2.8172	0.189333	2.339	0.189318	2.31382	0.213715	2.26498	0.215852
2.80887	0.190522	2.33067	0.190506	2.30549	0.213948	2.25665	0.215878
2.80053	0.191673	2.32233	0.191657	2.29716	0.214079	2.24831	0.215797
2.7922	0.192784	2.314	0.192767	2.28882	0.214105	2.23998	0.215608
2.78387	0.193848	2.30567	0.193835	2.28049	0.214029	2.23165	0.215312
2.77553	0.194865	2.29733	0.194849	2.27216	0.213845	2.22331	0.21491
2.7672	0.195833	2.289	0.195818	2.26382	0.21356	2.21498	0.214402
2.75887	0.196737	2.28067	0.196722	2.25549	0.213169	2.20665	0.213792
2.75053	0.197581	2.27233	0.197568	2.24716	0.212675	2.19831	0.213079
2.7422	0.198363	2.264	0.198349	2.23882	0.212081	2.18998	0.212269
2.73387	0.199074	2.25567	0.199062	2.23049	0.211389	2.18165	0.211364
2.72553	0.199717	2.24733	0.199703	2.22216	0.210599	2.17331	0.210367
2.7172	0.200282	2.239	0.20027	2.21382	0.209717	2.16498	0.209282
2.70887	0.20077	2.23067	0.20076	2.20549	0.208744	2.15665	0.208112
2.70053	0.20118	2.22233	0.201169	2.19716	0.207687	2.14831	0.206867
2.6922	0.201509	2.214	0.201497	2.18882	0.206543	2.13998	0.20554
2.68387	0.201751	2.20567	0.201741	2.18049	0.205327	2.13165	0.204151
2.67553	0.201906	2.19733	0.201899	2.17216	0.204035	2.12331	0.202694
2.6672	0.20198	2.189	0.20197	2.16382	0.202676	2.11498	0.201179
2.65887	0.20196	2.18067	0.201954	2.15549	0.201253	2.10665	0.199611
2.65053	0.201859	2.17233	0.201851	2.14716	0.199772	2.09831	0.197995
2.6422	0.201665	2.164	0.201659	2.13882	0.198236	2.08998	0.196334
2.63387	0.201385	2.15567	0.201379	2.13049	0.196653	2.08165	0.194637
2.62553	0.201018	2.14733	0.201013	2.12216	0.195029	2.07331	0.192909
2.6172	0.200565	2.139	0.200561	2.11382	0.193365	2.06498	0.191151
2.60887	0.200028	2.13067	0.200024	2.10549	0.191671	2.05665	0.189374
2.60053	0.199406	2.12233	0.199404	2.09716	0.189947	2.04831	0.187579
2.5922	0.198707	2.114	0.198704	2.08882	0.188203	2.03998	0.185773
2.58387	0.197926	2.10567	0.197925	2.08049	0.186441	2.03165	0.183959
2.57553	0.197073	2.09733	0.19707	2.07216	0.184666	2.02331	0.182142
2.5672	0.196144	2.089	0.196143	2.06382	0.182883	2.01498	0.180326
2.55887	0.195147	2.08067	0.195145	2.05549	0.181096	2.00665	0.178516
2.55053	0.194081	2.07233	0.194082	2.04716	0.179309	1.99831	0.176715
2.5422	0.192954	2.064	0.192956	2.03882	0.177527	1.98998	0.174926
2.53387	0.19177	2.05567	0.191771	2.03049	0.175752	1.98165	0.173153
2.52553	0.190528	2.04733	0.19053	2.02216	0.173989	1.97331	0.171399
2.5172	0.189237	2.039	0.189239	2.01382	0.17224	1.96498	0.169666
2.50887	0.187898	2.03067	0.187901	2.00549	0.170509	1.95665	0.167958
2.50053	0.186517	2.02233	0.186519	1.99716	0.168798	1.94831	0.166275
2.4922	0.185096	2.014	0.185099	1.98882	0.167109	1.93998	0.164622
2.48387	0.183642	2.00567	0.183645	1.98049	0.165446	1.93165	0.162998
2.47553	0.182152	1.99733	0.182159	1.97216	0.16381	1.92331	0.161406
2.4672	0.180642	1.989	0.180647	1.96382	0.162202	1.91498	0.159847
2.45887	0.179109	1.98067	0.179113	1.95549	0.160625	1.90665	0.158322
2.45053	0.177554	1.97233	0.17756	1.94716	0.15908	1.89831	0.156833
2.4422	0.175986	1.964	0.175993	1.93882	0.157568	1.88998	0.15538
2.43387	0.174408	1.95567	0.174414	1.93049	0.15609	1.88165	0.153964
2.42553	0.172822	1.94733	0.172829	1.92216	0.154648	1.87331	0.152585
2.4172	0.171233	1.939	0.171239	1.91382	0.153241	1.86498	0.151244
2.40887	0.169642	1.93067	0.169649	1.90549	0.15187	1.85665	0.14994
2.40053	0.168053	1.92233	0.168061	1.89716	0.150536	1.84831	0.148674
2.3922	0.16647	1.914	0.166479	1.88882	0.149238	1.83998	0.147446
2.38387	0.164897	1.90567	0.164905	1.88049	0.147978	1.83165	0.146256
2.37553	0.163334	1.89733	0.163342	1.87216	0.146754	1.82331	0.145103
2.3672	0.161784	1.889	0.161793	1.86382	0.145567	1.81498	0.143987
2.35887	0.16025	1.88067	0.160259	1.85549	0.144416	1.80665	0.142907
2.35053	0.158734	1.87233	0.158743	1.84716	0.143302	1.79831	0.141864
2.3422	0.157238	1.864	0.157247	1.83882	0.142224	1.78998	0.140856
2.33387	0.155762	1.85567	0.155772	1.83049	0.141181	1.78165	0.139883
2.32553	0.154312	1.84733	0.15432	1.82216	0.140173	1.77331	0.138944
2.3172	0.152882	1.839	0.152893	1.81382	0.139199	1.76498	0.138039
2.30887	0.151481	1.83067	0.151491	1.80549	0.13826	1.75665	0.137167
2.30053	0.150107	1.82233	0.150116	1.79716	0.137353	1.74831	0.136327
2.2922	0.148759	1.814	0.148769	1.78882	0.136478	1.73998	0.135517
2.28387	0.14744	1.80567	0.147451	1.78049	0.135635	1.73165	0.134739
2.27553	0.146151	1.79733	0.146161	1.77216	0.134823	1.72331	0.13399
2.2672	0.144892	1.789	0.144902	1.76382	0.134042	1.71498	0.13327
2.25887	0.143662	1.78067	0.143673	1.75549	0.133289	1.70665	0.132578
2.25053	0.142464	1.77233	0.142474	1.74716	0.132565	1.69831	0.131913
2.2422	0.141295	1.764	0.141307	1.73882	0.131869	1.68998	0.131275
2.23387	0.140159	1.75567	0.14017	1.73049	0.1312	1.68165	0.130662
2.22553	0.139053	1.74733	0.139064	1.72216	0.130558	1.67331	0.130073
2.2172	0.137977	1.739	0.137989	1.71382	0.12994	1.66498	0.129509
2.20887	0.136933	1.73067	0.136945	1.70549	0.129347	1.65665	0.128968
2.20053	0.135919	1.72233	0.135932	1.69716	0.128778	1.64831	0.128449
2.1922	0.134936	1.714	0.134949	1.68882	0.128232	1.63998	0.127952
2.18387	0.133983	1.70567	0.133996	1.68049	0.127708	1.63165	0.127475
2.17553	0.133059	1.69733	0.133073	1.67216	0.127206	1.62331	0.127019
2.1672	0.132165	1.689	0.132179	1.66382	0.126724	1.61498	0.126582
2.15887	0.131299	1.68067	0.131313	1.65549	0.126263	1.60665	0.126163
2.15053	0.130461	1.67233	0.130477	1.64716	0.125821	1.59831	0.125762
2.1422	0.129652	1.664	0.129667	1.63882	0.125397	1.58998	0.125379
2.13387	0.12887	1.65567	0.128885	1.63049	0.124991	1.58165	0.125012
2.12553	0.128114	1.64733	0.12813	1.62216	0.124603	1.57331	0.124661
2.1172	0.127384	1.639	0.1274	1.61382	0.124231	1.56498	0.124326
2.10887	0.12668	1.63067	0.126695	1.60549	0.123875	1.55665	0.124005
2.10053	0.126001	1.62233	0.126015	1.59716	0.123534	1.54831	0.123698
2.0922	0.125346	1.614	0.125359	1.58882	0.123208	1.53998	0.123404
2.08387	0.124715	1.60567	0.124726	1.58049	0.122897	1.53165	0.123124
2.07553	0.124106	1.59733	0.124116	1.57216	0.122599	1.52331	0.122856
2.0672	0.12352	1.589	0.123528	1.56382	0.122314	1.51498	0.1226
2.05887	0.122956	1.58067	0.122962	1.55549	0.122041	1.50665	0.122355
2.05053	0.122412	1.57233	0.122418	1.54716	0.121781	1.49831	0.12212
2.0422	0.12189	1.564	0.121894	1.53882	0.121532	1.48998	0.121895
2.03387	0.121387	1.55567	0.12139	1.53049	0.121293	1.48165	0.12168
2.02553	0.120903	1.54733	0.120905	1.52216	0.121066	1.47331	0.121474
2.0172	0.120437	1.539	0.120439	1.51382	0.120847	1.46498	0.121277
2.00887	0.11999	1.53067	0.11999	1.50549	0.120638	1.45665	0.121089
2.00053	0.11956	1.52233	0.119561	1.49716	0.120438	1.44831	0.120909
1.9922	0.119147	1.514	0.119147	1.48882	0.120246	1.43998	0.120738
1.98387	0.118751	1.50567	0.11875	1.48049	0.120062	1.43165	0.120575
1.97553	0.11837	1.49733	0.118368	1.47216	0.119887	1.42331	0.120419
1.9672	0.118004	1.489	0.118001	1.46382	0.11972	1.41498	0.120271
1.95887	0.117653	1.48067	0.11765	1.45549	0.11956	1.40665	0.120129
1.95053	0.117316	1.47233	0.117313	1.44716	0.119407	1.39831	0.119994
1.9422	0.116993	1.464	0.116989	1.43882	0.119262	1.38998	0.119866
1.93387	0.116682	1.45567	0.116677	1.43049	0.119123	1.38165	0.119742
1.92553	0.116385	1.44733	0.11638	1.42216	0.118992	1.37331	0.119628
1.9172	0.116099	1.439	0.116094	1.41382	0.118866	1.36498	0.119516
1.90887	0.115825	1.43067	0.11582	1.40549	0.118746	1.35665	0.119409
1.90053	0.115563	1.42233	0.115557	1.39716	0.118631	1.34831	0.119308
1.8922	0.115311	1.414	0.115304	1.38882	0.118522	1.33998	0.119212
1.88387	0.11507	1.40567	0.115062	1.38049	0.118418	1.33165	0.11912
1.87553	0.114839	1.39733	0.114831	1.37216	0.118319	1.32331	0.119033
1.8672	0.114617	1.389	0.114609	1.36382	0.118225	1.31498	0.118949
1.85887	0.114405	1.38067	0.114396	1.35549	0.118134	1.30665	0.11887
1.85053	0.114202	1.37233	0.114193	1.34716	0.118049	1.29831	0.118795
1.8422	0.114007	1.364	0.113997	1.33882	0.117967	1.28998	0.118723
1.83387	0.11382	1.35567	0.11381	1.33049	0.117889	1.28165	0.118654
1.82553	0.113641	1.34733	0.11363	1.32216	0.117814	1.27331	0.118589
1.8172	0.11347	1.339	0.113458	1.31382	0.117744	1.26498	0.118526
1.80887	0.113307	1.33067	0.113293	1.30549	0.117676	1.25665	0.118467
1.80053	0.11315	1.32233	0.113136	1.29716	0.117612	1.24831	0.118411
1.7922	0.113	1.314	0.112985	1.28882	0.11755	1.23998	0.118357
1.78387	0.112856	1.30567	0.11284	1.28049	0.117492	1.23165	0.118305
1.77553	0.112719	1.29733	0.112702	1.27216	0.117437	1.22331	0.118257
1.7672	0.112587	1.289	0.112569	1.26382	0.117384	1.21498	0.11821
1.75887	0.112461	1.28067	0.112442	1.25549	0.117333	1.20665	0.118166
1.75053	0.112341	1.27233	0.11232	1.24716	0.117285	1.19831	0.118124
1.7422	0.112226	1.264	0.112203	1.23882	0.117239	1.18998	0.118083
1.73387	0.112115	1.25567	0.112091	1.23049	0.117195	1.18165	0.118044
1.72553	0.11201	1.24733	0.111983	1.22216	0.117153	1.17331	0.118007
1.7172	0.111909	1.239	0.11188	1.21382	0.117113	1.16498	0.117972
1.70887	0.111813	1.23067	0.11178	1.20549	0.117075	1.15665	0.117938
1.70053	0.111721	1.22233	0.111684	1.19716	0.117039	1.14831	0.117904
1.6922	0.111633	1.214	0.111591	1.18882	0.117003	1.13998	0.117872
1.68387	0.111549	1.20567	0.111501	1.18049	0.11697	1.13165	0.11784
1.67553	0.111468	1.19733	0.111417	1.17216	0.116937	1.12331	0.117809
1.6672	0.111391	1.189	0.111333	1.16382	0.116905	1.11498	0.117779
1.65887	0.111318	1.18067	0.111257	1.15549	0.116874	1.10665	0.117749
1.65053	0.111247	1.17233	0.111188	1.14716	0.116843	1.09831	0.117719
1.6422	0.111178	1.164	0.111125	1.13882	0.116812	1.08998	0.117694
1.63387	0.111113	1.15567	0.111079	1.13049	0.116784	1.08165	0.11768
1.62553	0.11105	1.14733	0.11104	1.12216	0.116754	1.07331	0.117671
1.6172	0.11099	1.139	0.111014	1.11382	0.116728	1.06498	0.117679
1.60887	0.110933	1.13067	0.110996	1.10549	0.116705	1.05665	0.117701
1.60053	0.110878	1.12233	0.110981	1.09716	0.116694	1.04831	0.117738
1.5922	0.110826	1.114	0.110954	1.08882	0.116694	1.03998	0.117775
1.58387	0.110776	1.10567	0.110901	1.08049	0.116703	1.03165	0.117811
1.57553	0.110729	1.09733	0.110792	1.07216	0.116725	1.02331	0.117806
1.5672	0.110684	1.089	0.110646	1.06382	0.116756	1.01498	0.117724
1.55887	0.11064	1.08067	0.110526	1.05549	0.116788	1.00665	0.117568
1.55053	0.1106	1.07233	0.110459	1.04716	0.116817	0.998315	0.117447
1.5422	0.110561	1.064	0.110433	1.03882	0.116822	0.989981	0.117412
1.53387	0.110524	1.05567	0.110417	1.03049	0.116767	0.981648	0.117426
1.52553	0.110488	1.04733	0.110398	1.02216	0.116642	0.973315	0.117446
1.5172	0.110455	1.039	0.110376	1.01382	0.116506	0.964981	0.117457
1.50887	0.110423	1.03067	0.110352	1.00549	0.116439	0.956648	0.117464
1.50053	0.110392	1.02233	0.110327	0.997157	0.116437	0.948315	0.117465
1.4922	0.110363	1.014	0.110301	0.988823	0.116458	0.939981	0.117464
1.48387	0.110336	1.00567	0.110277	0.98049	0.116475	0.931648	0.117463
1.47553	0.11031	0.997333	0.110253	0.972157	0.116482	0.923315	0.11746
1.4672	0.110285	0.989	0.11023	0.963823	0.116486	0.914981	0.117458
1.45887	0.110261	0.980666	0.110208	0.95549	0.116487	0.906648	0.117455
1.45053	0.110239	0.972333	0.110186	0.947157	0.116487	0.898315	0.117453
1.4422	0.110217	0.964	0.110166	0.938823	0.116485	0.889981	0.117451
1.43387	0.110197	0.955666	0.110146	0.93049	0.116484	0.881648	0.117448
1.42553	0.110178	0.947333	0.110127	0.922157	0.116482	0.873315	0.117446
1.4172	0.110159	0.939	0.110108	0.913823	0.11648	0.864981	0.117444
1.40887	0.110142	0.930666	0.110091	0.90549	0.116478	0.856648	0.117442
1.40053	0.110126	0.922333	0.110074	0.897157	0.116475	0.848315	0.11744
1.3922	0.11011	0.914	0.110058	0.888823	0.116473	0.839981	0.117438
1.38387	0.110095	0.905666	0.110042	0.88049	0.116471	0.831648	0.117436
1.37553	0.110081	0.897333	0.110027	0.872157	0.116469	0.823315	0.117434
1.3672	0.110068	0.889	0.110012	0.863823	0.116467	0.814981	0.117432
1.35887	0.110055	0.880666	0.109997	0.85549	0.116465	0.806648	0.11743
1.35053	0.110043	0.872333	0.109983	0.847157	0.116463	0.798315	0.117427
1.3422	0.110032	0.864	0.109968	0.838823	0.116461	0.789981	0.117424
1.33387	0.110021	0.855666	0.109953	0.83049	0.116459	0.781648	0.117419
1.32553	0.110011	0.847333	0.109941	0.822157	0.116457	0.773315	0.117417
1.3172	0.110002	0.839	0.109937	0.813823	0.116454	0.764981	0.117425
1.30887	0.109993	0.830666	0.109937	0.80549	0.11645	0.756648	0.117437
1.30053	0.109985	0.822333	0.10994	0.797157	0.116444	0.748315	0.117452
1.2922	0.109977	0.814	0.109943	0.788823	0.116445	0.739981	0.117468
1.28387	0.109969	0.805666	0.109947	0.78049	0.116455	0.731648	0.117485
1.27553	0.109962	0.797333	0.109952	0.772157	0.116467	0.723315	0.117502
1.2672	0.109956	0.789	0.109957	0.763823	0.116483	0.714981	0.117517
1.25887	0.109949	0.780666	0.109961	0.75549	0.116498	0.706648	0.117532
1.25053	0.109943	0.772333	0.109964	0.747157	0.116514	0.698315	0.117541
1.2422	0.109937	0.764	0.10996	0.738823	0.11653	0.689981	0.11753
1.23387	0.109932	0.755666	0.109939	0.73049	0.116546	0.681648	0.117501
1.22553	0.109927	0.747333	0.109908	0.722157	0.116561	0.673315	0.117473
1.2172	0.109921	0.739	0.109882	0.713823	0.116573	0.664981	0.117455
1.20887	0.109916	0.730666	0.109862	0.70549	0.116576	0.656648	0.117444
1.20053	0.109911	0.722333	0.109848	0.697157	0.116556	0.648315	0.117437
1.1922	0.109905	0.714	0.109836	0.688823	0.116525	0.639981	0.117433
1.18387	0.109901	0.705666	0.109827	0.68049	0.116501	0.631648	0.11743
1.17553	0.109895	0.697333	0.10982	0.672157	0.116488	0.623315	0.117431
1.1672	0.109891	0.689	0.109814	0.663823	0.116477	0.614981	0.11743
1.15887	0.109887	0.680666	0.109809	0.65549	0.11647	0.606648	0.117432
1.15053	0.109888	0.672333	0.109805	0.647157	0.116466	0.598315	0.117434
1.1422	0.109897	0.664	0.109802	0.638823	0.116465	0.589981	0.117438
1.13387	0.109912	0.655666	0.1098	0.63049	0.116465	0.581648	0.117441
1.12553	0.109939	0.647333	0.109798	0.622157	0.116466	0.573315	0.117444
1.1172	0.109979	0.639	0.109796	0.613823	0.116467	0.564981	0.117448
1.10887	0.110018	0.630666	0.109795	0.60549	0.116468	0.556648	0.117451
1.10053	0.110037	0.622333	0.109796	0.597157	0.116474	0.548315	0.117457
1.0922	0.109995	0.614	0.109794	0.588823	0.116476	0.539981	0.11746
1.08387	0.109904	0.605666	0.109794	0.58049	0.11648	0.531648	0.117464
1.07553	0.109828	0.597333	0.109794	0.572157	0.116483	0.523315	0.117469
1.0672	0.109807	0.589	0.109794	0.563823	0.116488	0.514981	0.117474
1.05887	0.109821	0.580666	0.109794	0.55549	0.116492	0.506648	0.117479
1.05053	0.109841	0.572333	0.109795	0.547157	0.116496	0.498315	0.117485
1.0422	0.109856	0.564	0.109796	0.538823	0.116501	0.489981	0.117491
1.03387	0.109867	0.555666	0.109797	0.53049	0.116506	0.481648	0.117497
1.02553	0.109874	0.547333	0.109798	0.522157	0.116511	0.473315	0.117504
1.0172	0.109881	0.539	0.1098	0.513823	0.116516	0.464981	0.117511
1.00887	0.109887	0.530666	0.109802	0.50549	0.116522	0.456648	0.117519
1.00053	0.109892	0.522333	0.109804	0.497157	0.116528	0.448315	0.117527
0.992199	0.109896	0.514	0.109807	0.488823	0.116534	0.439981	0.117536
0.983865	0.109901	0.505666	0.10981	0.48049	0.116541	0.431648	0.117545
0.975532	0.109905	0.497333	0.109813	0.472157	0.116548	0.423315	0.117555
0.967199	0.109909	0.489	0.109817	0.463823	0.116556	0.414981	0.117566
0.958865	0.109913	0.480666	0.109822	0.45549	0.116566	0.406648	0.117578
0.950532	0.109917	0.472333	0.109826	0.447157	0.116573	0.398315	0.117588
0.942199	0.109921	0.464	0.10983	0.438823	0.116582	0.389981	0.1176
0.933865	0.109926	0.455666	0.109836	0.43049	0.116592	0.381648	0.117613
0.925532	0.10993	0.447333	0.109842	0.422157	0.116603	0.373315	0.117626
0.917199	0.109934	0.439	0.109848	0.413823	0.116614	0.364981	0.11764
0.908865	0.109938	0.430666	0.109854	0.40549	0.116625	0.356648	0.117654
0.900532	0.109942	0.422333	0.109861	0.397157	0.116637	0.348315	0.117668
0.892199	0.109946	0.414	0.109868	0.388823	0.11665	0.339981	0.117683
0.883865	0.10995	0.405666	0.109875	0.38049	0.116663	0.331648	0.117699
0.875532	0.109954	0.397333	0.109882	0.372157	0.116676	0.323315	0.117715
0.867199	0.109958	0.389	0.10989	0.363823	0.11669	0.314981	0.117731
0.858865	0.109962	0.380666	0.109898	0.35549	0.116704	0.306648	0.117748
0.850532	0.109965	0.372333	0.109906	0.347157	0.116719	0.298315	0.117765
0.842199	0.109968	0.364	0.109915	0.338823	0.116734	0.289981	0.117783
0.833865	0.10997	0.355666	0.109923	0.33049	0.11675	0.281648	0.117802
0.825532	0.109973	0.347333	0.109932	0.322157	0.116766	0.273315	0.11782
0.817199	0.109982	0.339	0.109941	0.313823	0.116782	0.264981	0.11784
0.808865	0.109996	0.330666	0.10995	0.30549	0.1168	0.256648	0.11786
0.800532	0.110013	0.322333	0.10996	0.297157	0.116817	0.248315	0.11788
0.792199	0.110031	0.314	0.10997	0.288823	0.116835	0.239981	0.1179
0.783865	0.110049	0.305666	0.10998	0.28049	0.116853	0.231648	0.117922
0.775532	0.110065	0.297333	0.10999	0.272157	0.116872	0.223315	0.117943
0.767199	0.110078	0.289	0.11	0.263823	0.116891	0.214981	0.117965
0.758865	0.110082	0.280666	0.110011	0.25549	0.116911	0.206648	0.117988
0.750532	0.110068	0.272333	0.110022	0.247157	0.116931	0.198315	0.11801
0.742199	0.110051	0.264	0.110033	0.238823	0.116952	0.189981	0.118034
0.733865	0.110039	0.255666	0.110044	0.23049	0.116973	0.181648	0.118057
0.725532	0.110035	0.247333	0.110055	0.222157	0.116995	0.173315	0.118081
0.717199	0.110033	0.239	0.110067	0.213823	0.117017	0.164981	0.118105
0.708865	0.110033	0.230666	0.110079	0.20549	0.117039	0.156648	0.118129
0.700532	0.110036	0.222333	0.110091	0.197157	0.117062	0.148315	0.118154
0.692199	0.11004	0.214	0.110103	0.188823	0.117085	0.139981	0.118179
0.683865	0.110044	0.205666	0.110115	0.18049	0.117108	0.131648	0.118204
0.675532	0.110049	0.197333	0.110127	0.172157	0.117132	0.123315	0.118228
0.667199	0.110055	0.189	0.110139	0.163823	0.117156	0.114981	0.118254
0.658865	0.11006	0.180666	0.110152	0.15549	0.11718	0.106648	0.118279
0.650532	0.110068	0.172333	0.110164	0.147157	0.117205	0.0983147	0.118303
0.642199	0.110074	0.164	0.110176	0.138823	0.117229	0.0899813	0.118328
0.633865	0.11008	0.155666	0.110189	0.13049	0.117254	0.081648	0.118353
0.625532	0.110087	0.147333	0.110201	0.122157	0.117279	0.0733147	0.118377
0.617199	0.110094	0.139	0.110214	0.113823	0.117304	0.0649813	0.118401
0.608865	0.110101	0.130666	0.110226	0.10549	0.117328	0.056648	0.118424
0.600532	0.110108	0.122333	0.110238	0.0971565	0.117353	0.0483147	0.118447
0.592199	0.110116	0.114	0.11025	0.0888232	0.117378	0.0399813	0.118468
0.583865	0.110123	0.105666	0.110262	0.0804899	0.117403	0.031648	0.118489
0.575532	0.110131	0.0973331	0.110274	0.0721565	0.117427	0.0233147	0.118507
0.567199	0.11014	0.0889998	0.110286	0.0638232	0.117451	0.0149813	0.118523
0.558865	0.110148	0.0806665	0.110297	0.0554899	0.117474	0.00664802	0.118535
0.550532	0.110157	0.0723331	0.110308	0.0471565	0.117497
0.542199	0.110166	0.0639998	0.110318	0.0388232	0.117518
0.533865	0.110176	0.0556665	0.110328	0.0304899	0.117539
0.525532	0.110186	0.0473331	0.110337	0.0221565	0.117557
0.517199	0.110196	0.0389998	0.110346	0.0138232	0.117574
0.508865	0.110206	0.0306665	0.110353	0.00548987	0.117585
0.500532	0.110217	0.0223331	0.110359
0.492199	0.110229	0.0139998	0.110363
0.483865	0.110241	0.00566647	0.110364
0.475532	0.110254
0.467199	0.110267
0.458865	0.110281
0.450532	0.110295
0.442199	0.11031
0.433865	0.110326
0.425532	0.110341
0.417199	0.110358
0.408865	0.110375
0.400532	0.110392
0.392199	0.11041
0.383865	0.110429
0.375532	0.110449
0.367199	0.110469
0.358865	0.11049
0.350532	0.11051
0.342199	0.110532
0.333865	0.110555
0.325532	0.110578
0.317199	0.110602
0.308865	0.110626
0.300532	0.110651
0.292199	0.110677
0.283865	0.110704
0.275532	0.110731
0.267199	0.110758
0.258865	0.110787
0.250532	0.110816
0.242199	0.110846
0.233865	0.110877
0.225532	0.110908
0.217199	0.11094
0.208865	0.110973
0.200532	0.111006
0.192199	0.11104
0.183865	0.111075
0.175532	0.111111
0.167199	0.111147
0.158865	0.111183
0.150532	0.111221
0.142199	0.111258
0.133865	0.111297
0.125532	0.111336
0.117199	0.111376
0.108865	0.111416
0.100532	0.111457
0.0921986	0.111498
0.0838652	0.11154
0.0755319	0.111582
0.0671986	0.111624
0.0588652	0.111667
0.0505319	0.11171
0.0421986	0.111753
0.0338652	0.111796
0.0255319	0.111838
0.0171986	0.11188
0.00886524	0.11192
0.000531903	0.11194
