# Supplementary material for: The importance of degradation mode analysis in parameterising lifetime prediction models of lithium-ion battery degradation
Source: Nat Commun. 2025 Mar 21;16:2776. doi: 10.1038/s41467-025-57968-3 (PMC11926349; doi:10.1038/s41467-025-57968-3)
Supplement: Supplementary file 3 — Source Data [file 41467_2025_57968_MOESM3_ESM.zip › Source_Data/Supplementary Figure 5.xlsx]

## Sheet: fig(a)
T_deg_All	LLI_to_SEI_Exp2_SEI_only	LLI_to_SEI_Exp3_SEI_only	LLI_to_SEI_Exp2_SEI_dry	LLI_to_SEI_Exp3_SEI_dry	LLI_to_SEI_Exp2_5couple	LLI_to_SEI_Exp3_5couple
10	1.59995	1.99396	0.713785	0.895933	0.689052	0.893241
25	1.54041	1.94657	0.679541	0.86803	0.666249	0.854197
40	1.75703	2.15709	0.783233	0.967089	0.727019	0.913933

## Sheet: fig(b)
T_deg_All	LLI_to_SEI_cr_Exp2_SEI_only	LLI_to_SEI_cr_Exp3_SEI_only	LLI_to_SEI_cr_Exp2_SEI_dry	LLI_to_SEI_cr_Exp3_SEI_dry	LLI_to_SEI_cr_Exp2_5couple	LLI_to_SEI_cr_Exp3_5couple
10	3.05271	3.80448	1.3619	1.70944	1.31479	1.7046
25	2.93911	3.71405	1.29656	1.6562	1.27124	1.63001
40	3.35241	4.11574	1.49441	1.84521	1.38718	1.74396

## Sheet: fig(c)
T_deg_All	LLI_to_LiP_Exp2_5couple	LLI_to_LiP_Exp3_5couple
10	0.0864444	0.138648
25	0.102641	0.14598
40	0.116502	0.157122

## Sheet: fig(d)
T_deg_All	LLI_to_LAM_Exp2_SEI_dry	LLI_to_LAM_Exp3_SEI_dry	LLI_to_LAM_Exp2_5couple	LLI_to_LAM_Exp3_5couple
10	3.46749	4.40186	4.30215	6.60298
25	3.29445	4.25748	4.00055	5.93109
40	3.82087	4.77245	4.30534	6.11159

## Sheet: fig(e)
T_deg_All	LAM_to_Dry_Exp2_SEI_dry	LAM_to_Dry_Exp3_SEI_dry	LAM_to_Dry_Exp2_5couple	LAM_to_Dry_Exp3_5couple
10	2.75328	3.50614	3.1422	4.14778
25	2.60936	3.3936	3.01326	3.93266
40	3.04381	3.82672	3.30781	4.23032

## Sheet: fig(f)
T_deg_All	LAM_to_Crack_Ne_Exp2_5couple	LAM_to_Crack_Ne_Exp3_5couple
10	3.23676	5.91822
25	2.7139	4.86731
40	2.70326	4.60239

## Sheet: fig(g)
T_deg_All	LAM_to_Crack_Pe_Exp2_5couple	LAM_to_Crack_Pe_Exp3_5couple
10	2.29616	2.91121
25	2.21074	2.79249
40	2.35802	2.9355
