# Supplementary material for: The importance of degradation mode analysis in parameterising lifetime prediction models of lithium-ion battery degradation
Source: Nat Commun. 2025 Mar 21;16:2776. doi: 10.1038/s41467-025-57968-3 (PMC11926349; doi:10.1038/s41467-025-57968-3)
Supplement: Supplementary file 3 — Source Data [file 41467_2025_57968_MOESM3_ESM.zip › Source_Data/Supplementary Figure 6.xlsx]

## Sheet: fig(a)
Age_T_Exp2_exp	SOH_loss_Exp2_exp	SOH_loss_Exp2_SEI	SOH_loss_Exp2_SEIDry	SOH_loss_Exp2_5couple	Age_T_Exp3_exp	SOH_loss_Exp3_exp	SOH_loss_Exp3_SEI	SOH_loss_Exp3_SEIDry	SOH_loss_Exp3_5couple
10	8.51228	7.14343	7.18967	8.42592	10	18.2809	7.90915	8.06867	10.8354
25	7.20996	6.92111	6.88894	8.02877	25	13.8187	7.64064	7.71783	9.86717
40	8.7656	7.78448	7.88623	8.61607	40	11.076	8.45571	8.61655	10.2581

## Sheet: fig(b)
Age_T_Exp2_exp	LLI_Exp2_exp	LLI_Exp2_SEI	LLI_Exp2_SEIDry	LLI_Exp2_5couple	Age_T_Exp3_exp	LLI_Exp3_exp	LLI_Exp3_SEI	LLI_Exp3_SEIDry	LLI_Exp3_5couple
10	9.43318	5.21595	6.20108	7.31722	10	15.2448	5.79844	7.00723	9.30514
25	7.65596	5.05307	5.92986	6.96326	25	12.9217	5.66061	6.78172	8.52465
40	9.31587	5.69782	6.80764	7.49612	40	10.4932	6.27283	7.58474	8.88776

## Sheet: fig(c)
Age_T_Exp2_exp	Res_Exp2_exp	Res_Exp2_SEI	Res_Exp2_SEIDry	Res_Exp2_5couple	Age_T_Exp3_exp	Res_Exp3_exp	Res_Exp3_SEI	Res_Exp3_SEIDry	Res_Exp3_5couple
10	27.0449	28.4872	29.0435	28.5433	10	35.592	29.0389	29.6739	29.3491
25	29.8168	28.3373	28.8584	28.3906	25	29.9173	28.9141	29.5191	29.1
40	27.4006	28.6289	29.2138	28.5632	40	31.9662	29.1992	29.857	29.255

## Sheet: fig(d)
Age_T_Exp2_exp	LAM_Ne_Exp2_exp	LAM_Ne_Exp2_SEI	LAM_Ne_Exp2_SEIDry	LAM_Ne_Exp2_5couple	Age_T_Exp3_exp	LAM_Ne_Exp3_exp	LAM_Ne_Exp3_SEI	LAM_Ne_Exp3_SEIDry	LAM_Ne_Exp3_5couple
10	7.98363	0	3.88641	5.26487	10	12.3438	0	4.40175	7.31612
25	5.38097	0	3.7136	4.81393	25	10.0982	0	4.25738	6.45032
40	6.49371	0	4.27393	5.09831	40	7.56211	0	4.77233	6.54414

## Sheet: fig(e)
Age_T_Exp2_exp	LAM_Pe_Exp2_exp	LAM_Pe_Exp2_SEI	LAM_Pe_Exp2_SEIDry	LAM_Pe_Exp2_5couple	Age_T_Exp3_exp	LAM_Pe_Exp3_exp	LAM_Pe_Exp3_SEI	LAM_Pe_Exp3_SEIDry	LAM_Pe_Exp3_5couple
10	5.89842	0	3.88641	4.63624	10	9.63115	0	4.40175	5.21878
25	4.27985	0	3.7136	4.47768	25	10.8919	0	4.25738	4.95707
40	4.59918	0	4.27393	4.86522	40	5.5488	0	4.77233	5.31303
