# Supplementary material for: The importance of degradation mode analysis in parameterising lifetime prediction models of lithium-ion battery degradation
Source: Nat Commun. 2025 Mar 21;16:2776. doi: 10.1038/s41467-025-57968-3 (PMC11926349; doi:10.1038/s41467-025-57968-3)
Supplement: Supplementary file 3 — Source Data [file 41467_2025_57968_MOESM3_ESM.zip › Source_Data/Supplementary Figure 7.xlsx]

## Sheet: fig(a)
Charge_Throughput_Exp1_exp_K (kA.h)	SoH_Exp1_exp_K (%)	Charge_Throughput_Exp1_exp_L (kA.h)	SoH_Exp1_exp_L (%)	Charge_Throughput_Exp1_exp_M (kA.h)	SoH_Exp1_exp_M (%)	Charge_Throughput_Exp1_avg (kA.h)	SoH_Exp1_avg (%)	Throughput_capacity_SEI only (kA.h)	SoH_SEI only (%)	Throughput_capacity_SEI + Dry out (kA.h)	SoH_SEI + Dry out (%)	Throughput_capacity_5 coupled (kA.h)	SoH_5 coupled (%)
0	100	0	100	0	100	0	100	0.0451007	100.051	0.0450843	100.056	0.0449545	100.013
0.775148	94.9442	0.776113	95.0552	0.774263	95.8311	0.774263	95.2827	0.842233	99.6608	0.842114	99.6991	0.826474	99.623
1.54919	86.686	1.55117	86.6775	1.54739	86.8899	1.54739	86.7712	1.63928	99.486	1.63908	99.5553	1.60791	99.4377
2.32319	83.9107	2.32619	83.7207	2.32046	83.8518	2.32046	83.8383	2.43624	99.318	2.436	99.4139	2.38929	99.2557
3.09731	82.7077	3.10131	82.5944	3.0936	82.5534	3.0936	82.6242	3.23313	99.1563	3.23286	99.275	3.1706	99.0768
3.86964	81.6221	3.87433	81.54	3.86601	81.6259	3.86601	81.6015	4.02993	99	4.02968	99.1383	3.95186	98.9009
4.64342	80.6886	4.64904	80.7004	4.63893	80.9466	4.63893	80.784	4.82667	98.8488	4.82644	99.0038	4.73306	98.7278
5.41708	79.6182	5.42351	79.7727	5.4118	80.1038	5.4118	79.8387	5.62333	98.7021	5.62316	98.8713	5.51421	98.5574
6.19705	78.7753	6.20449	79.0285	6.18841	79.4507	6.18841	79.093	6.41993	98.5596	6.41983	98.7409	6.2953	98.3895
6.97074	77.9078	6.97918	78.2603	6.96131	78.7819	6.96131	78.3261	7.21646	98.4209	7.21645	98.6123	7.07633	98.2241
7.74628	77.1791	7.75522	77.6138	7.7342	78.3129	7.7342	77.7115	8.01292	98.2858	8.01303	98.4855	7.85732	98.061
								8.80932	98.154	8.80956	98.3604	8.63825	97.9001
								9.60566	98.0253	9.60604	98.237	9.41912	97.7414

## Sheet: fig(b)
Charge_Throughput_Exp1_exp_K (kA.h)	0.1s_Resistance_Exp1_exp_K (mOhms)	Charge_Throughput_Exp1_exp_L (kA.h)	0.1s_Resistance_Exp1_exp_L (mOhms)	Charge_Throughput_Exp1_exp_M (kA.h)	0.1s_Resistance_Exp1_exp_M (mOhms)	Charge_Throughput_Exp1_avg (kA.h)	0.1s_Resistance_Exp1_avg (mOhms)	Throughput_capacity_SEI only (kA.h)	Res_midSOC_SEI only (mOhms)	Throughput_capacity_SEI + Dry out (kA.h)	Res_midSOC_SEI + Dry out (mOhms)	Throughput_capacity_5 coupled (kA.h)	Res_midSOC_5 coupled (mOhms)
0	26.3138	0	26.1763	0	26.1805	0	26.2235	0.0451007	26.2347	0.0450843	26.7575	0.0449545	26.4592
1.54919	28.9408	1.55117	28.3273	1.54739	28.9222	1.54739	28.7274	0.842233	26.2956	0.842114	26.8046	0.826474	26.5057
3.09731	30.276	3.10131	29.8314	3.0936	30.4603	3.0936	30.1857	1.63928	26.354	1.63908	26.8515	1.60791	26.5529
4.64342	30.941	4.64904	30.3257	4.63893	31.0445	4.63893	30.7687	2.43624	26.4101	2.436	26.8976	2.38929	26.5995
6.19705	32.0733	6.20449	31.2898	6.18841	31.926	6.18841	31.7576	3.23313	26.4642	3.23286	26.9432	3.1706	26.6455
7.74628	33.0133	7.75522	32.2307	7.7342	32.7326	7.7342	32.6522	4.02993	26.5166	4.02968	26.9881	3.95186	26.6908
								4.82667	26.5674	4.82644	27.0325	4.73306	26.7357
								5.62333	26.6168	5.62316	27.0763	5.51421	26.7799
								6.41993	26.6648	6.41983	27.1196	6.2953	26.8237
								7.21646	26.7116	7.21645	27.1624	7.07633	26.8671
								8.01292	26.7573	8.01303	27.2047	7.85732	26.91
								8.80932	26.802	8.80956	27.2466	8.63825	26.9524
								9.60566	26.8457	9.60604	27.2881	9.41912	26.9945

## Sheet: fig(c)
Charge_Throughput_Exp1_exp_K (kA.h)	LLI_Exp1_exp_K (%)	Charge_Throughput_Exp1_exp_L (kA.h)	LLI_Exp1_exp_L (%)	Charge_Throughput_Exp1_exp_M (kA.h)	LLI_Exp1_exp_M (%)	Charge_Throughput_Exp1_avg (kA.h)	LLI_Exp1_avg (%)	Throughput_capacity_SEI only (kA.h)	LLI_SEI only (%)	Throughput_capacity_SEI + Dry out (kA.h)	LLI_SEI + Dry out (%)	Throughput_capacity_5 coupled (kA.h)	LLI_5 coupled (%)
0	0	0	0	0	0	0	0	0.0451007	0	0.0450843	0	0.0449545	0
0.775148	5.83174	0.776113	5.79705	0.774263	4.55986	0.774263	5.38939	0.842233	0.136874	0.842114	0.12545	0.826474	0.1569
1.54919	13.6914	1.55117	14.1891	1.54739	12.643	1.54739	13.4881	1.63928	0.267806	1.63908	0.251942	1.60791	0.32058
2.32319	16.1482	2.32619	16.7141	2.32046	16.1396	2.32046	16.3248	2.43624	0.393506	2.436	0.376208	2.38929	0.481338
3.09731	17.9571	3.10131	18.1049	3.0936	17.371	3.0936	17.8035	3.23313	0.514553	3.23286	0.498364	3.1706	0.639332
3.86964	19.1662	3.87433	19.19	3.86601	17.9018	3.86601	18.7469	4.02993	0.631426	4.02968	0.618516	3.95186	0.794703
4.64342	20.0172	4.64904	20.0684	4.63893	18.6192	4.63893	19.5628	4.82667	0.744526	4.82644	0.736762	4.73306	0.947583
5.41708	20.9405	5.42351	21.0388	5.4118	19.1811	5.4118	20.3798	5.62333	0.854195	5.62316	0.853193	5.51421	1.09809
6.19705	21.8305	6.20449	21.8172	6.18841	19.8717	6.18841	21.1645	6.41993	0.960724	6.41983	0.967892	6.2953	1.24634
6.97074	21.6392	6.97918	20.7471	6.96131	20.7899	6.96131	21.0677	7.21646	1.06437	7.21645	1.08094	7.07633	1.39243
7.74628	22.419	7.75522	21.0754	7.7342	21.2756	7.7342	21.583	8.01292	1.16534	8.01303	1.1924	7.85732	1.53646
								8.80932	1.26385	8.80956	1.30234	8.63825	1.67851
								9.60566	1.36005	9.60604	1.41083	9.41912	1.81867

## Sheet: fig(d)
Charge_Throughput_Exp1_exp_K (kA.h)	LAM_NE_tot_Exp1_exp_K (%)	Charge_Throughput_Exp1_exp_L (kA.h)	LAM_NE_tot_Exp1_exp_L (%)	Charge_Throughput_Exp1_exp_M (kA.h)	LAM_NE_tot_Exp1_exp_M (%)	Charge_Throughput_Exp1_avg (kA.h)	LAM_NE_tot_Exp1_avg (%)	Throughput_capacity_SEI only (kA.h)	LAM_NE_tot_SEI only (%)	Throughput_capacity_SEI + Dry out (kA.h)	LAM_NE_tot_SEI + Dry out (%)	Throughput_capacity_5 coupled (kA.h)	LAM_NE_tot_5 coupled (%)
0	0	0	0	0	0	0	0	0.0451007	0	0.0450843	0	0.0449545	0
0.775148	6.96133	0.776113	6.326	0.774263	4.61026	0.774263	5.95818	0.842233	0	0.842114	0.0760817	0.826474	0.10884
1.54919	17.8826	1.55117	10.2339	1.54739	13.9117	1.54739	13.9945	1.63928	0	1.63908	0.154153	1.60791	0.225564
2.32319	20.563	2.32619	13.0266	2.32046	17.5365	2.32046	17.032	2.43624	0	2.436	0.230893	2.38929	0.340411
3.09731	21.9555	3.10131	14.4855	3.0936	18.755	3.0936	18.3916	3.23313	0	3.23286	0.306373	3.1706	0.453479
3.86964	22.5727	3.87433	15.559	3.86601	19.7233	3.86601	19.2802	4.02993	0	4.02968	0.380657	3.95186	0.564862
4.64342	23.4426	4.64904	16.4286	4.63893	20.3914	4.63893	20.0821	4.82667	0	4.82644	0.453802	4.73306	0.674642
5.41708	23.6543	5.42351	17.3892	5.4118	21.1547	5.4118	20.7274	5.62333	0	5.62316	0.525864	5.51421	0.782897
6.19705	24.4626	6.20449	18.1599	6.18841	21.7974	6.18841	21.465	6.41993	0	6.41983	0.596892	6.2953	0.889698
6.97074	24.2602	6.97918	23.1521	6.96131	20.9542	6.96131	22.7513	7.21646	0	7.21645	0.666932	7.07633	0.995111
7.74628	24.9686	7.75522	22.6935	7.7342	21.4197	7.7342	23.0277	8.01292	0	8.01303	0.736027	7.85732	1.0992
								8.80932	0	8.80956	0.804217	8.63825	1.20201
								9.60566	0	9.60604	0.871539	9.41912	1.30361

## Sheet: fig(e)
Charge_Throughput_Exp1_exp_K (kA.h)	LAM_PE_Exp1_exp_K (%)	Charge_Throughput_Exp1_exp_L (kA.h)	LAM_PE_Exp1_exp_L (%)	Charge_Throughput_Exp1_exp_M (kA.h)	LAM_PE_Exp1_exp_M (%)	Charge_Throughput_Exp1_avg (kA.h)	LAM_PE_Exp1_avg (%)	Throughput_capacity_SEI only (kA.h)	LAM_PE_SEI only (%)	Throughput_capacity_SEI + Dry out (kA.h)	LAM_PE_SEI + Dry out (%)	Throughput_capacity_5 coupled (kA.h)	LAM_PE_5 coupled (%)
0	0	0	0	0	0	0	0	0.0451007	0	0.0450843	0	0.0449545	0
0.775148	4.52199	0.776113	4.49752	0.774263	2.63986	0.774263	3.88116	0.842233	0	0.842114	0.0760817	0.826474	0.0958953
1.54919	4.72405	1.55117	4.22603	1.54739	1.87512	1.54739	3.60868	1.63928	0	1.63908	0.154153	1.60791	0.199719
2.32319	4.55879	2.32619	3.63822	2.32046	3.57549	2.32046	3.92581	2.43624	0	2.436	0.230893	2.38929	0.301707
3.09731	6.03859	3.10131	4.15953	3.0936	4.49039	3.0936	4.89208	3.23313	0	3.23286	0.306373	3.1706	0.401958
3.86964	7.34304	3.87433	5.38006	3.86601	3.77518	3.86601	5.493	4.02993	0	4.02968	0.380657	3.95186	0.500564
4.64342	8.26892	4.64904	6.35445	4.63893	4.57604	4.63893	6.39377	4.82667	0	4.82644	0.453802	4.73306	0.597606
5.41708	9.51646	5.42351	7.43089	5.4118	5.20589	5.4118	7.37615	5.62333	0	5.62316	0.525864	5.51421	0.693161
6.19705	10.4744	6.20449	8.29445	6.18841	5.97735	6.18841	8.23927	6.41993	0	6.41983	0.596892	6.2953	0.787299
6.97074	9.43764	6.97918	7.02409	6.96131	8.01929	6.96131	8.17432	7.21646	0	7.21645	0.666932	7.07633	0.880085
7.74628	10.2847	7.75522	7.62023	7.7342	8.50257	7.7342	8.79273	8.01292	0	8.01303	0.736027	7.85732	0.971578
								8.80932	0	8.80956	0.804217	8.63825	1.06184
								9.60566	0	9.60604	0.871539	9.41912	1.15091

## Sheet: fig(f)
Charge_Throughput_Exp5_exp_F (kA.h)	SoH_Exp5_exp_F (%)	Charge_Throughput_Exp5_exp_G (kA.h)	SoH_Exp5_exp_G (%)	Charge_Throughput_Exp5_exp_H (kA.h)	SoH_Exp5_exp_H (%)	Charge_Throughput_Exp5_avg (kA.h)	SoH_Exp5_avg (%)	Throughput_capacity_SEI only (kA.h)	SoH_SEI only (%)	Throughput_capacity_SEI + Dry out (kA.h)	SoH_SEI + Dry out (%)	Throughput_capacity_5 coupled (kA.h)	SoH_5 coupled (%)
0	100	0	100	0	100	0	100	0.0451007	100.051	0.0450843	100.056	0.0449545	100.013
0.719561	95.6059	0.723316	95.5523	0.721727	95.5779	0.719561	95.5908	0.842233	99.6608	0.842114	99.6991	0.826474	99.623
1.41246	93.4423	1.42121	93.3867	1.41702	93.4288	1.41246	93.433	1.63928	99.486	1.63908	99.5553	1.60791	99.4377
2.09146	90.9622	2.10475	90.8395	2.09887	90.9273	2.09146	90.9352	2.43624	99.318	2.436	99.4139	2.38929	99.2557
2.75883	89.6426	2.77734	89.5129	2.77063	89.659	2.75883	89.6245	3.23313	99.1563	3.23286	99.275	3.1706	99.0768
3.41497	88.3988	3.43893	88.274	3.43246	88.4392	3.41497	88.3964	4.02993	99	4.02968	99.1383	3.95186	98.9009
4.06227	87.3287	4.09175	87.1932	4.08546	87.3759	4.06227	87.3281	4.82667	98.8488	4.82644	99.0038	4.73306	98.7278
4.70089	86.253	4.73561	86.1072	4.72953	86.3369	4.70089	86.2673	5.62333	98.7021	5.62316	98.8713	5.51421	98.5574
5.33043	85.223	5.36977	84.987	5.36445	85.2642	5.33043	85.2004	6.41993	98.5596	6.41983	98.7409	6.2953	98.3895
5.9519	84.2302	5.99441	84.0004	5.99026	84.3169	5.9519	84.2242	7.21646	98.4209	7.21645	98.6123	7.07633	98.2241
6.57025	83.2209	6.61648	82.9931	6.6131	83.1822	6.57025	83.1831	8.01292	98.2858	8.01303	98.4855	7.85732	98.061
7.1692	82.1014	7.21876	81.9492	7.21796	82.2896	7.1692	82.166	8.80932	98.154	8.80956	98.3604	8.63825	97.9001
7.75347	80.9646	7.80736	80.8592	7.81044	81.2536	7.75347	81.0923	9.60566	98.0253	9.60604	98.237	9.41912	97.7414
8.32275	79.852	8.38159	79.7839	8.38965	80.2507	8.32275	80.0375
8.87224	78.6664	8.93654	78.552	8.95136	79.1465	8.87224	78.8877
9.40237	76.7867	9.4703	76.9663	9.49506	77.5932	9.40237	77.2709

## Sheet: fig(g)
Charge_Throughput_Exp5_exp_F (kA.h)	0.1s_Resistance_Exp5_exp_F (mOhms)	Charge_Throughput_Exp5_exp_G (kA.h)	0.1s_Resistance_Exp5_exp_G (mOhms)	Charge_Throughput_Exp5_exp_H (kA.h)	0.1s_Resistance_Exp5_exp_H (mOhms)	Charge_Throughput_Exp5_avg (kA.h)	0.1s_Resistance_Exp5_avg (mOhms)	Throughput_capacity_SEI only (kA.h)	Res_midSOC_SEI only (mOhms)	Throughput_capacity_SEI + Dry out (kA.h)	Res_midSOC_SEI + Dry out (mOhms)	Throughput_capacity_5 coupled (kA.h)	Res_midSOC_5 coupled (mOhms)
0	26.2438	0	25.6025	0	25.8749	0	25.9071	0.0451007	26.2347	0.0450843	26.7575	0.0449545	26.4592
1.41246	27.732	1.42121	27.1122	1.41702	27.3889	1.41246	27.4063	0.842233	26.2956	0.842114	26.8046	0.826474	26.5057
2.75883	29.2908	2.77734	28.6382	2.77063	28.9775	2.75883	28.9573	1.63928	26.354	1.63908	26.8515	1.60791	26.5529
4.06227	29.8425	4.09175	29.8177	4.08546	29.3704	4.06227	29.6657	2.43624	26.4101	2.436	26.8976	2.38929	26.5995
5.33043	31.1859	5.36977	31.3092	5.36445	30.9904	5.33043	31.1322	3.23313	26.4642	3.23286	26.9432	3.1706	26.6455
6.57025	32.2595	6.61648	32.0247	6.6131	31.8562	6.57025	32.028	4.02993	26.5166	4.02968	26.9881	3.95186	26.6908
7.75347	32.6757	7.80736	32.1964	7.81044	31.7561	7.75347	32.2084	4.82667	26.5674	4.82644	27.0325	4.73306	26.7357
8.87224	34.7595	8.93654	35.2089	8.95136	34.4981	8.87224	34.7016	5.62333	26.6168	5.62316	27.0763	5.51421	26.7799
								6.41993	26.6648	6.41983	27.1196	6.2953	26.8237
								7.21646	26.7116	7.21645	27.1624	7.07633	26.8671
								8.01292	26.7573	8.01303	27.2047	7.85732	26.91
								8.80932	26.802	8.80956	27.2466	8.63825	26.9524
								9.60566	26.8457	9.60604	27.2881	9.41912	26.9945

## Sheet: fig(h)
Charge_Throughput_Exp5_exp_F (kA.h)	LLI_Exp5_exp_F (%)	Charge_Throughput_Exp5_exp_G (kA.h)	LLI_Exp5_exp_G (%)	Charge_Throughput_Exp5_exp_H (kA.h)	LLI_Exp5_exp_H (%)	Charge_Throughput_Exp5_avg (kA.h)	LLI_Exp5_avg (%)	Throughput_capacity_SEI only (kA.h)	LLI_SEI only (%)	Throughput_capacity_SEI + Dry out (kA.h)	LLI_SEI + Dry out (%)	Throughput_capacity_5 coupled (kA.h)	LLI_5 coupled (%)
0	0	0	0	0	0	0	0	0.0451007	0	0.0450843	0	0.0449545	0
0.719561	5.12421	0.723316	5.44792	0.721727	5.41147	0.719561	5.31302	0.842233	0.136874	0.842114	0.12545	0.826474	0.1569
1.41246	7.42697	1.42121	7.62492	1.41702	7.58688	1.41246	7.5324	1.63928	0.267806	1.63908	0.251942	1.60791	0.32058
2.09146	9.68106	2.10475	10.0395	2.09887	10.0058	2.09146	9.88437	2.43624	0.393506	2.436	0.376208	2.38929	0.481338
2.75883	10.7548	2.77734	11.0798	2.77063	11.3845	2.75883	11.0554	3.23313	0.514553	3.23286	0.498364	3.1706	0.639332
3.41497	11.8085	3.43893	12.2549	3.43246	12.6521	3.41497	12.2131	4.02993	0.631426	4.02968	0.618516	3.95186	0.794703
4.06227	12.9271	4.09175	13.1816	4.08546	13.7569	4.06227	13.2615	4.82667	0.744526	4.82644	0.736762	4.73306	0.947583
4.70089	13.6312	4.73561	13.1341	4.72953	13.6167	4.70089	13.4636	5.62333	0.854195	5.62316	0.853193	5.51421	1.09809
5.33043	13.668	5.36977	14.2605	5.36445	14.7458	5.33043	14.1813	6.41993	0.960724	6.41983	0.967892	6.2953	1.24634
5.9519	14.7239	5.99441	14.3947	5.99026	15.7435	5.9519	14.9306	7.21646	1.06437	7.21645	1.08094	7.07633	1.39243
6.57025	14.6199	6.61648	14.9219	6.6131	15.1503	6.57025	14.8979	8.01292	1.16534	8.01303	1.1924	7.85732	1.53646
7.1692	15.0729	7.21876	15.3143	7.21796	16.1096	7.1692	15.4624	8.80932	1.26385	8.80956	1.30234	8.63825	1.67851
7.75347	15.7177	7.80736	15.3074	7.81044	15.8144	7.75347	15.6228	9.60566	1.36005	9.60604	1.41083	9.41912	1.81867
8.32275	15.7774	8.38159	15.2412	8.38965	16.7429	8.32275	15.887
8.87224	16.2223	8.93654	15.5015	8.95136	17.951	8.87224	16.4915
9.40237	16.6975	9.4703	16.3692	9.49506	16.3077	9.40237	16.5147

## Sheet: fig(i)
Charge_Throughput_Exp5_exp_F (kA.h)	LAM_NE_tot_Exp5_exp_F (%)	Charge_Throughput_Exp5_exp_G (kA.h)	LAM_NE_tot_Exp5_exp_G (%)	Charge_Throughput_Exp5_exp_H (kA.h)	LAM_NE_tot_Exp5_exp_H (%)	Charge_Throughput_Exp5_avg (kA.h)	LAM_NE_tot_Exp5_avg (%)	Throughput_capacity_SEI only (kA.h)	LAM_NE_tot_SEI only (%)	Throughput_capacity_SEI + Dry out (kA.h)	LAM_NE_tot_SEI + Dry out (%)	Throughput_capacity_5 coupled (kA.h)	LAM_NE_tot_5 coupled (%)
0	0	0	0	0	0	0	0	0.0451007	0	0.0450843	0	0.0449545	0
0.719561	8.26238	0.723316	6.53697	0.721727	6.47379	0.719561	7.07325	0.842233	0	0.842114	0.0760817	0.826474	0.10884
1.41246	10.3574	1.42121	7.46984	1.41702	9.13272	1.41246	8.97693	1.63928	0	1.63908	0.154153	1.60791	0.225564
2.09146	12.8131	2.10475	12.4071	2.09887	12.0128	2.09146	12.3685	2.43624	0	2.436	0.230893	2.38929	0.340411
2.75883	14.1734	2.77734	13.662	2.77063	13.2682	2.75883	13.6823	3.23313	0	3.23286	0.306373	3.1706	0.453479
3.41497	15.3776	3.43893	14.8374	3.43246	14.4482	3.41497	14.8632	4.02993	0	4.02968	0.380657	3.95186	0.564862
4.06227	16.4001	4.09175	15.8541	4.08546	15.4768	4.06227	15.8829	4.82667	0	4.82644	0.453802	4.73306	0.674642
4.70089	17.4983	4.73561	17.0028	4.72953	15.9319	4.70089	16.7836	5.62333	0	5.62316	0.525864	5.51421	0.782897
5.33043	18.1833	5.36977	18.0768	5.36445	16.9757	5.33043	17.7044	6.41993	0	6.41983	0.596892	6.2953	0.889698
5.9519	19.1364	5.99441	18.8255	5.99026	17.8982	5.9519	18.5842	7.21646	0	7.21645	0.666932	7.07633	0.995111
6.57025	19.8855	6.61648	19.7626	6.6131	18.749	6.57025	19.423	8.01292	0	8.01303	0.736027	7.85732	1.0992
7.1692	20.4977	7.21876	20.624	7.21796	19.6208	7.1692	20.2005	8.80932	0	8.80956	0.804217	8.63825	1.20201
7.75347	21.5111	7.80736	21.3641	7.81044	18.7348	7.75347	20.5425	9.60566	0	9.60604	0.871539	9.41912	1.30361
8.32275	20.0595	8.38159	21.1967	8.38965	19.7124	8.32275	20.2909
8.87224	18.6739	8.93654	20.6457	8.95136	20.8172	8.87224	20.015
9.40237	21.65	9.4703	20.4001	9.49506	21.0827	9.40237	21.0396

## Sheet: fig(j)
Charge_Throughput_Exp5_exp_F (kA.h)	LAM_PE_Exp5_exp_F (%)	Charge_Throughput_Exp5_exp_G (kA.h)	LAM_PE_Exp5_exp_G (%)	Charge_Throughput_Exp5_exp_H (kA.h)	LAM_PE_Exp5_exp_H (%)	Charge_Throughput_Exp5_avg (kA.h)	LAM_PE_Exp5_avg (%)	Throughput_capacity_SEI only (kA.h)	LAM_PE_SEI only (%)	Throughput_capacity_SEI + Dry out (kA.h)	LAM_PE_SEI + Dry out (%)	Throughput_capacity_5 coupled (kA.h)	LAM_PE_5 coupled (%)
0	0	0	0	0	0	0	0	0.0451007	0	0.0450843	0	0.0449545	0
0.719561	3.12639	0.723316	3.06878	0.721727	4.19693	0.719561	3.45452	0.842233	0	0.842114	0.0760817	0.826474	0.0958953
1.41246	4.15724	1.42121	3.45023	1.41702	5.17066	1.41246	4.25565	1.63928	0	1.63908	0.154153	1.60791	0.199719
2.09146	5.49085	2.10475	5.62047	2.09887	6.75845	2.09146	5.93677	2.43624	0	2.436	0.230893	2.38929	0.301707
2.75883	5.8702	2.77734	6.2218	2.77063	7.85838	2.75883	6.63817	3.23313	0	3.23286	0.306373	3.1706	0.401958
3.41497	6.66684	3.43893	7.33013	3.43246	9.11203	3.41497	7.67858	4.02993	0	4.02968	0.380657	3.95186	0.500564
4.06227	7.79515	4.09175	8.13358	4.08546	10.2048	4.06227	8.68613	4.82667	0	4.82644	0.453802	4.73306	0.597606
4.70089	7.8721	4.73561	6.62201	4.72953	8.85429	4.70089	7.82998	5.62333	0	5.62316	0.525864	5.51421	0.693161
5.33043	7.32328	5.36977	7.77376	5.36445	9.98673	5.33043	8.31721	6.41993	0	6.41983	0.596892	6.2953	0.787299
5.9519	8.40289	5.99441	7.42486	5.99026	10.9869	5.9519	8.92568	7.21646	0	7.21645	0.666932	7.07633	0.880085
6.57025	7.81446	6.61648	7.85756	6.6131	9.71171	6.57025	8.47977	8.01292	0	8.01303	0.736027	7.85732	0.971578
7.1692	7.80592	7.21876	8.05569	7.21796	10.6805	7.1692	8.81592	8.80932	0	8.80956	0.804217	8.63825	1.06184
7.75347	8.48946	7.80736	7.6624	7.81044	9.36162	7.75347	8.55877	9.60566	0	9.60604	0.871539	9.41912	1.15091
8.32275	7.74276	8.38159	6.71511	8.38965	10.3221	8.32275	8.25537
8.87224	7.76515	8.93654	6.76739	8.95136	11.5561	8.87224	8.63625
9.40237	8.7994	9.4703	7.72734	9.49506	9.39946	9.40237	8.72389
