# Supplementary material for: The importance of degradation mode analysis in parameterising lifetime prediction models of lithium-ion battery degradation
Source: Nat Commun. 2025 Mar 21;16:2776. doi: 10.1038/s41467-025-57968-3 (PMC11926349; doi:10.1038/s41467-025-57968-3)
Supplement: Supplementary file 3 — Source Data [file 41467_2025_57968_MOESM3_ESM.zip › Source_Data/Supplementary Figure 9.xlsx]

## Sheet: fig(a)
Cha_model_x	Voltage_y
4.82373	3.21646
4.81539	3.26228
4.80706	3.27808
4.79873	3.28956
4.79039	3.29892
4.78206	3.30693
4.77373	3.31401
4.76539	3.32038
4.75706	3.3262
4.74873	3.33156
4.74039	3.33656
4.73206	3.34124
4.72373	3.34565
4.71539	3.34982
4.70706	3.35378
4.69873	3.35756
4.69039	3.36118
4.68206	3.36465
4.67373	3.36798
4.66539	3.37119
4.65706	3.37429
4.64873	3.37728
4.64039	3.38018
4.63206	3.38299
4.62373	3.38572
4.61539	3.38836
4.60706	3.39093
4.59873	3.39344
4.59039	3.39588
4.58206	3.39825
4.57373	3.40056
4.56539	3.40282
4.55706	3.40502
4.54873	3.40718
4.54039	3.40928
4.53206	3.41133
4.52373	3.41334
4.51539	3.4153
4.50706	3.41722
4.49873	3.41911
4.49039	3.42095
4.48206	3.42276
4.47373	3.42453
4.46539	3.42628
4.45706	3.42799
4.44873	3.42967
4.44039	3.43133
4.43206	3.43295
4.42373	3.43456
4.41539	3.43614
4.40706	3.4377
4.39873	3.43924
4.39039	3.44077
4.38206	3.44227
4.37373	3.44376
4.36539	3.44524
4.35706	3.4467
4.34873	3.44815
4.34039	3.44959
4.33206	3.45103
4.32373	3.45245
4.31539	3.45387
4.30706	3.45528
4.29873	3.45668
4.29039	3.45808
4.28206	3.45948
4.27373	3.46088
4.26539	3.46227
4.25706	3.46367
4.24873	3.46506
4.24039	3.46646
4.23206	3.46786
4.22373	3.46926
4.21539	3.47066
4.20706	3.47207
4.19873	3.47349
4.19039	3.47491
4.18206	3.47634
4.17373	3.47777
4.16539	3.47921
4.15706	3.48066
4.14873	3.48212
4.14039	3.48359
4.13206	3.48507
4.12373	3.48656
4.11539	3.48807
4.10706	3.48958
4.09873	3.49112
4.09039	3.49266
4.08206	3.49423
4.07373	3.49581
4.06539	3.49742
4.05706	3.49904
4.04873	3.50069
4.04039	3.50238
4.03206	3.50409
4.02373	3.50585
4.01539	3.50764
4.00706	3.5095
3.99873	3.51141
3.99039	3.51341
3.98206	3.5155
3.97373	3.5177
3.96539	3.52005
3.95706	3.52259
3.94873	3.52534
3.94039	3.52835
3.93206	3.53158
3.92373	3.53489
3.91539	3.53801
3.90706	3.54078
3.89873	3.54319
3.89039	3.54533
3.88206	3.54726
3.87373	3.54905
3.86539	3.55073
3.85706	3.55234
3.84873	3.55387
3.84039	3.55536
3.83206	3.55681
3.82373	3.55823
3.81539	3.55962
3.80706	3.56098
3.79873	3.56234
3.79039	3.56367
3.78206	3.565
3.77373	3.56632
3.76539	3.56763
3.75706	3.56893
3.74873	3.57024
3.74039	3.57154
3.73206	3.57285
3.72373	3.57415
3.71539	3.57547
3.70706	3.57678
3.69873	3.57811
3.69039	3.57944
3.68206	3.58079
3.67373	3.58215
3.66539	3.58353
3.65706	3.58493
3.64873	3.58635
3.64039	3.58779
3.63206	3.58924
3.62373	3.59072
3.61539	3.59221
3.60706	3.59372
3.59873	3.59524
3.59039	3.59677
3.58206	3.59831
3.57373	3.59986
3.56539	3.6014
3.55706	3.60295
3.54873	3.60448
3.54039	3.60601
3.53206	3.60752
3.52373	3.60903
3.51539	3.61052
3.50706	3.612
3.49873	3.61347
3.49039	3.61492
3.48206	3.61636
3.47373	3.61779
3.46539	3.6192
3.45706	3.6206
3.44873	3.62199
3.44039	3.62336
3.43206	3.62472
3.42373	3.62606
3.41539	3.6274
3.40706	3.62871
3.39873	3.63002
3.39039	3.63132
3.38206	3.6326
3.37373	3.63387
3.36539	3.63512
3.35706	3.63637
3.34873	3.6376
3.34039	3.63883
3.33206	3.64004
3.32373	3.64124
3.31539	3.64243
3.30706	3.64362
3.29873	3.64479
3.29039	3.64595
3.28206	3.6471
3.27373	3.64825
3.26539	3.64938
3.25706	3.65051
3.24873	3.65163
3.24039	3.65274
3.23206	3.65384
3.22373	3.65493
3.21539	3.65602
3.20706	3.6571
3.19873	3.65818
3.19039	3.65925
3.18206	3.66031
3.17373	3.66136
3.16539	3.66242
3.15706	3.66346
3.14873	3.6645
3.14039	3.66553
3.13206	3.66656
3.12373	3.66759
3.11539	3.66861
3.10706	3.66963
3.09873	3.67064
3.09039	3.67165
3.08206	3.67265
3.07373	3.67365
3.06539	3.67465
3.05706	3.67565
3.04873	3.67664
3.04039	3.67763
3.03206	3.67862
3.02373	3.6796
3.01539	3.68058
3.00706	3.68157
2.99873	3.68254
2.99039	3.68352
2.98206	3.6845
2.97373	3.68547
2.96539	3.68644
2.95706	3.68741
2.94873	3.68839
2.94039	3.68936
2.93206	3.69033
2.92373	3.6913
2.91539	3.69228
2.90706	3.69326
2.89873	3.69425
2.89039	3.69526
2.88206	3.69628
2.87373	3.69732
2.86539	3.69838
2.85706	3.69943
2.84873	3.70048
2.84039	3.70153
2.83206	3.70258
2.82373	3.70363
2.81539	3.70468
2.80706	3.70574
2.79873	3.70682
2.79039	3.7079
2.78206	3.709
2.77373	3.71011
2.76539	3.71122
2.75706	3.71233
2.74873	3.71344
2.74039	3.71455
2.73206	3.71567
2.72373	3.71679
2.71539	3.71793
2.70706	3.71908
2.69873	3.72024
2.69039	3.72141
2.68206	3.72259
2.67373	3.72377
2.66539	3.72495
2.65706	3.72614
2.64873	3.72734
2.64039	3.72855
2.63206	3.72978
2.62373	3.73102
2.61539	3.73227
2.60706	3.73353
2.59873	3.7348
2.59039	3.73607
2.58206	3.73736
2.57373	3.73866
2.56539	3.73998
2.55706	3.74131
2.54873	3.74266
2.54039	3.74401
2.53206	3.74538
2.52373	3.74677
2.51539	3.74817
2.50706	3.74959
2.49873	3.75103
2.49039	3.75248
2.48206	3.75396
2.47373	3.75545
2.46539	3.75696
2.45706	3.7585
2.44873	3.76007
2.44039	3.76167
2.43206	3.7633
2.42373	3.76497
2.41539	3.7667
2.40706	3.7685
2.39873	3.77039
2.39039	3.77235
2.38206	3.77438
2.37373	3.77645
2.36539	3.77855
2.35706	3.78065
2.34873	3.78275
2.34039	3.78484
2.33206	3.78693
2.32373	3.78901
2.31539	3.79109
2.30706	3.79316
2.29873	3.79522
2.29039	3.79727
2.28206	3.79932
2.27373	3.80137
2.26539	3.80341
2.25706	3.80544
2.24873	3.80747
2.24039	3.8095
2.23206	3.81152
2.22373	3.81353
2.21539	3.81554
2.20706	3.81755
2.19873	3.81955
2.19039	3.82154
2.18206	3.82353
2.17373	3.82551
2.16539	3.82749
2.15706	3.82946
2.14873	3.83142
2.14039	3.83337
2.13206	3.83532
2.12373	3.83725
2.11539	3.83918
2.10706	3.8411
2.09873	3.84301
2.09039	3.84491
2.08206	3.8468
2.07373	3.84867
2.06539	3.85054
2.05706	3.85239
2.04873	3.85424
2.04039	3.85606
2.03206	3.85788
2.02373	3.85969
2.01539	3.86148
2.00706	3.86326
1.99873	3.86502
1.99039	3.86678
1.98206	3.86851
1.97373	3.87024
1.96539	3.87195
1.95706	3.87365
1.94873	3.87534
1.94039	3.87701
1.93206	3.87867
1.92373	3.88031
1.91539	3.88195
1.90706	3.88357
1.89873	3.88518
1.89039	3.88678
1.88206	3.88836
1.87373	3.88994
1.86539	3.8915
1.85706	3.89305
1.84873	3.89459
1.84039	3.89613
1.83206	3.89765
1.82373	3.89916
1.81539	3.90067
1.80706	3.90217
1.79873	3.90366
1.79039	3.90514
1.78206	3.90662
1.77373	3.90809
1.76539	3.90956
1.75706	3.91103
1.74873	3.91248
1.74039	3.91394
1.73206	3.91538
1.72373	3.91682
1.71539	3.91825
1.70706	3.91967
1.69873	3.92109
1.69039	3.9225
1.68206	3.92391
1.67373	3.92531
1.66539	3.9267
1.65706	3.92809
1.64873	3.92947
1.64039	3.93085
1.63206	3.93222
1.62373	3.93358
1.61539	3.93494
1.60706	3.93629
1.59873	3.93764
1.59039	3.93898
1.58206	3.94031
1.57373	3.94165
1.56539	3.94297
1.55706	3.94429
1.54873	3.94561
1.54039	3.94692
1.53206	3.94823
1.52373	3.94954
1.51539	3.95084
1.50706	3.95214
1.49873	3.95344
1.49039	3.95474
1.48206	3.95604
1.47373	3.95733
1.46539	3.95862
1.45706	3.95991
1.44873	3.96119
1.44039	3.96248
1.43206	3.96376
1.42373	3.96504
1.41539	3.96633
1.40706	3.96761
1.39873	3.9689
1.39039	3.97019
1.38206	3.97148
1.37373	3.97277
1.36539	3.97407
1.35706	3.97538
1.34873	3.97669
1.34039	3.978
1.33206	3.97932
1.32373	3.98065
1.31539	3.98198
1.30706	3.98332
1.29873	3.98466
1.29039	3.98601
1.28206	3.98736
1.27373	3.98872
1.26539	3.99008
1.25706	3.99145
1.24873	3.99283
1.24039	3.99421
1.23206	3.9956
1.22373	3.997
1.21539	3.9984
1.20706	3.99981
1.19873	4.00122
1.19039	4.00265
1.18206	4.00407
1.17373	4.00551
1.16539	4.00695
1.15706	4.0084
1.14873	4.00985
1.14039	4.01131
1.13206	4.01277
1.12373	4.01425
1.11539	4.01572
1.10706	4.01721
1.09873	4.0187
1.09039	4.02019
1.08206	4.02169
1.07373	4.02319
1.06539	4.0247
1.05706	4.02622
1.04873	4.02774
1.04039	4.02926
1.03206	4.03079
1.02373	4.03232
1.01539	4.03385
1.00706	4.03538
0.998728	4.03692
0.990395	4.03846
0.982061	4.04001
0.973728	4.04155
0.965395	4.04309
0.957061	4.04464
0.948728	4.04618
0.940395	4.04772
0.932061	4.04926
0.923728	4.0508
0.915395	4.05234
0.907061	4.05387
0.898728	4.0554
0.890395	4.05692
0.882061	4.05844
0.873728	4.05995
0.865395	4.06146
0.857061	4.06296
0.848728	4.06445
0.840395	4.06593
0.832061	4.0674
0.823728	4.06885
0.815395	4.0703
0.807061	4.07173
0.798728	4.07315
0.790395	4.07456
0.782061	4.07595
0.773728	4.07732
0.765395	4.07868
0.757061	4.08001
0.748728	4.08133
0.740395	4.08263
0.732061	4.08391
0.723728	4.08516
0.715395	4.08639
0.707061	4.0876
0.698728	4.08878
0.690395	4.08994
0.682061	4.09107
0.673728	4.09218
0.665395	4.09326
0.657061	4.09431
0.648728	4.09533
0.640395	4.09632
0.632061	4.09728
0.623728	4.09822
0.615395	4.09912
0.607061	4.09999
0.598728	4.10083
0.590395	4.10165
0.582061	4.10243
0.573728	4.10318
0.565395	4.1039
0.557061	4.1046
0.548728	4.10527
0.540395	4.1059
0.532061	4.10652
0.523728	4.10711
0.515395	4.10767
0.507061	4.10821
0.498728	4.10873
0.490395	4.10924
0.482061	4.10972
0.473728	4.11019
0.465395	4.11065
0.457061	4.1111
0.448728	4.11154
0.440395	4.11197
0.432061	4.11241
0.423728	4.11284
0.415395	4.11327
0.407061	4.11371
0.398728	4.11416
0.390395	4.11462
0.382061	4.11509
0.373728	4.11558
0.365395	4.11608
0.357061	4.11661
0.348728	4.11716
0.340395	4.11774
0.332061	4.11835
0.323728	4.119
0.315395	4.11968
0.307061	4.12041
0.298728	4.12118
0.290395	4.122
0.282061	4.12287
0.273728	4.1238
0.265395	4.12479
0.257061	4.12584
0.248728	4.12696
0.240395	4.12816
0.232061	4.12943
0.223728	4.13077
0.215395	4.1322
0.207061	4.13371
0.198728	4.1353
0.190395	4.13698
0.182061	4.13874
0.173728	4.1406
0.165395	4.14255
0.157061	4.14458
0.148728	4.14672
0.140395	4.14894
0.132061	4.15126
0.123728	4.15367
0.115395	4.15617
0.107061	4.15877
0.0987281	4.16146
0.0903948	4.16425
0.0820615	4.16712
0.0737281	4.17009
0.0653948	4.17315
0.0570615	4.1763
0.0487281	4.17953
0.0403948	4.18284
0.0320615	4.18623
0.0237281	4.1897
0.0153948	4.19325
0.00706147	4.19687
0	4.19999

## Sheet: fig(b)
Cha_model_x	Voltage_y
4.82373	3.21646
4.81539	3.26228
4.80706	3.27808
4.79873	3.28956
4.79039	3.29892
4.78206	3.30693
4.77373	3.31401
4.76539	3.32038
4.75706	3.3262
4.74873	3.33156
4.74039	3.33656
4.73206	3.34124
4.72373	3.34565
4.71539	3.34982
4.70706	3.35378
4.69873	3.35756
4.69039	3.36118
4.68206	3.36465
4.67373	3.36798
4.66539	3.37119
4.65706	3.37429
4.64873	3.37728
4.64039	3.38018
4.63206	3.38299
4.62373	3.38572
4.61539	3.38836
4.60706	3.39093
4.59873	3.39344
4.59039	3.39588
4.58206	3.39825
4.57373	3.40056
4.56539	3.40282
4.55706	3.40502
4.54873	3.40718
4.54039	3.40928
4.53206	3.41133
4.52373	3.41334
4.51539	3.4153
4.50706	3.41722
4.49873	3.41911
4.49039	3.42095
4.48206	3.42276
4.47373	3.42453
4.46539	3.42628
4.45706	3.42799
4.44873	3.42967
4.44039	3.43133
4.43206	3.43295
4.42373	3.43456
4.41539	3.43614
4.40706	3.4377
4.39873	3.43924
4.39039	3.44077
4.38206	3.44227
4.37373	3.44376
4.36539	3.44524
4.35706	3.4467
4.34873	3.44815
4.34039	3.44959
4.33206	3.45103
4.32373	3.45245
4.31539	3.45387
4.30706	3.45528
4.29873	3.45668
4.29039	3.45808
4.28206	3.45948
4.27373	3.46088
4.26539	3.46227
4.25706	3.46367
4.24873	3.46506
4.24039	3.46646
4.23206	3.46786
4.22373	3.46926
4.21539	3.47066
4.20706	3.47207
4.19873	3.47349
4.19039	3.47491
4.18206	3.47634
4.17373	3.47777
4.16539	3.47921
4.15706	3.48066
4.14873	3.48212
4.14039	3.48359
4.13206	3.48507
4.12373	3.48656
4.11539	3.48807
4.10706	3.48958
4.09873	3.49112
4.09039	3.49266
4.08206	3.49423
4.07373	3.49581
4.06539	3.49742
4.05706	3.49904
4.04873	3.50069
4.04039	3.50238
4.03206	3.50409
4.02373	3.50585
4.01539	3.50764
4.00706	3.5095
3.99873	3.51141
3.99039	3.51341
3.98206	3.5155
3.97373	3.5177
3.96539	3.52005
3.95706	3.52259
3.94873	3.52534
3.94039	3.52835
3.93206	3.53158
3.92373	3.53489
3.91539	3.53801
3.90706	3.54078
3.89873	3.54319
3.89039	3.54533
3.88206	3.54726
3.87373	3.54905
3.86539	3.55073
3.85706	3.55234
3.84873	3.55387
3.84039	3.55536
3.83206	3.55681
3.82373	3.55823
3.81539	3.55962
3.80706	3.56098
3.79873	3.56234
3.79039	3.56367
3.78206	3.565
3.77373	3.56632
3.76539	3.56763
3.75706	3.56893
3.74873	3.57024
3.74039	3.57154
3.73206	3.57285
3.72373	3.57415
3.71539	3.57547
3.70706	3.57678
3.69873	3.57811
3.69039	3.57944
3.68206	3.58079
3.67373	3.58215
3.66539	3.58353
3.65706	3.58493
3.64873	3.58635
3.64039	3.58779
3.63206	3.58924
3.62373	3.59072
3.61539	3.59221
3.60706	3.59372
3.59873	3.59524
3.59039	3.59677
3.58206	3.59831
3.57373	3.59986
3.56539	3.6014
3.55706	3.60295
3.54873	3.60448
3.54039	3.60601
3.53206	3.60752
3.52373	3.60903
3.51539	3.61052
3.50706	3.612
3.49873	3.61347
3.49039	3.61492
3.48206	3.61636
3.47373	3.61779
3.46539	3.6192
3.45706	3.6206
3.44873	3.62199
3.44039	3.62336
3.43206	3.62472
3.42373	3.62606
3.41539	3.6274
3.40706	3.62871
3.39873	3.63002
3.39039	3.63132
3.38206	3.6326
3.37373	3.63387
3.36539	3.63512
3.35706	3.63637
3.34873	3.6376
3.34039	3.63883
3.33206	3.64004
3.32373	3.64124
3.31539	3.64243
3.30706	3.64362
3.29873	3.64479
3.29039	3.64595
3.28206	3.6471
3.27373	3.64825
3.26539	3.64938
3.25706	3.65051
3.24873	3.65163
3.24039	3.65274
3.23206	3.65384
3.22373	3.65493
3.21539	3.65602
3.20706	3.6571
3.19873	3.65818
3.19039	3.65925
3.18206	3.66031
3.17373	3.66136
3.16539	3.66242
3.15706	3.66346
3.14873	3.6645
3.14039	3.66553
3.13206	3.66656
3.12373	3.66759
3.11539	3.66861
3.10706	3.66963
3.09873	3.67064
3.09039	3.67165
3.08206	3.67265
3.07373	3.67365
3.06539	3.67465
3.05706	3.67565
3.04873	3.67664
3.04039	3.67763
3.03206	3.67862
3.02373	3.6796
3.01539	3.68058
3.00706	3.68157
2.99873	3.68254
2.99039	3.68352
2.98206	3.6845
2.97373	3.68547
2.96539	3.68644
2.95706	3.68741
2.94873	3.68839
2.94039	3.68936
2.93206	3.69033
2.92373	3.6913
2.91539	3.69228
2.90706	3.69326
2.89873	3.69425
2.89039	3.69526
2.88206	3.69628
2.87373	3.69732
2.86539	3.69838
2.85706	3.69943
2.84873	3.70048
2.84039	3.70153
2.83206	3.70258
2.82373	3.70363
2.81539	3.70468
2.80706	3.70574
2.79873	3.70682
2.79039	3.7079
2.78206	3.709
2.77373	3.71011
2.76539	3.71122
2.75706	3.71233
2.74873	3.71344
2.74039	3.71455
2.73206	3.71567
2.72373	3.71679
2.71539	3.71793
2.70706	3.71908
2.69873	3.72024
2.69039	3.72141
2.68206	3.72259
2.67373	3.72377
2.66539	3.72495
2.65706	3.72614
2.64873	3.72734
2.64039	3.72855
2.63206	3.72978
2.62373	3.73102
2.61539	3.73227
2.60706	3.73353
2.59873	3.7348
2.59039	3.73607
2.58206	3.73736
2.57373	3.73866
2.56539	3.73998
2.55706	3.74131
2.54873	3.74266
2.54039	3.74401
2.53206	3.74538
2.52373	3.74677
2.51539	3.74817
2.50706	3.74959
2.49873	3.75103
2.49039	3.75248
2.48206	3.75396
2.47373	3.75545
2.46539	3.75696
2.45706	3.7585
2.44873	3.76007
2.44039	3.76167
2.43206	3.7633
2.42373	3.76497
2.41539	3.7667
2.40706	3.7685
2.39873	3.77039
2.39039	3.77235
2.38206	3.77438
2.37373	3.77645
2.36539	3.77855
2.35706	3.78065
2.34873	3.78275
2.34039	3.78484
2.33206	3.78693
2.32373	3.78901
2.31539	3.79109
2.30706	3.79316
2.29873	3.79522
2.29039	3.79727
2.28206	3.79932
2.27373	3.80137
2.26539	3.80341
2.25706	3.80544
2.24873	3.80747
2.24039	3.8095
2.23206	3.81152
2.22373	3.81353
2.21539	3.81554
2.20706	3.81755
2.19873	3.81955
2.19039	3.82154
2.18206	3.82353
2.17373	3.82551
2.16539	3.82749
2.15706	3.82946
2.14873	3.83142
2.14039	3.83337
2.13206	3.83532
2.12373	3.83725
2.11539	3.83918
2.10706	3.8411
2.09873	3.84301
2.09039	3.84491
2.08206	3.8468
2.07373	3.84867
2.06539	3.85054
2.05706	3.85239
2.04873	3.85424
2.04039	3.85606
2.03206	3.85788
2.02373	3.85969
2.01539	3.86148
2.00706	3.86326
1.99873	3.86502
1.99039	3.86678
1.98206	3.86851
1.97373	3.87024
1.96539	3.87195
1.95706	3.87365
1.94873	3.87534
1.94039	3.87701
1.93206	3.87867
1.92373	3.88031
1.91539	3.88195
1.90706	3.88357
1.89873	3.88518
1.89039	3.88678
1.88206	3.88836
1.87373	3.88994
1.86539	3.8915
1.85706	3.89305
1.84873	3.89459
1.84039	3.89613
1.83206	3.89765
1.82373	3.89916
1.81539	3.90067
1.80706	3.90217
1.79873	3.90366
1.79039	3.90514
1.78206	3.90662
1.77373	3.90809
1.76539	3.90956
1.75706	3.91103
1.74873	3.91248
1.74039	3.91394
1.73206	3.91538
1.72373	3.91682
1.71539	3.91825
1.70706	3.91967
1.69873	3.92109
1.69039	3.9225
1.68206	3.92391
1.67373	3.92531
1.66539	3.9267
1.65706	3.92809
1.64873	3.92947
1.64039	3.93085
1.63206	3.93222
1.62373	3.93358
1.61539	3.93494
1.60706	3.93629
1.59873	3.93764
1.59039	3.93898
1.58206	3.94031
1.57373	3.94165
1.56539	3.94297
1.55706	3.94429
1.54873	3.94561
1.54039	3.94692
1.53206	3.94823
1.52373	3.94954
1.51539	3.95084
1.50706	3.95214
1.49873	3.95344
1.49039	3.95474
1.48206	3.95604
1.47373	3.95733
1.46539	3.95862
1.45706	3.95991
1.44873	3.96119
1.44039	3.96248
1.43206	3.96376
1.42373	3.96504
1.41539	3.96633
1.40706	3.96761
1.39873	3.9689
1.39039	3.97019
1.38206	3.97148
1.37373	3.97277
1.36539	3.97407
1.35706	3.97538
1.34873	3.97669
1.34039	3.978
1.33206	3.97932
1.32373	3.98065
1.31539	3.98198
1.30706	3.98332
1.29873	3.98466
1.29039	3.98601
1.28206	3.98736
1.27373	3.98872
1.26539	3.99008
1.25706	3.99145
1.24873	3.99283
1.24039	3.99421
1.23206	3.9956
1.22373	3.997
1.21539	3.9984
1.20706	3.99981
1.19873	4.00122
1.19039	4.00265
1.18206	4.00407
1.17373	4.00551
1.16539	4.00695
1.15706	4.0084
1.14873	4.00985
1.14039	4.01131
1.13206	4.01277
1.12373	4.01425
1.11539	4.01572
1.10706	4.01721
1.09873	4.0187
1.09039	4.02019
1.08206	4.02169
1.07373	4.02319
1.06539	4.0247
1.05706	4.02622
1.04873	4.02774
1.04039	4.02926
1.03206	4.03079
1.02373	4.03232
1.01539	4.03385
1.00706	4.03538
0.998728	4.03692
0.990395	4.03846
0.982061	4.04001
0.973728	4.04155
0.965395	4.04309
0.957061	4.04464
0.948728	4.04618
0.940395	4.04772
0.932061	4.04926
0.923728	4.0508
0.915395	4.05234
0.907061	4.05387
0.898728	4.0554
0.890395	4.05692
0.882061	4.05844
0.873728	4.05995
0.865395	4.06146
0.857061	4.06296
0.848728	4.06445
0.840395	4.06593
0.832061	4.0674
0.823728	4.06885
0.815395	4.0703
0.807061	4.07173
0.798728	4.07315
0.790395	4.07456
0.782061	4.07595
0.773728	4.07732
0.765395	4.07868
0.757061	4.08001
0.748728	4.08133
0.740395	4.08263
0.732061	4.08391
0.723728	4.08516
0.715395	4.08639
0.707061	4.0876
0.698728	4.08878
0.690395	4.08994
0.682061	4.09107
0.673728	4.09218
0.665395	4.09326
0.657061	4.09431
0.648728	4.09533
0.640395	4.09632
0.632061	4.09728
0.623728	4.09822
0.615395	4.09912
0.607061	4.09999
0.598728	4.10083
0.590395	4.10165
0.582061	4.10243
0.573728	4.10318
0.565395	4.1039
0.557061	4.1046
0.548728	4.10527
0.540395	4.1059
0.532061	4.10652
0.523728	4.10711
0.515395	4.10767
0.507061	4.10821
0.498728	4.10873
0.490395	4.10924
0.482061	4.10972
0.473728	4.11019
0.465395	4.11065
0.457061	4.1111
0.448728	4.11154
0.440395	4.11197
0.432061	4.11241
0.423728	4.11284
0.415395	4.11327
0.407061	4.11371
0.398728	4.11416
0.390395	4.11462
0.382061	4.11509
0.373728	4.11558
0.365395	4.11608
0.357061	4.11661
0.348728	4.11716
0.340395	4.11774
0.332061	4.11835
0.323728	4.119
0.315395	4.11968
0.307061	4.12041
0.298728	4.12118
0.290395	4.122
0.282061	4.12287
0.273728	4.1238
0.265395	4.12479
0.257061	4.12584
0.248728	4.12696
0.240395	4.12816
0.232061	4.12943
0.223728	4.13077
0.215395	4.1322
0.207061	4.13371
0.198728	4.1353
0.190395	4.13698
0.182061	4.13874
0.173728	4.1406
0.165395	4.14255
0.157061	4.14458
0.148728	4.14672
0.140395	4.14894
0.132061	4.15126
0.123728	4.15367
0.115395	4.15617
0.107061	4.15877
0.0987281	4.16146
0.0903948	4.16425
0.0820615	4.16712
0.0737281	4.17009
0.0653948	4.17315
0.0570615	4.1763
0.0487281	4.17953
0.0403948	4.18284
0.0320615	4.18623
0.0237281	4.1897
0.0153948	4.19325
0.00706147	4.19687
0	4.19999
